# Supplementary material for: The E. coli molecular phenotype under different growth conditions
Source: Sci Rep. 2017 Apr 18;7:45303. doi: 10.1038/srep45303 (PMC5394689; doi:10.1038/srep45303)
Supplement: Supplementary Dataset 1 [file srep45303-s2.csv]

sampleNum	dataSet	experiment	growthTime_hr	harvestDate	cellTotal	cellsPerTube	RNA_Data_Freq	Protein_Data_Freq	batchNumber	carbonSource	Mg_mM	Na_mM	growthPhase	Mg_mM_Levels	Na_mM_Levels	uniqueCondition	uniqueCondition02	doublingTimeMinutes	doublingTimeMinutes.95m	doublingTimeMinutes_95p	rSquared
1	MURI_001	pilot_24_hour	24	11/13/12	NA	NA	0	0	1	base	0.8	5	NA	baseMg	baseNa	unique_condition_35	unique_condition_17	NA	NA	NA	NA
2	MURI_002	pilot_24_hour	24	11/13/12	NA	NA	0	0	2	base	0.8	5	NA	baseMg	baseNa	unique_condition_35	unique_condition_17	NA	NA	NA	NA
3	MURI_003	pilot_24_hour	24	11/15/12	NA	NA	0	0	3	base	0.8	5	NA	baseMg	baseNa	unique_condition_35	unique_condition_17	NA	NA	NA	NA
4	MURI_004	pilot_mid-log	4.5	11/28/12	NA	NA	0	0	4	base	0.8	5	NA	baseMg	baseNa	unique_condition_35	unique_condition_17	NA	NA	NA	NA
5	MURI_005	pilot_mid-log	4.5	11/28/12	NA	NA	0	0	5	base	0.8	5	NA	baseMg	baseNa	unique_condition_35	unique_condition_17	NA	NA	NA	NA
6	MURI_006	pilot_mid-log	4.5	11/29/12	NA	NA	0	0	6	base	0.8	5	NA	baseMg	baseNa	unique_condition_35	unique_condition_17	NA	NA	NA	NA
7	MURI_007	glucose_time_course (repeated between MURI 97- 105)	3	1/24/13	1.50E+10	3.00E+09	0	0	7	glucose	0.8	5	exponential	baseMg	baseNa	unique_condition_07	unique_condition_02	53.67995457	49.10029844	59.20179166	0.98493046
8	MURI_008	glucose_time_course (repeated between MURI 97- 105)	4	1/24/13	1.50E+10	3.00E+09	0	0	7	glucose	0.8	5	exponential	baseMg	baseNa	unique_condition_07	unique_condition_02	53.67995457	49.10029844	59.20179166	0.98493046
9	MURI_009	glucose_time_course (repeated between MURI 97- 105)	5	1/24/13	2.48E+08	49600000	0	0	7	glucose	0.8	5	exponential	baseMg	baseNa	unique_condition_07	unique_condition_02	53.67995457	49.10029844	59.20179166	0.98493046
10	MURI_010	glucose_time_course (repeated between MURI 97- 105)	6	1/24/13	5.60E+08	1.12E+08	0	0	7	glucose	0.8	5	exponential	baseMg	baseNa	unique_condition_07	unique_condition_02	53.67995457	49.10029844	59.20179166	0.98493046
11	MURI_011	glucose_time_course (repeated between MURI 97- 105)	8	1/24/13	8.12E+08	1.62E+08	0	0	7	glucose	0.8	5	exponential	baseMg	baseNa	unique_condition_07	unique_condition_02	53.67995457	49.10029844	59.20179166	0.98493046
12	MURI_012	glucose_time_course (repeated between MURI 97- 105)	24	1/25/13	7.84E+08	1.57E+08	0	0	7	glucose	0.8	5	stationary	baseMg	baseNa	unique_condition_25	unique_condition_11	53.67995457	49.10029844	59.20179166	0.98493046
13	MURI_013	glucose_time_course (repeated between MURI 97- 105)	48	1/26/13	7.20E+08	1.44E+08	0	0	7	glucose	0.8	5	stationary	baseMg	baseNa	unique_condition_25	unique_condition_11	53.67995457	49.10029844	59.20179166	0.98493046
14	MURI_014	glucose_time_course (repeated between MURI 97- 105)	168	1/31/13	6.04E+08	1.21E+08	0	0	7	glucose	0.8	5	late_stationary	baseMg	baseNa	unique_condition_17	unique_condition_08	53.67995457	49.10029844	59.20179166	0.98493046
15	MURI_015	glucose_time_course (repeated between MURI 97- 105)	336	2/7/13	5.80E+08	1.16E+08	0	0	7	glucose	0.8	5	late_stationary	baseMg	baseNa	unique_condition_17	unique_condition_08	53.67995457	49.10029844	59.20179166	0.98493046
16	MURI_016	glucose_time_course	3	2/13/13	1.10E+10	2.20E+09	1	1	8	glucose	0.8	5	exponential	baseMg	baseNa	unique_condition_07	unique_condition_02	53.67995457	49.10029844	59.20179166	0.98493046
17	MURI_017	glucose_time_course	4	2/13/13	1.38E+10	2.76E+09	1	1	8	glucose	0.8	5	exponential	baseMg	baseNa	unique_condition_07	unique_condition_02	53.67995457	49.10029844	59.20179166	0.98493046
18	MURI_018	glucose_time_course	5	2/13/13	2.48E+08	49600000	1	1	8	glucose	0.8	5	exponential	baseMg	baseNa	unique_condition_07	unique_condition_02	53.67995457	49.10029844	59.20179166	0.98493046
19	MURI_019	glucose_time_course	6	2/13/13	5.80E+08	1.16E+08	1	1	8	glucose	0.8	5	exponential	baseMg	baseNa	unique_condition_07	unique_condition_02	53.67995457	49.10029844	59.20179166	0.98493046
20	MURI_020	glucose_time_course	8	2/13/13	7.88E+08	1.58E+08	1	1	8	glucose	0.8	5	exponential	baseMg	baseNa	unique_condition_07	unique_condition_02	53.67995457	49.10029844	59.20179166	0.98493046
21	MURI_021	glucose_time_course	24	2/14/13	7.76E+08	1.55E+08	1	1	8	glucose	0.8	5	stationary	baseMg	baseNa	unique_condition_25	unique_condition_11	53.67995457	49.10029844	59.20179166	0.98493046
22	MURI_022	glucose_time_course	48	2/15/13	7.04E+08	1.41E+08	1	1	8	glucose	0.8	5	stationary	baseMg	baseNa	unique_condition_25	unique_condition_11	53.67995457	49.10029844	59.20179166	0.98493046
23	MURI_023	glucose_time_course	168	2/20/13	6.16E+08	1.23E+08	1	1	8	glucose	0.8	5	late_stationary	baseMg	baseNa	unique_condition_17	unique_condition_08	53.67995457	49.10029844	59.20179166	0.98493046
24	MURI_024	glucose_time_course	336	2/27/13	5.84E+08	1.17E+08	1	1	8	glucose	0.8	5	late_stationary	baseMg	baseNa	unique_condition_17	unique_condition_08	53.67995457	49.10029844	59.20179166	0.98493046
25	MURI_025	glucose_time_course	3	2/20/13	1.40E+10	2.80E+09	1	1	9	glucose	0.8	5	exponential	baseMg	baseNa	unique_condition_07	unique_condition_02	53.67995457	49.10029844	59.20179166	0.98493046
26	MURI_026	glucose_time_course	4	2/20/13	1.74E+10	3.48E+09	1	1	9	glucose	0.8	5	exponential	baseMg	baseNa	unique_condition_07	unique_condition_02	53.67995457	49.10029844	59.20179166	0.98493046
27	MURI_027	glucose_time_course	5	2/20/13	2.44E+08	48800000	1	1	9	glucose	0.8	5	exponential	baseMg	baseNa	unique_condition_07	unique_condition_02	53.67995457	49.10029844	59.20179166	0.98493046
28	MURI_028	glucose_time_course	6	2/20/13	4.88E+08	97600000	1	1	9	glucose	0.8	5	exponential	baseMg	baseNa	unique_condition_07	unique_condition_02	53.67995457	49.10029844	59.20179166	0.98493046
29	MURI_029	glucose_time_course	8	2/20/13	7.92E+08	1.58E+08	1	1	9	glucose	0.8	5	exponential	baseMg	baseNa	unique_condition_07	unique_condition_02	53.67995457	49.10029844	59.20179166	0.98493046
30	MURI_030	glucose_time_course	24	2/21/13	7.80E+08	1.56E+08	1	1	9	glucose	0.8	5	stationary	baseMg	baseNa	unique_condition_25	unique_condition_11	53.67995457	49.10029844	59.20179166	0.98493046
31	MURI_031	glucose_time_course	48	2/22/13	6.96E+08	1.39E+08	1	1	9	glucose	0.8	5	stationary	baseMg	baseNa	unique_condition_25	unique_condition_11	53.67995457	49.10029844	59.20179166	0.98493046
32	MURI_032	glucose_time_course	168	2/27/13	6.28E+08	1.26E+08	1	1	9	glucose	0.8	5	late_stationary	baseMg	baseNa	unique_condition_17	unique_condition_08	53.67995457	49.10029844	59.20179166	0.98493046
33	MURI_033	glucose_time_course	336	3/6/13	5.72E+08	1.14E+08	1	1	9	glucose	0.8	5	late_stationary	baseMg	baseNa	unique_condition_17	unique_condition_08	53.67995457	49.10029844	59.20179166	0.98493046
34	MURI_034	glycerol_time_course	5	7/17/13	1.90E+08	1.90E+07	1	1	10	glycerol	0.8	5	exponential	baseMg	baseNa	unique_condition_15	unique_condition_06	84.09256028	74.28728971	96.87985071	0.978655127
35	MURI_035	glycerol_time_course	7	7/17/13	2.40E+08	2.40E+07	1	1	10	glycerol	0.8	5	exponential	baseMg	baseNa	unique_condition_15	unique_condition_06	84.09256028	74.28728971	96.87985071	0.978655127
36	MURI_036	glycerol_time_course	8	7/17/13	1.82E+08	18200000	1	1	10	glycerol	0.8	5	exponential	baseMg	baseNa	unique_condition_15	unique_condition_06	84.09256028	74.28728971	96.87985071	0.978655127
37	MURI_037	glycerol_time_course	10	7/17/13	1.87E+08	18700000	1	1	10	glycerol	0.8	5	exponential	baseMg	baseNa	unique_condition_15	unique_condition_06	84.09256028	74.28728971	96.87985071	0.978655127
38	MURI_038	glycerol_time_course	14	7/17/13	2.47E+08	24700000	1	1	10	glycerol	0.8	5	exponential	baseMg	baseNa	unique_condition_15	unique_condition_06	84.09256028	74.28728971	96.87985071	0.978655127
39	MURI_039	glycerol_time_course	24	7/18/13	2.20E+08	2.20E+07	1	1	10	glycerol	0.8	5	stationary	baseMg	baseNa	unique_condition_33	unique_condition_15	84.09256028	74.28728971	96.87985071	0.978655127
40	MURI_040	glycerol_time_course	48	7/19/13	1.94E+08	19400000	1	1	10	glycerol	0.8	5	stationary	baseMg	baseNa	unique_condition_33	unique_condition_15	84.09256028	74.28728971	96.87985071	0.978655127
41	MURI_041	glycerol_time_course	168	7/24/13	1.68E+08	16800000	1	1	10	glycerol	0.8	5	late_stationary	baseMg	baseNa	unique_condition_18	unique_condition_09	84.09256028	74.28728971	96.87985071	0.978655127
42	MURI_042	glycerol_time_course	336	7/31/13	1.43E+08	14300000	1	1	10	glycerol	0.8	5	late_stationary	baseMg	baseNa	unique_condition_18	unique_condition_09	84.09256028	74.28728971	96.87985071	0.978655127
43	MURI_043	glycerol_time_course	5	8/6/13	2.40E+08	2.40E+07	1	1	11	glycerol	0.8	5	exponential	baseMg	baseNa	unique_condition_15	unique_condition_06	84.09256028	74.28728971	96.87985071	0.978655127
44	MURI_044	glycerol_time_course	7	8/6/13	2.75E+08	27500000	1	1	11	glycerol	0.8	5	exponential	baseMg	baseNa	unique_condition_15	unique_condition_06	84.09256028	74.28728971	96.87985071	0.978655127
45	MURI_045	glycerol_time_course	8	8/6/13	1.82E+08	18200000	1	1	11	glycerol	0.8	5	exponential	baseMg	baseNa	unique_condition_15	unique_condition_06	84.09256028	74.28728971	96.87985071	0.978655127
46	MURI_046	glycerol_time_course	10	8/6/13	1.97E+08	19700000	1	1	11	glycerol	0.8	5	exponential	baseMg	baseNa	unique_condition_15	unique_condition_06	84.09256028	74.28728971	96.87985071	0.978655127
47	MURI_047	glycerol_time_course	14	8/6/13	2.36E+08	23600000	1	1	11	glycerol	0.8	5	exponential	baseMg	baseNa	unique_condition_15	unique_condition_06	84.09256028	74.28728971	96.87985071	0.978655127
48	MURI_048	glycerol_time_course	24	8/7/13	1.88E+08	18800000	1	1	11	glycerol	0.8	5	stationary	baseMg	baseNa	unique_condition_33	unique_condition_15	84.09256028	74.28728971	96.87985071	0.978655127
49	MURI_049	glycerol_time_course	48	8/8/13	1.76E+08	17600000	1	1	11	glycerol	0.8	5	stationary	baseMg	baseNa	unique_condition_33	unique_condition_15	84.09256028	74.28728971	96.87985071	0.978655127
50	MURI_050	glycerol_time_course	168	8/13/13	1.23E+08	12300000	1	1	11	glycerol	0.8	5	late_stationary	baseMg	baseNa	unique_condition_18	unique_condition_09	84.09256028	74.28728971	96.87985071	0.978655127
51	MURI_051	glycerol_time_course	336	8/20/13	1.13E+08	11300000	0	1	11	glycerol	0.8	5	late_stationary	baseMg	baseNa	unique_condition_18	unique_condition_09	84.09256028	74.28728971	96.87985071	0.978655127
52	MURI_052	glycerol_time_course	5	8/14/13	1.80E+08	1.80E+07	1	1	12	glycerol	0.8	5	exponential	baseMg	baseNa	unique_condition_15	unique_condition_06	84.09256028	74.28728971	96.87985071	0.978655127
53	MURI_053	glycerol_time_course	7	8/14/13	2.40E+08	2.40E+07	1	1	12	glycerol	0.8	5	exponential	baseMg	baseNa	unique_condition_15	unique_condition_06	84.09256028	74.28728971	96.87985071	0.978655127
54	MURI_054	glycerol_time_course	8	8/14/13	1.80E+08	1.80E+07	1	1	12	glycerol	0.8	5	exponential	baseMg	baseNa	unique_condition_15	unique_condition_06	84.09256028	74.28728971	96.87985071	0.978655127
55	MURI_055	glycerol_time_course	10	8/14/13	3.88E+08	38800000	1	1	12	glycerol	0.8	5	exponential	baseMg	baseNa	unique_condition_15	unique_condition_06	84.09256028	74.28728971	96.87985071	0.978655127
56	MURI_056	glycerol_time_course	14	8/14/13	4.44E+08	44400000	1	1	12	glycerol	0.8	5	exponential	baseMg	baseNa	unique_condition_15	unique_condition_06	84.09256028	74.28728971	96.87985071	0.978655127
57	MURI_057	glycerol_time_course	24	8/15/13	3.90E+08	3.90E+07	1	1	12	glycerol	0.8	5	stationary	baseMg	baseNa	unique_condition_33	unique_condition_15	84.09256028	74.28728971	96.87985071	0.978655127
58	MURI_058	glycerol_time_course	48	8/16/13	3.68E+08	36800000	1	1	12	glycerol	0.8	5	stationary	baseMg	baseNa	unique_condition_33	unique_condition_15	84.09256028	74.28728971	96.87985071	0.978655127
59	MURI_059	glycerol_time_course	168	8/21/13	2.88E+08	28800000	1	1	12	glycerol	0.8	5	late_stationary	baseMg	baseNa	unique_condition_18	unique_condition_09	84.09256028	74.28728971	96.87985071	0.978655127
60	MURI_060	glycerol_time_course	336	8/28/13	2.52E+08	25200000	0	1	12	glycerol	0.8	5	late_stationary	baseMg	baseNa	unique_condition_18	unique_condition_09	84.09256028	74.28728971	96.87985071	0.978655127
61	MURI_061	NaCl_stress	5.5	9/17/13	1.10E+10	1.10E+09	1	0	13	glucose	0.8	5	exponential	baseMg	baseNa	unique_condition_07	unique_condition_02	62.59630672	52.6876373	77.09516308	0.9256599
62	MURI_062	NaCl_stress	5.5	9/17/13	2.00E+10	2.00E+09	0	0	13	glucose	0.8	100	exponential	baseMg	highNa	unique_condition_08	unique_condition_03	66.03566192	57.17392907	78.14834651	0.926509335
63	MURI_063	NaCl_stress	6	9/17/13	9.30E+09	9.30E+08	1	0	13	glucose	0.8	200	exponential	baseMg	highNa	unique_condition_09	unique_condition_03	71.7909528	60.80324561	87.62573034	0.875937904
64	MURI_064	NaCl_stress	8	9/17/13	2.10E+10	2.10E+09	1	0	13	glucose	0.8	300	exponential	baseMg	highNa	unique_condition_10	unique_condition_03	94.55206746	80.49309685	114.5614333	0.859135365
65	MURI_065	NaCl_stress	28	9/18/13	6.90E+09	6.90E+08	1	0	13	glucose	0.8	5	stationary	baseMg	baseNa	unique_condition_25	unique_condition_11	62.59630672	52.6876373	77.09516308	0.9256599
66	MURI_066	NaCl_stress	28	9/18/13	2.10E+10	2.10E+09	1	0	13	glucose	0.8	100	stationary	baseMg	highNa	unique_condition_26	unique_condition_12	66.03566192	57.17392907	78.14834651	0.926509335
67	MURI_067	NaCl_stress	28	9/18/13	1.00E+10	1.00E+09	1	0	13	glucose	0.8	200	stationary	baseMg	highNa	unique_condition_27	unique_condition_12	71.7909528	60.80324561	87.62573034	0.875937904
68	MURI_068	NaCl_stress	28	11/18/13	1.80E+10	1.80E+09	1	0	13	glucose	0.8	300	stationary	baseMg	highNa	unique_condition_28	unique_condition_12	94.55206746	80.49309685	114.5614333	0.859135365
69	MURI_069	NaCl_stress	6	11/21/13	4.20E+10	4.20E+09	1	1	14	glucose	0.8	5	exponential	baseMg	baseNa	unique_condition_07	unique_condition_02	62.59630672	52.6876373	77.09516308	0.9256599
70	MURI_070	NaCl_stress	6.5	11/21/13	4.00E+10	4.00E+09	1	1	14	glucose	0.8	100	exponential	baseMg	highNa	unique_condition_08	unique_condition_03	66.03566192	57.17392907	78.14834651	0.926509335
71	MURI_071	NaCl_stress	8	11/21/13	4.30E+10	4.30E+09	1	1	14	glucose	0.8	200	exponential	baseMg	highNa	unique_condition_09	unique_condition_03	71.7909528	60.80324561	87.62573034	0.875937904
72	MURI_072	NaCl_stress	10	11/21/13	4.30E+10	4.30E+09	1	1	14	glucose	0.8	300	exponential	baseMg	highNa	unique_condition_10	unique_condition_03	94.55206746	80.49309685	114.5614333	0.859135365
73	MURI_073	NaCl_stress	29	11/22/13	4.30E+10	4.30E+09	1	1	14	glucose	0.8	5	stationary	baseMg	baseNa	unique_condition_25	unique_condition_11	62.59630672	52.6876373	77.09516308	0.9256599
74	MURI_074	NaCl_stress	29	11/22/13	3.90E+10	3.90E+09	1	1	14	glucose	0.8	100	stationary	baseMg	highNa	unique_condition_26	unique_condition_12	66.03566192	57.17392907	78.14834651	0.926509335
75	MURI_075	NaCl_stress	29	11/22/13	4.20E+10	4.20E+09	1	1	14	glucose	0.8	200	stationary	baseMg	highNa	unique_condition_27	unique_condition_12	71.7909528	60.80324561	87.62573034	0.875937904
76	MURI_076	NaCl_stress	29	11/22/13	3.60E+10	3.60E+09	1	1	14	glucose	0.8	300	stationary	baseMg	highNa	unique_condition_28	unique_condition_12	94.55206746	80.49309685	114.5614333	0.859135365
77	MURI_077	NaCl_stress	5.5	11/14/13	3.60E+10	3.60E+09	1	1	15	glucose	0.8	5	exponential	baseMg	baseNa	unique_condition_07	unique_condition_02	62.59630672	52.6876373	77.09516308	0.9256599
78	MURI_078	NaCl_stress	7.5	11/14/13	4.00E+10	4.00E+09	0	1	15	glucose	0.8	100	exponential	baseMg	highNa	unique_condition_08	unique_condition_03	66.03566192	57.17392907	78.14834651	0.926509335
79	MURI_079	NaCl_stress	8	11/14/13	3.90E+10	3.90E+09	1	1	15	glucose	0.8	200	exponential	baseMg	highNa	unique_condition_09	unique_condition_03	71.7909528	60.80324561	87.62573034	0.875937904
80	MURI_080	NaCl_stress	10	11/14/13	4.50E+10	4.50E+09	1	1	15	glucose	0.8	300	exponential	baseMg	highNa	unique_condition_10	unique_condition_03	94.55206746	80.49309685	114.5614333	0.859135365
81	MURI_081	NaCl_stress	29	11/15/13	4.10E+10	4.10E+09	1	1	15	glucose	0.8	5	stationary	baseMg	baseNa	unique_condition_25	unique_condition_11	62.59630672	52.6876373	77.09516308	0.9256599
82	MURI_082	NaCl_stress	29	11/15/13	4.00E+10	4.00E+09	1	0	15	glucose	0.8	100	stationary	baseMg	highNa	unique_condition_26	unique_condition_12	66.03566192	57.17392907	78.14834651	0.926509335
83	MURI_083	NaCl_stress	29	11/15/13	3.50E+10	3.50E+09	1	1	15	glucose	0.8	200	stationary	baseMg	highNa	unique_condition_27	unique_condition_12	71.7909528	60.80324561	87.62573034	0.875937904
84	MURI_084	NaCl_stress	29	11/15/13	3.30E+10	3.30E+09	1	1	15	glucose	0.8	300	stationary	baseMg	highNa	unique_condition_28	unique_condition_12	94.55206746	80.49309685	114.5614333	0.859135365
85	MURI_085	lactate_growth	9	10/10/13	6.40E+09	6.40E+08	1	2	16	lactate	0.8	5	exponential	baseMg	baseNa	unique_condition_16	unique_condition_07	100.4307315	92.47869035	109.8789863	0.96177919
86	MURI_086	lactate_growth	29	10/11/13	1.20E+10	1.20E+09	1	2	16	lactate	0.8	5	stationary	baseMg	baseNa	unique_condition_34	unique_condition_16	100.4307315	92.47869035	109.8789863	0.96177919
87	MURI_087	lactate_growth	8	10/16/13	4.60E+09	4.60E+08	1	2	17	lactate	0.8	5	exponential	baseMg	baseNa	unique_condition_16	unique_condition_07	100.4307315	92.47869035	109.8789863	0.96177919
88	MURI_088	lactate_growth	29	10/17/13	1.10E+10	1.10E+09	1	2	17	lactate	0.8	5	stationary	baseMg	baseNa	unique_condition_34	unique_condition_16	100.4307315	92.47869035	109.8789863	0.96177919
89	MURI_089	lactate_growth	9	10/18/13	NA	NA	1	2	18	lactate	0.8	5	exponential	baseMg	baseNa	unique_condition_16	unique_condition_07	100.4307315	92.47869035	109.8789863	0.96177919
90	MURI_090	lactate_growth	29	10/19/13	NA	NA	1	2	18	lactate	0.8	5	stationary	baseMg	baseNa	unique_condition_34	unique_condition_16	100.4307315	92.47869035	109.8789863	0.96177919
91	MURI_091	gluconate_growth	6	10/10/13	9.00E+09	9.00E+08	1	2	19	gluconate	0.8	5	exponential	baseMg	baseNa	unique_condition_01	unique_condition_01	62.72714551	59.92653397	65.80235831	0.993396867
92	MURI_092	gluconate_growth	27	10/11/13	1.70E+10	1.70E+09	1	2	19	gluconate	0.8	5	stationary	baseMg	baseNa	unique_condition_19	unique_condition_10	62.72714551	59.92653397	65.80235831	0.993396867
93	MURI_093	gluconate_growth	5	10/16/13	8.80E+09	8.80E+08	1	2	20	gluconate	0.8	5	exponential	baseMg	baseNa	unique_condition_01	unique_condition_01	62.72714551	59.92653397	65.80235831	0.993396867
94	MURI_094	gluconate_growth	27	10/17/13	1.70E+10	1.70E+09	1	2	20	gluconate	0.8	5	stationary	baseMg	baseNa	unique_condition_19	unique_condition_10	62.72714551	59.92653397	65.80235831	0.993396867
95	MURI_095	gluconate_growth	6	10/18/13	NA	NA	1	2	21	gluconate	0.8	5	exponential	baseMg	baseNa	unique_condition_01	unique_condition_01	62.72714551	59.92653397	65.80235831	0.993396867
96	MURI_096	gluconate_growth	27	10/19/13	NA	NA	1	2	21	gluconate	0.8	5	stationary	baseMg	baseNa	unique_condition_19	unique_condition_10	62.72714551	59.92653397	65.80235831	0.993396867
97	MURI_097	glucose_time_course	3	11/5/13	2.10E+10	2.10E+09	1	1	7	glucose	0.8	5	exponential	baseMg	baseNa	unique_condition_07	unique_condition_02	53.67995457	49.10029844	59.20179166	0.98493046
98	MURI_098	glucose_time_course	4	11/5/13	2.70E+10	2.70E+09	1	1	7	glucose	0.8	5	exponential	baseMg	baseNa	unique_condition_07	unique_condition_02	53.67995457	49.10029844	59.20179166	0.98493046
99	MURI_099	glucose_time_course	5	11/5/13	2.70E+10	2.70E+09	1	1	7	glucose	0.8	5	exponential	baseMg	baseNa	unique_condition_07	unique_condition_02	53.67995457	49.10029844	59.20179166	0.98493046
100	MURI_100	glucose_time_course	6	11/5/13	2.90E+10	2.90E+09	1	1	7	glucose	0.8	5	exponential	baseMg	baseNa	unique_condition_07	unique_condition_02	53.67995457	49.10029844	59.20179166	0.98493046
101	MURI_101	glucose_time_course	8	11/5/13	3.90E+10	3.90E+09	1	1	7	glucose	0.8	5	exponential	baseMg	baseNa	unique_condition_07	unique_condition_02	53.67995457	49.10029844	59.20179166	0.98493046
102	MURI_102	glucose_time_course	24	11/6/13	3.80E+10	3.80E+09	1	1	7	glucose	0.8	5	stationary	baseMg	baseNa	unique_condition_25	unique_condition_11	53.67995457	49.10029844	59.20179166	0.98493046
103	MURI_103	glucose_time_course	48	11/7/13	3.40E+10	3.40E+09	1	1	7	glucose	0.8	5	stationary	baseMg	baseNa	unique_condition_25	unique_condition_11	53.67995457	49.10029844	59.20179166	0.98493046
104	MURI_104	glucose_time_course	168	11/12/13	3.10E+10	3.10E+09	1	1	7	glucose	0.8	5	late_stationary	baseMg	baseNa	unique_condition_17	unique_condition_08	53.67995457	49.10029844	59.20179166	0.98493046
105	MURI_105	glucose_time_course	336	11/19/13	3.00E+10	3.00E+09	1	1	7	glucose	0.8	5	late_stationary	baseMg	baseNa	unique_condition_17	unique_condition_08	53.67995457	49.10029844	59.20179166	0.98493046
106	MURI_106	MgSO4_stress_high	5.5	12/11/13	3.90E+10	3.90E+09	1	1	22	glucose	0.08	5	exponential	lowMg	baseNa	unique_condition_06	unique_condition_05	62.16562822	56.5029441	69.08975323	0.970338997
107	MURI_107	MgSO4_stress_high	5.5	12/11/13	4.40E+10	4.40E+09	1	1	22	glucose	0.8	5	exponential	baseMg	baseNa	unique_condition_07	unique_condition_02	63.60809667	56.92589362	72.06771046	0.959752519
108	MURI_108	MgSO4_stress_high	5.5	12/11/13	4.60E+10	4.60E+09	1	1	22	glucose	8	5	exponential	highMg	baseNa	unique_condition_11	unique_condition_04	62.36489043	58.11110352	67.29062701	0.983953962
109	MURI_109	MgSO4_stress_high	5	12/11/13	3.40E+10	3.40E+09	1	0	22	glucose	50	5	exponential	highMg	baseNa	unique_condition_12	unique_condition_04	56.26617627	51.52141871	61.97349608	0.97901149
110	MURI_110	MgSO4_stress_high	5	12/11/13	3.20E+10	3.20E+09	1	1	22	glucose	200	5	exponential	highMg	baseNa	unique_condition_13	unique_condition_04	54.49592511	50.42775732	59.27807632	0.98381498
111	MURI_111	MgSO4_stress_high	7	12/11/13	3.90E+10	3.90E+09	1	0	22	glucose	400	5	exponential	highMg	baseNa	unique_condition_14	unique_condition_04	82.91705779	77.89733837	88.62828121	0.981270804
112	MURI_112	MgSO4_stress_high	28	12/12/13	3.90E+10	3.90E+09	1	1	22	glucose	0.08	5	stationary	lowMg	baseNa	unique_condition_24	unique_condition_14	62.16562822	56.5029441	69.08975323	0.970338997
113	MURI_113	MgSO4_stress_high	28	12/12/13	4.10E+10	4.10E+09	1	1	22	glucose	0.8	5	stationary	baseMg	baseNa	unique_condition_25	unique_condition_11	63.60809667	56.92589362	72.06771046	0.959752519
114	MURI_114	MgSO4_stress_high	28	12/12/13	4.40E+10	4.40E+09	1	1	22	glucose	8	5	stationary	highMg	baseNa	unique_condition_29	unique_condition_13	62.36489043	58.11110352	67.29062701	0.983953962
115	MURI_115	MgSO4_stress_high	28	12/12/13	4.20E+10	4.20E+09	1	0	22	glucose	50	5	stationary	highMg	baseNa	unique_condition_30	unique_condition_13	56.26617627	51.52141871	61.97349608	0.97901149
116	MURI_116	MgSO4_stress_high	28	12/12/13	4.40E+10	4.40E+09	1	1	22	glucose	200	5	stationary	highMg	baseNa	unique_condition_31	unique_condition_13	54.49592511	50.42775732	59.27807632	0.98381498
117	MURI_117	MgSO4_stress_high	28	12/12/13	3.30E+10	3.30E+09	1	0	22	glucose	400	5	stationary	highMg	baseNa	unique_condition_32	unique_condition_13	82.91705779	77.89733837	88.62828121	0.981270804
118	MURI_118	MgSO4_stress_high	5.5	1/15/14	3.20E+10	3.20E+09	1	1	23	glucose	0.08	5	exponential	lowMg	baseNa	unique_condition_06	unique_condition_05	62.16562822	56.5029441	69.08975323	0.970338997
119	MURI_119	MgSO4_stress_high	5.5	1/15/14	3.60E+10	3.60E+09	1	1	23	glucose	0.8	5	exponential	baseMg	baseNa	unique_condition_07	unique_condition_02	63.60809667	56.92589362	72.06771046	0.959752519
120	MURI_120	MgSO4_stress_high	5.5	1/15/14	3.90E+10	3.90E+09	1	1	23	glucose	8	5	exponential	highMg	baseNa	unique_condition_11	unique_condition_04	62.36489043	58.11110352	67.29062701	0.983953962
121	MURI_121	MgSO4_stress_high	5	1/15/14	3.60E+10	3.60E+09	1	0	23	glucose	50	5	exponential	highMg	baseNa	unique_condition_12	unique_condition_04	56.26617627	51.52141871	61.97349608	0.97901149
122	MURI_122	MgSO4_stress_high	5	1/15/14	3.40E+10	3.40E+09	1	1	23	glucose	200	5	exponential	highMg	baseNa	unique_condition_13	unique_condition_04	54.49592511	50.42775732	59.27807632	0.98381498
123	MURI_123	MgSO4_stress_high	7	1/15/14	3.70E+10	3.70E+09	1	0	23	glucose	400	5	exponential	highMg	baseNa	unique_condition_14	unique_condition_04	82.91705779	77.89733837	88.62828121	0.981270804
124	MURI_124	MgSO4_stress_high	28	1/16/14	3.40E+10	3.40E+09	1	1	23	glucose	0.08	5	stationary	lowMg	baseNa	unique_condition_24	unique_condition_14	62.16562822	56.5029441	69.08975323	0.970338997
125	MURI_125	MgSO4_stress_high	28	1/16/14	3.80E+10	3.80E+09	1	1	23	glucose	0.8	5	stationary	baseMg	baseNa	unique_condition_25	unique_condition_11	63.60809667	56.92589362	72.06771046	0.959752519
126	MURI_126	MgSO4_stress_high	28	1/16/14	4.00E+10	4.00E+09	1	1	23	glucose	8	5	stationary	highMg	baseNa	unique_condition_29	unique_condition_13	62.36489043	58.11110352	67.29062701	0.983953962
127	MURI_127	MgSO4_stress_high	28	1/16/14	4.20E+10	4.20E+09	1	0	23	glucose	50	5	stationary	highMg	baseNa	unique_condition_30	unique_condition_13	56.26617627	51.52141871	61.97349608	0.97901149
128	MURI_128	MgSO4_stress_high	28	1/16/14	4.30E+10	4.30E+09	1	1	23	glucose	200	5	stationary	highMg	baseNa	unique_condition_31	unique_condition_13	54.49592511	50.42775732	59.27807632	0.98381498
129	MURI_129	MgSO4_stress_high	28	1/16/14	3.30E+10	3.30E+09	1	0	23	glucose	400	5	stationary	highMg	baseNa	unique_condition_32	unique_condition_13	82.91705779	77.89733837	88.62828121	0.981270804
130	MURI_130	MgSO4_stress_high	5.5	1/30/14	3.20E+10	3.20E+09	1	1	24	glucose	0.08	5	exponential	lowMg	baseNa	unique_condition_06	unique_condition_05	62.16562822	56.5029441	69.08975323	0.970338997
131	MURI_131	MgSO4_stress_high	5.5	1/30/14	3.60E+10	3.60E+09	1	1	24	glucose	0.8	5	exponential	baseMg	baseNa	unique_condition_07	unique_condition_02	63.60809667	56.92589362	72.06771046	0.959752519
132	MURI_132	MgSO4_stress_high	5.5	1/30/14	3.90E+10	3.90E+09	1	1	24	glucose	8	5	exponential	highMg	baseNa	unique_condition_11	unique_condition_04	62.36489043	58.11110352	67.29062701	0.983953962
133	MURI_133	MgSO4_stress_high	5	1/30/14	3.20E+10	3.20E+09	1	0	24	glucose	50	5	exponential	highMg	baseNa	unique_condition_12	unique_condition_04	56.26617627	51.52141871	61.97349608	0.97901149
134	MURI_134	MgSO4_stress_high	5	1/30/14	3.10E+10	3.10E+09	1	1	24	glucose	200	5	exponential	highMg	baseNa	unique_condition_13	unique_condition_04	54.49592511	50.42775732	59.27807632	0.98381498
135	MURI_135	MgSO4_stress_high	7	1/30/14	3.50E+10	3.50E+09	1	0	24	glucose	400	5	exponential	highMg	baseNa	unique_condition_14	unique_condition_04	82.91705779	77.89733837	88.62828121	0.981270804
136	MURI_136	MgSO4_stress_high	28	1/31/14	3.70E+10	3.70E+09	1	1	24	glucose	0.08	5	stationary	lowMg	baseNa	unique_condition_24	unique_condition_14	62.16562822	56.5029441	69.08975323	0.970338997
137	MURI_137	MgSO4_stress_high	28	1/31/14	4.00E+10	4.00E+09	1	1	24	glucose	0.8	5	stationary	baseMg	baseNa	unique_condition_25	unique_condition_11	63.60809667	56.92589362	72.06771046	0.959752519
138	MURI_138	MgSO4_stress_high	28	1/31/14	4.00E+10	4.00E+09	1	1	24	glucose	8	5	stationary	highMg	baseNa	unique_condition_29	unique_condition_13	62.36489043	58.11110352	67.29062701	0.983953962
139	MURI_139	MgSO4_stress_high	28	1/31/14	4.10E+10	4.10E+09	1	0	24	glucose	50	5	stationary	highMg	baseNa	unique_condition_30	unique_condition_13	56.26617627	51.52141871	61.97349608	0.97901149
140	MURI_140	MgSO4_stress_high	28	1/31/14	4.30E+10	4.30E+09	1	1	24	glucose	200	5	stationary	highMg	baseNa	unique_condition_31	unique_condition_13	54.49592511	50.42775732	59.27807632	0.98381498
141	MURI_141	MgSO4_stress_high	28	1/31/14	2.90E+10	2.90E+09	1	0	24	glucose	400	5	stationary	highMg	baseNa	unique_condition_32	unique_condition_13	82.91705779	77.89733837	88.62828121	0.981270804
142	MURI_142	MgSO4_stress_low	5	6/17/14	NA	NA	1	0	25	glucose	0.005	5	exponential	lowMg	baseNa	unique_condition_02	unique_condition_05	69.19412053	65.29845183	73.58410671	0.988384832
143	MURI_143	MgSO4_stress_low	5.5	6/17/14	NA	NA	1	0	25	glucose	0.01	5	exponential	lowMg	baseNa	unique_condition_03	unique_condition_05	64.32310473	60.79379548	68.28744883	0.98814319
144	MURI_144	MgSO4_stress_low	5.5	6/17/14	NA	NA	1	0	25	glucose	0.02	5	exponential	lowMg	baseNa	unique_condition_04	unique_condition_05	62.77391883	59.65820042	66.2330145	0.990382414
145	MURI_145	MgSO4_stress_low	5.5	6/17/14	NA	NA	1	0	25	glucose	0.04	5	exponential	lowMg	baseNa	unique_condition_05	unique_condition_05	60.35450581	56.57780956	64.67147228	0.984383516
146	MURI_146	MgSO4_stress_low	5.5	6/17/14	NA	NA	1	0	25	glucose	0.08	5	exponential	lowMg	baseNa	unique_condition_06	unique_condition_05	58.99414607	55.43306824	63.0441689	0.985519703
147	MURI_147	MgSO4_stress_low	26	6/18/14	NA	NA	1	0	25	glucose	0.005	5	stationary	lowMg	baseNa	unique_condition_20	unique_condition_14	69.19412053	65.29845183	73.58410671	0.988384832
148	MURI_148	MgSO4_stress_low	26	6/18/14	NA	NA	1	0	25	glucose	0.01	5	stationary	lowMg	baseNa	unique_condition_21	unique_condition_14	64.32310473	60.79379548	68.28744883	0.98814319
149	MURI_149	MgSO4_stress_low	26	6/18/14	NA	NA	1	0	25	glucose	0.02	5	stationary	lowMg	baseNa	unique_condition_22	unique_condition_14	62.77391883	59.65820042	66.2330145	0.990382414
150	MURI_150	MgSO4_stress_low	26	6/18/14	NA	NA	1	0	25	glucose	0.04	5	stationary	lowMg	baseNa	unique_condition_23	unique_condition_14	60.35450581	56.57780956	64.67147228	0.984383516
151	MURI_151	MgSO4_stress_low	26	6/18/14	NA	NA	1	0	25	glucose	0.08	5	stationary	lowMg	baseNa	unique_condition_24	unique_condition_14	58.99414607	55.43306824	63.0441689	0.985519703
152	MURI_152	MgSO4_stress_low	5	6/24/14	NA	NA	1	0	26	glucose	0.005	5	exponential	lowMg	baseNa	unique_condition_02	unique_condition_05	69.19412053	65.29845183	73.58410671	0.988384832
153	MURI_153	MgSO4_stress_low	5.5	6/24/14	NA	NA	1	0	26	glucose	0.01	5	exponential	lowMg	baseNa	unique_condition_03	unique_condition_05	64.32310473	60.79379548	68.28744883	0.98814319
154	MURI_154	MgSO4_stress_low	5.5	6/24/14	NA	NA	1	0	26	glucose	0.02	5	exponential	lowMg	baseNa	unique_condition_04	unique_condition_05	62.77391883	59.65820042	66.2330145	0.990382414
155	MURI_155	MgSO4_stress_low	5.5	6/24/14	NA	NA	1	0	26	glucose	0.04	5	exponential	lowMg	baseNa	unique_condition_05	unique_condition_05	60.35450581	56.57780956	64.67147228	0.984383516
156	MURI_156	MgSO4_stress_low	5.5	6/24/14	NA	NA	1	0	26	glucose	0.08	5	exponential	lowMg	baseNa	unique_condition_06	unique_condition_05	58.99414607	55.43306824	63.0441689	0.985519703
157	MURI_157	MgSO4_stress_low	26	6/25/14	NA	NA	1	0	26	glucose	0.005	5	stationary	lowMg	baseNa	unique_condition_20	unique_condition_14	69.19412053	65.29845183	73.58410671	0.988384832
158	MURI_158	MgSO4_stress_low	26	6/25/14	NA	NA	1	0	26	glucose	0.01	5	stationary	lowMg	baseNa	unique_condition_21	unique_condition_14	64.32310473	60.79379548	68.28744883	0.98814319
159	MURI_159	MgSO4_stress_low	26	6/25/14	NA	NA	1	0	26	glucose	0.02	5	stationary	lowMg	baseNa	unique_condition_22	unique_condition_14	62.77391883	59.65820042	66.2330145	0.990382414
160	MURI_160	MgSO4_stress_low	26	6/25/14	NA	NA	1	0	26	glucose	0.04	5	stationary	lowMg	baseNa	unique_condition_23	unique_condition_14	60.35450581	56.57780956	64.67147228	0.984383516
161	MURI_161	MgSO4_stress_low	26	6/25/14	NA	NA	1	0	26	glucose	0.08	5	stationary	lowMg	baseNa	unique_condition_24	unique_condition_14	58.99414607	55.43306824	63.0441689	0.985519703
162	MURI_162	MgSO4_stress_low	5	6/28/14	NA	NA	1	0	27	glucose	0.005	5	exponential	lowMg	baseNa	unique_condition_02	unique_condition_05	69.19412053	65.29845183	73.58410671	0.988384832
163	MURI_163	MgSO4_stress_low	5.5	6/28/14	NA	NA	1	0	27	glucose	0.01	5	exponential	lowMg	baseNa	unique_condition_03	unique_condition_05	64.32310473	60.79379548	68.28744883	0.98814319
164	MURI_164	MgSO4_stress_low	5.5	6/28/14	NA	NA	1	0	27	glucose	0.02	5	exponential	lowMg	baseNa	unique_condition_04	unique_condition_05	62.77391883	59.65820042	66.2330145	0.990382414
165	MURI_165	MgSO4_stress_low	5.5	6/28/14	NA	NA	1	0	27	glucose	0.04	5	exponential	lowMg	baseNa	unique_condition_05	unique_condition_05	60.35450581	56.57780956	64.67147228	0.984383516
166	MURI_166	MgSO4_stress_low	5.5	6/28/14	NA	NA	1	0	27	glucose	0.08	5	exponential	lowMg	baseNa	unique_condition_06	unique_condition_05	58.99414607	55.43306824	63.0441689	0.985519703
167	MURI_167	MgSO4_stress_low	26	6/29/14	NA	NA	1	0	27	glucose	0.005	5	stationary	lowMg	baseNa	unique_condition_20	unique_condition_14	69.19412053	65.29845183	73.58410671	0.988384832
168	MURI_168	MgSO4_stress_low	26	6/29/14	NA	NA	1	0	27	glucose	0.01	5	stationary	lowMg	baseNa	unique_condition_21	unique_condition_14	64.32310473	60.79379548	68.28744883	0.98814319
169	MURI_169	MgSO4_stress_low	26	6/29/14	NA	NA	1	0	27	glucose	0.02	5	stationary	lowMg	baseNa	unique_condition_22	unique_condition_14	62.77391883	59.65820042	66.2330145	0.990382414
170	MURI_170	MgSO4_stress_low	26	6/29/14	NA	NA	1	0	27	glucose	0.04	5	stationary	lowMg	baseNa	unique_condition_23	unique_condition_14	60.35450581	56.57780956	64.67147228	0.984383516
171	MURI_171	MgSO4_stress_low	26	6/29/14	NA	NA	1	0	27	glucose	0.08	5	stationary	lowMg	baseNa	unique_condition_24	unique_condition_14	58.99414607	55.43306824	63.0441689	0.985519703
