# Supplementary material for: The E. coli molecular phenotype under different growth conditions
Source: Sci Rep. 2017 Apr 18;7:45303. doi: 10.1038/srep45303 (PMC5394689; doi:10.1038/srep45303)
Supplement: Supplementary Dataset 2 [file srep45303-s3.csv]

	MURI_016	MURI_017	MURI_018	MURI_019	MURI_020	MURI_021	MURI_022	MURI_023	MURI_024	MURI_025	MURI_026	MURI_027	MURI_028	MURI_029	MURI_030	MURI_031	MURI_032	MURI_033	MURI_034	MURI_035	MURI_036	MURI_037	MURI_038	MURI_039	MURI_040	MURI_041	MURI_042	MURI_043	MURI_044	MURI_045	MURI_046	MURI_047	MURI_048	MURI_049	MURI_050	MURI_052	MURI_053	MURI_054	MURI_055	MURI_056	MURI_057	MURI_058	MURI_059	MURI_061	MURI_063	MURI_064	MURI_065	MURI_066	MURI_067
ECB_00001	4.68979529892486	4.77523986180162	9.4171091680947	5.18308614079422	5.37643013651858	5.60123460252016	4.71031410524575	6.29047826940127	5.58043618220284	5.68056016170735	5.10724847900151	5.09943864869095	4.81460755042743	4.44527176499625	6.44103854725524	4.41904614462473	5.32794273543856	5.14408336961769	5.42174390200959	5.60023932655871	6.26728728505353	7.46394792414871	5.32879057488955	5.53622167201632	6.30539538763452	5.50657437240372	5.0807459812537	6.20955131859578	5.26928594859971	6.31070603805793	4.49000371082277	3.79560029708321	3.74770643847814	-1.14456265985177	4.44400915081846	4.12343094409602	4.02127413736081	3.47628093374017	3.18067458622076	4.19174614473595	4.69377881594923	5.68745185030623	5.77396724000686	4.57580271379415	5.45927651940438	5.97425615800487	3.2080711496041	4.56687011426909	3.28688489602319
ECB_00002	8.64639287500813	9.18084230800652	10.180302346769	9.80270823030288	4.60746763394465	4.99398421709938	3.45926664719917	6.43642236224016	6.24638367912826	9.78197561710787	9.31699800884413	9.34441071545917	10.076081616275	9.61872265635999	5.20775478568148	5.08789344668014	6.19345956619038	5.94033573585496	6.91786958469214	7.98580847670709	8.33371774596049	8.41703949716362	4.93389334714091	4.89993182289361	4.63149357941732	6.95162670269023	6.95709582221062	8.44177784503101	8.20132864935248	7.91023627828947	5.91251171206677	3.79560029708321	2.83749994819626	6.36003005943534	7.51159176975913	7.64319789555432	6.92777594646066	6.67056982850215	6.28249727354171	3.98090101214664	2.55249387379593	4.02699778212818	6.61139268240305	8.16975446330174	7.7561403126468	7.73028197750021	4.35036214815125	4.38191402366492	4.52898558470234
ECB_00003	7.5618615262442	7.65224802939792	7.77171503243923	8.19776447135613	4.55298438873458	3.38042605972246	1.7536699934789	4.75941390212396	4.6070870187456	8.64902290249882	7.84622755913309	7.95929567407028	8.67703426897517	7.99407953996226	3.40505104360042	3.37090476211787	4.89047637642657	5.18639557304384	5.98325572507538	6.82280116550482	7.14756756624508	7.48920462651345	3.27858457736303	4.12434978095063	3.0844023258498	5.42516261715705	5.72785058951972	7.3585229210008	7.00361581647974	6.66278642791078	4.65358202195775	2.03700187370823	1.99611856819068	5.41785797221882	5.67215953358915	6.34522765260728	6.22405520254145	5.66255020726902	5.20609939619801	3.43531706919951	1.74061569172315	1.60348803215972	4.79733919385182	7.24975582066149	6.94108265265227	6.39498031989364	1.86178486924341	-1.14456265985177	2.40714828613883
ECB_00004	7.46018674743074	7.92957553560165	7.87593153509132	8.32819273528311	4.37597001018641	3.38042605972246	-1.14456265985177	2.49306290983839	4.30568432592734	8.68190595129004	8.22729793371966	8.18385680249139	8.64894156739507	7.93968162821842	1.13645877184292	1.26062797837285	3.06757027167742	3.54509792227535	6.05309527517606	6.84121022513649	7.5220680999355	7.53034071498469	4.14829827481106	3.48909579685828	2.04007587718994	5.34479502056365	5.52674843427927	7.68682119659408	7.58868348433912	7.17350470411279	4.09376223008094	-1.14456265985177	2.83749994819626	5.49864035333323	5.18505064565986	6.90095999724195	6.38171554841482	6.51768072428063	5.59618095084594	2.54486977292157	-1.14456265985177	1.60348803215972	4.30236129548733	8.04286749884984	7.05817741843342	6.4191059108082	1.86178486924341	3.23799172903874	-1.14456265985177
ECB_00005	3.82271850373008	4.38689266404486	3.10174297683501	4.86201907572465	1.83044920623089	1.68857462901673	1.7536699934789	2.14715027332184	1.96875144048551	4.76124744292937	4.59748621837912	4.73754665254731	4.6633191726445	4.07387872335153	1.85670867751432	-1.14456265985177	2.97852972188744	2.09650145276926	2.9888685481603	3.687314520592	3.57410885587685	4.78521610323872	0.656957597873938	1.53733693513413	1.58903985180236	2.7427975185618	1.96972228950834	4.16139988574456	3.93613937889821	4.08114500103086	1.82532717861058	-1.14456265985177	2.83749994819626	-1.14456265985177	2.83536476649696	3.32303186870041	3.25021415399373	3.27249423516695	2.04585963171787	1.73384090048809	-1.14456265985177	1.60348803215972	-1.14456265985177	4.61440757510374	3.72269437378093	3.43554000302053	-1.14456265985177	-1.14456265985177	-1.14456265985177
ECB_00006	3.33999983518597	3.21423958923056	2.5067764783623	2.87158319041547	1.83044920623089	-1.14456265985177	2.56717449920081	-1.14456265985177	1.52343888257932	2.15635782495683	1.78932115744069	2.19197005194792	3.09069530484039	2.22635717505292	1.85670867751432	1.26062797837285	1.62734256597249	2.48629785985546	1.67527511134132	2.66081199737539	3.1936504003241	2.42501853124288	2.28450233755282	-1.14456265985177	2.8860643233546	2.17548805817606	2.80827387398005	2.08974711384248	2.03916712049476	1.3281862478263	1.82532717861058	-1.14456265985177	-1.14456265985177	-1.14456265985177	1.54681200556016	1.34174444363156	2.23189525282295	1.91725697004585	2.04585963171787	3.05814879496652	-1.14456265985177	3.27639641720622	1.82281943974943	2.14216905756961	2.55383702057466	2.99537956642608	-1.14456265985177	-1.14456265985177	-1.14456265985177
ECB_00007	-1.14456265985177	0.49061729093279	-1.14456265985177	0.660330103329063	1.39681087950186	-1.14456265985177	-1.14456265985177	0.994442904845504	1.52343888257932	0.626040423220937	0.12425823319099	0.776133704610312	1.38323072373406	0.749717055748705	-1.14456265985177	-1.14456265985177	1.62734256597249	1.55562209375565	-1.14456265985177	0.915725688412132	0.0775381461736503	0.0808667912737649	1.27737033287407	1.53733693513413	2.04007587718994	1.3132805292433	-1.14456265985177	-1.14456265985177	0.261889892392065	-1.14456265985177	-1.14456265985177	-1.14456265985177	-1.14456265985177	-1.14456265985177	-1.14456265985177	0.955758142077006	-1.14456265985177	-1.14456265985177	-1.14456265985177	-1.14456265985177	-1.14456265985177	-1.14456265985177	-1.14456265985177	-1.14456265985177	-0.219595882318908	0.27305281217928	-1.14456265985177	-1.14456265985177	-1.14456265985177
ECB_00008	8.52732449852383	8.05577591718513	8.61776692502575	7.96884298048327	7.48234567299307	7.06938397316601	5.36983177309353	6.89175676621004	6.66441595535426	7.97621531293244	7.72937000321564	7.81228551004097	7.99728203658696	7.70514324225913	7.91183437856195	6.06877030924422	7.14940424952387	6.7189246924233	7.7352840655796	7.69330375907435	8.08192144251603	7.97176279941641	7.60104240113494	7.69867281257545	6.93694729061665	6.40152729638962	6.31855506154	8.08329578606295	8.33614781716258	8.1085193833396	7.22144907686458	6.75653882924121	6.47097900690688	6.6347947156761	5.67215953358915	7.78048326891984	7.93943135159126	7.45148881048608	7.0607358945829	8.28205338015497	7.4370407139752	6.15680307930451	6.37459805348661	8.34922225607665	8.0699072405928	7.44712321601321	4.84597343472549	4.87793059304228	3.28688489602319
ECB_00009	4.0498786312105	3.64575787688922	4.58540300574068	3.50523721660046	3.55146868117596	4.99398421709938	3.7581321077986	5.37057155476949	5.6985663647249	3.90981647786965	4.04951425387724	3.83230056505874	3.92120300044106	3.79888442064527	4.6926235600706	5.63747815087424	5.63437056612795	5.3719887990556	4.38523435560742	4.85211829591794	4.3835859939486	3.40406185748028	4.33193041958579	3.19471389230491	3.25861741735307	4.62489132682588	3.43901673157866	4.01726938975873	4.50792519179886	4.75790029486889	4.72889981502796	4.09915299281691	1.99611856819068	3.72225412454387	3.74544057743644	4.45899323678537	3.73959572302827	4.08650181635124	4.57377928834641	3.98090101214664	3.44350613773803	3.27639641720622	2.92694788236647	4.92197398968389	4.26085306562522	3.30326396590376	3.58886303839275	3.61946553745352	-1.14456265985177
ECB_00010	2.60753102523003	3.56919780889655	3.84518388458319	2.61005059356875	3.01869636691771	3.67803502691801	-1.14456265985177	-1.14456265985177	3.25680781327447	2.76284921652727	3.27040245547234	3.34455101908901	2.63660215251748	1.62505785284309	4.3441235658477	2.84461159216003	1.84761001659836	2.26547765488744	2.66978077063273	2.48356582611147	2.21712658052034	1.85587052529196	2.50583848256126	1.53733693513413	1.58903985180236	2.55039358331187	3.6299432523444	1.88070481252967	2.19541729509468	1.3281862478263	2.92982647910586	2.03700187370823	-1.14456265985177	1.72444096222187	1.54681200556016	2.09697715598234	2.92436908986951	1.91725697004585	2.04585963171787	-1.14456265985177	3.74212556296804	1.60348803215972	2.92694788236647	2.93858600012339	2.55383702057466	2.99537956642608	2.68825394258401	1.88751206541444	-1.14456265985177
ECB_00013	0.658708418103195	-1.14456265985177	-1.14456265985177	-1.14456265985177	-1.14456265985177	-1.14456265985177	-1.14456265985177	-1.14456265985177	0.323642658552469	-1.14456265985177	0.387042982908333	-1.14456265985177	-1.14456265985177	-1.14456265985177	-1.14456265985177	2.00254817242365	0.31017573424692	0.884482042103659	-1.14456265985177	-1.14456265985177	-1.14456265985177	-1.14456265985177	-1.14456265985177	-1.14456265985177	-1.14456265985177	0.974101500941929	-1.14456265985177	-1.14456265985177	-1.14456265985177	-1.14456265985177	-1.14456265985177	-1.14456265985177	-1.14456265985177	-1.14456265985177	-1.14456265985177	-1.14456265985177	-1.14456265985177	-1.14456265985177	-1.14456265985177	-1.14456265985177	-1.14456265985177	1.60348803215972	-1.14456265985177	-1.14456265985177	-1.14456265985177	-1.14456265985177	-1.14456265985177	-1.14456265985177	-1.14456265985177
ECB_00014	9.98221453694036	8.4501781237206	8.04326659929838	8.88256378414954	9.44917821454522	7.50740450203429	4.96514592765635	8.2999266385365	5.98094427545993	8.28645663047267	8.00652710319374	8.11217267731389	9.03869673240634	9.70705750792833	8.45278880147945	5.49341658933377	9.76411294937015	6.22035375914059	8.30305918966946	8.69901136070412	8.40141835193383	7.76442524399953	8.63016264887966	6.15437205338141	8.20549454715019	6.4462299057784	6.70500812726191	7.63429393525338	7.20347167004187	8.02217821207924	8.49564466524793	5.96888904650092	4.86396868316797	7.30795132231595	5.54893232740996	8.94210272514576	7.74028233879473	7.11323587238507	7.79379637012001	7.32025137121499	6.33716305157785	7.14767135761997	6.55056965770731	7.60632691880057	8.54594953434896	9.06836245076138	6.4474933039749	5.99129196013136	3.82830175589725
ECB_00015	5.49502639043499	4.8897265437875	5.61614626821864	5.90897972391492	5.24515654480253	2.49383479190165	1.7536699934789	2.77113386475109	3.00425093024096	5.63650216482631	5.269527955565	5.50503700141906	6.21394637510556	6.3494630301787	3.20215886424717	1.26062797837285	4.38569389550506	2.7919595947559	4.01684232446426	3.84173521357252	3.8746925230929	4.59144463317925	4.14829827481106	2.32209348920998	3.41396742453603	3.60815797730069	3.71667536638747	4.25005294854021	4.25020836002323	3.46104063503511	3.3679543106778	2.03700187370823	-1.14456265985177	3.96922256086923	2.33291056935178	3.74783419810986	4.10412620955652	3.03493505316048	4.10963163976204	3.05814879496652	1.74061569172315	2.39745120060878	2.92694788236647	3.75456130817037	4.1081818976664	5.57682928363526	-1.14456265985177	-1.14456265985177	-1.14456265985177
ECB_00016	3.50253822522532	3.8210349159893	2.5067764783623	4.52607397770208	3.17152785009592	-1.14456265985177	-1.14456265985177	1.68789111825176	2.90911074381255	5.254591103772	4.97658671714683	4.8624099203478	4.82760533811054	4.69096456662145	1.13645877184292	2.48499472165417	3.50987156937703	2.89800128897173	4.05140541344027	4.07757305750072	3.57410885587685	3.4956833314118	2.02209167804785	2.82395551931987	2.8860643233546	3.41895610597975	3.21879281293609	3.2300820653511	3.05667711279657	3.08324111106476	1.82532717861058	-1.14456265985177	-1.14456265985177	-1.14456265985177	-1.14456265985177	2.58556479184273	3.25021415399373	-1.14456265985177	2.53116698504202	1.73384090048809	1.74061569172315	1.60348803215972	2.92694788236647	2.9983663821858	2.96429934986336	3.72113999561091	-1.14456265985177	2.71693715363021	-1.14456265985177
ECB_00017	0.169307086795199	0.813307995521492	0.807978585965526	0.660330103329063	3.30964120659774	3.00463857568863	2.56717449920081	2.77113386475109	2.57859667607182	0.328725926293226	-1.14456265985177	0.595639580345376	0.322197095481189	0.239515558392387	1.85670867751432	2.00254817242365	2.67242959386574	2.00376959323073	0.639427358607223	2.04475051088038	1.1302786189411	0.0808667912737649	2.28450233755282	-1.14456265985177	1.58903985180236	0.057388765968607	-1.14456265985177	0.950201861197555	0.261889892392065	0.698124209481755	1.10991894759332	-1.14456265985177	-1.14456265985177	-1.14456265985177	1.54681200556016	1.64151670308225	0.804561649352554	1.18784500153896	-1.14456265985177	1.73384090048809	-1.14456265985177	2.39745120060878	1.10780086725741	-1.14456265985177	1.56150764565186	0.27305281217928	-1.14456265985177	-1.14456265985177	-1.14456265985177
ECB_00018	4.36340566096777	5.29781683586349	3.3943579093573	4.86201907572465	5.63427057069691	5.28594302246837	5.53628150944325	4.75941390212396	5.11185468896947	4.86673306209029	5.19066943793926	5.06787073605604	4.96334456389241	4.05449219992425	6.32104220599988	5.59103812697024	6.16859299650406	5.47798543520602	4.24299325107308	4.4577793811717	4.40721019895956	4.41517739847923	5.32879057488955	5.77293514570219	7.07115730005687	4.68209455097958	5.68552152584643	4.37357634741912	4.8244719166752	4.08114500103086	4.65358202195775	5.06133192375483	5.9913897963967	3.96922256086923	3.9542919081765	4.63491036698036	5.32993983311653	3.81348492597423	4.36030963657717	5.34437803115045	6.2918770636281	7.25553072361516	5.2694796868793	4.93728011735048	4.8573079667421	5.3106241304997	5.59293465064861	5.53946960154362	6.16817039548147
ECB_00019	2.94651809078025	2.42995224524092	2.92951914219293	2.28955209593269	2.16071582633924	-1.14456265985177	-1.14456265985177	2.77113386475109	2.14753543555325	2.38844880774072	2.88843633262469	2.84441972863358	3.32918265467957	2.9291201664694	1.13645877184292	3.57587701597566	3.23061148114449	3.47845264361969	1.4815014140694	2.57494080382665	2.75060675499221	2.60113308865132	1.69920835939301	-1.14456265985177	3.0844023258498	3.46320443551861	3.21879281293609	2.94078670135877	1.66227896158858	1.75514066230739	1.10991894759332	-1.14456265985177	2.83749994819626	-1.14456265985177	2.33291056935178	1.34174444363156	1.45859981763384	1.18784500153896	-1.14456265985177	-1.14456265985177	2.55249387379593	2.39745120060878	1.82281943974943	2.515483310464	2.23541968537893	2.90684593683261	-1.14456265985177	2.71693715363021	3.28688489602319
ECB_00020	-1.14456265985177	0.0409392204338137	-1.14456265985177	-1.14456265985177	-1.14456265985177	-1.14456265985177	-1.14456265985177	0.994442904845504	1.23173229719895	-1.14456265985177	-1.14456265985177	1.07436005780664	0.856051251846014	-0.147845909031473	-1.14456265985177	-1.14456265985177	0.604471103634799	-1.14456265985177	-1.14456265985177	-1.14456265985177	0.0775381461736503	-1.14456265985177	0.656957597873938	-1.14456265985177	1.58903985180236	-0.282732194624309	-1.14456265985177	-1.14456265985177	-1.14456265985177	-1.14456265985177	-1.14456265985177	-1.14456265985177	-1.14456265985177	-1.14456265985177	-1.14456265985177	-1.14456265985177	-1.14456265985177	1.18784500153896	-1.14456265985177	-1.14456265985177	-1.14456265985177	-1.14456265985177	-1.14456265985177	-1.14456265985177	0.40895576380395	-1.14456265985177	-1.14456265985177	-1.14456265985177	-1.14456265985177
ECB_00021	-1.14456265985177	-1.14456265985177	-1.14456265985177	-1.14456265985177	-1.14456265985177	-1.14456265985177	-1.14456265985177	-1.14456265985177	0.857902244565948	-1.14456265985177	-1.14456265985177	-1.14456265985177	-1.14456265985177	-1.14456265985177	-1.14456265985177	-1.14456265985177	-1.14456265985177	-1.14456265985177	-1.14456265985177	-1.14456265985177	-1.14456265985177	0.0808667912737649	-1.14456265985177	-1.14456265985177	-1.14456265985177	-0.282732194624309	-1.14456265985177	-1.14456265985177	0.261889892392065	-1.14456265985177	-1.14456265985177	-1.14456265985177	-1.14456265985177	-1.14456265985177	-1.14456265985177	-1.14456265985177	-1.14456265985177	-1.14456265985177	-1.14456265985177	-1.14456265985177	-1.14456265985177	-1.14456265985177	-1.14456265985177	-1.14456265985177	-0.219595882318908	-1.14456265985177	-1.14456265985177	-1.14456265985177	-1.14456265985177
ECB_00022	-1.14456265985177	-1.14456265985177	-1.14456265985177	-1.14456265985177	-1.14456265985177	-1.14456265985177	1.7536699934789	-1.14456265985177	-1.14456265985177	-1.14456265985177	-1.14456265985177	-1.14456265985177	-1.14456265985177	-1.14456265985177	-1.14456265985177	1.26062797837285	-1.14456265985177	-1.14456265985177	-1.14456265985177	-1.14456265985177	-1.14456265985177	-1.14456265985177	0.656957597873938	-1.14456265985177	-1.14456265985177	0.057388765968607	-1.14456265985177	-1.14456265985177	0.778581956606167	-1.14456265985177	-1.14456265985177	-1.14456265985177	-1.14456265985177	-1.14456265985177	-1.14456265985177	-1.14456265985177	0.804561649352554	-1.14456265985177	-1.14456265985177	-1.14456265985177	-1.14456265985177	-1.14456265985177	-1.14456265985177	-1.14456265985177	-1.14456265985177	-1.14456265985177	-1.14456265985177	-1.14456265985177	-1.14456265985177
ECB_00023	0.169307086795199	0.49061729093279	0.807978585965526	1.00775045094618	-1.14456265985177	-1.14456265985177	-1.14456265985177	0.994442904845504	0.857902244565948	0.864408982329716	0.387042982908333	-1.14456265985177	1.05611748310087	0.522102018934244	-1.14456265985177	-1.14456265985177	0.840647546754567	0.344424579105849	-1.14456265985177	0.108840030309033	-1.14456265985177	0.54313367094921	0.656957597873938	-1.14456265985177	0.912154263043085	1.66352751074898	0.620799832099572	1.33551398611836	-1.14456265985177	-1.14456265985177	-1.14456265985177	-1.14456265985177	-1.14456265985177	-1.14456265985177	-1.14456265985177	-1.14456265985177	-1.14456265985177	-1.14456265985177	-1.14456265985177	-1.14456265985177	-1.14456265985177	-1.14456265985177	1.10780086725741	-1.14456265985177	0.142908330656214	-1.14456265985177	-1.14456265985177	-1.14456265985177	-1.14456265985177
ECB_00024	1.50675362009094	1.46925496351748	2.23667909815816	1.70380474985349	0.753991024007359	-1.14456265985177	-1.14456265985177	0.994442904845504	1.96875144048551	2.81671000416939	2.73455726708278	2.91733915084663	3.7404361493318	3.05180960357061	1.85670867751432	2.00254817242365	1.7418329266931	2.1835116754809	0.983904798264897	1.76058075835922	1.8494078038525	1.98955677956742	-1.14456265985177	-1.14456265985177	0.912154263043085	2.66891714424003	3.09456916315961	0.950201861197555	1.66227896158858	2.34586678287309	1.10991894759332	-1.14456265985177	-1.14456265985177	1.72444096222187	1.54681200556016	2.27917704950609	2.23189525282295	1.18784500153896	1.29776405245506	-1.14456265985177	-1.14456265985177	-1.14456265985177	1.82281943974943	1.28512970953339	1.10869516521045	2.2156259341045	-1.14456265985177	-1.14456265985177	-1.14456265985177
ECB_00025	-1.14456265985177	-1.14456265985177	-1.14456265985177	-1.14456265985177	-1.14456265985177	-1.14456265985177	-1.14456265985177	-1.14456265985177	1.23173229719895	-1.14456265985177	-1.14456265985177	-1.14456265985177	-1.14456265985177	-1.14456265985177	-1.14456265985177	-1.14456265985177	1.62734256597249	2.1835116754809	0.639427358607223	-1.14456265985177	-1.14456265985177	0.0808667912737649	-1.14456265985177	-1.14456265985177	1.58903985180236	0.974101500941929	-1.14456265985177	-1.14456265985177	-1.14456265985177	-1.14456265985177	-1.14456265985177	-1.14456265985177	-1.14456265985177	-1.14456265985177	-1.14456265985177	-1.14456265985177	-1.14456265985177	1.18784500153896	-1.14456265985177	-1.14456265985177	-1.14456265985177	2.39745120060878	-1.14456265985177	-1.14456265985177	-0.219595882318908	-1.14456265985177	-1.14456265985177	-1.14456265985177	-1.14456265985177
ECB_00026	1.27953586832882	1.46925496351748	1.90258704925869	1.50887448974729	-1.14456265985177	-1.14456265985177	-1.14456265985177	-1.14456265985177	1.52343888257932	1.06506632028684	2.56209001470484	2.41074083665095	1.05611748310087	-0.147845909031473	1.13645877184292	-1.14456265985177	-1.14456265985177	-1.14456265985177	0.154497435491264	1.18155254123635	1.1302786189411	0.54313367094921	-1.14456265985177	-1.14456265985177	-1.14456265985177	0.057388765968607	2.80827387398005	1.88070481252967	1.42689578988106	0.698124209481755	1.10991894759332	-1.14456265985177	-1.14456265985177	-1.14456265985177	-1.14456265985177	-1.14456265985177	1.89803961618119	-1.14456265985177	-1.14456265985177	-1.14456265985177	-1.14456265985177	-1.14456265985177	1.10780086725741	0.491219722152185	0.624318871057234	0.792958158421783	-1.14456265985177	-1.14456265985177	-1.14456265985177
ECB_00027	8.70173790998483	9.12518340559233	5.77681595657044	9.34056985913104	4.75955603478761	5.09801063944521	3.45926664719917	3.92366223642	7.3138078957784	8.21461223287296	9.31994800730824	9.30561250611302	8.7462457814414	7.19213336373045	5.45586778981849	4.94748182687201	3.87251681049723	6.07028192368005	7.13067152955889	7.45412919291035	7.54353637715096	8.68940030116937	5.56706593138716	5.17241056888262	5.36032193199243	6.70723863561525	6.81707818628541	6.97240590599128	6.75921756141021	6.00428160322099	4.99608166962586	3.79560029708321	3.36351254605959	5.33228140675908	6.50218600182573	7.04496909314045	6.68042950048664	5.4374615943127	4.57377928834641	-1.14456265985177	3.44350613773803	4.20985690616634	7.33102333265496	6.66446855368891	6.98556677077357	8.41567574140219	2.68825394258401	5.24630152847844	3.82830175589725
ECB_00028	-1.14456265985177	0.813307995521492	-1.14456265985177	-1.14456265985177	-1.14456265985177	-1.14456265985177	-1.14456265985177	2.49306290983839	1.76383504799744	-1.14456265985177	0.938810997515345	0.38315029768055	0.618451600503499	-0.147845909031473	-1.14456265985177	-1.14456265985177	0.840647546754567	-0.0693881291742218	0.154497435491264	0.579801469609099	0.538763548190739	1.3543765412183	-1.14456265985177	1.53733693513413	-1.14456265985177	1.8101094280414	0.620799832099572	-1.14456265985177	0.261889892392065	0.698124209481755	-1.14456265985177	-1.14456265985177	-1.14456265985177	1.72444096222187	-1.14456265985177	-1.14456265985177	-1.14456265985177	-1.14456265985177	-1.14456265985177	-1.14456265985177	-1.14456265985177	-1.14456265985177	1.82281943974943	0.0413963409864713	0.40895576380395	1.15838540574797	-1.14456265985177	-1.14456265985177	-1.14456265985177
ECB_00029	5.37442794852359	5.51720901488444	7.13476874792203	5.37728811182104	3.43563375773609	2.49383479190165	1.7536699934789	2.49306290983839	4.30568432592734	5.33030159500993	5.87112904932268	5.73345034933686	5.21157155911907	4.33714322462937	2.32894998076444	3.75525199429864	2.93184556702007	3.94111838442855	4.24299325107308	4.94016708225153	4.84792022876543	5.39667052641231	3.59858068224982	2.82395551931987	2.04007587718994	5.04392603298034	4.32535939457685	4.78302167978228	4.56574774593023	4.56559503118015	1.82532717861058	3.41044535096565	-1.14456265985177	3.42394362962813	4.13665702167105	4.66765716711207	3.83973714442105	4.20577676754346	2.53116698504202	1.73384090048809	-1.14456265985177	-1.14456265985177	5.218250154081	4.41013188411442	5.36812270932665	5.63292068001133	3.2080711496041	1.88751206541444	-1.14456265985177
ECB_00030	8.59784484148684	8.81857002523595	9.76563956619152	9.03207316720699	6.15673970901518	2.49383479190165	3.08151033663271	3.80569434789508	5.85939200198905	8.76694887167283	8.7909006821466	8.77069788082335	9.29817041799483	8.40401701121184	5.09518059993411	4.41904614462473	4.50177971381147	6.18948374369922	7.37862045665564	7.76254854938377	8.04288318689729	8.36037452999274	5.83368183231221	4.43157928621573	3.68188274996391	7.33560363257591	7.55334950660795	8.1538869557172	7.88675660664565	7.42089642719488	5.97570654331535	4.34974267981433	1.99611856819068	7.0375748737784	7.29860781834716	8.10421848399446	7.24300563949507	6.86421017042518	6.31252358056757	1.73384090048809	3.06613582197074	1.60348803215972	7.26945004238506	7.60153225062944	7.49968785115104	8.70448812594129	3.88965822071656	-1.14456265985177	2.40714828613883
ECB_00031	6.38672179433228	6.31092710036565	4.64215999780735	6.54076050101099	4.89712195416262	-1.14456265985177	-1.14456265985177	2.14715027332184	4.6070870187456	7.11847648113696	7.09857255779375	7.03456252493079	6.84511471327512	6.3132433292406	3.5828144285158	-1.14456265985177	2.2053823572747	3.25769546277131	5.88134742648953	6.34380233070289	6.55313840571167	6.5292632919071	5.20878405310318	2.32209348920998	1.58903985180236	4.65377661879591	4.37949117373835	6.57803153126309	6.95036168369674	5.07932494041692	4.57411169219767	-1.14456265985177	-1.14456265985177	5.24130535204789	4.13665702167105	6.46181124660844	5.98283506178501	4.20577676754346	4.24041468237804	2.54486977292157	1.74061569172315	1.60348803215972	4.93063493663263	6.31794598733923	6.00011812963334	6.06879022861299	-1.14456265985177	1.88751206541444	-1.14456265985177
ECB_00032	3.64855692242283	3.68256256504262	4.52631965264571	4.33774516955413	-1.14456265985177	1.68857462901673	-1.14456265985177	-1.14456265985177	2.14753543555325	3.83374771217335	3.57182290049023	4.29475071474908	4.08178890234595	2.9291201664694	1.13645877184292	-1.14456265985177	0.604471103634799	1.79763197719113	3.05865077541053	3.46760000067341	3.1936504003241	4.0121767200602	1.69920835939301	-1.14456265985177	1.58903985180236	3.34991998527845	1.64976748569488	3.91249090909478	3.20993325558896	3.66703456391009	1.10991894759332	2.03700187370823	-1.14456265985177	-1.14456265985177	1.54681200556016	2.27917704950609	2.72866038182333	1.18784500153896	-1.14456265985177	-1.14456265985177	-1.14456265985177	1.60348803215972	2.64471818849589	2.24510375748535	3.25410117497363	4.16368014149497	-1.14456265985177	-1.14456265985177	-1.14456265985177
ECB_00033	6.22563636476774	6.58294724000474	6.46813202112221	6.36867772978779	4.10003916932353	2.49383479190165	3.45926664719917	4.48038304346769	3.87472754573336	6.40008178579139	6.59085283278788	6.61874785659168	6.47158231216722	5.34545868484828	2.68258875630574	2.00254817242365	2.72821394002039	2.34296143075456	5.14619200796346	5.10161247337808	5.61836498894787	5.53246386929008	4.0114343011254	1.53733693513413	2.04007587718994	3.60815797730069	4.14957812503382	4.59278617968729	5.30366904800276	3.92947633221073	3.54534354066244	3.79560029708321	-1.14456265985177	3.42394362962813	3.20645818062946	5.24653187338894	4.63656540855038	3.81348492597423	3.42059167920643	3.7338076527948	3.06613582197074	-1.14456265985177	3.84246462568455	5.04010208774986	4.94103016569724	6.36217212901548	-1.14456265985177	1.88751206541444	-1.14456265985177
ECB_00034	3.97806721268986	2.99731795183972	1.90258704925869	2.40459644524883	4.17413120674563	-1.14456265985177	-1.14456265985177	-1.14456265985177	0.857902244565948	1.77211926285287	2.07490610059307	1.78316225546675	1.22964554134301	2.59384956720247	-1.14456265985177	-1.14456265985177	-1.14456265985177	-0.0693881291742218	2.83819967345727	3.0265042427508	2.50870346680838	1.98955677956742	3.93779535866551	-1.14456265985177	-1.14456265985177	0.512278612102208	0.620799832099572	2.5778770125095	3.05667711279657	3.22051634725569	5.16829536091997	2.03700187370823	1.99611856819068	3.04705765263076	-1.14456265985177	3.92091517252318	3.25021415399373	1.91725697004585	2.89244460324764	1.73384090048809	-1.14456265985177	-1.14456265985177	1.10780086725741	2.87620216305341	3.80451850661369	2.05892190994122	-1.14456265985177	-1.14456265985177	-1.14456265985177
ECB_00035	3.55287609927069	4.55497560311697	4.80014272560729	4.55107661319914	3.65866651502991	-1.14456265985177	1.7536699934789	2.77113386475109	3.25680781327447	5.73728595304779	5.51289737350428	5.16057421748093	6.23847996212455	5.42304838213437	2.9657972152472	-1.14456265985177	3.23061148114449	3.47845264361969	3.61610096510368	3.64597428972007	3.76919120230136	3.98083791691755	6.69405565027382	1.53733693513413	2.38102437793538	2.1208038175898	3.87587876848629	3.61137689393358	3.97935165158457	2.08123891693025	4.99608166962586	-1.14456265985177	2.83749994819626	-1.14456265985177	4.13665702167105	3.32303186870041	3.09652331660174	3.95645300983972	3.42059167920643	-1.14456265985177	1.74061569172315	2.39745120060878	2.29255819550593	3.53041936328053	3.74359056825623	3.82119681017563	-1.14456265985177	-1.14456265985177	-1.14456265985177
ECB_00036	4.95576490664709	6.34572256923055	7.36288827181745	7.02397964316629	0.753991024007359	-1.14456265985177	5.53628150944325	4.03269412952988	3.77057682641744	6.70388874777575	6.39374496484859	7.02226432082314	7.24445875240826	6.079259263281	-1.14456265985177	3.75525199429864	6.36524831058678	3.2173647021785	3.98142947058377	5.17602753492145	5.4692825617366	6.64864856228212	1.69920835939301	2.82395551931987	6.60806452378367	4.23659751233901	3.33311977769546	6.94612545331173	4.7516096119335	5.77892687096351	2.92982647910586	2.03700187370823	3.36351254605959	2.53428540170979	4.91250641971185	4.02572911315886	5.42962922659571	4.20577676754346	3.18067458622076	-1.14456265985177	3.06613582197074	6.85022608159796	2.64471818849589	5.57816089706133	3.7844943563135	7.46268190770669	3.2080711496041	1.88751206541444	2.40714828613883
ECB_00037	7.71593512761596	8.44884513010924	9.84482272845546	9.34504265520568	3.17152785009592	1.68857462901673	2.56717449920081	5.41149973402552	3.77057682641744	9.37652786563527	8.70130418120524	9.25527143377507	9.74729318278033	8.43992038142367	1.13645877184292	1.26062797837285	6.18356431523948	3.2173647021785	6.30287112401801	7.8193657136973	8.36570709392488	8.57216731544806	3.01723169415348	4.5636824943102	4.69337300375626	4.33501702313553	4.6674759749734	8.796439501316	7.5208954261138	8.16475163220774	3.54534354066244	4.34974267981433	-1.14456265985177	5.6477811162177	4.44400915081846	7.33721241711202	6.99440455800293	6.44684791991389	6.95048371065082	2.54486977292157	-1.14456265985177	-1.14456265985177	3.3649844701202	8.13201523416266	6.63526193542678	9.3742067695806	-1.14456265985177	3.61946553745352	3.28688489602319
ECB_00038	-1.14456265985177	0.813307995521492	-1.14456265985177	1.28154133644722	1.83044920623089	-1.14456265985177	3.08151033663271	2.49306290983839	1.23173229719895	1.06506632028684	1.2066694685541	0.933858684841608	0.322197095481189	1.25788850042597	-1.14456265985177	2.00254817242365	3.47779022519516	2.73583791169125	0.639427358607223	1.18155254123635	0.868664089830856	1.3543765412183	3.15384900239413	4.43157928621573	4.19126329519942	0.057388765968607	-1.14456265985177	0.396002576566743	1.14211254530456	-1.14456265985177	3.16554400236403	-1.14456265985177	-1.14456265985177	-1.14456265985177	-1.14456265985177	-1.14456265985177	0.804561649352554	-1.14456265985177	-1.14456265985177	1.73384090048809	3.44350613773803	4.20985690616634	1.10780086725741	1.07060354177534	1.23692963671869	0.792958158421783	-1.14456265985177	-1.14456265985177	-1.14456265985177
ECB_00039	-1.14456265985177	0.0409392204338137	-1.14456265985177	1.00775045094618	1.39681087950186	-1.14456265985177	-1.14456265985177	-1.14456265985177	-1.14456265985177	0.626040423220937	-0.233394293334672	-0.235842279441527	-0.0860598443357402	-0.147845909031473	-1.14456265985177	1.26062797837285	1.03961835607141	0.884482042103659	0.639427358607223	0.108840030309033	-1.14456265985177	-1.14456265985177	-1.14456265985177	-1.14456265985177	1.58903985180236	-0.282732194624309	-1.14456265985177	-1.14456265985177	-1.14456265985177	0.698124209481755	1.82532717861058	-1.14456265985177	-1.14456265985177	-1.14456265985177	-1.14456265985177	0.400375956037119	-1.14456265985177	1.18784500153896	-1.14456265985177	-1.14456265985177	1.74061569172315	-1.14456265985177	-1.14456265985177	0.814001593828345	0.80707880871862	-1.14456265985177	-1.14456265985177	-1.14456265985177	-1.14456265985177
ECB_00040	-1.14456265985177	-1.14456265985177	-1.14456265985177	-1.14456265985177	0.753991024007359	-1.14456265985177	-1.14456265985177	-1.14456265985177	-1.14456265985177	-1.14456265985177	-1.14456265985177	0.120947138722964	-1.14456265985177	0.239515558392387	-1.14456265985177	-1.14456265985177	-1.14456265985177	-0.0693881291742218	-1.14456265985177	0.108840030309033	0.538763548190739	0.54313367094921	0.656957597873938	-1.14456265985177	-1.14456265985177	0.974101500941929	-1.14456265985177	-1.14456265985177	-1.14456265985177	-1.14456265985177	1.10991894759332	-1.14456265985177	-1.14456265985177	-1.14456265985177	-1.14456265985177	0.400375956037119	-1.14456265985177	-1.14456265985177	-1.14456265985177	-1.14456265985177	-1.14456265985177	-1.14456265985177	1.10780086725741	-1.14456265985177	0.142908330656214	0.27305281217928	-1.14456265985177	-1.14456265985177	-1.14456265985177
ECB_00041	-1.14456265985177	-1.14456265985177	-1.14456265985177	-1.14456265985177	-1.14456265985177	1.68857462901673	-1.14456265985177	-1.14456265985177	2.57859667607182	0.626040423220937	0.12425823319099	-1.14456265985177	0.618451600503499	1.10939916093257	1.13645877184292	1.26062797837285	2.55386332088767	2.94821546012425	0.154497435491264	0.579801469609099	-1.14456265985177	0.54313367094921	1.69920835939301	-1.14456265985177	0.912154263043085	2.4211142045042	1.96972228950834	-1.14456265985177	-1.14456265985177	-1.14456265985177	-1.14456265985177	-1.14456265985177	-1.14456265985177	-1.14456265985177	-1.14456265985177	0.400375956037119	-1.14456265985177	1.18784500153896	-1.14456265985177	-1.14456265985177	-1.14456265985177	1.60348803215972	-1.14456265985177	0.491219722152185	0.142908330656214	1.44444973259578	-1.14456265985177	-1.14456265985177	-1.14456265985177
ECB_00043	2.94651809078025	3.10987442945036	3.74501779958307	2.87158319041547	2.16071582633924	3.67803502691801	6.05818817300884	6.12809017295355	5.58043618220284	2.23801824168867	2.92445342577738	2.68638602149425	2.30364656957516	1.51327824302959	1.85670867751432	5.49341658933377	5.70524937756568	5.36279383908741	2.37277656795885	2.16784403887165	2.10488967200122	1.54255408227273	3.49962263931477	5.4014994713456	6.22389794687728	3.5061316210357	3.21879281293609	0.950201861197555	2.19541729509468	2.34586678287309	3.16554400236403	3.79560029708321	3.74770643847814	-1.14456265985177	4.2985111387178	1.88769657364963	3.09652331660174	-1.14456265985177	2.04585963171787	3.05814879496652	5.92746180114306	7.98908384138441	4.30236129548733	2.810975867177	2.68980047871432	3.30326396590376	1.86178486924341	3.92069295396914	-1.14456265985177
ECB_00044	-1.14456265985177	0.0409392204338137	-1.14456265985177	-1.14456265985177	-1.14456265985177	-1.14456265985177	-1.14456265985177	5.45129852250039	2.80719802815271	2.64862876090385	0.780805482297176	1.52287539968431	2.05849737763301	0.749717055748705	1.85670867751432	5.33335379540033	4.91460988243048	6.16324431427089	4.01684232446426	3.87788437518977	2.59397592632394	1.13574910512204	2.28450233755282	4.43157928621573	4.10279067894298	1.40960887644561	8.39103548062778	0.950201861197555	3.64547657799631	0.698124209481755	3.3679543106778	5.31791733598106	2.83749994819626	-1.14456265985177	5.89092077240326	2.58556479184273	2.50183176741673	1.91725697004585	-1.14456265985177	4.19174614473595	3.44350613773803	-1.14456265985177	3.3649844701202	0.814001593828345	0.80707880871862	0.27305281217928	3.58886303839275	5.01145193878232	-1.14456265985177
ECB_00045	0.169307086795199	0.813307995521492	-1.14456265985177	-1.14456265985177	-1.14456265985177	-1.14456265985177	-1.14456265985177	-1.14456265985177	1.23173229719895	0.328725926293226	1.32273499629501	1.07436005780664	-1.14456265985177	0.522102018934244	1.13645877184292	-1.14456265985177	1.62734256597249	-0.0693881291742218	-1.14456265985177	1.40298477482784	0.868664089830856	0.873680995854621	-1.14456265985177	1.53733693513413	-1.14456265985177	0.838232169870995	-1.14456265985177	-1.14456265985177	0.261889892392065	-1.14456265985177	1.10991894759332	-1.14456265985177	-1.14456265985177	-1.14456265985177	-1.14456265985177	1.34174444363156	0.804561649352554	-1.14456265985177	-1.14456265985177	-1.14456265985177	2.55249387379593	1.60348803215972	-1.14456265985177	0.0413963409864713	0.624318871057234	-1.14456265985177	-1.14456265985177	1.88751206541444	-1.14456265985177
ECB_00046	-1.14456265985177	-1.14456265985177	-1.14456265985177	-1.14456265985177	-1.14456265985177	-1.14456265985177	-1.14456265985177	-1.14456265985177	-1.14456265985177	-1.14456265985177	-0.233394293334672	-0.235842279441527	-0.0860598443357402	-0.147845909031473	-1.14456265985177	1.26062797837285	-0.095065460522545	0.64427624833894	-1.14456265985177	0.108840030309033	-1.14456265985177	-1.14456265985177	0.656957597873938	-1.14456265985177	-1.14456265985177	-0.282732194624309	-1.14456265985177	0.396002576566743	-1.14456265985177	-1.14456265985177	-1.14456265985177	-1.14456265985177	-1.14456265985177	-1.14456265985177	-1.14456265985177	-1.14456265985177	0.804561649352554	-1.14456265985177	2.04585963171787	-1.14456265985177	-1.14456265985177	1.60348803215972	-1.14456265985177	0.0413963409864713	0.142908330656214	0.27305281217928	-1.14456265985177	-1.14456265985177	-1.14456265985177
ECB_00047	-1.14456265985177	-1.14456265985177	-1.14456265985177	0.660330103329063	-1.14456265985177	-1.14456265985177	-1.14456265985177	-1.14456265985177	-1.14456265985177	-1.14456265985177	-1.14456265985177	0.38315029768055	-0.0860598443357402	-1.14456265985177	-1.14456265985177	-1.14456265985177	-1.14456265985177	0.64427624833894	-1.14456265985177	0.108840030309033	-1.14456265985177	0.0808667912737649	-1.14456265985177	-1.14456265985177	-1.14456265985177	0.057388765968607	-1.14456265985177	-1.14456265985177	-1.14456265985177	0.698124209481755	-1.14456265985177	-1.14456265985177	-1.14456265985177	-1.14456265985177	-1.14456265985177	0.955758142077006	-1.14456265985177	-1.14456265985177	-1.14456265985177	-1.14456265985177	-1.14456265985177	-1.14456265985177	-1.14456265985177	0.0413963409864713	-1.14456265985177	-1.14456265985177	-1.14456265985177	-1.14456265985177	-1.14456265985177
ECB_00048	-1.14456265985177	-1.14456265985177	-1.14456265985177	-1.14456265985177	-1.14456265985177	-1.14456265985177	-1.14456265985177	-1.14456265985177	0.857902244565948	-0.0811656438609589	-1.14456265985177	0.38315029768055	-1.14456265985177	0.522102018934244	-1.14456265985177	-1.14456265985177	-1.14456265985177	-1.14456265985177	0.639427358607223	0.579801469609099	0.0775381461736503	-1.14456265985177	-1.14456265985177	-1.14456265985177	-1.14456265985177	-1.14456265985177	-1.14456265985177	-1.14456265985177	-1.14456265985177	0.698124209481755	-1.14456265985177	-1.14456265985177	-1.14456265985177	-1.14456265985177	-1.14456265985177	-1.14456265985177	-1.14456265985177	-1.14456265985177	-1.14456265985177	-1.14456265985177	-1.14456265985177	-1.14456265985177	-1.14456265985177	-1.14456265985177	0.40895576380395	0.27305281217928	-1.14456265985177	-1.14456265985177	-1.14456265985177
ECB_00049	0.169307086795199	0.49061729093279	-1.14456265985177	1.28154133644722	-1.14456265985177	-1.14456265985177	-1.14456265985177	1.68789111825176	-1.14456265985177	0.626040423220937	-0.233394293334672	0.776133704610312	0.856051251846014	0.239515558392387	-1.14456265985177	-1.14456265985177	0.840647546754567	-0.0693881291742218	-1.14456265985177	-1.14456265985177	-1.14456265985177	-1.14456265985177	-1.14456265985177	-1.14456265985177	-1.14456265985177	0.686031073756668	1.23256134741632	-1.14456265985177	-1.14456265985177	0.698124209481755	-1.14456265985177	-1.14456265985177	-1.14456265985177	-1.14456265985177	-1.14456265985177	0.400375956037119	-1.14456265985177	-1.14456265985177	1.29776405245506	-1.14456265985177	-1.14456265985177	-1.14456265985177	1.82281943974943	0.0413963409864713	-0.219595882318908	-1.14456265985177	-1.14456265985177	-1.14456265985177	-1.14456265985177
ECB_00050	1.00590147669663	1.06984550738799	0.807978585965526	0.660330103329063	2.16071582633924	1.68857462901673	1.7536699934789	3.53607582726084	1.96875144048551	0.864408982329716	0.12425823319099	1.4239038692524	0.322197095481189	1.51327824302959	3.40505104360042	1.26062797837285	2.03783225875514	2.1835116754809	0.154497435491264	0.579801469609099	0.868664089830856	0.0808667912737649	2.02209167804785	1.53733693513413	-1.14456265985177	1.09707204720974	0.620799832099572	1.33551398611836	0.261889892392065	-1.14456265985177	-1.14456265985177	-1.14456265985177	-1.14456265985177	-1.14456265985177	-1.14456265985177	1.88769657364963	1.45859981763384	1.91725697004585	2.04585963171787	3.05814879496652	-1.14456265985177	-1.14456265985177	1.10780086725741	0.0413963409864713	1.35395371910108	0.792958158421783	1.86178486924341	1.88751206541444	-1.14456265985177
ECB_00051	2.02461747692225	2.99731795183972	3.74501779958307	2.61005059356875	3.55146868117596	2.49383479190165	1.7536699934789	1.68789111825176	2.30621267656915	3.10320387483073	3.18401561681345	2.91733915084663	3.32918265467957	3.09047901179825	2.9657972152472	1.26062797837285	2.88358870274063	2.73583791169125	2.2581879933633	2.57494080382665	2.50870346680838	2.89911917817035	3.39334843184355	2.32209348920998	-1.14456265985177	1.8101094280414	3.21879281293609	2.27176107281781	2.46411187109332	2.08123891693025	2.92982647910586	-1.14456265985177	-1.14456265985177	2.53428540170979	1.54681200556016	3.40312768414949	2.72866038182333	1.91725697004585	2.04585963171787	-1.14456265985177	3.06613582197074	2.39745120060878	2.29255819550593	2.515483310464	2.60061238493565	2.35669654838179	1.86178486924341	-1.14456265985177	-1.14456265985177
ECB_00052	2.94651809078025	2.66984026007464	3.6373564461716	2.51102420406878	3.43563375773609	5.28594302246837	5.07744977011354	5.99977714192696	4.3424590973272	3.05925721807759	3.27040245547234	3.17675962795557	2.8044894428824	3.12813337621427	5.98432426279376	4.70733927735464	6.4584677487295	4.52315742168967	2.83819967345727	3.0265042427508	2.32111425869916	1.54255408227273	4.27328175452126	5.08717910495571	3.79919330717326	3.03487361736024	2.64032637005587	2.5778770125095	2.19541729509468	2.08123891693025	3.3679543106778	4.09915299281691	2.83749994819626	1.72444096222187	2.33291056935178	2.8376203447557	2.92436908986951	2.3938446440464	2.89244460324764	4.53870447804592	4.69377881594923	3.81750306844291	3.54234335762196	3.26477717984376	3.61340457779992	3.23226005228364	4.69892195952731	2.71693715363021	-1.14456265985177
ECB_00053	3.33999983518597	3.64575787688922	4.7493811160673	3.90523834389886	1.83044920623089	-1.14456265985177	-1.14456265985177	0.994442904845504	1.52343888257932	3.95838454823882	3.94848313446693	4.43748926527702	4.16610607453279	3.48787723861332	-1.14456265985177	2.00254817242365	1.84761001659836	2.5528930168649	2.83819967345727	2.38592244381119	3.8746925230929	4.36752394382752	2.86621099251206	2.32209348920998	2.38102437793538	3.73983449893947	4.21058565618769	3.85709699632036	3.41292630441619	3.46104063503511	-1.14456265985177	-1.14456265985177	-1.14456265985177	-1.14456265985177	1.54681200556016	1.88769657364963	3.63196272469145	3.47628093374017	2.04585963171787	-1.14456265985177	-1.14456265985177	1.60348803215972	3.3649844701202	2.67085874454226	2.45541268731691	4.23793708673075	-1.14456265985177	-1.14456265985177	-1.14456265985177
ECB_00054	1.70159487259629	2.8099438360549	4.02676168379394	2.94911750148168	1.39681087950186	1.68857462901673	1.7536699934789	1.68789111825176	1.52343888257932	2.45808334358094	2.65092621786423	3.02019829063857	2.75068867492591	2.22635717505292	-1.14456265985177	-1.14456265985177	1.50250184811507	0.884482042103659	1.2556664091013	1.76058075835922	1.8494078038525	3.35596399113043	1.69920835939301	1.53733693513413	1.58903985180236	1.66352751074898	-1.14456265985177	1.88070481252967	2.69003840158377	3.08324111106476	1.10991894759332	-1.14456265985177	-1.14456265985177	-1.14456265985177	1.54681200556016	1.34174444363156	1.45859981763384	2.3938446440464	1.29776405245506	-1.14456265985177	-1.14456265985177	1.60348803215972	2.29255819550593	1.47009953819011	1.74180954864419	2.8124767609391	-1.14456265985177	-1.14456265985177	-1.14456265985177
ECB_00055	3.94077268611549	4.85793296366209	6.11420723915285	5.45880024611815	3.55146868117596	3.92451647878505	3.08151033663271	4.03269412952988	3.53651310583875	4.67673863218854	5.50699200010576	5.40121315816394	5.1713569954876	4.4151966544405	3.88352314606215	3.91473054503671	3.50987156937703	4.0367898417084	3.66158285667224	3.60341113981312	4.00431799137355	5.48860468777466	3.01723169415348	1.53733693513413	3.68188274996391	4.07508754642746	2.44994976213924	4.59278617968729	4.28505803070885	3.56772179730402	2.64752348640883	2.03700187370823	2.83749994819626	3.42394362962813	3.74544057743644	3.68518538651908	3.51562245755062	3.47628093374017	2.53116698504202	2.54486977292157	3.06613582197074	2.39745120060878	3.84246462568455	4.0076917229349	4.21672580118809	5.0879131063435	1.86178486924341	1.88751206541444	-1.14456265985177
ECB_00056	4.36340566096777	5.38961533601905	7.53755339323375	5.88951378273418	2.84760673298135	3.00463857568863	1.7536699934789	3.37959485360789	3.4034533176649	5.70209459286987	6.39054128443055	6.11175970241551	6.39508169017502	5.09350740364103	2.9657972152472	2.48499472165417	2.35517591434021	2.7919595947559	4.21277921956384	5.11680583001358	4.64433962916321	5.52162346586052	4.08149098246794	-1.14456265985177	3.41396742453603	3.37330241396108	3.53764570831949	5.49511992424602	5.40215807447189	4.21835598892748	2.29525286156681	-1.14456265985177	-1.14456265985177	1.72444096222187	4.13665702167105	4.300956728633	4.74377195879853	3.95645300983972	3.42059167920643	1.73384090048809	1.74061569172315	1.60348803215972	3.70021316509812	5.2260643667739	4.83802396403303	5.3106241304997	-1.14456265985177	-1.14456265985177	-1.14456265985177
ECB_00057	7.46018674743074	7.92957553560165	7.69333719887512	8.12888218636484	5.875305791415	4.99398421709938	3.08151033663271	4.62663842428512	5.8338022831327	7.79436841391814	8.28967666929773	8.09073940920076	8.58150264709245	7.64812598159926	5.58653386370187	5.27579302059385	5.32794273543856	5.76298373319558	6.58218468973686	7.03757753318204	7.57254313872449	7.77815210019729	6.09292472138479	4.6846901288345	4.10279067894298	5.87278371230447	5.88574151821918	7.91057728663771	7.47638035513999	6.80021623198364	5.22141468107947	3.79560029708321	1.99611856819068	5.41785797221882	5.41418599753098	7.2534275075667	6.96147487045103	6.18194747251713	5.49506542437223	4.19174614473595	1.74061569172315	2.90335619528787	5.66340867835693	6.88962555252812	7.06441218861145	7.29029196601883	3.58886303839275	4.87793059304228	3.28688489602319
ECB_00058	7.43695687930803	8.06102020522836	8.06418029896573	7.98038935296617	6.69846991348045	5.97357955454731	4.21652137038667	4.62663842428512	5.71267494860783	7.58624872664104	7.99497154734909	7.7809963679761	7.68200400343489	7.3652519513097	6.16248534486793	5.08789344668014	5.58259811380001	5.40819343935252	7.04756767942958	7.64434904811045	7.74460715471254	8.39047542334467	6.34141952467628	4.28613622429236	5.72860245901382	6.50551825371721	6.29058794908305	7.43610792400744	6.9394708287273	6.48392253654217	6.46847463284546	4.56314786837683	4.69954469895127	5.24130535204789	4.57615786675756	6.88712642945634	6.33105274272542	4.98308681232579	4.66972284673747	3.98090101214664	4.20021902130057	3.27639641720622	5.36678317162326	6.6224841764262	7.37146217556898	7.52329112462031	3.2080711496041	4.56687011426909	2.40714828613883
ECB_00059	3.69411253337513	3.52933357708388	2.5067764783623	3.82546073374787	2.84760673298135	-1.14456265985177	1.7536699934789	0.994442904845504	1.76383504799744	3.37808734056422	4.03316020351003	3.63079207748003	4.18643632757914	3.20060181961136	2.32894998076444	2.48499472165417	2.35517591434021	2.4164347967276	2.9888685481603	3.46760000067341	3.34835591147086	4.04284819101572	3.27858457736303	-1.14456265985177	1.58903985180236	2.91234876690618	3.79847664487102	3.13997973869066	3.69818110171204	2.76159024975005	2.64752348640883	2.03700187370823	-1.14456265985177	-1.14456265985177	2.33291056935178	2.94873855123152	4.45914282611316	3.27249423516695	3.80595053476538	1.73384090048809	1.74061569172315	-1.14456265985177	3.16261322242608	3.71954571526857	3.47025579691112	3.95934130161728	1.86178486924341	1.88751206541444	-1.14456265985177
ECB_00060	3.22043645992083	2.93754259768352	0.807978585965526	3.15934322888037	2.84760673298135	1.68857462901673	-1.14456265985177	-1.14456265985177	2.14753543555325	3.30476736991134	3.57182290049023	3.4464285594904	3.76769160460924	3.26958746889688	2.9657972152472	2.00254817242365	2.83364861148269	2.84596226032831	1.4815014140694	1.76058075835922	1.53647953261275	2.22396900977717	1.69920835939301	2.32209348920998	-1.14456265985177	2.22813600575318	1.64976748569488	2.08974711384248	2.46411187109332	2.08123891693025	-1.14456265985177	-1.14456265985177	-1.14456265985177	-1.14456265985177	1.54681200556016	1.34174444363156	2.23189525282295	1.18784500153896	2.89244460324764	3.05814879496652	3.06613582197074	2.39745120060878	2.29255819550593	2.810975867177	1.46166726599704	3.07876162921113	1.86178486924341	1.88751206541444	-1.14456265985177
ECB_00061	4.30592127796156	4.59410322458054	5.112807333841	5.37728811182104	2.84760673298135	2.49383479190165	2.56717449920081	3.20397082497281	1.76383504799744	5.10094053025748	5.40906188485051	5.40753175702631	5.70260771436863	4.97483996172807	-1.14456265985177	1.26062797837285	3.60203329716871	4.27119314827328	3.78999204181398	3.31760991058305	3.34835591147086	3.84818295511377	2.02209167804785	-1.14456265985177	-1.14456265985177	3.90922669583123	3.53764570831949	4.59278617968729	3.13535008448794	2.56882754713582	2.29525286156681	-1.14456265985177	-1.14456265985177	3.04705765263076	2.33291056935178	3.61968469188416	2.72866038182333	2.75003973358942	-1.14456265985177	-1.14456265985177	1.74061569172315	-1.14456265985177	2.92694788236647	3.40372615334028	3.25410117497363	5.12750255335685	2.68825394258401	2.71693715363021	-1.14456265985177
ECB_00062	3.22043645992083	3.4026481577001	3.10174297683501	2.78960830878684	2.84760673298135	3.00463857568863	2.56717449920081	3.92366223642	4.18937022795068	2.9187070245526	2.73455726708278	3.26310417025014	2.69478391557767	2.79492993645366	1.13645877184292	2.00254817242365	4.1001357689175	4.01346109940346	2.91551432146829	3.72750031115138	3.24709194504896	3.70205431463233	2.28450233755282	2.32209348920998	2.65576344608118	4.06077412722001	3.6299432523444	3.54278131814869	3.53389636493403	4.08114500103086	1.82532717861058	2.03700187370823	1.99611856819068	2.53428540170979	1.54681200556016	3.68518538651908	3.73959572302827	1.91725697004585	3.62613449548871	3.05814879496652	1.74061569172315	2.39745120060878	1.82281943974943	3.1640667892222	3.41918778409808	2.8124767609391	1.86178486924341	1.88751206541444	2.40714828613883
ECB_00063	0.169307086795199	0.0409392204338137	-1.14456265985177	-1.14456265985177	1.39681087950186	-1.14456265985177	1.7536699934789	0.994442904845504	1.52343888257932	-1.14456265985177	-1.14456265985177	-1.14456265985177	-0.0860598443357402	-0.147845909031473	-1.14456265985177	2.48499472165417	1.94594178122873	1.68190202464944	0.154497435491264	0.579801469609099	-1.14456265985177	-1.14456265985177	-1.14456265985177	-1.14456265985177	1.58903985180236	0.974101500941929	-1.14456265985177	0.396002576566743	-1.14456265985177	-1.14456265985177	-1.14456265985177	-1.14456265985177	-1.14456265985177	-1.14456265985177	-1.14456265985177	-1.14456265985177	-1.14456265985177	-1.14456265985177	-1.14456265985177	-1.14456265985177	-1.14456265985177	-1.14456265985177	1.82281943974943	0.491219722152185	-1.14456265985177	0.27305281217928	2.68825394258401	-1.14456265985177	-1.14456265985177
ECB_00064	1.87240952166846	0.813307995521492	3.10174297683501	0.170553715011587	4.89712195416262	4.13491199243446	4.00548539147813	4.31759535016516	4.30568432592734	1.23906607857848	0.780805482297176	0.595639580345376	1.05611748310087	2.69792447095793	3.88352314606215	5.27579302059385	5.46497400283948	4.73756490193733	0.639427358607223	1.18155254123635	1.53647953261275	2.11162434726235	4.27328175452126	1.53733693513413	3.90766073844141	2.37527242601664	2.23010458192407	2.5778770125095	0.261889892392065	0.698124209481755	4.49000371082277	2.03700187370823	1.99611856819068	-1.14456265985177	2.83536476649696	0.955758142077006	-1.14456265985177	1.18784500153896	2.04585963171787	3.98090101214664	3.74212556296804	1.60348803215972	4.09068746772014	1.47009953819011	1.65459233762154	0.27305281217928	5.21411956798706	3.23799172903874	-1.14456265985177
ECB_00065	1.00590147669663	0.0409392204338137	-1.14456265985177	0.660330103329063	4.10003916932353	4.88186641715932	4.00548539147813	5.66946391295562	4.51345111448897	0.864408982329716	0.599967660238427	0.595639580345376	0.322197095481189	2.84107194208629	3.5828144285158	5.59103812697024	6.06998630070127	5.02088582775603	0.983904798264897	0.915725688412132	-1.14456265985177	1.13574910512204	4.14829827481106	3.19471389230491	4.10279067894298	2.32790224172396	4.14957812503382	0.950201861197555	0.261889892392065	-1.14456265985177	3.54534354066244	2.03700187370823	2.83749994819626	1.72444096222187	-1.14456265985177	0.955758142077006	0.804561649352554	-1.14456265985177	2.04585963171787	3.05814879496652	3.98930827387869	3.27639641720622	3.84246462568455	1.91059682653355	1.23692963671869	0.27305281217928	4.9794067856977	2.71693715363021	-1.14456265985177
ECB_00066	3.64855692242283	1.7777991631998	1.46276356272615	2.02695616169927	4.43742199711898	2.49383479190165	4.71031410524575	6.6222194281056	6.58994335779359	2.45808334358094	1.2066694685541	0.776133704610312	1.86763805308572	3.01206856457447	4.61307484163015	4.87179247901104	7.2309333265103	6.61434216369005	2.91551432146829	3.15011597247268	2.41799973489381	1.54255408227273	5.29971200561602	2.32209348920998	2.65576344608118	3.79277699385662	4.7924242339109	3.13997973869066	2.69003840158377	2.56882754713582	3.97497766127243	3.79560029708321	-1.14456265985177	1.72444096222187	3.74544057743644	3.40312768414949	2.72866038182333	2.75003973358942	2.89244460324764	3.43531706919951	1.74061569172315	2.39745120060878	4.65045433502234	3.05575320771108	3.03394758135334	0.27305281217928	4.5351512534619	1.88751206541444	-1.14456265985177
ECB_00067	3.69411253337513	4.09109888549819	5.15241456403356	5.0491244290961	5.02269974629931	3.38042605972246	5.18163665403599	8.14474676304989	7.14721509045505	3.8595530615864	5.26253453376897	5.35619051678824	4.99824957766067	5.03539391246754	4.52887923492453	5.38870531184303	8.46785783357552	6.59484192244877	4.05140541344027	4.67866538709257	4.49801560049773	5.31112154373608	5.07787837572038	4.9965924070813	5.84220051032483	4.35860645381546	5.40158524051322	4.45041031902253	4.50792519179886	3.08324111106476	3.54534354066244	2.88267236628877	2.83749994819626	3.72225412454387	4.80886986223013	4.49593600700215	3.73959572302827	3.03493505316048	4.84434960359028	3.05814879496652	4.3841634776529	2.90335619528787	5.66340867835693	4.11931889948402	5.49664533949843	3.61360425633585	-1.14456265985177	2.71693715363021	-1.14456265985177
ECB_00068	-1.14456265985177	0.0409392204338137	0.807978585965526	0.660330103329063	-1.14456265985177	-1.14456265985177	-1.14456265985177	-1.14456265985177	0.323642658552469	1.53132505057865	0.599967660238427	1.61518834515588	1.38323072373406	0.942062591445782	-1.14456265985177	1.26062797837285	0.31017573424692	1.90448865158323	0.983904798264897	0.915725688412132	0.0775381461736503	0.54313367094921	-1.14456265985177	-1.14456265985177	-1.14456265985177	0.057388765968607	1.23256134741632	-1.14456265985177	0.778581956606167	0.698124209481755	-1.14456265985177	-1.14456265985177	-1.14456265985177	-1.14456265985177	-1.14456265985177	0.400375956037119	1.45859981763384	-1.14456265985177	1.29776405245506	-1.14456265985177	-1.14456265985177	-1.14456265985177	-1.14456265985177	-1.14456265985177	0.624318871057234	0.27305281217928	-1.14456265985177	-1.14456265985177	-1.14456265985177
ECB_00069	-1.14456265985177	-1.14456265985177	-1.14456265985177	0.660330103329063	-1.14456265985177	-1.14456265985177	-1.14456265985177	-1.14456265985177	-1.14456265985177	0.626040423220937	0.12425823319099	0.38315029768055	0.856051251846014	-1.14456265985177	-1.14456265985177	-1.14456265985177	-0.095065460522545	0.344424579105849	-1.14456265985177	-1.14456265985177	-1.14456265985177	0.0808667912737649	-1.14456265985177	-1.14456265985177	-1.14456265985177	1.40960887644561	-1.14456265985177	1.33551398611836	-1.14456265985177	-1.14456265985177	-1.14456265985177	-1.14456265985177	-1.14456265985177	-1.14456265985177	-1.14456265985177	0.400375956037119	-1.14456265985177	1.18784500153896	1.29776405245506	-1.14456265985177	-1.14456265985177	-1.14456265985177	-1.14456265985177	-1.14456265985177	0.142908330656214	-1.14456265985177	-1.14456265985177	-1.14456265985177	-1.14456265985177
ECB_00070	1.00590147669663	0.49061729093279	-1.14456265985177	-1.14456265985177	-1.14456265985177	-1.14456265985177	-1.14456265985177	-1.14456265985177	-1.14456265985177	0.864408982329716	0.599967660238427	0.595639580345376	-0.0860598443357402	1.39157449754636	1.13645877184292	-1.14456265985177	0.840647546754567	-0.0693881291742218	-1.14456265985177	0.579801469609099	-1.14456265985177	0.873680995854621	-1.14456265985177	-1.14456265985177	-1.14456265985177	2.59100528886443	2.23010458192407	0.396002576566743	-1.14456265985177	0.698124209481755	-1.14456265985177	2.03700187370823	-1.14456265985177	1.72444096222187	-1.14456265985177	0.955758142077006	0.804561649352554	-1.14456265985177	-1.14456265985177	-1.14456265985177	-1.14456265985177	-1.14456265985177	1.10780086725741	-1.14456265985177	-0.219595882318908	0.27305281217928	-1.14456265985177	-1.14456265985177	-1.14456265985177
ECB_00071	3.97806721268986	3.16300535897231	2.73372181299418	2.70264825666715	3.55146868117596	1.68857462901673	3.08151033663271	-1.14456265985177	2.57859667607182	3.57796883266897	3.52577289260597	2.91733915084663	3.17467052806439	3.16482489448409	2.68258875630574	2.84461159216003	3.19155433178107	3.0890932347241	3.66158285667224	3.84173521357252	3.1936504003241	3.08787198352261	3.01723169415348	-1.14456265985177	3.41396742453603	2.70633477227877	2.80827387398005	2.27176107281781	3.53389636493403	2.93142475794462	2.64752348640883	2.03700187370823	-1.14456265985177	2.53428540170979	1.54681200556016	2.71714268684788	3.73959572302827	2.75003973358942	2.04585963171787	1.73384090048809	-1.14456265985177	1.60348803215972	1.10780086725741	3.44720947765359	3.7844943563135	3.23226005228364	-1.14456265985177	3.23799172903874	-1.14456265985177
ECB_00072	3.60151177699298	3.71844941621594	2.92951914219293	3.39892878732447	4.02192912681322	2.49383479190165	2.56717449920081	3.37959485360789	3.9241076319419	3.30476736991134	3.85851477156747	4.05808948989404	3.87182894662066	4.11188624747127	3.5828144285158	3.57587701597566	3.41139686659874	3.94111838442855	4.46429435908319	4.88798548850585	4.06500323478314	3.4956833314118	3.77815669863738	1.53733693513413	3.41396742453603	3.2773991659844	4.26911483660755	4.25005294854021	3.64547657799631	3.84719902134298	3.16554400236403	2.03700187370823	1.99611856819068	3.04705765263076	2.83536476649696	4.82108509714065	4.52074202098909	3.65473806999097	2.89244460324764	-1.14456265985177	-1.14456265985177	1.60348803215972	2.92694788236647	3.26477717984376	3.06754272351922	4.08538729504507	3.2080711496041	2.71693715363021	2.40714828613883
ECB_00073	8.27937197441578	7.97658553526352	9.00338432152185	8.13922052469693	4.71062102468555	3.38042605972246	-1.14456265985177	3.20397082497281	4.14841456363962	8.50127528322905	7.87516713622943	8.00167269870759	8.20946286015115	7.5887622438126	4.3441235658477	-1.14456265985177	2.2053823572747	3.4439347800534	7.38201663026841	7.80302391345134	8.12171636193708	7.52492320226274	4.54522590827826	3.73332988482089	2.04007587718994	4.63458420171955	3.21879281293609	7.8865942487074	7.57467461249104	7.8215298232079	5.54684770038293	3.79560029708321	1.99611856819068	6.27085119638598	4.91250641971185	7.89204568686219	7.19659493287557	6.62851524266532	6.74564901416805	1.73384090048809	2.55249387379593	-1.14456265985177	4.79733919385182	9.03061786524709	8.16580967346333	6.90816514566363	3.2080711496041	-1.14456265985177	3.82830175589725
ECB_00074	8.13630673618317	7.53402590083005	7.64556991687658	8.03456085270375	3.55146868117596	1.68857462901673	-1.14456265985177	2.49306290983839	3.09346791649008	7.72944134494606	7.34023419328385	7.50276418922725	7.84104722847461	7.01053076413894	1.13645877184292	1.26062797837285	1.84761001659836	4.21095211580995	6.77017434738749	6.92988854218696	7.24578987487293	7.28322623121393	4.0114343011254	2.32209348920998	2.65576344608118	6.21066866793833	5.37519441518007	7.91057728663771	7.06502972538346	7.43503581044291	5.22141468107947	2.03700187370823	-1.14456265985177	5.49864035333323	5.94079386069983	7.14716811797471	6.46238969621046	5.48537714119885	5.73569078168122	-1.14456265985177	-1.14456265985177	2.39745120060878	5.218250154081	7.6809505794598	7.69449927809413	6.7586252401012	-1.14456265985177	2.71693715363021	-1.14456265985177
ECB_00075	7.69650446965818	7.4644903981661	7.03236073314861	7.86304072550053	2.65325180371639	3.00463857568863	-1.14456265985177	3.67719022676027	4.22919390008097	7.85969595383926	7.59387344107163	7.81228551004097	7.99440397521964	7.10771642719508	1.85670867751432	2.84461159216003	2.97852972188744	4.14808236171267	6.46537577632801	6.65083591910871	6.77355282918491	6.98090082920774	4.33193041958579	3.19471389230491	2.04007587718994	6.70953257083461	4.01921944965609	7.52312849962162	6.73422840800238	6.42846291141336	3.84550889445142	2.03700187370823	-1.14456265985177	4.67324290067004	6.12464701660756	6.57830850550595	5.69301592627683	4.76745161600406	4.36030963657717	-1.14456265985177	3.06613582197074	-1.14456265985177	4.72576639670681	6.91303454126687	7.19137896473023	7.01755172100715	-1.14456265985177	-1.14456265985177	-1.14456265985177
ECB_00076	6.66897943104975	6.13643388303356	5.8266275530912	6.36867772978779	3.55146868117596	2.49383479190165	-1.14456265985177	3.00382863735421	4.30568432592734	6.48120124355126	6.20967936406095	6.39219862725351	6.56377677286101	6.01556456496108	3.20215886424717	3.75525199429864	3.96792237771427	4.7088192661932	6.45251141237439	5.99495154179204	5.91867545528719	5.77995752129276	3.59858068224982	2.32209348920998	3.79919330717326	7.82783422354228	4.7924242339109	6.32622884341083	5.67592496003865	5.31167038263393	4.65358202195775	-1.14456265985177	1.99611856819068	5.33228140675908	5.89092077240326	6.48954229098623	4.9813705466404	4.20577676754346	3.62613449548871	3.05814879496652	1.74061569172315	3.27639641720622	4.79733919385182	5.26297494206246	6.47288397363774	6.18590880116818	-1.14456265985177	-1.14456265985177	3.28688489602319
ECB_00077	6.64020988654453	6.06861994055352	4.26230964858064	5.70138116696079	7.66034455525857	8.28989118442187	7.78695405570012	5.63531823903558	7.79025815263187	7.62434135565887	6.71129696418087	7.12168180617025	6.07373351002159	6.52159148235312	8.41225309943174	8.51848582377484	7.8105952424692	6.92661200550962	7.52404603177826	8.12190386231434	7.89831903160144	7.84053842401101	7.25980719458692	8.39226448164117	8.15692014213944	6.99364503177453	7.18686958930362	7.53199049570711	6.99837799881966	7.13937034993082	7.30993228845747	7.29334346448343	6.7485002412426	6.0203206981753	7.11530981073168	7.62247409869024	5.63850108732437	5.53175201006088	5.26870992817712	9.21513678943641	8.46422406446554	8.16536975320845	7.36674412045064	7.33310462044722	7.40460277241448	7.06928420686394	7.04280790601628	7.42576205276807	6.86164831967654
ECB_00078	1.00590147669663	0.813307995521492	-1.14456265985177	-1.14456265985177	0.753991024007359	1.68857462901673	2.56717449920081	3.80569434789508	1.23173229719895	0.626040423220937	1.4296124486289	1.31717665711324	1.64654632068473	0.749717055748705	1.13645877184292	-1.14456265985177	2.88358870274063	3.81183420213153	1.67527511134132	2.16784403887165	1.34856673982946	1.13574910512204	0.656957597873938	-1.14456265985177	2.65576344608118	0.974101500941929	2.64032637005587	0.396002576566743	1.66227896158858	0.698124209481755	-1.14456265985177	-1.14456265985177	2.83749994819626	-1.14456265985177	-1.14456265985177	0.400375956037119	-1.14456265985177	1.18784500153896	-1.14456265985177	1.73384090048809	-1.14456265985177	1.60348803215972	1.10780086725741	-1.14456265985177	0.40895576380395	1.15838540574797	-1.14456265985177	2.71693715363021	-1.14456265985177
ECB_00079	6.56260798877192	6.66789505080403	6.05274842321784	6.72225977265043	5.55333894402286	-1.14456265985177	2.56717449920081	2.49306290983839	3.77057682641744	6.04875783116373	6.46553174626348	6.78326056373011	7.00522963893256	6.57695241950273	3.20215886424717	2.00254817242365	3.50987156937703	4.25139130053386	5.28329091290946	5.31424372092888	5.54574897952909	6.04512578232686	5.00768209128503	1.53733693513413	3.41396742453603	4.55515276070991	4.0858727435359	5.64969284474672	4.89382889629968	5.11489800049676	5.87984486372423	3.41044535096565	1.99611856819068	5.14420205777714	3.50105585539617	5.84178191920779	4.69116487944467	4.41825679478221	4.36030963657717	-1.14456265985177	3.06613582197074	-1.14456265985177	3.84246462568455	5.88482835584689	5.88740929632209	5.77679196322237	2.68825394258401	2.71693715363021	-1.14456265985177
ECB_00080	5.82661145578513	6.18847939275794	6.97829502342619	6.73322100000981	4.71062102468555	3.67803502691801	3.7581321077986	4.8809871105644	4.22919390008097	8.5495871954431	8.80901123230949	7.4517094220292	9.25312977034101	8.37502727952674	6.1055085976505	3.13175476547168	4.86593209104519	6.57108827671917	5.92856358850746	5.4523915469525	6.0816391420801	5.56450466612379	4.38828550901282	3.48909579685828	3.41396742453603	2.81304659579001	6.57192146468256	5.86138280148544	5.93911336495644	5.24901579658642	4.72889981502796	2.88267236628877	1.99611856819068	4.17997594019012	3.74544057743644	6.22939397463363	4.69116487944467	5.04834994047815	3.18067458622076	4.19174614473595	2.55249387379593	1.60348803215972	1.82281943974943	6.10408430367251	5.85420599246913	5.96335950774695	4.35036214815125	3.23799172903874	-1.14456265985177
ECB_00081	6.86571897898479	6.61182254220079	6.60287263530391	6.32587193216913	6.37653175912884	6.55164372589641	6.11191514736986	7.62433272257354	6.25604922374932	6.52213134651772	6.71898002332249	6.36648438544882	6.75616112601328	6.23795605818069	6.37024483261501	6.16701756550278	7.69867765901926	6.0589406188086	5.74027614131648	6.32430397596139	6.91616108084689	6.20949394549099	7.14189022068743	6.98955353570112	7.77593339563094	5.14909014898632	4.75196606317146	6.04594568678481	6.15220913091	5.98518907897804	6.51175819294885	4.91360446896156	5.91846072819801	5.14420205777714	5.00919162098632	6.48035771188009	5.74554531577965	5.22809409868906	6.08789677761171	5.97672857552981	6.04130023313417	6.20064621368477	5.2694796868793	6.8578107223675	6.21339254249109	6.73959241877824	6.02201983043071	4.38191402366492	3.28688489602319
ECB_00082	5.21186605017744	5.05306754610987	4.80014272560729	4.82149778625614	5.85293587018836	5.37145866344062	5.18163665403599	6.6222194281056	6.28466326675965	6.1514665206677	5.87571904581061	5.3364564023508	5.52252458287652	5.69738342739577	6.55181558660361	5.63747815087424	7.68471501253194	6.43734073695604	5.94702566014583	5.71449637886659	5.49154686457886	4.39154759938243	5.04320728907672	4.5636824943102	5.43465787544081	4.81589777758553	5.82853838980029	4.59278617968729	5.49434968474491	4.61612900839882	4.86867003589069	4.09915299281691	3.74770643847814	3.72225412454387	3.74544057743644	5.42947659316392	5.18530386101634	4.68775824766728	3.62613449548871	3.05814879496652	4.94851731549546	3.57224564903059	4.79733919385182	5.2989644406938	6.02590661181626	4.98390667771175	3.88965822071656	3.61946553745352	-1.14456265985177
ECB_00083	5.93481450921648	5.32131998954229	7.65249141134482	5.29089207234099	6.19281102528268	6.1289852391276	5.36983177309353	7.0684833470012	6.37614102836008	5.89519354018161	5.36403393274418	5.36270900710889	5.3709797486638	5.6005180358154	7.09604690847993	5.38870531184303	6.7508809227831	5.81109849207521	5.92856358850746	5.84793737744627	5.81655895536598	5.33608623142745	5.85382609970263	3.19471389230491	4.91732587030599	4.35860645381546	3.21879281293609	5.12516544776995	5.52381570079759	5.28068328209201	4.99608166962586	3.41044535096565	2.83749994819626	4.17997594019012	3.50105585539617	6.01715595303493	5.79622882880765	5.48537714119885	4.84434960359028	4.3756403691578	3.74212556296804	4.02699778212818	4.72576639670681	5.9390488464107	6.62686081124019	5.98507111424521	4.84597343472549	5.24630152847844	3.28688489602319
ECB_00084	4.54826422523881	4.59410322458054	4.7493811160673	4.59981743738945	4.94020776044638	5.73631352332485	4.96514592765635	5.82902754960905	6.44536354117657	5.79186515212904	5.40271474530554	5.3364564023508	5.57741075450993	5.42304838213437	5.91968751478882	6.06877030924422	5.43191724792495	6.35163419398452	5.52366873656641	4.5047472282725	4.99545115138927	4.71080250442419	4.89553303904929	1.53733693513413	3.25861741735307	5.28451799026349	5.2929947600406	5.14840679106654	4.77630840802959	4.6649515214734	3.84550889445142	2.03700187370823	1.99611856819068	4.67324290067004	3.9542919081765	4.79167784939538	4.10412620955652	3.95645300983972	3.62613449548871	3.43531706919951	1.74061569172315	2.39745120060878	5.05264535625896	5.10930213083186	5.52103065054402	4.67209125000339	4.13834695945428	2.71693715363021	-1.14456265985177
ECB_00085	7.87007433446008	7.10364751885343	7.3373436606201	7.14793287179882	8.27505473578055	4.99398421709938	1.7536699934789	4.22874341191978	6.41979275996342	7.48636979967897	7.182469931006	7.57611061807887	7.44750019206734	7.58201292278771	6.46388493082255	3.57587701597566	4.74999946067097	4.73756490193733	8.51122803531999	8.46383781280709	8.36721284588184	7.97772348291508	9.18550255415941	4.6846901288345	4.91732587030599	5.1890986131539	5.04770434371984	7.92746716990343	8.73293504787497	7.19027371737989	7.8632060634571	3.41044535096565	1.99611856819068	6.6347947156761	5.73003786505064	8.57885623478095	8.65723627296377	8.51278221228026	7.87652368652174	6.68236092164999	4.20021902130057	1.60348803215972	4.99293010378258	7.9115039577323	8.69202197311238	7.08946871771831	3.2080711496041	2.71693715363021	4.22082138844147
ECB_00086	6.99858644157187	6.79083081534499	7.04293491648692	7.38184083004076	6.10088303158968	2.49383479190165	2.56717449920081	2.49306290983839	4.37831883403723	7.18370797253261	7.06480445298544	7.43479720948022	7.40044303923932	7.05751104147148	2.9657972152472	3.13175476547168	2.93184556702007	2.73583791169125	6.52803113145326	6.11328951405973	6.60511170622683	7.77130499809597	5.56706593138716	4.28613622429236	3.0844023258498	4.8661258025409	5.17555802918238	6.39584764962143	6.30427484843626	6.3707856695684	4.40068257301238	-1.14456265985177	2.83749994819626	5.14420205777714	4.57615786675756	6.17350182590475	5.18530386101634	5.33657346347222	4.24041468237804	2.54486977292157	-1.14456265985177	-1.14456265985177	4.30236129548733	6.36962337931686	6.80621597342589	6.72030513622493	-1.14456265985177	-1.14456265985177	2.40714828613883
ECB_00087	5.62992167611617	5.48635306349326	7.08447323412092	6.0559170360026	5.02269974629931	-1.14456265985177	1.7536699934789	-1.14456265985177	2.44891260580473	5.54413119558554	5.45272660106653	5.7828901742956	6.02379460291883	5.35340819299929	2.68258875630574	-1.14456265985177	1.50250184811507	2.1835116754809	4.35788708074596	4.90558999298521	4.96394611270971	5.47742829872645	4.0114343011254	1.53733693513413	2.04007587718994	2.97492016602938	3.6299432523444	5.34226950381409	4.70090534782634	5.11489800049676	3.3679543106778	-1.14456265985177	-1.14456265985177	3.42394362962813	3.20645818062946	4.98594766144037	4.10412620955652	3.95645300983972	4.57377928834641	3.43531706919951	-1.14456265985177	-1.14456265985177	3.54234335762196	4.85907120019421	5.36138587174543	5.39414516425663	-1.14456265985177	1.88751206541444	-1.14456265985177
ECB_00088	5.98143679715566	5.77722928531723	5.26510040429682	6.55318496401956	4.94020776044638	3.67803502691801	3.08151033663271	3.00382863735421	3.9718505279392	6.68238252733454	6.16162456569513	6.72627440208461	6.47983727417037	6.15852222871198	3.20215886424717	3.57587701597566	4.12103800740356	3.94111838442855	4.82535611301865	5.83880460483536	5.4692825617366	6.71675881127299	5.11173547264908	4.12434978095063	2.8860643233546	3.5061316210357	3.33311977769546	5.88923920374071	5.74009607832367	5.94622880220772	4.40068257301238	2.88267236628877	2.83749994819626	1.72444096222187	4.13665702167105	5.42947659316392	4.84355612763644	4.76745161600406	5.73569078168122	4.81814453988124	2.55249387379593	2.39745120060878	3.3649844701202	5.91606058227789	5.47184067046622	6.04831152808356	1.86178486924341	-1.14456265985177	-1.14456265985177
ECB_00089	6.17839200573355	6.56828992146712	6.7391603685977	7.11478883410339	6.32870120173915	3.00463857568863	1.7536699934789	3.92366223642	3.71553240227074	6.9153096987178	6.59364157792675	6.86358085241874	6.89843321600703	6.3691989644604	4.24203186618272	3.37090476211787	3.92100950615867	3.4439347800534	5.04697145701505	5.99495154179204	6.18771055406847	6.5454070971171	4.93389334714091	3.73332988482089	2.04007587718994	4.26183966163813	4.75196606317146	5.80400232634308	6.04451909126158	5.75658093855109	4.40068257301238	2.88267236628877	2.83749994819626	3.96922256086923	4.13665702167105	5.78323111062485	5.18530386101634	4.68775824766728	6.01672396954364	2.54486977292157	-1.14456265985177	-1.14456265985177	3.97191687274943	6.46773562137159	5.82512477110028	5.91893065719936	-1.14456265985177	-1.14456265985177	-1.14456265985177
ECB_00090	4.59700143705484	4.85793296366209	5.96650528668535	5.63279197189375	3.85172377108935	2.49383479190165	-1.14456265985177	2.14715027332184	3.00425093024096	5.46236273663669	5.44656913227116	5.56279178751992	5.43181980404186	4.86789881914742	1.13645877184292	2.84461159216003	3.02374108005568	3.33511087378703	3.56913425119467	4.77759114033057	4.6640814789947	5.56450466612379	3.59858068224982	2.32209348920998	0.912154263043085	2.81304659579001	3.53764570831949	4.20640809052498	4.89382889629968	4.34363007554203	3.54534354066244	-1.14456265985177	1.99611856819068	1.72444096222187	2.83536476649696	4.25858324088477	2.72866038182333	3.65473806999097	4.10963163976204	-1.14456265985177	-1.14456265985177	-1.14456265985177	3.97191687274943	4.2229157244468	4.124197851323	4.84830824457326	-1.14456265985177	-1.14456265985177	-1.14456265985177
ECB_00091	4.85918554013277	5.67147501611112	5.92136981440041	6.14069014912931	4.65996666336117	-1.14456265985177	-1.14456265985177	0.994442904845504	3.17745986852782	6.03750846269782	6.01121525879469	6.18714360716504	6.18394447761411	5.51096161586767	1.85670867751432	-1.14456265985177	2.55386332088767	2.61651565223518	4.56338393633621	5.24679067621344	5.05646869110551	6.0601858816869	3.77815669863738	1.53733693513413	-1.14456265985177	2.17548805817606	4.57772474928945	5.21596474094942	5.12291920807034	5.66356579502069	3.16554400236403	-1.14456265985177	-1.14456265985177	-1.14456265985177	3.50105585539617	4.9330603623106	5.06643440057134	4.31592905082124	4.9243237041566	2.54486977292157	-1.14456265985177	2.39745120060878	3.16261322242608	5.52850086543157	5.15871836219106	5.78918667155217	1.86178486924341	1.88751206541444	-1.14456265985177
ECB_00092	6.14601368424356	7.00551274800208	7.32872727967864	7.35370631065998	5.37643013651858	2.49383479190165	1.7536699934789	-1.14456265985177	3.59869424917304	7.28230649797931	7.182469931006	7.55918509762602	7.45170297118968	6.82862158910253	2.32894998076444	1.26062797837285	1.7418329266931	2.48629785985546	5.32623987098704	6.57036068650461	6.62538783779806	6.97693848774848	5.07787837572038	1.53733693513413	2.04007587718994	2.94397601695706	4.97925940165876	6.1532269167344	6.61608980547125	6.5373287870293	4.09376223008094	-1.14456265985177	-1.14456265985177	5.24130535204789	4.80886986223013	5.60876620130655	5.93839744006142	5.62025507519708	5.69067022115508	1.73384090048809	1.74061569172315	-1.14456265985177	3.16261322242608	6.72744175567844	5.72896462426577	6.84426855481292	-1.14456265985177	3.23799172903874	-1.14456265985177
ECB_00093	5.60631505316934	6.06165986159865	8.65615373814168	6.46387908826503	5.63427057069691	3.38042605972246	-1.14456265985177	4.03269412952988	3.00425093024096	6.71805015449841	6.36465244673726	6.82633944077399	6.75616112601328	6.55644022203317	4.24203186618272	2.48499472165417	3.23061148114449	4.0367898417084	5.79225675320756	6.69198830466309	6.65033870522069	7.20408296897183	5.93170268359142	4.28613622429236	3.0844023258498	3.5883234075012	4.6674759749734	5.86138280148544	5.87196307383963	5.88574143724763	5.36995522408307	-1.14456265985177	1.99611856819068	3.96922256086923	2.83536476649696	5.72220282073317	5.29511776533088	4.98308681232579	5.38632350230159	2.54486977292157	1.74061569172315	3.27639641720622	2.29255819550593	6.36962337931686	6.08024865888874	6.48915242435817	4.35036214815125	3.61946553745352	-1.14456265985177
ECB_00094	5.3027986068991	5.69864929162847	5.33561247577765	5.75614823545109	4.43742199711898	2.49383479190165	1.7536699934789	3.20397082497281	3.9718505279392	6.01474308029405	5.99864509842777	6.02812366239711	5.7981296816513	5.18544411156181	4.3441235658477	3.37090476211787	3.44497676333181	4.0367898417084	5.06398953889508	5.14672063686645	5.59798788540903	5.8595916290289	5.07787837572038	3.73332988482089	2.38102437793538	3.73983449893947	4.62329865713049	4.78302167978228	5.58100116997379	4.51322513284302	3.16554400236403	-1.14456265985177	3.36351254605959	3.96922256086923	1.54681200556016	4.5670971799521	3.73959572302827	4.08650181635124	4.36030963657717	2.54486977292157	1.74061569172315	1.60348803215972	3.3649844701202	5.37960403166136	5.52103065054402	5.16603422177998	2.68825394258401	-1.14456265985177	-1.14456265985177
ECB_00095	7.55879030177361	7.71790899524456	7.78437380287982	7.67971881461137	6.98226797035632	3.92451647878505	1.7536699934789	5.32844799309988	5.6985663647249	8.47023758508608	8.70839726481974	8.27046037618002	8.49353322628192	8.09826657052558	6.55181558660361	5.27579302059385	5.55215756951209	5.83123775300057	7.85008667019123	8.1682083025261	7.79022105333301	6.96097938887659	7.31896507583369	4.89993182289361	4.35341109275207	4.56532434355528	5.74855825542712	7.12662681730936	8.28973744880424	6.60142097133544	6.86878427844716	4.56314786837683	3.74770643847814	6.36003005943534	5.09979997782855	8.19403866100732	7.20599728583842	7.21620707556315	6.74564901416805	4.19174614473595	5.16494040687162	4.98725104471545	4.72576639670681	7.94027085468711	7.56710242305167	6.96935131560449	4.35036214815125	3.61946553745352	-1.14456265985177
ECB_00096	8.80384699331281	8.87027059803578	8.75271595254351	8.82481034462011	8.37262614383909	5.85981924986753	5.4554563217811	6.29047826940127	6.42836681349783	8.68371099554117	8.65799734840808	8.69394980181842	8.86602329185288	8.65053059065741	6.95803152407809	6.19833395685468	6.22756800772582	6.25057700204175	8.14012712478072	8.61591721783073	8.5795465694876	8.36037452999274	8.37186598394567	4.89993182289361	4.42812036511146	6.30166943008144	6.9210663079023	8.03735533848596	8.50262190524806	8.47640174345621	8.17730970343272	4.56314786837683	1.99611856819068	7.1912901446196	5.98900014572535	8.55718022043243	8.01626403613316	7.88564580798317	7.72848099288152	3.7338076527948	3.98930827387869	2.39745120060878	6.00309830382541	8.68232055018044	8.25027352298816	7.95867228562509	6.49283196723199	2.71693715363021	3.28688489602319
ECB_00097	9.998173397525	9.68862309697838	8.98430937648189	9.43674208860351	9.15219689362428	11.980538461225	10.4423209743454	9.84899360064312	11.3828284886594	9.48764115288874	9.52413228491773	9.50106284669481	9.24649265659755	9.13329989573339	11.9917383161138	11.6310524446521	10.4545884812266	10.6899329872819	9.77979171726284	10.2172805571418	9.92776625469268	9.51688030370505	8.86661469191374	8.55978273190244	7.87935644162727	10.0392668543929	9.65345027227156	9.81960934876031	10.2474079615473	9.57215692472939	9.4162350407537	8.13097286238886	8.28242500100597	9.00268820928025	10.2123345930258	10.4936938795795	10.0843418547497	9.5621591393317	9.48110439210946	8.86177442464154	8.5911476447879	8.70382641115765	11.3993964135859	10.4717272143508	10.572239533744	9.37523476132894	11.1388784815935	9.85697442479734	7.54925786349474
ECB_00098	3.86315488992173	4.1709313850748	2.5067764783623	4.39411025949572	3.75842926557485	3.67803502691801	2.56717449920081	2.49306290983839	4.22919390008097	4.33453446027642	4.49378031399636	4.7965219813676	4.01514590415406	3.77538550963169	2.32894998076444	2.48499472165417	3.50987156937703	3.81183420213153	3.83036986691512	4.33319350472866	3.8052241745022	4.54935696085496	3.86018725977644	1.53733693513413	4.49914749213414	4.35860645381546	4.48201286848856	3.85709699632036	3.7981312353765	3.3458051138994	1.10991894759332	-1.14456265985177	2.83749994819626	2.53428540170979	3.74544057743644	3.55105926164173	3.51562245755062	4.20577676754346	3.62613449548871	3.05814879496652	2.55249387379593	3.57224564903059	4.30236129548733	3.1640667892222	4.21672580118809	3.86873282079279	1.86178486924341	-1.14456265985177	2.40714828613883
ECB_00099	9.31143156240519	9.93748954990298	12.6219421708405	9.95033117128406	7.23669190035968	6.90704674196598	4.56374121946765	4.8809871105644	6.39376053737435	10.1525729078161	10.5487977419201	9.98629183667476	10.6419121833396	9.87383318655055	8.59927011365484	6.25899819313518	5.9756559498721	6.37010567625477	9.0053553956882	9.22671396344854	9.15118772948527	9.09514333674316	6.04116055747627	5.71729807206066	4.42812036511146	6.40436216068453	7.23901803086278	9.07938017246743	9.25946895461504	7.90007891680769	6.17734162794561	5.43090270169303	4.05065336501536	7.7487210924603	6.08083348464726	9.18334620284054	8.23411285057111	7.89454493081218	7.28930461276344	5.65993099848699	4.69377881594923	3.57224564903059	6.30265054960877	9.65724367290269	8.73695091035499	8.97380407040091	5.67390735930643	5.70630175674297	2.40714828613883
ECB_00100	1.50675362009094	3.3115301525082	2.23667909815816	3.22308927274588	1.83044920623089	-1.14456265985177	-1.14456265985177	3.00382863735421	0.323642658552469	2.58789944960586	3.96582148719422	3.08488711778524	3.32918265467957	2.15466722151777	-1.14456265985177	1.26062797837285	1.03961835607141	1.68190202464944	3.05865077541053	2.38592244381119	2.32111425869916	3.58181538136664	0.656957597873938	1.53733693513413	0.912154263043085	1.40960887644561	2.44994976213924	1.33551398611836	2.03916712049476	1.3281862478263	-1.14456265985177	-1.14456265985177	-1.14456265985177	-1.14456265985177	1.54681200556016	1.88769657364963	0.804561649352554	1.18784500153896	-1.14456265985177	-1.14456265985177	-1.14456265985177	3.27639641720622	-1.14456265985177	2.87620216305341	2.73238940206394	2.05892190994122	1.86178486924341	-1.14456265985177	-1.14456265985177
ECB_00101	2.16195691381109	2.74160774659274	3.3943579093573	2.51102420406878	2.16071582633924	-1.14456265985177	1.7536699934789	2.77113386475109	1.52343888257932	2.31522601384482	1.6211470306793	2.13155808451408	1.76147713533264	2.07914514411324	1.13645877184292	-1.14456265985177	1.84761001659836	1.79763197719113	0.639427358607223	1.5933462970028	1.53647953261275	1.13574910512204	2.86621099251206	1.53733693513413	0.912154263043085	0.974101500941929	2.44994976213924	1.88070481252967	2.03916712049476	2.08123891693025	2.29525286156681	-1.14456265985177	-1.14456265985177	-1.14456265985177	-1.14456265985177	1.64151670308225	-1.14456265985177	1.91725697004585	-1.14456265985177	-1.14456265985177	-1.14456265985177	-1.14456265985177	1.82281943974943	1.63299554013225	1.23692963671869	2.05892190994122	-1.14456265985177	-1.14456265985177	-1.14456265985177
ECB_00102	3.22043645992083	2.93754259768352	3.25548994901921	3.45306532737003	3.01869636691771	-1.14456265985177	1.7536699934789	4.40128612272878	2.80719802815271	3.34189494229559	3.40375141465886	3.34455101908901	3.40062311639229	3.235508849415	3.5828144285158	2.00254817242365	3.19155433178107	3.29692457749116	2.7564686099909	2.16784403887165	2.82292248365121	3.14564516394098	3.15384900239413	-1.14456265985177	2.04007587718994	3.37330241396108	3.09456916315961	3.2300820653511	2.33611244682297	2.34586678287309	2.64752348640883	-1.14456265985177	2.83749994819626	-1.14456265985177	-1.14456265985177	2.27917704950609	1.45859981763384	2.3938446440464	1.29776405245506	1.73384090048809	-1.14456265985177	-1.14456265985177	2.29255819550593	2.03113975663951	2.50547476033221	3.43554000302053	-1.14456265985177	-1.14456265985177	-1.14456265985177
ECB_00103	1.70159487259629	2.14121312065574	1.90258704925869	2.51102420406878	2.84760673298135	3.00463857568863	1.7536699934789	2.14715027332184	3.09346791649008	1.77211926285287	1.78932115744069	0.933858684841608	2.05849737763301	2.35969356747445	2.9657972152472	2.00254817242365	2.97852972188744	2.94821546012425	1.2556664091013	0.579801469609099	1.34856673982946	1.7080350376883	1.69920835939301	-1.14456265985177	2.65576344608118	3.30198176345311	1.64976748569488	0.950201861197555	0.261889892392065	-1.14456265985177	1.82532717861058	2.03700187370823	2.83749994819626	-1.14456265985177	-1.14456265985177	0.400375956037119	-1.14456265985177	-1.14456265985177	-1.14456265985177	-1.14456265985177	-1.14456265985177	-1.14456265985177	2.29255819550593	1.77869983127769	2.34967210728048	2.2156259341045	1.86178486924341	-1.14456265985177	-1.14456265985177
ECB_00104	5.5943652661948	5.08087592582632	4.69676701867457	4.77980477692622	4.17413120674563	3.67803502691801	1.7536699934789	4.03269412952988	3.25680781327447	4.40628766699087	4.49378031399636	4.49797434354108	4.82760533811054	4.92236049417032	3.5828144285158	4.05829563537687	3.79657099293105	4.14808236171267	4.18191807604695	4.35898710148767	4.51985050276234	4.78521610323872	4.54522590827826	2.82395551931987	4.27461650861122	4.28664727009579	4.14957812503382	4.11494028965863	4.35232675123123	4.56559503118015	3.16554400236403	3.79560029708321	1.99611856819068	1.72444096222187	1.54681200556016	4.21492596314976	3.51562245755062	3.03493505316048	4.10963163976204	3.98090101214664	2.55249387379593	4.02699778212818	3.16261322242608	4.11931889948402	4.67369796882326	4.91770069585593	2.68825394258401	-1.14456265985177	3.28688489602319
ECB_00105	1.27953586832882	0.813307995521492	1.90258704925869	1.50887448974729	0.753991024007359	-1.14456265985177	-1.14456265985177	-1.14456265985177	0.323642658552469	0.626040423220937	0.12425823319099	0.933858684841608	0.856051251846014	0.749717055748705	1.13645877184292	-1.14456265985177	1.62734256597249	1.08654975180413	1.67527511134132	0.579801469609099	0.538763548190739	1.85587052529196	0.656957597873938	-1.14456265985177	-1.14456265985177	2.70633477227877	1.96972228950834	1.33551398611836	-1.14456265985177	1.75514066230739	-1.14456265985177	-1.14456265985177	-1.14456265985177	-1.14456265985177	1.54681200556016	-1.14456265985177	-1.14456265985177	-1.14456265985177	-1.14456265985177	-1.14456265985177	-1.14456265985177	-1.14456265985177	-1.14456265985177	1.07060354177534	-1.14456265985177	1.15838540574797	-1.14456265985177	-1.14456265985177	-1.14456265985177
ECB_00106	1.87240952166846	1.63212024605961	0.807978585965526	1.50887448974729	0.753991024007359	-1.14456265985177	-1.14456265985177	-1.14456265985177	1.23173229719895	1.06506632028684	0.938810997515345	0.933858684841608	0.856051251846014	2.15466722151777	-1.14456265985177	1.26062797837285	1.62734256597249	1.79763197719113	1.4815014140694	2.16784403887165	0.538763548190739	2.11162434726235	1.69920835939301	1.53733693513413	1.58903985180236	3.30198176345311	1.96972228950834	2.27176107281781	1.42689578988106	1.75514066230739	-1.14456265985177	-1.14456265985177	-1.14456265985177	-1.14456265985177	1.54681200556016	1.64151670308225	1.89803961618119	2.3938446440464	2.04585963171787	-1.14456265985177	-1.14456265985177	1.60348803215972	1.10780086725741	2.67085874454226	1.10869516521045	1.44444973259578	-1.14456265985177	-1.14456265985177	-1.14456265985177
ECB_00107	-1.14456265985177	0.0409392204338137	-1.14456265985177	-1.14456265985177	-1.14456265985177	-1.14456265985177	-1.14456265985177	-1.14456265985177	0.323642658552469	-1.14456265985177	-0.233394293334672	-1.14456265985177	-1.14456265985177	-0.147845909031473	-1.14456265985177	-1.14456265985177	-1.14456265985177	-1.14456265985177	-1.14456265985177	-1.14456265985177	-1.14456265985177	-1.14456265985177	-1.14456265985177	-1.14456265985177	-1.14456265985177	0.974101500941929	-1.14456265985177	-1.14456265985177	-1.14456265985177	-1.14456265985177	-1.14456265985177	-1.14456265985177	-1.14456265985177	-1.14456265985177	-1.14456265985177	0.400375956037119	0.804561649352554	-1.14456265985177	-1.14456265985177	-1.14456265985177	-1.14456265985177	-1.14456265985177	-1.14456265985177	0.814001593828345	0.142908330656214	0.27305281217928	-1.14456265985177	-1.14456265985177	-1.14456265985177
ECB_00108	4.36340566096777	4.38689266404486	5.72522258144097	4.73687022252032	4.24459893901245	1.68857462901673	1.7536699934789	2.14715027332184	4.18937022795068	4.70546212376571	4.79461900266252	5.00258308409139	4.5104877545141	4.32101216948767	2.32894998076444	-1.14456265985177	3.34178785434057	3.81183420213153	5.42174390200959	5.17602753492145	4.96394611270971	5.39667052641231	3.86018725977644	3.48909579685828	5.01748015359917	4.17148711818887	4.53066299151173	4.62628669339195	4.89382889629968	4.56559503118015	4.49000371082277	3.41044535096565	2.83749994819626	1.72444096222187	2.33291056935178	4.0754081300887	4.10412620955652	2.75003973358942	3.18067458622076	4.81814453988124	2.55249387379593	2.39745120060878	3.84246462568455	4.38801727309585	5.29929501953798	4.98390667771175	-1.14456265985177	-1.14456265985177	-1.14456265985177
ECB_00109	3.78111353176681	4.03530859409576	2.73372181299418	3.45306532737003	3.43563375773609	-1.14456265985177	1.7536699934789	1.68789111825176	3.25680781327447	3.66837449333765	3.59430662508727	3.65226088867831	3.56508317222405	3.26958746889688	1.85670867751432	-1.14456265985177	3.34178785434057	3.51216129527673	3.83036986691512	3.80465504317879	4.06500323478314	4.10229890345832	3.49962263931477	2.82395551931987	3.90766073844141	3.5061316210357	0.620799832099572	3.6768502971995	4.31908482677936	4.28235382298895	2.92982647910586	2.88267236628877	3.36351254605959	1.72444096222187	-1.14456265985177	3.68518538651908	3.09652331660174	3.03493505316048	4.10963163976204	4.19174614473595	2.55249387379593	1.60348803215972	1.82281943974943	4.34274333541066	4.48820460305377	2.60271366144563	-1.14456265985177	-1.14456265985177	-1.14456265985177
ECB_00110	4.57283877554709	3.71844941621594	4.64215999780735	2.87158319041547	3.85172377108935	2.49383479190165	-1.14456265985177	3.53607582726084	1.76383504799744	3.69729007974945	3.21339248517917	2.95245228747237	3.04678958694579	3.12813337621427	2.9657972152472	2.48499472165417	2.55386332088767	2.4164347967276	3.83036986691512	4.33319350472866	4.45332782005406	3.74000053305187	4.21214465105126	2.82395551931987	3.68188274996391	2.77835332847118	1.64976748569488	4.01726938975873	4.44768603030516	4.75790029486889	2.92982647910586	3.41044535096565	2.83749994819626	2.53428540170979	2.83536476649696	4.38213990654179	4.52074202098909	4.41825679478221	3.96578027844546	3.05814879496652	2.55249387379593	-1.14456265985177	2.29255819550593	4.17204816756764	4.31766311655461	3.15756187853887	1.86178486924341	-1.14456265985177	2.40714828613883
ECB_00111	8.56760644115324	8.30597009765333	8.24448507616722	8.26916677829927	5.43784241776094	6.02726328611439	5.36983177309353	6.77115686839222	6.31272076910136	7.61491207661535	8.25926356702158	8.20577338114644	8.33875851674723	7.38283370706536	6.92548200314781	6.45323679707173	7.18950915101092	6.3376236952437	5.25393088756133	5.78275935263456	7.04593181796912	7.39137769017672	5.81325226749238	5.71729807206066	5.1990643793769	6.36124291111343	5.64191267419688	6.77751776147282	6.42631033265475	5.96584046666168	7.09907747913891	3.79560029708321	3.74770643847814	4.36379991255415	4.80886986223013	5.79809311808011	5.3639409748988	5.11078708371648	4.66972284673747	5.65993099848699	5.35308425456086	4.51791788338992	5.50143826872368	6.82527842675442	7.10126534617702	7.2049820272049	4.9794067856977	4.38191402366492	3.28688489602319
ECB_00112	2.70010523222372	4.63219691230668	4.18799151654166	5.4321381043308	3.93933941499878	3.67803502691801	4.56374121946765	4.8809871105644	4.44746792979505	4.31602377093452	5.1533478580459	5.48127163732161	5.49019713078408	3.51652202763094	1.85670867751432	4.18884083939571	5.20614336254878	5.72760615421112	3.47033363284879	3.9811865989415	3.57410885587685	4.34309306648259	3.39334843184355	4.5636824943102	3.90766073844141	3.56821154651996	4.01921944965609	4.20640809052498	4.25020836002323	3.75993363087697	2.92982647910586	2.03700187370823	-1.14456265985177	3.04705765263076	3.20645818062946	3.74783419810986	3.38903587868848	3.81348492597423	2.89244460324764	3.43531706919951	5.5194937849793	4.37210229489148	2.92694788236647	3.57028591877016	2.60061238493565	4.00259380014342	3.58886303839275	1.88751206541444	2.40714828613883
ECB_00113	11.7862699002616	11.5554022026287	10.9426943001326	11.0128791572604	8.83883126097065	6.39710563590286	6.63664393389301	8.70160805322894	8.50676473598719	11.2720393546911	11.280844142637	10.920323344316	11.0550776039795	10.5089143026972	7.18122807374175	7.25049001843303	9.21351552437875	8.9185619073933	9.65550701916822	9.98090881386888	10.163101783841	9.76854353486275	8.27808747076277	7.26647000759751	6.60806452378367	7.0883509787025	8.69027921464574	9.7717786553344	10.6598290834485	10.401681964573	8.12251804629554	7.10188286236918	5.84164739499453	8.91711396224289	7.0712088513127	10.5660221673894	9.54882955575729	9.7430211631952	10.2160164969522	6.03252037110774	5.5194937849793	5.26017317521106	6.66975474758009	11.7645683651894	9.78597268648305	10.4123081079262	6.08258897249025	5.85582343386764	-1.14456265985177
ECB_00114	9.77419777471184	9.49555839370101	9.45124841435694	8.76063602257089	7.06243931394151	5.79938778702094	4.84335207670062	7.37818522542867	6.97063088980551	9.06855386540972	9.1365858869835	8.56847014057949	8.8628708055717	8.55209023225937	7.19494849048743	5.8095908797227	7.64920548778305	7.92750203739791	8.00568958596145	8.15539215889057	8.21163060637661	8.09387061781314	6.69405565027382	5.87815794448044	5.15576641527992	6.05340353325348	7.17161712735622	8.1423590253246	9.00515309382081	8.65614102128109	6.61460514382699	4.91360446896156	4.86396868316797	7.61017136057234	5.54893232740996	9.15042892228077	8.12434628979409	8.053965981742	9.52984298709887	5.58727604243268	4.69377881594923	4.88345153533077	6.63111020985266	9.98357813664319	8.67038483047066	8.96700152847865	5.41592776526227	2.71693715363021	2.40714828613883
ECB_00115	10.1487445351844	10.1435095196323	9.48071469067182	9.64623560334064	9.27084122095134	5.91782052490628	6.00238251552369	7.82699737272875	8.17354392274012	9.63205483467526	9.75838660199037	9.30095369334216	9.45660371097033	8.94427954954907	7.66803054375481	6.50424701189647	7.79930030060156	7.74670778742732	9.51409067352853	9.86255283551221	9.64393169171869	9.02970839623425	8.67046989131467	7.22717639146267	7.47499424131849	7.03630279889844	7.43058577674883	9.6075235472543	9.50913349696676	9.66805528950837	8.51172420371156	5.72483275914093	5.58311857942638	8.78647603101635	7.60734668080161	10.3160160767789	9.39701993708975	9.0274404820553	9.37483785351747	7.0498605176362	6.33716305157785	7.10216359311273	7.9801562092002	9.76301162383991	9.65714252382907	9.41076063761379	5.67390735930643	5.01145193878232	4.22082138844147
ECB_00116	1.27953586832882	0.0409392204338137	-1.14456265985177	0.170553715011587	1.83044920623089	2.49383479190165	-1.14456265985177	2.77113386475109	2.30621267656915	-1.14456265985177	0.599967660238427	1.07436005780664	1.38323072373406	0.239515558392387	3.5828144285158	1.26062797837285	3.74361925358855	2.94821546012425	1.99675107339171	2.04475051088038	1.53647953261275	1.3543765412183	1.27737033287407	2.32209348920998	1.58903985180236	1.87799727122237	0.620799832099572	1.63484194729996	0.261889892392065	0.698124209481755	-1.14456265985177	-1.14456265985177	-1.14456265985177	-1.14456265985177	-1.14456265985177	1.34174444363156	-1.14456265985177	2.3938446440464	1.29776405245506	1.73384090048809	1.74061569172315	-1.14456265985177	1.82281943974943	1.77869983127769	1.35395371910108	1.68076385129561	2.68825394258401	1.88751206541444	2.40714828613883
ECB_00117	10.4032215616054	10.4852575039908	10.3129060704635	9.68203196049357	9.63434792686022	6.26926559188035	5.18163665403599	6.5323099512725	8.51080720044097	9.82881217363109	10.0892436724043	9.67676664214512	9.38314098259377	8.73128828069923	7.15338946183331	6.47896735409849	7.03023787396938	8.18130062707092	10.6057920840392	10.9646055782499	10.6243496192791	10.3883039928835	10.4563154334089	6.84129170994702	7.45727386024806	8.40346430356903	8.8182207860767	11.0454378548942	10.7151529123303	10.3447769966903	9.08478689470757	6.7992539418666	5.38080817267778	10.1494752899565	8.5727116117823	11.6159970493694	10.4573695858586	9.90811558349555	9.44089217411308	6.78337751713847	6.19680328107246	5.41708838491864	8.87381524054789	9.8755213602367	10.251846557033	9.90577750172457	4.13834695945428	5.35078657595765	2.40714828613883
ECB_00118	4.27629576257918	4.29487955682769	4.9870084883526	4.12105446610747	4.02192912681322	6.47644301873853	6.30880181834043	7.92211026246003	5.15382703948476	4.35281041845681	4.24677275694389	3.97538262203001	4.26500491072916	4.44527176499625	8.06163320582287	7.22029817817112	8.35777295885434	5.3719887990556	5.02975015355887	4.94016708225153	4.33514321011615	3.66308045126964	4.8561243315591	7.9119325746348	6.26522210153581	3.41895610597975	4.37949117373835	3.6768502971995	4.31908482677936	3.75993363087697	4.72889981502796	4.91360446896156	6.56953830330607	4.17997594019012	3.9542919081765	4.5670971799521	4.45914282611316	3.65473806999097	5.07208241229437	7.02256854185587	6.97522276647912	6.06490473665789	3.70021316509812	5.26297494206246	4.75820064631853	4.16368014149497	7.39296997803331	6.43330322702	-1.14456265985177
ECB_00119	5.13144823284637	5.02471239199863	4.9870084883526	5.33473688822602	2.84760673298135	-1.14456265985177	-1.14456265985177	-1.14456265985177	-1.14456265985177	5.33949196545074	5.45272660106653	5.18284805095281	5.75115923823153	4.33714322462937	2.32894998076444	2.00254817242365	0.840647546754567	1.55562209375565	2.2581879933633	3.08964110311882	3.2986159857573	4.24100473008365	2.02209167804785	-1.14456265985177	2.04007587718994	2.32790224172396	3.33311977769546	4.48734412981381	3.13535008448794	2.34586678287309	1.10991894759332	-1.14456265985177	-1.14456265985177	1.72444096222187	-1.14456265985177	2.71714268684788	3.25021415399373	3.03493505316048	1.29776405245506	1.73384090048809	-1.14456265985177	-1.14456265985177	2.29255819550593	4.0076917229349	4.52485153044697	5.25808681857422	-1.14456265985177	-1.14456265985177	-1.14456265985177
ECB_00120	4.93695957364121	5.48635306349326	5.07208157872677	5.74535990732008	2.65325180371639	1.68857462901673	-1.14456265985177	1.68789111825176	2.30621267656915	5.26427512603448	5.40906188485051	5.40753175702631	5.48200077781052	4.66564376957519	1.85670867751432	2.00254817242365	1.36513880798841	2.09650145276926	3.1887889081856	3.9811865989415	3.48801268514137	4.26721276173916	3.39334843184355	2.32209348920998	2.04007587718994	3.5061316210357	3.6299432523444	4.29241471965369	3.05667711279657	3.22051634725569	3.54534354066244	-1.14456265985177	-1.14456265985177	2.53428540170979	1.54681200556016	4.12343094409602	2.92436908986951	2.3938446440464	2.89244460324764	1.73384090048809	1.74061569172315	2.39745120060878	3.16261322242608	4.72438225907533	4.54877527410942	5.22196770577937	-1.14456265985177	-1.14456265985177	-1.14456265985177
ECB_00121	3.50253822522532	3.56919780889655	0.807978585965526	3.74100194071019	2.42820352340122	-1.14456265985177	1.7536699934789	3.20397082497281	3.59869424917304	4.25902094574809	3.74256239808607	4.50977266514887	3.29208479513346	3.30287625220245	2.32894998076444	-1.14456265985177	0.604471103634799	2.5528930168649	4.21277921956384	3.94756915434797	4.00431799137355	5.220176619658	2.28450233755282	2.32209348920998	3.25861741735307	4.84123047660283	3.33311977769546	2.82974320121392	3.93613937889821	3.56772179730402	1.10991894759332	-1.14456265985177	1.99611856819068	1.72444096222187	3.50105585539617	3.32303186870041	2.50183176741673	2.75003973358942	2.04585963171787	-1.14456265985177	1.74061569172315	2.90335619528787	3.97191687274943	4.2960009674807	4.86685411418615	4.6986224418062	1.86178486924341	1.88751206541444	2.40714828613883
ECB_00122	10.2911025706125	9.36666662767952	8.54151950495211	7.01950948039114	3.55146868117596	1.68857462901673	-1.14456265985177	2.77113386475109	2.90911074381255	7.7537031193074	8.91982718854545	7.89330064946172	6.87671665900003	6.7098167848608	2.68258875630574	2.00254817242365	3.63148691957766	3.63961113830502	5.58389797885362	6.15803404288593	5.21206319809804	4.8731378394676	2.28450233755282	2.32209348920998	2.65576344608118	3.34991998527845	3.43901673157866	4.20640809052498	6.07469532579934	5.31167038263393	3.54534354066244	-1.14456265985177	-1.14456265985177	3.04705765263076	2.83536476649696	4.63491036698036	6.26060995820151	6.86421017042518	4.47099243660134	2.54486977292157	1.74061569172315	2.90335619528787	2.64471818849589	6.61774291898526	8.76784357775242	5.50350126411767	-1.14456265985177	2.71693715363021	-1.14456265985177
ECB_00123	6.75199796928798	8.29858903238464	7.24877258668527	7.89755409562358	6.27923024379921	6.87812147604954	5.4554563217811	5.24032021561248	5.53351802936911	7.50486587626147	8.26189567310416	7.76016494389074	7.29679270214978	6.89002073778116	8.05412506542141	6.3454639578919	6.10710384532912	5.14408336961769	7.33021495849755	7.4953954171053	7.16844538903812	7.06915433058444	6.12643021217565	3.19471389230491	5.39796873789775	6.00939350314779	5.61960367419242	6.88518330743305	7.01403474437619	6.58882830757764	5.54684770038293	4.56314786837683	4.05065336501536	4.17997594019012	4.91250641971185	6.20729629068987	5.42962922659571	5.28335341602772	3.96578027844546	3.98090101214664	5.06078484147519	5.62446199709026	5.2694796868793	6.89747082924613	5.82022038644685	6.5266460313202	5.95879566253726	4.1696802361007	3.28688489602319
ECB_00124	6.43442090660752	6.85664555641131	6.55934255809401	6.50283188714196	4.17413120674563	1.68857462901673	3.08151033663271	3.37959485360789	4.54534363356213	6.45607391581929	6.61575956639825	6.58011583996405	6.5164109681784	5.6269914324278	1.85670867751432	2.48499472165417	2.03783225875514	3.4439347800534	5.98325572507538	6.36304065503708	6.63041265342953	6.85702423363335	3.93779535866551	3.94207006689788	3.41396742453603	5.43073538013909	5.11304752941405	5.7134107872508	6.27857815926073	6.09612830188392	4.99608166962586	2.88267236628877	1.99611856819068	4.17997594019012	5.41418599753098	6.73325341348712	5.71951972137708	5.33657346347222	4.66972284673747	1.73384090048809	1.74061569172315	1.60348803215972	4.99293010378258	5.65422357297857	5.59755070297597	6.5266460313202	1.86178486924341	-1.14456265985177	2.40714828613883
ECB_00125	6.48059322804119	6.63075657305879	5.30078729748758	6.33309501984515	4.37597001018641	3.00463857568863	-1.14456265985177	4.1340508084373	3.33200056228439	6.35548176174519	6.53391501057488	6.32703263741339	6.30503405573696	5.90633477742789	4.24203186618272	2.48499472165417	2.67242959386574	3.91617347716357	5.25393088756133	5.67398774790897	6.00632807693401	6.41675840287314	3.39334843184355	2.32209348920998	3.68188274996391	4.27429684537262	4.83177812600974	5.74424445611514	6.10425323246135	5.45734310269405	3.16554400236403	-1.14456265985177	-1.14456265985177	4.80616639766298	2.83536476649696	5.08623674685444	5.58184476861832	4.08650181635124	3.96578027844546	1.73384090048809	-1.14456265985177	2.39745120060878	5.10998598753518	5.34559472902442	6.98337484230025	6.08898227720762	2.68825394258401	3.23799172903874	2.40714828613883
ECB_00126	4.52326348885936	4.63219691230668	5.33561247577765	4.21793686279705	3.43563375773609	2.49383479190165	-1.14456265985177	1.68789111825176	3.33200056228439	4.37085752986998	4.89752907690525	4.18127349132543	4.33951049138832	4.05449219992425	4.01319544152838	-1.14456265985177	2.97852972188744	2.5528930168649	4.97681686057364	4.55023295468379	4.45332782005406	4.78521610323872	2.28450233755282	1.53733693513413	3.55415383966545	4.27429684537262	3.43901673157866	3.04383909825914	4.10171541223866	4.28235382298895	2.29525286156681	-1.14456265985177	3.36351254605959	-1.14456265985177	1.54681200556016	3.61968469188416	2.72866038182333	3.03493505316048	3.42059167920643	3.05814879496652	1.74061569172315	2.90335619528787	2.29255819550593	3.788745315697	4.1400377214417	3.72113999561091	-1.14456265985177	-1.14456265985177	-1.14456265985177
ECB_00127	5.40211247228995	5.2373266691457	4.7493811160673	5.11766013487092	4.3117808343274	6.02726328611439	3.45926664719917	3.20397082497281	3.65829882672597	5.33949196545074	5.37704313747378	4.99421032032461	5.11945873926074	5.28855043677924	7.39839125247473	4.18884083939571	4.1001357689175	4.12650102692987	5.32623987098704	5.17602753492145	5.15740584055896	4.59144463317925	4.49478737709603	3.73332988482089	3.41396742453603	4.10329468856597	4.26911483660755	4.89719333064878	4.9600025433158	4.151383220035	4.49000371082277	2.03700187370823	1.99611856819068	3.72225412454387	3.20645818062946	4.6996766856276	4.9813705466404	4.20577676754346	3.42059167920643	4.93987343545708	4.3841634776529	1.60348803215972	4.20040774343761	5.26297494206246	5.27081717774549	4.67209125000339	3.58886303839275	4.7307725467761	3.82830175589725
ECB_00128	3.94077268611549	3.78764547981193	2.5067764783623	3.94352872647981	4.60746763394465	-1.14456265985177	2.56717449920081	4.55536467168306	2.57859667607182	3.78070657966957	3.52577289260597	3.67341409622532	3.43505443732232	3.99471625432557	1.85670867751432	2.84461159216003	3.57196406183461	3.51216129527673	3.78999204181398	3.80465504317879	3.73223307349961	2.3280505459747	3.86018725977644	2.32209348920998	3.55415383966545	2.7427975185618	2.44994976213924	3.31486307910336	2.79087123421727	1.3281862478263	2.29525286156681	2.03700187370823	1.99611856819068	2.53428540170979	2.33291056935178	3.2382060467052	3.63196272469145	2.75003973358942	3.42059167920643	3.43531706919951	3.44350613773803	-1.14456265985177	2.64471818849589	3.48941619614166	3.97320939671788	3.49737697306644	-1.14456265985177	-1.14456265985177	-1.14456265985177
ECB_00129	1.70159487259629	2.42995224524092	3.25548994901921	2.51102420406878	1.83044920623089	-1.14456265985177	-1.14456265985177	3.92366223642	4.4133080097471	3.18725433909148	2.85148990285683	3.17675962795557	3.00149707355663	2.97119440907763	1.85670867751432	2.48499472165417	3.87251681049723	3.86494871418513	2.577489015157	2.48356582611147	1.8494078038525	2.3280505459747	2.69735840677725	1.53733693513413	3.25861741735307	4.03171343678143	3.79847664487102	2.43303811936544	3.05667711279657	1.3281862478263	1.82532717861058	2.03700187370823	-1.14456265985177	2.53428540170979	1.54681200556016	2.58556479184273	1.89803961618119	2.75003973358942	-1.14456265985177	1.73384090048809	2.55249387379593	2.39745120060878	1.10780086725741	2.810975867177	2.60061238493565	3.15756187853887	-1.14456265985177	1.88751206541444	-1.14456265985177
ECB_00130	5.0462801392091	5.45482258349286	3.25548994901921	5.19898918731252	4.65996666336117	2.49383479190165	2.56717449920081	3.00382863735421	3.33200056228439	5.27389456016812	5.55928966614165	5.48127163732161	5.76473615373588	5.09350740364103	4.83965368916356	2.48499472165417	3.89696727034447	4.5395758202489	5.54806304234702	5.16144852591139	5.53507027435263	5.36062615829066	4.49478737709603	3.48909579685828	4.49914749213414	3.9251194466011	5.04770434371984	5.93004044298975	5.63600570759843	4.80222021304069	4.40068257301238	2.03700187370823	1.99611856819068	3.04705765263076	3.9542919081765	4.90587111123445	5.1467591374831	4.20577676754346	3.62613449548871	2.54486977292157	3.44350613773803	-1.14456265985177	4.86552671860191	5.13607844758836	6.56077339856748	4.89493890261637	3.2080711496041	-1.14456265985177	-1.14456265985177
ECB_00131	2.02461747692225	2.59427462520352	3.10174297683501	2.61005059356875	1.39681087950186	1.68857462901673	1.7536699934789	4.31759535016516	1.76383504799744	1.23906607857848	3.32523578457934	1.86011096245184	2.8563400844812	3.39835106760029	4.01319544152838	2.00254817242365	4.05739889091015	3.81183420213153	1.99675107339171	2.16784403887165	0.538763548190739	1.54255408227273	1.27737033287407	-1.14456265985177	2.65576344608118	4.13096015676471	3.53764570831949	1.88070481252967	1.86338415597142	0.698124209481755	2.29525286156681	-1.14456265985177	1.99611856819068	1.72444096222187	1.54681200556016	1.34174444363156	0.804561649352554	2.3938446440464	2.53116698504202	2.54486977292157	1.74061569172315	2.90335619528787	1.82281943974943	2.03113975663951	1.74180954864419	1.68076385129561	-1.14456265985177	-1.14456265985177	-1.14456265985177
ECB_00132	5.98143679715566	5.68964796099637	5.112807333841	5.391197392528	4.60746763394465	4.13491199243446	-1.14456265985177	4.1340508084373	3.9718505279392	5.12239796072874	5.02698225365611	5.44487287707589	5.03232967703748	4.70346013900832	4.83965368916356	4.05829563537687	4.22122907054895	4.19029883065332	4.72192015480093	5.00692925169886	5.3279575505875	4.46130569012053	4.38828550901282	1.53733693513413	4.35341109275207	4.03171343678143	4.01921944965609	5.14840679106654	5.16092684931643	5.28068328209201	4.57411169219767	3.79560029708321	1.99611856819068	3.42394362962813	2.83536476649696	5.11025597369426	4.52074202098909	4.91472959116737	4.10963163976204	3.7338076527948	3.44350613773803	1.60348803215972	3.70021316509812	4.84290721408467	5.0870232871105	5.41028430220889	3.88965822071656	-1.14456265985177	3.28688489602319
ECB_00133	4.36340566096777	3.753463199627	3.3943579093573	4.01718451799861	3.75842926557485	-1.14456265985177	-1.14456265985177	3.20397082497281	4.77787917433389	3.30476736991134	3.76254802391595	3.85098284644984	3.71265462427864	3.26958746889688	3.20215886424717	3.91473054503671	3.92100950615867	5.28704443098602	3.66158285667224	3.94756915434797	4.00431799137355	3.40406185748028	3.49962263931477	3.19471389230491	3.25861741735307	3.5883234075012	3.09456916315961	3.96583275383358	3.69818110171204	4.40240702355856	5.16829536091997	-1.14456265985177	2.83749994819626	3.04705765263076	4.13665702167105	3.74783419810986	3.83973714442105	3.47628093374017	4.36030963657717	3.43531706919951	3.06613582197074	2.90335619528787	4.09068746772014	4.27204870594587	4.20171123149731	3.82119681017563	1.86178486924341	1.88751206541444	-1.14456265985177
ECB_00134	1.70159487259629	1.90967482172238	-1.14456265985177	1.70380474985349	2.65325180371639	-1.14456265985177	-1.14456265985177	-1.14456265985177	3.82359375654699	2.31522601384482	2.07490610059307	2.64398785784013	1.86763805308572	2.07914514411324	4.61307484163015	4.61749823832684	4.22122907054895	3.57729719866658	2.66978077063273	4.04615542263466	3.13814234269695	2.89911917817035	2.86621099251206	6.06804652863601	7.25675049840978	3.03487361736024	2.44994976213924	2.82974320121392	3.59076797209736	2.56882754713582	3.70323760171399	4.91360446896156	5.76051258841653	2.53428540170979	3.20645818062946	3.14805340257154	3.25021415399373	-1.14456265985177	2.04585963171787	4.68518385769122	4.20021902130057	6.76518581816699	3.3649844701202	2.515483310464	2.23541968537893	1.44444973259578	3.88965822071656	5.35078657595765	4.22082138844147
ECB_00135	-1.14456265985177	-1.14456265985177	-1.14456265985177	-1.14456265985177	-1.14456265985177	-1.14456265985177	-1.14456265985177	2.49306290983839	-1.14456265985177	-1.14456265985177	-0.233394293334672	0.120947138722964	-1.14456265985177	0.522102018934244	-1.14456265985177	3.13175476547168	1.36513880798841	1.68190202464944	0.154497435491264	1.18155254123635	-1.14456265985177	-1.14456265985177	-1.14456265985177	-1.14456265985177	-1.14456265985177	0.974101500941929	1.64976748569488	-1.14456265985177	0.261889892392065	-1.14456265985177	-1.14456265985177	-1.14456265985177	2.83749994819626	-1.14456265985177	1.54681200556016	0.400375956037119	-1.14456265985177	-1.14456265985177	-1.14456265985177	-1.14456265985177	-1.14456265985177	-1.14456265985177	-1.14456265985177	0.0413963409864713	-1.14456265985177	0.27305281217928	-1.14456265985177	-1.14456265985177	-1.14456265985177
ECB_00136	-1.14456265985177	-1.14456265985177	-1.14456265985177	-1.14456265985177	-1.14456265985177	-1.14456265985177	-1.14456265985177	0.994442904845504	0.323642658552469	-1.14456265985177	-1.14456265985177	0.38315029768055	-0.0860598443357402	-0.147845909031473	-1.14456265985177	2.00254817242365	0.840647546754567	1.68190202464944	0.639427358607223	0.579801469609099	-1.14456265985177	0.54313367094921	-1.14456265985177	1.53733693513413	0.912154263043085	1.40960887644561	-1.14456265985177	-1.14456265985177	-1.14456265985177	0.698124209481755	-1.14456265985177	-1.14456265985177	1.99611856819068	-1.14456265985177	1.54681200556016	-1.14456265985177	-1.14456265985177	-1.14456265985177	-1.14456265985177	-1.14456265985177	-1.14456265985177	1.60348803215972	-1.14456265985177	-1.14456265985177	-1.14456265985177	-1.14456265985177	-1.14456265985177	-1.14456265985177	-1.14456265985177
ECB_00137	-1.14456265985177	-1.14456265985177	-1.14456265985177	-1.14456265985177	0.753991024007359	-1.14456265985177	1.7536699934789	-1.14456265985177	0.323642658552469	0.626040423220937	0.387042982908333	0.933858684841608	-0.0860598443357402	0.749717055748705	-1.14456265985177	-1.14456265985177	1.84761001659836	2.5528930168649	-1.14456265985177	0.108840030309033	-1.14456265985177	0.0808667912737649	2.02209167804785	-1.14456265985177	1.58903985180236	0.512278612102208	-1.14456265985177	0.396002576566743	-1.14456265985177	-1.14456265985177	-1.14456265985177	-1.14456265985177	-1.14456265985177	-1.14456265985177	-1.14456265985177	-1.14456265985177	-1.14456265985177	-1.14456265985177	-1.14456265985177	-1.14456265985177	2.55249387379593	1.60348803215972	-1.14456265985177	-1.14456265985177	0.142908330656214	-1.14456265985177	-1.14456265985177	1.88751206541444	-1.14456265985177
ECB_00138	-1.14456265985177	-1.14456265985177	0.807978585965526	0.660330103329063	-1.14456265985177	-1.14456265985177	1.7536699934789	-1.14456265985177	1.76383504799744	0.864408982329716	-1.14456265985177	-0.235842279441527	-1.14456265985177	-0.147845909031473	-1.14456265985177	3.13175476547168	2.88358870274063	1.08654975180413	-1.14456265985177	0.915725688412132	0.0775381461736503	0.54313367094921	-1.14456265985177	-1.14456265985177	2.65576344608118	1.87799727122237	0.620799832099572	-1.14456265985177	-1.14456265985177	-1.14456265985177	-1.14456265985177	-1.14456265985177	-1.14456265985177	-1.14456265985177	1.54681200556016	0.400375956037119	-1.14456265985177	-1.14456265985177	-1.14456265985177	-1.14456265985177	-1.14456265985177	3.27639641720622	-1.14456265985177	0.491219722152185	0.142908330656214	-1.14456265985177	1.86178486924341	-1.14456265985177	-1.14456265985177
ECB_00139	-1.14456265985177	-1.14456265985177	-1.14456265985177	-1.14456265985177	-1.14456265985177	-1.14456265985177	-1.14456265985177	-1.14456265985177	-1.14456265985177	-1.14456265985177	-1.14456265985177	-0.235842279441527	-1.14456265985177	-1.14456265985177	-1.14456265985177	-1.14456265985177	0.604471103634799	-0.0693881291742218	-1.14456265985177	-1.14456265985177	-1.14456265985177	-1.14456265985177	-1.14456265985177	-1.14456265985177	-1.14456265985177	-0.282732194624309	-1.14456265985177	-1.14456265985177	-1.14456265985177	-1.14456265985177	-1.14456265985177	-1.14456265985177	-1.14456265985177	-1.14456265985177	-1.14456265985177	-1.14456265985177	-1.14456265985177	-1.14456265985177	-1.14456265985177	-1.14456265985177	-1.14456265985177	-1.14456265985177	-1.14456265985177	-1.14456265985177	-1.14456265985177	-1.14456265985177	-1.14456265985177	-1.14456265985177	-1.14456265985177
ECB_00140	-1.14456265985177	-1.14456265985177	-1.14456265985177	0.170553715011587	-1.14456265985177	-1.14456265985177	-1.14456265985177	-1.14456265985177	-1.14456265985177	0.328725926293226	-1.14456265985177	0.595639580345376	-1.14456265985177	0.239515558392387	-1.14456265985177	-1.14456265985177	-1.14456265985177	-1.14456265985177	-1.14456265985177	-1.14456265985177	-1.14456265985177	-1.14456265985177	-1.14456265985177	-1.14456265985177	1.58903985180236	0.686031073756668	-1.14456265985177	0.396002576566743	-1.14456265985177	0.698124209481755	1.10991894759332	-1.14456265985177	-1.14456265985177	-1.14456265985177	-1.14456265985177	-1.14456265985177	-1.14456265985177	-1.14456265985177	-1.14456265985177	-1.14456265985177	-1.14456265985177	-1.14456265985177	1.10780086725741	0.0413963409864713	-0.219595882318908	-1.14456265985177	-1.14456265985177	-1.14456265985177	-1.14456265985177
ECB_00141	1.50675362009094	0.0409392204338137	-1.14456265985177	1.28154133644722	-1.14456265985177	-1.14456265985177	-1.14456265985177	-1.14456265985177	-1.14456265985177	-1.14456265985177	1.32273499629501	0.776133704610312	0.856051251846014	1.10939916093257	-1.14456265985177	-1.14456265985177	-1.14456265985177	-0.0693881291742218	-1.14456265985177	0.108840030309033	0.868664089830856	0.873680995854621	-1.14456265985177	-1.14456265985177	-1.14456265985177	0.512278612102208	-1.14456265985177	1.33551398611836	0.261889892392065	0.698124209481755	-1.14456265985177	-1.14456265985177	-1.14456265985177	-1.14456265985177	-1.14456265985177	0.955758142077006	-1.14456265985177	1.18784500153896	-1.14456265985177	-1.14456265985177	-1.14456265985177	-1.14456265985177	1.10780086725741	0.814001593828345	-1.14456265985177	1.15838540574797	-1.14456265985177	-1.14456265985177	-1.14456265985177
ECB_00142	5.13144823284637	5.41168025725179	6.95608835258914	5.30565559957629	3.30964120659774	1.68857462901673	3.08151033663271	2.49306290983839	3.4034533176649	4.71961209860427	5.44038526481094	5.50503700141906	5.16112567355996	4.2715065461431	1.85670867751432	2.48499472165417	2.03783225875514	1.79763197719113	2.91551432146829	4.28017870016454	4.09441335866679	4.46130569012053	3.39334843184355	2.82395551931987	2.65576344608118	4.57542466276949	4.21058565618769	4.72235655053816	3.53389636493403	3.46104063503511	1.82532717861058	2.03700187370823	3.36351254605959	3.72225412454387	1.54681200556016	3.74783419810986	3.83973714442105	2.75003973358942	2.89244460324764	-1.14456265985177	1.74061569172315	-1.14456265985177	2.29255819550593	3.85477059274688	3.36623856692082	5.48837747446165	-1.14456265985177	3.23799172903874	-1.14456265985177
ECB_00143	0.169307086795199	1.7777991631998	1.46276356272615	2.40459644524883	2.16071582633924	-1.14456265985177	-1.14456265985177	-1.14456265985177	1.76383504799744	1.77211926285287	2.7746064099171	2.68638602149425	2.63660215251748	1.39157449754636	1.13645877184292	1.26062797837285	1.94594178122873	1.08654975180413	0.639427358607223	0.579801469609099	2.10488967200122	1.54255408227273	-1.14456265985177	-1.14456265985177	-1.14456265985177	1.87799727122237	3.21879281293609	1.33551398611836	1.42689578988106	1.75514066230739	1.10991894759332	2.88267236628877	-1.14456265985177	-1.14456265985177	2.33291056935178	1.64151670308225	1.45859981763384	-1.14456265985177	-1.14456265985177	-1.14456265985177	-1.14456265985177	-1.14456265985177	2.64471818849589	0.0413963409864713	0.966651252296271	2.60271366144563	-1.14456265985177	1.88751206541444	-1.14456265985177
ECB_00144	8.05144877013671	7.11377667486858	6.40395498698917	6.67756254403431	8.52541507404102	9.04267344942624	7.63009300917579	9.10550765536081	7.48385219589303	7.827401922168	8.17705157079732	7.06884866961366	8.11325160317202	8.15507653645182	11.2948719270954	8.90759007342628	9.07452905110825	8.10063958605868	7.93577378703584	7.03757753318204	7.38608307813701	6.06765737947512	7.99034073248212	6.11185492490175	5.1990643793769	5.77540956625353	6.72604276044847	7.57550186109552	7.81706749963364	6.80021623198364	8.41244359411578	5.81085518987829	6.25102321591296	6.4440155629996	5.73003786505064	8.10122586060906	7.31429052340481	6.60701910386813	6.76749179991671	6.93745092243393	7.26023826451366	5.8057355602169	6.88211760120479	7.70573618849963	8.13849053334927	6.78361792399655	8.52624003133462	7.24779130320305	3.28688489602319
ECB_00145	5.60631505316934	4.90536427104694	3.52098323519739	4.59981743738945	7.97711134917964	6.87812147604954	5.75468686111677	5.32844799309988	5.71267494860783	4.69117190482136	4.84230855195344	4.68648816578072	5.0435130588103	6.65620341334048	9.30673320038232	5.96333960872191	6.9302296740728	5.98895399669573	5.88134742648953	5.32736387525135	5.11500904622089	4.21431121433857	8.25176200941372	5.97622446650376	6.04563710367356	3.56821154651996	4.57772474928945	4.37357634741912	5.7894536722616	5.11489800049676	7.81218292591111	4.7489976875724	6.19036303544754	4.80616639766298	4.13665702167105	5.84178191920779	5.69301592627683	5.92826925146455	6.42674397928715	6.18801104941936	5.92746180114306	4.77159671190571	4.30236129548733	6.31794598733923	5.85420599246913	4.44018616278784	6.4474933039749	4.1696802361007	2.40714828613883
ECB_00146	1.50675362009094	2.24413409491643	1.46276356272615	2.51102420406878	-1.14456265985177	-1.14456265985177	-1.14456265985177	-1.14456265985177	1.52343888257932	1.23906607857848	1.4296124486289	1.78316225546675	1.05611748310087	1.82471181268822	-1.14456265985177	-1.14456265985177	0.31017573424692	1.08654975180413	0.983904798264897	1.40298477482784	1.98294713869244	0.873680995854621	0.656957597873938	-1.14456265985177	1.58903985180236	0.838232169870995	0.620799832099572	2.43303811936544	0.778581956606167	0.698124209481755	-1.14456265985177	-1.14456265985177	-1.14456265985177	-1.14456265985177	-1.14456265985177	0.400375956037119	1.45859981763384	1.18784500153896	-1.14456265985177	-1.14456265985177	-1.14456265985177	-1.14456265985177	1.10780086725741	1.47009953819011	1.46166726599704	2.05892190994122	-1.14456265985177	-1.14456265985177	-1.14456265985177
ECB_00147	4.084485015789	4.31843939204646	5.15241456403356	3.82546073374787	2.65325180371639	1.68857462901673	-1.14456265985177	3.67719022676027	3.71553240227074	4.27827349821977	4.17406435220646	4.41256623073155	4.20648372198076	3.20060181961136	1.85670867751432	2.84461159216003	3.94465694926099	3.47845264361969	3.24968516634658	3.72750031115138	3.8052241745022	3.58181538136664	3.27858457736303	2.82395551931987	3.25861741735307	4.27429684537262	4.01921944965609	3.6768502971995	3.34839679103128	2.76159024975005	2.64752348640883	2.03700187370823	1.99611856819068	-1.14456265985177	1.54681200556016	3.80786965713361	3.63196272469145	3.03493505316048	2.04585963171787	-1.14456265985177	1.74061569172315	2.39745120060878	3.70021316509812	3.57028591877016	2.99954641930572	4.04458527940807	3.2080711496041	-1.14456265985177	-1.14456265985177
ECB_00148	6.24869071887884	6.36846186868479	6.48373989969244	6.85864370944702	5.13821304639538	3.38042605972246	3.08151033663271	2.77113386475109	5.00124684742344	6.51809019954378	6.39374496484859	6.47875189774205	6.8704514077352	6.25077996877438	4.3441235658477	4.18884083939571	4.16195417442906	5.13330847085115	5.17780447329825	5.79225275261247	6.11786982061743	6.09716230828968	4.64109889804462	3.48909579685828	2.04007587718994	4.79011205407794	4.7924242339109	5.8472502437201	5.80153362888482	5.40082696499312	5.58787753122656	-1.14456265985177	1.99611856819068	5.04008588694913	5.26554218407346	6.3248470443858	5.46138454456162	4.76745161600406	4.24041468237804	-1.14456265985177	-1.14456265985177	1.60348803215972	4.72576639670681	5.56836472540573	5.07883262352353	5.71316870756514	3.2080711496041	3.61946553745352	3.28688489602319
ECB_00149	6.25629434945257	6.58294724000474	6.92212396530294	8.47580747595294	7.67316862577688	6.35573838982677	5.53628150944325	5.85892655450416	6.97648916908298	7.22395956744254	6.4159737044988	7.52181738406171	8.83257352719152	8.44457868172965	7.42191705932649	7.12573571600689	6.85429732887732	6.92035879393315	3.94512393985944	5.40367313716287	6.37299852014941	7.43246580874661	7.23698225525755	4.12434978095063	5.9218885254876	7.79364629149548	5.82853838980029	6.59504575868819	5.62244995883017	5.61470781445802	6.30585593373049	4.7489976875724	-1.14456265985177	2.53428540170979	5.09979997782855	4.6996766856276	4.84355612763644	5.22809409868906	4.9243237041566	3.98090101214664	4.54726727951468	4.51791788338992	6.46526533477377	5.21354790122751	4.34524985949548	7.13872800488409	4.5351512534619	4.38191402366492	3.28688489602319
ECB_00150	1.50675362009094	2.14121312065574	3.52098323519739	4.21793686279705	3.01869636691771	-1.14456265985177	-1.14456265985177	-1.14456265985177	2.14753543555325	3.01392128461139	1.70777913126678	3.42162806882675	5.0435130588103	4.185019459257	-1.14456265985177	2.00254817242365	0.604471103634799	1.68190202464944	0.983904798264897	1.5933462970028	1.34856673982946	2.42501853124288	0.656957597873938	-1.14456265985177	0.912154263043085	4.4159442827593	1.64976748569488	1.88070481252967	0.261889892392065	2.08123891693025	-1.14456265985177	-1.14456265985177	-1.14456265985177	-1.14456265985177	1.54681200556016	1.34174444363156	1.45859981763384	-1.14456265985177	-1.14456265985177	-1.14456265985177	-1.14456265985177	1.60348803215972	2.29255819550593	1.28512970953339	0.40895576380395	2.71144082029439	-1.14456265985177	-1.14456265985177	-1.14456265985177
ECB_00151	3.15670203926003	4.22179699671019	4.02676168379394	6.43059518433646	3.17152785009592	1.68857462901673	1.7536699934789	2.49306290983839	1.23173229719895	4.8919413502904	4.79461900266252	5.65064344040174	7.1825886110701	6.54953749459831	-1.14456265985177	-1.14456265985177	1.50250184811507	1.55562209375565	3.05865077541053	3.80465504317879	4.84792022876543	5.03436892994641	2.02209167804785	2.82395551931987	1.58903985180236	5.99065218418489	1.23256134741632	3.85709699632036	2.97343668618234	2.08123891693025	1.82532717861058	2.03700187370823	-1.14456265985177	1.72444096222187	-1.14456265985177	2.71714268684788	2.23189525282295	1.91725697004585	-1.14456265985177	1.73384090048809	-1.14456265985177	2.39745120060878	-1.14456265985177	3.21530477442991	1.97483656328869	4.58943618658036	-1.14456265985177	-1.14456265985177	-1.14456265985177
ECB_00152	3.09000540402243	4.3644342173048	6.60287263530391	6.72225977265043	2.84760673298135	1.68857462901673	1.7536699934789	0.994442904845504	1.23173229719895	5.10094053025748	4.94198391550991	6.00747465320451	7.28506422527291	6.7221473202512	1.13645877184292	-1.14456265985177	2.12409129359154	2.26547765488744	2.2581879933633	3.55955029465159	4.28501537768847	4.48382783534919	2.28450233755282	1.53733693513413	-1.14456265985177	4.77266177680058	2.23010458192407	4.20640809052498	3.93613937889821	4.151383220035	-1.14456265985177	-1.14456265985177	-1.14456265985177	-1.14456265985177	-1.14456265985177	2.8376203447557	2.50183176741673	-1.14456265985177	2.04585963171787	-1.14456265985177	-1.14456265985177	-1.14456265985177	1.10780086725741	3.75456130817037	1.97483656328869	4.53157693360281	-1.14456265985177	-1.14456265985177	-1.14456265985177
ECB_00153	7.37544657866925	6.81172228095444	6.67262531168615	6.78154127219582	6.13836008138082	7.14417951655112	6.30880181834043	7.28215346726006	6.73523207379058	6.97843688137274	6.60197561304533	6.72879943623864	7.02510802041015	6.96456597505495	7.45650172487622	7.76099869255584	7.78137048761887	6.67502857399079	6.29568613512361	6.43146426260112	6.79608726025888	6.59278206676356	6.19119324253305	5.47043291209985	5.24110029254362	5.30893191449012	6.35951468271964	6.87825026862964	7.06502972538346	6.82190025910096	6.35421860535117	5.19532313239527	5.14541780361458	5.71694113445702	5.54893232740996	7.1355137471949	6.85792047901111	6.62851524266532	6.45393992563218	5.05212192168916	4.94851731549546	5.1748116934459	6.79739796515168	7.40366048503357	6.70343155306225	6.90816514566363	6.94832301497831	4.1696802361007	-1.14456265985177
ECB_00154	3.55287609927069	3.9772701908738	4.26230964858064	4.15407772465661	4.02192912681322	3.92451647878505	-1.14456265985177	2.77113386475109	4.01806148952689	4.31602377093452	4.23252161024775	4.4619886847363	3.82070161200484	3.82200591916638	3.88352314606215	3.37090476211787	2.78190260250282	3.37230857167751	3.47033363284879	3.41932163722538	3.97298889066054	4.15939327442786	3.69116779554175	-1.14456265985177	3.0844023258498	4.51373319197564	3.6299432523444	3.79948645706319	3.41292630441619	2.93142475794462	3.3679543106778	3.41044535096565	2.83749994819626	2.53428540170979	2.33291056935178	3.0518558492933	3.25021415399373	3.03493505316048	2.89244460324764	1.73384090048809	3.06613582197074	-1.14456265985177	3.54234335762196	3.68365696644448	3.97320939671788	4.20128689941318	2.68825394258401	-1.14456265985177	2.40714828613883
ECB_00155	6.33020450753492	6.54851225963717	4.69676701867457	6.31861249655887	7.81299184115532	8.40589267530006	6.59951278422124	7.43882944127316	8.18117361504398	6.35548176174519	6.41281906375518	6.47574848978071	5.93050734374254	6.40022538951851	8.73693702668806	7.66338869092816	8.18751954615346	8.11303000860126	6.87029833242877	7.13778332072657	6.42597716287984	6.87416870505788	7.54019239295542	6.38610227029562	7.44833137338854	6.7412704560008	7.36505037200596	6.67723110137441	6.47237355637272	6.77820129829138	7.29761926699098	6.04185467719	6.52110018065897	4.80616639766298	6.82788595201994	6.61234010543614	6.43065933398202	6.18194747251713	6.851698743717	8.57289042574476	7.21243167705645	6.54478284014388	7.13781042163471	6.6552437148925	6.44766569091546	5.88468732890119	6.77564263084085	6.11512373131947	4.52898558470234
ECB_00156	2.78704441689382	2.34008096463425	2.73372181299418	2.87158319041547	1.39681087950186	-1.14456265985177	1.7536699934789	2.14715027332184	1.52343888257932	1.77211926285287	2.46734885148637	2.68638602149425	2.57594787707216	2.15466722151777	1.13645877184292	-1.14456265985177	0.840647546754567	1.08654975180413	1.67527511134132	1.90985746903671	0.538763548190739	1.98955677956742	1.27737033287407	-1.14456265985177	-1.14456265985177	2.06391577891841	-1.14456265985177	2.5778770125095	1.86338415597142	2.08123891693025	-1.14456265985177	-1.14456265985177	-1.14456265985177	-1.14456265985177	-1.14456265985177	0.400375956037119	1.89803961618119	1.18784500153896	1.29776405245506	-1.14456265985177	-1.14456265985177	-1.14456265985177	-1.14456265985177	2.14216905756961	1.23692963671869	1.88257880355613	-1.14456265985177	-1.14456265985177	-1.14456265985177
ECB_00157	0.169307086795199	3.4026481577001	1.90258704925869	3.39892878732447	-1.14456265985177	-1.14456265985177	-1.14456265985177	-1.14456265985177	0.857902244565948	2.23801824168867	3.12339433168892	2.55521531768047	3.36534675313729	2.59384956720247	-1.14456265985177	1.26062797837285	0.840647546754567	0.64427624833894	1.99675107339171	2.04475051088038	2.82292248365121	3.45060229486551	-1.14456265985177	-1.14456265985177	0.912154263043085	2.1208038175898	1.96972228950834	2.08974711384248	2.03916712049476	2.76159024975005	-1.14456265985177	-1.14456265985177	-1.14456265985177	-1.14456265985177	-1.14456265985177	1.88769657364963	2.50183176741673	1.91725697004585	-1.14456265985177	-1.14456265985177	-1.14456265985177	-1.14456265985177	1.10780086725741	1.77869983127769	0.966651252296271	2.60271366144563	-1.14456265985177	-1.14456265985177	-1.14456265985177
ECB_00158	6.71936157391833	6.15617164420415	5.40283745953953	6.03834777982566	5.73556655653284	4.99398421709938	3.45926664719917	2.49306290983839	4.63699460390055	6.15667487553845	6.00284733412157	6.00747465320451	6.21888658476774	5.93839629487847	5.62758494773092	3.37090476211787	3.79657099293105	5.0091461066833	6.88473513703542	6.68690799800685	6.4026709564663	5.64662234978754	6.00558950348931	4.12434978095063	4.86451340568478	4.67271690358395	5.14464142806265	6.25307917631989	6.80193332738399	6.29528686750911	6.65377513015487	3.79560029708321	-1.14456265985177	5.78293641876474	3.74544057743644	7.01347909167364	6.36502485982106	5.82032285570697	5.90291347402443	3.98090101214664	3.98930827387869	4.02699778212818	5.41307911298672	6.91303454126687	6.90216183290989	5.76428982930465	1.86178486924341	-1.14456265985177	-1.14456265985177
ECB_00159	4.79797225565384	4.1709313850748	4.18799151654166	3.65127674317666	3.17152785009592	1.68857462901673	-1.14456265985177	2.49306290983839	2.44891260580473	3.51437941430636	3.80170564290701	3.56439390840754	2.69478391557767	3.01206856457447	-1.14456265985177	-1.14456265985177	2.78190260250282	2.99672925011228	4.30158481272573	3.80465504317879	4.28501537768847	3.45060229486551	2.28450233755282	2.32209348920998	2.65576344608118	3.86046815462475	3.21879281293609	3.96583275383358	4.10171541223866	4.28235382298895	2.64752348640883	2.03700187370823	-1.14456265985177	-1.14456265985177	2.83536476649696	3.80786965713361	3.83973714442105	4.41825679478221	3.62613449548871	-1.14456265985177	2.55249387379593	1.60348803215972	2.92694788236647	4.145924736099	4.97673479310116	3.86873282079279	-1.14456265985177	-1.14456265985177	2.40714828613883
ECB_00160	8.6877480166312	7.55647904468209	7.61045540042663	7.23533790371232	5.06224116526767	5.67035465814007	5.4554563217811	7.87898973448342	6.62019527569393	6.18753618257125	7.30663618922633	6.96129869703688	7.64026511260857	7.36328513054364	5.98432426279376	6.71379829473593	8.34451292253373	6.6297547698289	6.21419516822932	7.19615844317619	7.0940116198531	7.21421659093264	6.12643021217565	5.87815794448044	8.24734022563855	5.97166417312467	6.78736679068961	7.0790463196801	6.4571819877009	6.24801514155458	6.76528157361143	5.06133192375483	5.9913897963967	6.07402862784027	5.89092077240326	7.24260379901314	6.61134749414871	5.70364043130965	6.45393992563218	4.93987343545708	4.82676607943738	4.98725104471545	6.65056187336998	6.11084863684851	6.33183778487892	6.11875010264691	2.68825394258401	5.53946960154362	3.28688489602319
ECB_00161	4.73404467307251	3.71844941621594	3.6373564461716	3.78385063617284	4.17413120674563	3.00463857568863	-1.14456265985177	3.80569434789508	2.80719802815271	3.26665479796995	3.54898217470416	3.71480997543628	3.50153791386351	4.07387872335153	2.9657972152472	2.48499472165417	3.74361925358855	4.1045915004129	4.2725867817898	4.77759114033057	4.54135960958314	3.4956833314118	3.01723169415348	1.53733693513413	3.0844023258498	4.11719382677989	4.75196606317146	3.85709699632036	4.62134026185643	4.21835598892748	3.54534354066244	2.03700187370823	2.83749994819626	3.04705765263076	1.54681200556016	4.63491036698036	2.50183176741673	4.91472959116737	5.32871522137932	3.05814879496652	-1.14456265985177	-1.14456265985177	3.3649844701202	4.0076917229349	4.50052405097485	3.15756187853887	1.86178486924341	-1.14456265985177	-1.14456265985177
ECB_00162	6.33739144812784	5.27392433425802	7.49197572967236	4.77980477692622	7.489613703731	5.37145866344062	5.07744977011354	6.70685268748605	6.06032022535624	5.17468506535298	5.0676737120814	5.05182381799799	5.15082125093483	5.95938147622864	6.21729695852561	5.92641125126616	6.33874342969764	5.69133906296926	7.4089019865108	6.56483263124242	6.23466208101475	6.06765737947512	7.22156250507862	6.76102557294263	7.04766590553584	5.2596836854816	4.6674759749734	6.02098177952157	6.23470622679802	6.0782208363868	7.61789155067264	7.20078699663974	5.48550746937292	5.33228140675908	4.91250641971185	6.42398730889673	6.72034462457109	5.96252800504713	6.83110330333253	7.42818553438959	6.54444464394729	5.1748116934459	4.57099037385973	7.48401079359949	6.89751310539477	5.1078436706348	4.35036214815125	4.38191402366492	3.82830175589725
ECB_00163	1.50675362009094	2.14121312065574	1.90258704925869	2.40459644524883	1.83044920623089	-1.14456265985177	-1.14456265985177	-1.14456265985177	2.30621267656915	1.65695167879843	2.25653593559265	2.19197005194792	2.14502386777456	1.91474782274898	-1.14456265985177	-1.14456265985177	0.31017573424692	0.884482042103659	1.4815014140694	0.579801469609099	1.8494078038525	2.6816531693062	2.50583848256126	-1.14456265985177	0.912154263043085	3.17463180112848	1.64976748569488	0.950201861197555	1.86338415597142	1.3281862478263	-1.14456265985177	-1.14456265985177	-1.14456265985177	-1.14456265985177	-1.14456265985177	1.34174444363156	-1.14456265985177	-1.14456265985177	2.04585963171787	-1.14456265985177	-1.14456265985177	1.60348803215972	1.82281943974943	1.28512970953339	2.04463362386654	1.88257880355613	-1.14456265985177	-1.14456265985177	-1.14456265985177
ECB_00164	6.91458833889544	7.02711086991461	6.2663434634839	7.01502542350325	5.31228631768839	4.76029083850707	3.7581321077986	4.31759535016516	5.06862410820582	7.67603580598196	7.51956780278568	7.39401667986276	7.80043023192444	7.08163637875528	5.3121747402618	4.30853504900897	4.66718566294218	4.98537601053886	6.19887104434487	6.94698836525698	7.11925199962769	6.6031018530924	6.81200302649762	4.28613622429236	5.53943760575571	5.36821774592155	5.14464142806265	7.24453607534488	7.33394824050035	6.75584520143141	7.0411700317008	5.06133192375483	3.36351254605959	5.6477811162177	4.2985111387178	6.85195079375844	6.82168194392401	6.51768072428063	6.1557225764095	4.93987343545708	3.74212556296804	4.02699778212818	5.41307911298672	7.17749444382068	7.61744123246828	6.65408570851483	1.86178486924341	3.92069295396914	-1.14456265985177
ECB_00165	4.93695957364121	4.75811653811668	3.3943579093573	4.62358351851335	4.65996666336117	1.68857462901673	3.45926664719917	4.62663842428512	4.3424590973272	4.27827349821977	4.50567854462841	4.36138882860634	4.26500491072916	4.38448062299074	3.40505104360042	3.37090476211787	4.54880480076258	4.69422864112291	4.11813909224965	4.28017870016454	4.33514321011615	4.93980855930519	4.27328175452126	3.73332988482089	5.28194566831666	5.03663474280979	3.53764570831949	4.45041031902253	4.47812025517678	3.84719902134298	4.20349448050297	2.88267236628877	-1.14456265985177	2.53428540170979	3.9542919081765	3.40312768414949	4.02127413736081	4.20577676754346	3.62613449548871	3.43531706919951	3.44350613773803	6.2845267821683	4.09068746772014	4.67044322786013	4.57230847386904	4.20128689941318	1.86178486924341	2.71693715363021	-1.14456265985177
ECB_00166	6.2863143265409	6.46657327462789	7.52252026254209	6.63728317448798	6.08177295700008	7.40972786695381	4.84335207670062	5.63531823903558	6.55904344582645	6.7834812554524	7.20999136265867	6.82869540726394	7.36076629986713	6.39638338305089	7.47910598891176	6.55351496876177	6.33427821553482	7.19616917453642	5.82256914088199	5.83880460483536	6.19451220062147	6.67823327141016	5.68419818091887	3.73332988482089	5.78651943742393	5.38553850303096	5.70684131867964	6.04594568678481	6.37064234181661	5.80093191383886	6.00629523108667	4.91360446896156	2.83749994819626	4.67324290067004	4.80886986223013	6.11535657336879	5.79622882880765	5.48537714119885	4.66972284673747	3.7338076527948	5.35308425456086	4.98725104471545	5.41307911298672	5.85290492545593	6.4603299363729	6.18590880116818	4.9794067856977	3.92069295396914	2.40714828613883
ECB_00167	11.1578433299739	11.1000562469327	11.6567683213328	10.95465582039	5.24515654480253	5.37145866344062	1.7536699934789	5.88821840792093	6.80273403737526	10.7617139759081	10.8232571597064	10.5701216767922	10.7803443347697	9.75585046238943	6.75071328168239	5.99934616794165	5.33689935322606	6.55906315693362	8.25940964924093	9.37701058650141	9.6395770865763	9.80252271823841	6.02348466818917	6.5857095902846	5.53943760575571	7.75085370660217	7.9827634616698	9.72424209081062	8.99598430948494	9.27286899667632	5.27264689539015	6.17756794323651	4.30082619724279	7.84454565377591	7.44403147814974	9.24565527471231	9.00299707958334	7.62192734598251	6.83110330333253	4.3756403691578	4.54726727951468	4.51791788338992	7.62453413852678	10.2126807481451	10.0561316303953	10.1720201994595	3.2080711496041	5.70630175674297	2.40714828613883
ECB_00168	9.93147077284874	9.86288353719156	9.87027992129878	9.76648659408333	3.93933941499878	4.31846185288801	1.7536699934789	3.37959485360789	4.97806958899262	9.74959738863157	9.81325029797396	9.57519498151964	10.0251705370806	9.13329989573339	4.90790393388756	3.37090476211787	3.71639454514654	4.73756490193733	7.22446230127548	8.22363564046658	8.71105953424744	8.4883610488542	4.68674596973121	4.5636824943102	4.35341109275207	6.30773871065492	6.594972759553	8.85057433340162	8.37101492186656	8.39194173799368	3.70323760171399	4.56314786837683	1.99611856819068	6.59860401513354	5.83926146115497	8.33827227621088	7.88193244224398	6.47084736958738	5.69067022115508	2.54486977292157	2.55249387379593	-1.14456265985177	6.03305089142021	8.73580953565636	8.62681430462827	9.10352397753994	2.68825394258401	5.13365181552781	2.40714828613883
ECB_00169	4.64414478838744	5.42258741681014	6.13412510727326	5.24567251654193	4.37597001018641	-1.14456265985177	3.7581321077986	2.49306290983839	3.4034533176649	5.28345026224864	5.55357157529664	5.51677444235229	5.29815293376861	4.55966452041351	3.40505104360042	1.26062797837285	4.16195417442906	3.17586832101712	3.90787947960736	3.76659453203448	3.8052241745022	4.92342762333814	2.69735840677725	3.19471389230491	4.19126329519942	4.07508754642746	3.6299432523444	3.31486307910336	3.47468308930708	3.56772179730402	1.82532717861058	2.88267236628877	4.30082619724279	2.53428540170979	-1.14456265985177	2.44060336099225	3.83973714442105	2.75003973358942	3.80595053476538	3.43531706919951	3.44350613773803	2.90335619528787	3.16261322242608	3.91790056372999	3.86297228217748	4.94010878491313	2.68825394258401	1.88751206541444	-1.14456265985177
ECB_00170	9.01801664511666	9.21887692277399	8.54151950495211	8.87268434272169	9.02040721080793	8.83258801935467	7.51516340605727	7.64163576190318	8.38431641818464	9.56899739523448	9.98848744784949	9.63531060813964	9.4152378500336	9.13963376825867	10.3120122211362	9.18666116611327	9.2642754280779	8.86584568080472	9.43209753367145	9.52241496227135	9.40095995843364	9.47183810476912	8.8006951486427	7.16615336502929	8.04273762073752	7.27339089058672	8.66054187772701	7.92073492606259	8.65185826374069	7.84289793969375	8.56919511226705	7.46234619935532	6.66179256643769	7.3301927719014	7.60734668080161	8.62958730208144	8.31454602068526	8.06976635032425	7.47333455014969	7.46919527012212	7.13761344748901	5.8057355602169	7.91730809409664	8.45134938460696	8.65669495094924	8.61158704392578	7.52976921432522	5.85582343386764	4.22082138844147
ECB_00171	3.50253822522532	4.70549156348656	4.10963082719892	4.36620323011349	3.43563375773609	3.38042605972246	1.7536699934789	2.14715027332184	3.25680781327447	4.07308925871637	4.61955284659473	4.41256623073155	4.01514590415406	4.13052049803569	3.74100745714651	2.00254817242365	3.30567669030845	3.40856775436379	2.9888685481603	3.64597428972007	3.34835591147086	3.70205431463233	3.39334843184355	2.82395551931987	2.65576344608118	3.81000048156683	3.71667536638747	3.73947406363389	3.97935165158457	2.34586678287309	1.10991894759332	2.03700187370823	-1.14456265985177	3.04705765263076	2.83536476649696	3.2382060467052	2.23189525282295	1.18784500153896	-1.14456265985177	3.43531706919951	3.06613582197074	3.27639641720622	3.3649844701202	3.60907735329858	3.44494852074262	4.61751769738419	3.2080711496041	-1.14456265985177	2.40714828613883
ECB_00172	5.64158167437865	5.64377896615993	4.58540300574068	5.33473688822602	3.17152785009592	-1.14456265985177	-1.14456265985177	3.00382863735421	4.01806148952689	5.56778438708631	6.33496113473	5.97380884379923	5.25069517318289	4.84552486073586	1.13645877184292	-1.14456265985177	2.67242959386574	2.48629785985546	5.51131510926863	5.46431830831535	5.58769035841376	5.7431025893152	4.14829827481106	3.19471389230491	3.0844023258498	3.9563882819404	3.53764570831949	5.21596474094942	5.17956154039526	4.45888075535101	3.16554400236403	-1.14456265985177	-1.14456265985177	3.42394362962813	2.33291056935178	5.24653187338894	4.18247158998078	4.76745161600406	3.42059167920643	1.73384090048809	-1.14456265985177	2.39745120060878	3.70021316509812	4.75925223407471	4.75820064631853	5.67360267100611	-1.14456265985177	-1.14456265985177	-1.14456265985177
ECB_00173	4.21515256398926	4.4522417764472	5.49814200528827	4.7149138067522	3.30964120659774	3.38042605972246	4.00548539147813	3.20397082497281	3.87472754573336	3.88490406633924	4.73522817542154	4.67605585358005	4.47787635161849	4.11188624747127	1.13645877184292	3.75525199429864	3.23061148114449	4.45554742875617	3.1887889081856	4.13842468716436	3.8052241745022	3.62302157959749	4.27328175452126	4.5636824943102	3.79919330717326	3.9251194466011	3.87587876848629	4.29241471965369	3.84561893833975	3.84719902134298	2.64752348640883	2.03700187370823	2.83749994819626	2.53428540170979	3.74544057743644	4.25858324088477	3.51562245755062	2.3938446440464	2.04585963171787	2.54486977292157	4.69377881594923	5.91505090084876	3.84246462568455	3.91790056372999	3.95541260691025	3.82119681017563	3.58886303839275	3.61946553745352	3.28688489602319
ECB_00174	6.13780426516784	6.80340196374414	6.72609658412468	6.89326155650764	4.8527090515387	-1.14456265985177	3.7581321077986	4.1340508084373	4.88144557620867	6.69317571280478	7.12000872406459	6.97625213781254	6.90764116307363	6.05021075297455	2.9657972152472	3.13175476547168	4.25943299494519	4.79339202894092	5.51131510926863	5.96168358151807	5.93501356305146	6.43997224918274	4.89553303904929	3.73332988482089	4.42812036511146	5.06558129789348	5.47797858143349	5.49511992424602	5.98220420268374	4.96701703697787	3.3679543106778	2.03700187370823	-1.14456265985177	4.36379991255415	5.00919162098632	5.69069230908711	4.63656540855038	4.76745161600406	4.66972284673747	-1.14456265985177	4.3841634776529	2.39745120060878	5.10998598753518	5.32246802081467	6.11670569982818	6.4111087929823	2.68825394258401	3.23799172903874	3.28688489602319
ECB_00175	8.97373606465507	9.32440621724699	9.1128228761152	9.47397509201814	6.29590977548458	4.48125375180091	4.00548539147813	5.82902754960905	6.5274671697131	9.57484514581063	9.94683746608103	9.50438246256645	10.0818550510232	9.44410258501328	6.07615348585663	4.70733927735464	5.37217978699752	6.86933268462891	8.22767219519173	8.79184581284144	9.00795881259583	9.20169233558426	6.60178256619926	5.59914024180595	5.36032193199243	6.58512983825199	7.65555884258943	9.0580650565707	8.84368094334619	8.18998374609685	6.40101239632071	4.56314786837683	2.83749994819626	7.23909249747576	6.43417185566198	8.7395281658635	7.93378349503875	7.51056742042221	7.09569052234578	4.3756403691578	3.74212556296804	4.6503295158394	6.55056965770731	8.25313460501228	8.64495553521009	8.853558306734	3.2080711496041	5.44821117228245	-1.14456265985177
ECB_00176	9.46039781701659	9.84981282292235	10.6970509136928	9.65706807717408	7.84167462943388	7.78179374953963	5.18163665403599	6.1524379325874	6.81586352771872	10.0738917045716	9.93918367362038	9.72435839153984	10.0624052259614	9.80232135020335	9.35336084757806	6.16701756550278	6.8067423730469	6.6861284550229	9.97345784220697	10.2229950993323	10.501524368132	9.52843220209849	8.02183930056213	6.70492125914392	6.5254408973302	6.37864557284124	7.09283794310356	10.0637325637713	10.531088103479	9.0703702915694	7.96792956938845	6.04185467719	5.67454084568673	8.59769466789887	7.04864229920608	10.1715640729289	9.51140067682819	8.56945076832066	8.8380678557098	6.23632744331326	5.43868755378755	5.26017317521106	6.37459805348661	10.6422068656444	10.37943039157	9.18550974554831	5.50714470694764	5.24630152847844	2.40714828613883
ECB_00177	8.11136928373538	8.46476033661985	6.75210691546791	8.44280163426424	5.80712762431583	6.17727701073361	4.21652137038667	5.45129852250039	6.40249024423571	8.4982013897546	8.69287623568427	8.51826870730236	8.63052255040847	7.88040400514178	7.43353764551321	5.54305306468006	5.55982814269275	6.48472822054083	8.01008602220468	8.22012323282917	8.63309809141525	8.32184314730818	6.12643021217565	5.32910548655395	5.01748015359917	5.97166417312467	7.3379792772136	8.49259894763976	8.93011747152698	7.70383981094879	5.97570654331535	4.09915299281691	3.74770643847814	7.0375748737784	5.94079386069983	8.53073165192228	8.19214964093559	7.35162278490532	6.89202800481671	4.53870447804592	4.3841634776529	4.51791788338992	6.00309830382541	8.0726222873527	8.39251792865284	7.76520742960962	3.58886303839275	3.92069295396914	3.82830175589725
ECB_00178	7.20911512776112	7.7658004458045	5.52856039473574	7.63658500578526	5.60779471267664	4.88186641715932	4.00548539147813	4.48038304346769	5.95743942318378	7.51301084772611	7.97372133977061	7.74278088142177	7.92203600280249	7.10771642719508	4.6926235600706	3.91473054503671	4.12103800740356	5.63134562585965	7.19773078737611	7.31945827042431	7.05717022819552	6.687961536827	5.14481593810116	3.73332988482089	4.27461650861122	4.88248706779695	6.42529777703134	6.75498572525114	6.72156961296862	6.35599870248764	5.46111149218543	2.88267236628877	1.99611856819068	4.80616639766298	5.67215953358915	7.00709776047253	6.36502485982106	5.74359251089182	5.49506542437223	4.19174614473595	3.74212556296804	3.57224564903059	5.2694796868793	6.92459811873016	6.59849837910259	6.83234070066553	4.35036214815125	3.61946553745352	3.28688489602319
ECB_00179	5.91573534121573	6.13643388303356	6.94485550329254	6.27427158634579	3.65866651502991	3.00463857568863	1.7536699934789	4.55536467168306	4.3424590973272	6.01474308029405	6.48968662904504	6.30011903464723	6.30503405573696	5.5038367379528	3.40505104360042	4.05829563537687	3.26863440384149	3.89078885720299	5.60730271395712	6.0434577282977	5.69711127962751	5.87670656200084	4.21214465105126	-1.14456265985177	2.38102437793538	5.41395207942315	6.0280428905192	5.72891000528927	5.95000734772462	5.24901579658642	3.84550889445142	-1.14456265985177	1.99611856819068	5.14420205777714	4.57615786675756	5.87018958109208	4.89097284833462	4.91472959116737	5.38632350230159	2.54486977292157	1.74061569172315	1.60348803215972	5.36678317162326	5.67262865709346	5.71317786205829	5.99580559242891	-1.14456265985177	-1.14456265985177	-1.14456265985177
ECB_00180	4.59700143705484	4.96627264325368	5.19096308950762	5.27597586097013	1.83044920623089	-1.14456265985177	-1.14456265985177	0.994442904845504	3.53651310583875	5.14354081834525	5.1533478580459	5.62917703240446	4.95151925525828	4.22023960148249	1.13645877184292	-1.14456265985177	2.03783225875514	2.48629785985546	4.78486770762563	4.95714961400501	4.68355665650247	5.16551163959527	3.39334843184355	3.19471389230491	2.04007587718994	3.97177175096196	3.53764570831949	5.3013846679201	4.67486849030018	4.88697150889207	2.29525286156681	-1.14456265985177	-1.14456265985177	-1.14456265985177	3.50105585539617	4.16990457027818	4.9813705466404	3.81348492597423	2.89244460324764	1.73384090048809	-1.14456265985177	-1.14456265985177	4.30236129548733	3.53041936328053	3.97320939671788	4.61751769738419	-1.14456265985177	3.61946553745352	-1.14456265985177
ECB_00181	3.97806721268986	4.74078741796129	4.33298236429252	4.92074282269917	2.16071582633924	1.68857462901673	1.7536699934789	3.20397082497281	2.30621267656915	6.43050115380585	6.72916086399795	6.1981189692467	7.08855875731295	5.58033917873448	1.13645877184292	-1.14456265985177	2.97852972188744	3.86494871418513	4.41207240476187	3.687314520592	4.3595681163702	4.50600350259167	0.656957597873938	1.53733693513413	-1.14456265985177	3.30198176345311	5.23547134212627	4.75300814124993	4.17787393383627	3.84719902134298	-1.14456265985177	-1.14456265985177	-1.14456265985177	3.42394362962813	3.20645818062946	3.55105926164173	3.25021415399373	3.03493505316048	2.89244460324764	-1.14456265985177	-1.14456265985177	-1.14456265985177	2.29255819550593	3.1109318363152	3.36623856692082	4.6986224418062	-1.14456265985177	1.88751206541444	-1.14456265985177
ECB_00182	6.98492201546401	7.34346024759042	7.67985002298831	7.47293733147209	3.43563375773609	3.67803502691801	3.45926664719917	3.37959485360789	4.9062152876106	7.69763583258959	7.90578331371884	8.02548745107773	7.79547844415192	6.83998119455431	3.5828144285158	3.37090476211787	3.77033858244314	4.73756490193733	6.28120790151087	6.54250611189103	6.89125896163469	7.60155314156549	4.38828550901282	4.6846901288345	3.41396742453603	6.02789445854878	5.88574151821918	6.8572489709661	6.70879875638482	6.3707856695684	3.16554400236403	2.03700187370823	1.99611856819068	4.36379991255415	4.57615786675756	6.18485483962706	5.10715591816494	4.84297008756352	4.75967823672378	3.05814879496652	3.06613582197074	3.27639641720622	5.05264535625896	5.90052899357743	6.16004827953128	7.26389297319477	-1.14456265985177	1.88751206541444	-1.14456265985177
ECB_00183	7.18142677283215	7.81836000670107	6.82743724526782	7.47293733147209	5.13821304639538	3.92451647878505	-1.14456265985177	4.48038304346769	4.48083702540056	7.47181820759798	8.23088484815966	7.70865112613439	7.85062748402679	6.60718401832354	5.40954265518135	3.91473054503671	4.43659382049591	4.32901671264963	6.4329971818862	6.59226348066904	7.18219795060036	6.86132949037869	4.54522590827826	4.5636824943102	4.42812036511146	4.99961486429372	5.84785924222823	6.82876303822081	6.70237068152476	6.02312473048616	4.49000371082277	4.91360446896156	3.74770643847814	4.80616639766298	4.57615786675756	6.61234010543614	6.22405520254145	4.98308681232579	4.75967823672378	3.7338076527948	3.44350613773803	1.60348803215972	4.57099037385973	6.43036962555321	6.59275836016808	7.22792564847691	1.86178486924341	-1.14456265985177	2.40714828613883
ECB_00184	3.02005601641418	2.66984026007464	2.23667909815816	2.51102420406878	4.71062102468555	1.68857462901673	3.08151033663271	5.24032021561248	3.25680781327447	2.52446921150224	3.45380934253471	3.08488711778524	3.43505443732232	3.97422667755699	5.74416201234586	4.41904614462473	5.36344025229383	3.86494871418513	3.47033363284879	3.08964110311882	2.59397592632394	2.11162434726235	4.81560827484751	4.28613622429236	5.32166610735275	3.66607205393129	3.71667536638747	2.5778770125095	3.34839679103128	2.76159024975005	4.80047779745007	4.09915299281691	5.14541780361458	2.53428540170979	1.54681200556016	4.02572911315886	2.23189525282295	3.27249423516695	2.89244460324764	3.7338076527948	3.74212556296804	2.39745120060878	2.64471818849589	3.71954571526857	2.73238940206394	2.35669654838179	4.84597343472549	-1.14456265985177	-1.14456265985177
ECB_00185	3.09000540402243	3.44612873685265	2.73372181299418	2.87158319041547	3.85172377108935	3.00463857568863	2.56717449920081	3.92366223642	3.09346791649008	2.86861665608486	3.37805321287585	3.23489562583039	3.13329708244323	3.33541112978609	3.88352314606215	2.48499472165417	3.41139686659874	2.4164347967276	3.52058218460601	3.687314520592	3.69430091024668	3.14564516394098	3.01723169415348	-1.14456265985177	3.90766073844141	2.46552443181301	1.64976748569488	2.94078670135877	2.46411187109332	3.46104063503511	3.3679543106778	2.88267236628877	3.74770643847814	1.72444096222187	3.9542919081765	3.40312768414949	2.92436908986951	4.08650181635124	2.04585963171787	1.73384090048809	4.3841634776529	2.39745120060878	1.82281943974943	3.26477717984376	2.92816342892743	3.07876162921113	3.88965822071656	-1.14456265985177	-1.14456265985177
ECB_00186	3.15670203926003	3.78764547981193	5.15241456403356	4.08725649118982	3.17152785009592	-1.14456265985177	-1.14456265985177	-1.14456265985177	2.6974648282082	3.63886595455148	4.34276965234928	4.57860399233072	4.14548485606666	4.01491844643794	-1.14456265985177	1.26062797837285	2.78190260250282	1.90448865158323	2.2581879933633	2.57494080382665	3.1936504003241	3.45060229486551	3.15384900239413	-1.14456265985177	1.58903985180236	4.18474669161215	2.44994976213924	3.13997973869066	3.05667711279657	2.08123891693025	2.64752348640883	-1.14456265985177	-1.14456265985177	1.72444096222187	1.54681200556016	3.14805340257154	1.89803961618119	1.18784500153896	2.04585963171787	-1.14456265985177	1.74061569172315	-1.14456265985177	2.64471818849589	2.810975867177	2.40352521808693	3.72113999561091	2.68825394258401	1.88751206541444	-1.14456265985177
ECB_00187	4.62076579895406	3.3115301525082	1.90258704925869	2.28955209593269	5.17474910198461	4.31846185288801	-1.14456265985177	4.1340508084373	4.10626057692702	3.01392128461139	2.60719936734132	2.80651804778921	2.75068867492591	3.39835106760029	5.09518059993411	3.75525199429864	3.89696727034447	4.87327799818574	4.61048639168246	4.40922947543235	3.8052241745022	3.94880204587363	4.49478737709603	1.53733693513413	3.25861741735307	3.17463180112848	3.71667536638747	3.39491873595844	4.44768603030516	3.56772179730402	5.22141468107947	3.41044535096565	1.99611856819068	3.04705765263076	2.83536476649696	4.38213990654179	4.02127413736081	4.08650181635124	3.62613449548871	4.19174614473595	1.74061569172315	2.90335619528787	3.84246462568455	4.4533685413136	5.11131981761933	3.15756187853887	-1.14456265985177	2.71693715363021	2.40714828613883
ECB_00188	5.31741188553684	4.24657195209074	3.52098323519739	3.45306532737003	6.36076379140273	3.67803502691801	3.45926664719917	4.75941390212396	5.15382703948476	4.35281041845681	4.12861044636585	3.71480997543628	3.79444058593691	4.61362773528861	5.40954265518135	4.05829563537687	4.78968840531088	5.26746872454921	5.69729941285741	4.90558999298521	5.12928024191298	4.8559771380577	5.59126567836453	3.19471389230491	3.79919330717326	3.84384137724396	4.7924242339109	4.41250523037572	4.80059124768019	4.28235382298895	5.91251171206677	2.03700187370823	-1.14456265985177	3.42394362962813	3.9542919081765	4.53195563925456	5.3639409748988	4.76745161600406	4.75967823672378	3.7338076527948	3.74212556296804	2.90335619528787	4.39757638197082	5.56836472540573	5.88740929632209	4.04458527940807	3.58886303839275	-1.14456265985177	-1.14456265985177
ECB_00189	3.55287609927069	4.06347380057281	3.3943579093573	3.94352872647981	2.16071582633924	1.68857462901673	1.7536699934789	0.994442904845504	2.44891260580473	3.63886595455148	4.32944112898128	4.07407592226196	4.01514590415406	3.235508849415	1.13645877184292	1.26062797837285	1.03961835607141	2.89800128897173	3.70567116439989	4.014037271026	3.8746925230929	4.18711386586911	2.86621099251206	-1.14456265985177	3.0844023258498	2.22813600575318	1.23256134741632	2.7093524711181	3.47468308930708	3.08324111106476	2.29525286156681	-1.14456265985177	-1.14456265985177	1.72444096222187	-1.14456265985177	3.0518558492933	2.72866038182333	3.27249423516695	2.53116698504202	-1.14456265985177	1.74061569172315	-1.14456265985177	1.82281943974943	4.06458625289032	3.74359056825623	2.90684593683261	-1.14456265985177	-1.14456265985177	-1.14456265985177
ECB_00190	1.27953586832882	1.63212024605961	1.46276356272615	1.50887448974729	-1.14456265985177	-1.14456265985177	1.7536699934789	2.14715027332184	2.6974648282082	0.864408982329716	1.78932115744069	1.52287539968431	2.37676353952426	0.749717055748705	-1.14456265985177	2.48499472165417	1.50250184811507	1.90448865158323	0.983904798264897	1.5933462970028	1.1302786189411	1.13574910512204	0.656957597873938	1.53733693513413	2.38102437793538	1.20954566812014	1.23256134741632	1.63484194729996	1.66227896158858	0.698124209481755	1.10991894759332	-1.14456265985177	-1.14456265985177	-1.14456265985177	2.33291056935178	-1.14456265985177	-1.14456265985177	-1.14456265985177	1.29776405245506	1.73384090048809	-1.14456265985177	1.60348803215972	1.10780086725741	1.63299554013225	1.65459233762154	0.792958158421783	2.68825394258401	-1.14456265985177	-1.14456265985177
ECB_00191	3.69411253337513	3.88557692780843	3.52098323519739	3.78385063617284	2.84760673298135	2.49383479190165	1.7536699934789	4.62663842428512	3.00425093024096	3.54652549941572	3.45380934253471	3.63079207748003	3.59583317692821	3.45865023591128	3.5828144285158	-1.14456265985177	2.97852972188744	3.54509792227535	2.47880894592704	2.96045862880417	3.24709194504896	3.70205431463233	3.49962263931477	-1.14456265985177	2.38102437793538	3.14774798758153	3.87587876848629	3.04383909825914	3.41292630441619	2.56882754713582	2.29525286156681	2.03700187370823	-1.14456265985177	1.72444096222187	1.54681200556016	3.0518558492933	2.23189525282295	3.81348492597423	2.53116698504202	1.73384090048809	1.74061569172315	-1.14456265985177	1.10780086725741	3.31260214326831	2.8910923331006	3.23226005228364	-1.14456265985177	-1.14456265985177	-1.14456265985177
ECB_00192	-1.14456265985177	0.0409392204338137	0.807978585965526	1.00775045094618	0.753991024007359	-1.14456265985177	-1.14456265985177	-1.14456265985177	2.44891260580473	0.864408982329716	-1.14456265985177	0.776133704610312	0.618451600503499	0.522102018934244	1.85670867751432	-1.14456265985177	3.06757027167742	1.68190202464944	0.154497435491264	0.915725688412132	-1.14456265985177	1.3543765412183	-1.14456265985177	-1.14456265985177	2.04007587718994	1.40960887644561	2.80827387398005	0.396002576566743	-1.14456265985177	0.698124209481755	-1.14456265985177	-1.14456265985177	-1.14456265985177	-1.14456265985177	-1.14456265985177	-1.14456265985177	-1.14456265985177	-1.14456265985177	-1.14456265985177	1.73384090048809	1.74061569172315	-1.14456265985177	1.82281943974943	0.491219722152185	0.624318871057234	1.44444973259578	-1.14456265985177	2.71693715363021	-1.14456265985177
ECB_00193	6.98492201546401	7.16338237485188	7.42887532775994	7.22372630566392	4.8527090515387	7.95798836536268	6.11191514736986	6.5323099512725	6.35830365742265	7.2064875177844	7.33524410365	7.27121139160416	7.88832471953076	6.83998119455431	8.02369555003534	7.12573571600689	7.66173348365228	6.70079668211437	5.52366873656641	6.05927065460821	6.41437112470495	6.06765737947512	5.11173547264908	4.5636824943102	4.35341109275207	6.33176366553782	5.82853838980029	6.67723110137441	6.26118916335729	5.73388338693215	5.66659366891301	4.34974267981433	5.01154843155015	5.49864035333323	5.61186143118961	6.51675030882244	6.04702568181245	5.70364043130965	5.00009464240846	4.81814453988124	5.5194937849793	4.98725104471545	7.6728957988864	5.94663090652191	6.01306999744008	6.63361229550173	7.04280790601628	5.85582343386764	3.82830175589725
ECB_00194	1.87240952166846	3.21423958923056	2.5067764783623	2.87158319041547	1.39681087950186	1.68857462901673	-1.14456265985177	-1.14456265985177	2.14753543555325	2.86861665608486	3.45380934253471	3.42162806882675	3.4686803910836	2.59384956720247	2.32894998076444	2.48499472165417	2.2053823572747	0.344424579105849	2.37277656795885	2.57494080382665	2.6744374108648	4.10229890345832	0.656957597873938	2.32209348920998	2.38102437793538	3.64702518859132	1.64976748569488	2.43303811936544	1.86338415597142	-1.14456265985177	1.10991894759332	-1.14456265985177	-1.14456265985177	1.72444096222187	-1.14456265985177	1.64151670308225	2.72866038182333	1.18784500153896	1.29776405245506	-1.14456265985177	-1.14456265985177	-1.14456265985177	1.82281943974943	2.24510375748535	2.73238940206394	2.71144082029439	-1.14456265985177	-1.14456265985177	-1.14456265985177
ECB_00195	4.1835797315443	4.19658862569243	0.807978585965526	4.21793686279705	3.75842926557485	-1.14456265985177	1.7536699934789	0.994442904845504	2.30621267656915	4.58696632398187	4.95938910051891	4.66554750624753	4.54237770266168	3.95344140774273	2.32894998076444	-1.14456265985177	2.03783225875514	2.7919595947559	4.21277921956384	3.64597428972007	3.90820901250644	4.78521610323872	3.77815669863738	2.32209348920998	3.41396742453603	3.82702035348767	3.6299432523444	3.73947406363389	3.84561893833975	3.56772179730402	2.92982647910586	2.03700187370823	-1.14456265985177	-1.14456265985177	2.83536476649696	3.32303186870041	4.25677591574667	3.03493505316048	2.53116698504202	2.54486977292157	3.06613582197074	3.57224564903059	2.64471818849589	3.88668150525231	4.00815656111776	4.04458527940807	-1.14456265985177	-1.14456265985177	3.28688489602319
ECB_00196	8.64783882513016	7.99496884802688	8.69018608645236	8.49203148368336	7.24530509723585	4.48125375180091	2.56717449920081	4.40128612272878	4.18937022795068	8.34807919415479	7.63506317188636	7.97213999174383	8.539669745704	8.06355943242662	4.6926235600706	2.00254817242365	3.82233395077448	3.81183420213153	6.87029833242877	7.30957635445798	7.87733770881201	8.09204003465909	8.3542987742966	2.82395551931987	3.55415383966545	3.84384137724396	5.47797858143349	7.7678292827821	8.04499900444727	8.37370587514442	8.53288855144275	4.34974267981433	2.83749994819626	6.48424320913947	4.57615786675756	7.85699165339728	7.34865418332241	7.12840371871782	7.70603512533699	4.53870447804592	1.74061569172315	2.39745120060878	3.70021316509812	8.24393365685679	8.1783198240972	7.22792564847691	1.86178486924341	-1.14456265985177	-1.14456265985177
ECB_00197	4.21515256398926	4.06347380057281	4.26230964858064	4.77980477692622	4.37597001018641	-1.14456265985177	1.7536699934789	2.49306290983839	2.44891260580473	4.60232195388273	3.80170564290701	4.26720809937868	4.5104877545141	3.99471625432557	1.85670867751432	-1.14456265985177	2.12409129359154	2.26547765488744	3.24968516634658	3.55955029465159	3.61529857808072	3.77697202787671	4.64109889804462	1.53733693513413	2.65576344608118	2.63049274445517	0.620799832099572	4.37357634741912	3.59076797209736	4.00730600005096	3.70323760171399	-1.14456265985177	1.99611856819068	3.42394362962813	2.83536476649696	4.0754081300887	2.50183176741673	1.91725697004585	3.96578027844546	2.54486977292157	-1.14456265985177	-1.14456265985177	2.64471818849589	2.87620216305341	4.38566450519784	4.30855433748316	-1.14456265985177	2.71693715363021	-1.14456265985177
ECB_00198	2.78704441689382	2.99731795183972	3.25548994901921	3.15934322888037	4.75955603478761	-1.14456265985177	2.56717449920081	0.994442904845504	1.76383504799744	3.10320387483073	2.36584945987418	2.76758488190935	2.95472669976261	3.59918474807389	-1.14456265985177	1.26062797837285	1.62734256597249	2.26547765488744	1.67527511134132	2.48356582611147	2.59397592632394	1.54255408227273	4.73099210935518	2.82395551931987	3.55415383966545	2.66891714424003	2.44994976213924	2.7093524711181	2.03916712049476	2.34586678287309	2.92982647910586	-1.14456265985177	-1.14456265985177	2.53428540170979	2.83536476649696	2.94873855123152	2.72866038182333	2.3938446440464	2.53116698504202	1.73384090048809	2.55249387379593	5.1748116934459	2.29255819550593	1.28512970953339	2.04463362386654	3.43554000302053	1.86178486924341	1.88751206541444	-1.14456265985177
ECB_00199	3.50253822522532	4.06347380057281	5.55835053288828	4.62358351851335	3.17152785009592	-1.14456265985177	3.7581321077986	3.37959485360789	3.47152179533673	3.90981647786965	4.52918438334586	4.33510215018513	4.03770454320381	3.84476196092423	1.13645877184292	3.57587701597566	3.60203329716871	2.73583791169125	3.41826531074038	3.55955029465159	3.34835591147086	4.34309306648259	4.14829827481106	3.73332988482089	3.0844023258498	2.94397601695706	3.21879281293609	2.82974320121392	3.74902352787188	3.75993363087697	2.29525286156681	-1.14456265985177	1.99611856819068	-1.14456265985177	1.54681200556016	2.8376203447557	2.72866038182333	1.18784500153896	2.89244460324764	3.05814879496652	3.06613582197074	2.39745120060878	3.16261322242608	4.17204816756764	3.06754272351922	3.66837637340319	-1.14456265985177	2.71693715363021	-1.14456265985177
ECB_00200	2.02461747692225	2.14121312065574	1.46276356272615	2.87158319041547	2.42820352340122	3.38042605972246	3.7581321077986	4.40128612272878	3.87472754573336	2.58789944960586	2.07490610059307	2.35912783305497	3.13329708244323	2.35969356747445	3.40505104360042	2.00254817242365	3.54125285174784	2.99672925011228	2.37277656795885	2.28107206984879	2.50870346680838	2.11162434726235	3.59858068224982	3.94207006689788	4.10279067894298	2.59100528886443	2.23010458192407	1.63484194729996	0.778581956606167	1.3281862478263	1.10991894759332	-1.14456265985177	-1.14456265985177	-1.14456265985177	2.83536476649696	1.34174444363156	1.45859981763384	1.91725697004585	1.29776405245506	2.54486977292157	1.74061569172315	-1.14456265985177	2.64471818849589	2.14216905756961	2.29369603754512	2.48501189269295	-1.14456265985177	-1.14456265985177	-1.14456265985177
ECB_00201	3.33999983518597	3.56919780889655	1.46276356272615	2.28955209593269	4.10003916932353	3.38042605972246	1.7536699934789	4.03269412952988	3.9241076319419	2.76284921652727	2.41750447796107	1.78316225546675	2.05849737763301	2.35969356747445	3.40505104360042	3.57587701597566	4.60920994925056	4.43813756129519	4.11813909224965	3.91314822088277	4.15149154450334	3.98083791691755	3.27858457736303	3.94207006689788	4.19126329519942	2.91234876690618	3.53764570831949	3.61137689393358	4.21449497971386	3.22051634725569	3.97497766127243	3.41044535096565	2.83749994819626	2.53428540170979	-1.14456265985177	3.80786965713361	3.73959572302827	2.75003973358942	3.42059167920643	3.05814879496652	3.06613582197074	4.20985690616634	3.70021316509812	4.0076917229349	3.82426796113671	2.71144082029439	3.2080711496041	-1.14456265985177	-1.14456265985177
ECB_00202	5.18023494317111	4.80888828446239	2.5067764783623	4.7149138067522	5.24515654480253	5.37145866344062	5.07744977011354	6.37567339183476	6.44536354117657	5.02322100170377	5.03521291521784	4.95160142242074	4.73405983926153	4.35309573106674	5.95236788540737	4.87179247901104	6.66459053193511	7.20648471452571	4.95873167876636	5.0231478022084	5.30299604901259	5.88518847787066	5.07787837572038	4.9965924070813	4.19126329519942	6.77451793598927	6.4758463679604	4.62628669339195	5.38620320984715	5.28068328209201	4.09376223008094	3.79560029708321	3.74770643847814	1.72444096222187	4.44400915081846	4.49593600700215	4.5798165612732	4.84297008756352	4.66972284673747	5.05212192168916	3.74212556296804	2.90335619528787	6.39780466915744	5.04010208774986	5.99141849235002	5.39414516425663	4.5351512534619	3.23799172903874	-1.14456265985177
ECB_00203	1.50675362009094	3.48833286261326	2.92951914219293	2.87158319041547	3.17152785009592	3.00463857568863	3.45926664719917	2.49306290983839	4.88144557620867	2.81671000416939	3.15402500903981	3.34455101908901	2.69478391557767	2.59384956720247	4.76801189292229	4.79190911998706	4.56414501858687	4.32901671264963	3.98142947058377	3.08964110311882	2.95743714862812	3.74000053305187	3.39334843184355	-1.14456265985177	2.04007587718994	5.32697493044238	4.87008645122705	3.13997973869066	3.13535008448794	3.08324111106476	1.82532717861058	2.03700187370823	3.36351254605959	1.72444096222187	2.33291056935178	3.14805340257154	1.89803961618119	3.03493505316048	2.04585963171787	1.73384090048809	1.74061569172315	3.27639641720622	3.84246462568455	2.59528531443608	3.54361027445633	3.82119681017563	4.13834695945428	3.23799172903874	-1.14456265985177
ECB_00204	4.68979529892486	5.36720761922254	4.94251281408774	4.75849729942134	2.42820352340122	2.49383479190165	-1.14456265985177	5.14645508937216	6.18698962371038	5.38458542261171	5.6207365734859	5.42008651630214	4.47787635161849	3.84476196092423	2.32894998076444	2.84461159216003	3.34178785434057	5.46085146861419	6.14391718615242	6.32430397596139	6.27372471039032	6.10444520382752	3.27858457736303	4.43157928621573	3.41396742453603	6.89832788711495	6.3861889523197	6.56081424260397	6.05464813622151	5.68738790008163	3.3679543106778	2.03700187370823	1.99611856819068	5.04008588694913	7.56026352220266	6.36532433752658	5.91565451843818	4.84297008756352	3.18067458622076	1.73384090048809	-1.14456265985177	2.90335619528787	8.01808987696265	4.51588504990759	5.22701753658033	6.22292656476503	1.86178486924341	4.56687011426909	3.28688489602319
ECB_00205	2.70010523222372	2.59427462520352	1.46276356272615	2.16434381226543	3.43563375773609	-1.14456265985177	-1.14456265985177	-1.14456265985177	2.44891260580473	3.7256361305902	3.72229536681084	2.80651804778921	3.96894024608747	3.54460741597922	-1.14456265985177	1.26062797837285	2.12409129359154	2.84596226032831	3.30810401048664	2.74181091424653	2.82292248365121	3.08787198352261	3.49962263931477	2.32209348920998	1.58903985180236	3.62772281873802	1.23256134741632	2.08974711384248	3.53389636493403	2.56882754713582	2.64752348640883	-1.14456265985177	1.99611856819068	2.53428540170979	-1.14456265985177	2.44060336099225	2.50183176741673	1.18784500153896	1.29776405245506	1.73384090048809	1.74061569172315	2.39745120060878	2.29255819550593	2.67085874454226	3.22464354838062	2.71144082029439	1.86178486924341	1.88751206541444	-1.14456265985177
ECB_00206	3.28146177087337	4.09109888549819	2.5067764783623	3.50523721660046	4.24459893901245	1.68857462901673	1.7536699934789	2.49306290983839	3.59869424917304	3.95838454823882	3.5021829270529	3.51836228015606	3.79444058593691	3.67735482609451	1.85670867751432	2.84461159216003	2.72821394002039	3.04365474365667	4.21277921956384	4.13842468716436	3.61529857808072	4.15939327442786	3.86018725977644	3.48909579685828	3.68188274996391	3.20102137062986	1.23256134741632	3.73947406363389	4.21449497971386	4.6649515214734	2.29525286156681	3.41044535096565	1.99611856819068	1.72444096222187	2.83536476649696	2.8376203447557	2.92436908986951	3.81348492597423	3.18067458622076	1.73384090048809	-1.14456265985177	-1.14456265985177	3.54234335762196	4.81002529394858	5.00294484805052	3.37092326023391	1.86178486924341	-1.14456265985177	2.40714828613883
ECB_00207	2.50853119771456	3.26370848206951	3.52098323519739	3.34267323305839	2.84760673298135	-1.14456265985177	-1.14456265985177	1.68789111825176	0.857902244565948	3.05925721807759	3.76254802391595	3.5415622310614	3.4686803910836	2.64683514732053	1.85670867751432	-1.14456265985177	1.2122713917033	2.09650145276926	2.7564686099909	2.96045862880417	2.59397592632394	3.84818295511377	2.28450233755282	-1.14456265985177	-1.14456265985177	3.34991998527845	1.23256134741632	1.88070481252967	3.13535008448794	2.93142475794462	2.29525286156681	-1.14456265985177	-1.14456265985177	-1.14456265985177	-1.14456265985177	1.64151670308225	1.45859981763384	2.3938446440464	-1.14456265985177	3.05814879496652	-1.14456265985177	-1.14456265985177	1.82281943974943	3.75456130817037	2.99954641930572	2.90684593683261	-1.14456265985177	-1.14456265985177	2.40714828613883
ECB_00208	3.15670203926003	2.93754259768352	2.5067764783623	3.02267066858679	2.16071582633924	1.68857462901673	1.7536699934789	3.20397082497281	3.53651310583875	3.69729007974945	4.36906252570504	3.65226088867831	3.82070161200484	3.26958746889688	2.32894998076444	4.05829563537687	4.54880480076258	4.19029883065332	3.41826531074038	4.16791308459036	3.39643160872975	3.66308045126964	3.39334843184355	3.48909579685828	4.19126329519942	3.9251194466011	4.26911483660755	3.2300820653511	3.8915903143773	4.00730600005096	2.29525286156681	-1.14456265985177	2.83749994819626	3.42394362962813	3.74544057743644	3.40312768414949	3.38903587868848	2.75003973358942	2.89244460324764	3.05814879496652	4.82676607943738	4.37210229489148	3.97191687274943	3.44720947765359	3.13246089208003	3.15756187853887	-1.14456265985177	3.23799172903874	-1.14456265985177
ECB_00209	-1.14456265985177	-1.14456265985177	-1.14456265985177	-1.14456265985177	0.753991024007359	-1.14456265985177	1.7536699934789	-1.14456265985177	0.857902244565948	-0.0811656438609589	-1.14456265985177	0.120947138722964	-0.0860598443357402	-0.147845909031473	-1.14456265985177	2.48499472165417	0.840647546754567	0.884482042103659	-1.14456265985177	-1.14456265985177	0.0775381461736503	0.0808667912737649	0.656957597873938	-1.14456265985177	2.04007587718994	1.49956817564777	1.64976748569488	0.396002576566743	-1.14456265985177	-1.14456265985177	-1.14456265985177	-1.14456265985177	-1.14456265985177	-1.14456265985177	2.33291056935178	-1.14456265985177	-1.14456265985177	-1.14456265985177	-1.14456265985177	-1.14456265985177	-1.14456265985177	2.39745120060878	1.82281943974943	-1.14456265985177	-1.14456265985177	-1.14456265985177	-1.14456265985177	-1.14456265985177	3.28688489602319
ECB_00210	0.169307086795199	0.0409392204338137	0.807978585965526	0.660330103329063	-1.14456265985177	-1.14456265985177	1.7536699934789	-1.14456265985177	0.857902244565948	-0.0811656438609589	0.12425823319099	0.38315029768055	-1.14456265985177	0.522102018934244	-1.14456265985177	-1.14456265985177	0.31017573424692	0.344424579105849	0.154497435491264	0.915725688412132	0.0775381461736503	0.54313367094921	0.656957597873938	-1.14456265985177	1.58903985180236	2.00463439137485	-1.14456265985177	0.396002576566743	-1.14456265985177	-1.14456265985177	-1.14456265985177	-1.14456265985177	-1.14456265985177	-1.14456265985177	1.54681200556016	-1.14456265985177	-1.14456265985177	-1.14456265985177	2.53116698504202	-1.14456265985177	2.55249387379593	-1.14456265985177	-1.14456265985177	0.0413963409864713	0.40895576380395	-1.14456265985177	-1.14456265985177	-1.14456265985177	-1.14456265985177
ECB_00211	1.00590147669663	1.90967482172238	1.90258704925869	2.28955209593269	1.83044920623089	-1.14456265985177	-1.14456265985177	2.14715027332184	1.23173229719895	2.7068799792036	2.07490610059307	2.41074083665095	2.8044894428824	2.97119440907763	-1.14456265985177	2.00254817242365	1.62734256597249	1.68190202464944	1.4815014140694	0.579801469609099	1.53647953261275	1.3543765412183	0.656957597873938	-1.14456265985177	0.912154263043085	2.50859092863857	1.64976748569488	1.88070481252967	1.42689578988106	2.56882754713582	1.10991894759332	-1.14456265985177	1.99611856819068	-1.14456265985177	-1.14456265985177	-1.14456265985177	1.45859981763384	-1.14456265985177	2.04585963171787	-1.14456265985177	-1.14456265985177	-1.14456265985177	2.29255819550593	2.14216905756961	1.46166726599704	2.2156259341045	-1.14456265985177	-1.14456265985177	-1.14456265985177
ECB_00212	-1.14456265985177	-1.14456265985177	-1.14456265985177	-1.14456265985177	0.753991024007359	-1.14456265985177	-1.14456265985177	2.77113386475109	0.857902244565948	-1.14456265985177	0.12425823319099	-1.14456265985177	0.322197095481189	-0.147845909031473	1.13645877184292	-1.14456265985177	3.74361925358855	0.64427624833894	-1.14456265985177	-1.14456265985177	-1.14456265985177	0.873680995854621	0.656957597873938	-1.14456265985177	-1.14456265985177	1.49956817564777	-1.14456265985177	-1.14456265985177	-1.14456265985177	-1.14456265985177	1.10991894759332	-1.14456265985177	-1.14456265985177	-1.14456265985177	-1.14456265985177	-1.14456265985177	0.804561649352554	-1.14456265985177	-1.14456265985177	-1.14456265985177	-1.14456265985177	-1.14456265985177	-1.14456265985177	0.0413963409864713	-1.14456265985177	-1.14456265985177	-1.14456265985177	-1.14456265985177	-1.14456265985177
ECB_00213	-1.14456265985177	0.49061729093279	-1.14456265985177	0.660330103329063	-1.14456265985177	1.68857462901673	-1.14456265985177	0.994442904845504	1.52343888257932	0.328725926293226	-1.14456265985177	0.120947138722964	0.322197095481189	0.239515558392387	-1.14456265985177	3.57587701597566	3.41139686659874	1.41656576779521	1.67527511134132	0.579801469609099	-1.14456265985177	0.0808667912737649	1.27737033287407	1.53733693513413	2.38102437793538	2.32790224172396	0.620799832099572	0.396002576566743	0.261889892392065	-1.14456265985177	-1.14456265985177	-1.14456265985177	-1.14456265985177	-1.14456265985177	-1.14456265985177	0.400375956037119	-1.14456265985177	-1.14456265985177	-1.14456265985177	-1.14456265985177	1.74061569172315	1.60348803215972	1.82281943974943	0.0413963409864713	0.624318871057234	0.27305281217928	3.58886303839275	-1.14456265985177	-1.14456265985177
ECB_00214	4.27629576257918	4.70549156348656	3.3943579093573	5.10082912331672	4.55298438873458	4.88186641715932	3.45926664719917	4.1340508084373	4.18937022795068	4.31602377093452	4.21812811665176	4.39994122566419	4.03770454320381	3.95344140774273	4.52887923492453	4.05829563537687	3.92100950615867	3.75668483987913	3.66158285667224	4.38432719632201	4.28501537768847	4.34309306648259	4.54522590827826	2.82395551931987	3.55415383966545	4.27429684537262	3.21879281293609	3.4707498354378	4.59381194915963	4.45888075535101	3.70323760171399	2.03700187370823	3.36351254605959	3.42394362962813	4.13665702167105	4.21492596314976	3.25021415399373	3.27249423516695	4.10963163976204	1.73384090048809	3.06613582197074	2.90335619528787	3.97191687274943	4.74192265525882	4.33152249170443	4.16368014149497	3.2080711496041	3.92069295396914	-1.14456265985177
ECB_00215	4.11827956768062	3.26370848206951	3.6373564461716	3.15934322888037	3.93933941499878	2.49383479190165	1.7536699934789	3.67719022676027	3.17745986852782	3.10320387483073	3.02737150076101	2.91733915084663	3.04678958694579	3.65176709651862	3.40505104360042	-1.14456265985177	4.01335528387972	3.1331365756834	2.91551432146829	2.81846538988553	3.8052241745022	2.42501853124288	2.86621099251206	1.53733693513413	3.68188274996391	1.73874904756356	3.79847664487102	3.04383909825914	2.88506163678584	2.34586678287309	1.10991894759332	-1.14456265985177	1.99611856819068	1.72444096222187	1.54681200556016	3.40312768414949	3.25021415399373	3.27249423516695	2.53116698504202	-1.14456265985177	1.74061569172315	3.57224564903059	3.54234335762196	4.03641985994826	3.8819411652768	2.48501189269295	1.86178486924341	2.71693715363021	-1.14456265985177
ECB_00216	7.91399930913386	6.68611180859985	5.03017225872807	5.87968141275745	9.22149523761892	10.0768709326859	9.53461215655236	12.1174153265382	11.4300206051961	7.11847648113696	6.27715350662179	6.13097819273196	5.97790493497854	7.61874943035901	10.3416101321492	10.6221126429705	12.1894359350702	11.6819341805096	11.4364083912024	10.4453569189009	8.49667349590328	6.029906797665	9.96812849900339	8.61410256297019	9.60642484547746	7.88171761922182	9.05689900913486	9.28601337704427	9.94043433229396	8.86638085137048	9.82508721098672	8.13097286238886	8.04613295999967	9.17233071226039	9.33962667378843	10.6534024571869	9.69454849087187	10.5612960313629	11.2478771769595	9.5898916924464	8.5436430505946	7.52060817579712	10.5374910201842	10.7665505838913	12.2644195822953	7.40345086490761	10.2376081693089	9.5017563334814	7.64833001596625
ECB_00217	5.96296830270288	5.42258741681014	4.10963082719892	5.10082912331672	5.89733410210021	4.13491199243446	4.56374121946765	4.48038304346769	4.83059198283805	4.82807458909194	4.9935816598814	4.97731753187286	5.02105889336558	4.96449574144825	3.5828144285158	2.84461159216003	4.43659382049591	3.94111838442855	5.84242921070945	5.89275355344625	6.00632807693401	5.53246386929008	6.55333407367344	3.94207006689788	5.69874793534603	4.04631706294215	3.87587876848629	5.42071849134007	5.74009607832367	5.18351532630695	6.40101239632071	-1.14456265985177	2.83749994819626	4.17997594019012	4.2985111387178	5.95220270392152	5.58184476861832	4.76745161600406	5.00009464240846	3.43531706919951	1.74061569172315	6.82243261478953	4.39757638197082	5.4453075263411	5.58603938354578	4.94010878491313	1.86178486924341	3.92069295396914	-1.14456265985177
ECB_00218	4.15129955438524	4.47338262182801	3.6373564461716	4.01718451799861	3.93933941499878	-1.14456265985177	1.7536699934789	2.14715027332184	1.96875144048551	3.95838454823882	3.9131673760959	3.73506982036875	3.89672757223928	3.91094870245009	2.32894998076444	3.75525199429864	3.26863440384149	2.34296143075456	3.24968516634658	2.74181091424653	3.2986159857573	3.70205431463233	4.0114343011254	-1.14456265985177	2.38102437793538	2.88000734811279	1.64976748569488	3.6768502971995	2.88506163678584	3.3458051138994	4.09376223008094	-1.14456265985177	-1.14456265985177	3.04705765263076	2.33291056935178	3.14805340257154	3.83973714442105	2.75003973358942	-1.14456265985177	1.73384090048809	-1.14456265985177	-1.14456265985177	1.82281943974943	3.68365696644448	3.39295697957412	4.16368014149497	-1.14456265985177	-1.14456265985177	-1.14456265985177
ECB_00219	3.39624623155482	3.21423958923056	1.90258704925869	2.16434381226543	1.83044920623089	-1.14456265985177	1.7536699934789	4.1340508084373	5.25370608107837	2.86861665608486	3.45380934253471	3.29076936146257	3.4686803910836	2.4219419857413	-1.14456265985177	1.26062797837285	5.59010892272964	4.87327799818574	3.12519464531015	2.28107206984879	1.53647953261275	3.35596399113043	2.28450233755282	-1.14456265985177	4.10279067894298	5.30893191449012	2.44994976213924	2.43303811936544	2.19541729509468	2.08123891693025	1.10991894759332	-1.14456265985177	-1.14456265985177	-1.14456265985177	2.33291056935178	2.71714268684788	2.50183176741673	-1.14456265985177	1.29776405245506	-1.14456265985177	1.74061569172315	2.39745120060878	4.09068746772014	1.77869983127769	3.44494852074262	3.95934130161728	-1.14456265985177	-1.14456265985177	-1.14456265985177
ECB_00220	2.16195691381109	2.8099438360549	1.46276356272615	2.87158319041547	5.24515654480253	4.76029083850707	4.56374121946765	8.10787213665888	7.16784252770844	2.23801824168867	2.92445342577738	3.17675962795557	2.69478391557767	3.05180960357061	5.88624958003973	4.79190911998706	8.68680837528492	7.54200418228539	4.15038145761204	3.31760991058305	3.48801268514137	3.98083791691755	5.20878405310318	6.48935549562093	6.7747212462413	5.79714411060401	5.26451980962906	2.5778770125095	3.93613937889821	3.56772179730402	5.05580055132141	5.81085518987829	4.30082619724279	1.72444096222187	3.74544057743644	3.61968469188416	3.63196272469145	3.27249423516695	2.89244460324764	6.03252037110774	5.80386409007528	5.34076362838885	4.65045433502234	2.810975867177	2.55383702057466	2.90684593683261	4.84597343472549	3.61946553745352	3.28688489602319
ECB_00221	3.22043645992083	3.35781119874794	2.23667909815816	2.78960830878684	5.31228631768839	3.00463857568863	3.08151033663271	6.31225336144765	5.56496574844924	3.54652549941572	2.95958710348933	3.05290740667887	3.13329708244323	3.77538550963169	3.88352314606215	3.91473054503671	6.7508809227831	5.60038650003464	3.66158285667224	4.014037271026	4.12323509102322	3.53939399413975	5.14481593810116	5.97622446650376	6.88487285487442	4.22380866937685	3.6299432523444	3.4707498354378	3.97935165158457	3.92947633221073	5.50461651847433	4.7489976875724	4.30082619724279	2.53428540170979	3.50105585539617	4.12343094409602	4.63656540855038	4.08650181635124	4.47099243660134	5.58727604243268	5.43868755378755	5.55859536262244	3.84246462568455	4.47451006430077	2.81394017457862	2.60271366144563	1.86178486924341	3.23799172903874	-1.14456265985177
ECB_00222	-1.14456265985177	-1.14456265985177	-1.14456265985177	0.170553715011587	0.753991024007359	-1.14456265985177	-1.14456265985177	0.994442904845504	0.323642658552469	-1.14456265985177	0.387042982908333	-0.235842279441527	0.322197095481189	0.239515558392387	-1.14456265985177	-1.14456265985177	-0.095065460522545	-1.14456265985177	0.154497435491264	0.108840030309033	-1.14456265985177	-1.14456265985177	-1.14456265985177	-1.14456265985177	-1.14456265985177	1.3132805292433	0.620799832099572	-1.14456265985177	0.778581956606167	0.698124209481755	-1.14456265985177	-1.14456265985177	-1.14456265985177	-1.14456265985177	-1.14456265985177	-1.14456265985177	-1.14456265985177	-1.14456265985177	-1.14456265985177	-1.14456265985177	1.74061569172315	-1.14456265985177	1.82281943974943	0.491219722152185	-0.219595882318908	-1.14456265985177	1.86178486924341	-1.14456265985177	-1.14456265985177
ECB_00223	0.169307086795199	-1.14456265985177	0.807978585965526	0.170553715011587	0.753991024007359	-1.14456265985177	1.7536699934789	-1.14456265985177	0.323642658552469	-1.14456265985177	0.12425823319099	-0.235842279441527	-0.0860598443357402	0.942062591445782	1.13645877184292	-1.14456265985177	1.03961835607141	0.64427624833894	0.639427358607223	0.108840030309033	0.538763548190739	0.873680995854621	-1.14456265985177	1.53733693513413	1.58903985180236	-0.282732194624309	-1.14456265985177	-1.14456265985177	-1.14456265985177	-1.14456265985177	-1.14456265985177	-1.14456265985177	-1.14456265985177	-1.14456265985177	-1.14456265985177	-1.14456265985177	-1.14456265985177	1.18784500153896	-1.14456265985177	-1.14456265985177	-1.14456265985177	1.60348803215972	-1.14456265985177	-1.14456265985177	-0.219595882318908	-1.14456265985177	-1.14456265985177	1.88751206541444	-1.14456265985177
ECB_00226	1.50675362009094	2.93754259768352	2.92951914219293	3.09263392301489	1.83044920623089	2.49383479190165	1.7536699934789	4.55536467168306	4.54534363356213	2.45808334358094	2.69335361273759	2.91733915084663	2.44630153281058	3.33541112978609	-1.14456265985177	2.48499472165417	4.24045763347023	3.83863636770118	3.56913425119467	3.0265042427508	3.24709194504896	3.4956833314118	3.01723169415348	3.19471389230491	4.19126329519942	4.77266177680058	3.71667536638747	2.08974711384248	2.97343668618234	3.08324111106476	2.29525286156681	-1.14456265985177	-1.14456265985177	-1.14456265985177	2.33291056935178	0.955758142077006	2.50183176741673	2.75003973358942	-1.14456265985177	2.54486977292157	3.06613582197074	2.39745120060878	2.64471818849589	2.67085874454226	2.60061238493565	2.60271366144563	1.86178486924341	2.71693715363021	2.40714828613883
ECB_00227	0.658708418103195	1.46925496351748	-1.14456265985177	1.00775045094618	2.65325180371639	-1.14456265985177	1.7536699934789	-1.14456265985177	2.14753543555325	0.328725926293226	1.0795468196373	0.38315029768055	0.618451600503499	0.749717055748705	-1.14456265985177	-1.14456265985177	1.2122713917033	1.68190202464944	1.67527511134132	0.579801469609099	0.868664089830856	1.54255408227273	0.656957597873938	2.32209348920998	0.912154263043085	2.88000734811279	2.44994976213924	0.950201861197555	1.14211254530456	0.698124209481755	1.10991894759332	-1.14456265985177	-1.14456265985177	-1.14456265985177	-1.14456265985177	0.400375956037119	-1.14456265985177	-1.14456265985177	-1.14456265985177	-1.14456265985177	-1.14456265985177	-1.14456265985177	-1.14456265985177	1.07060354177534	0.40895576380395	0.27305281217928	1.86178486924341	-1.14456265985177	-1.14456265985177
ECB_00228	-1.14456265985177	-1.14456265985177	-1.14456265985177	-1.14456265985177	-1.14456265985177	-1.14456265985177	-1.14456265985177	-1.14456265985177	-1.14456265985177	-1.14456265985177	-0.233394293334672	0.120947138722964	0.618451600503499	-0.147845909031473	-1.14456265985177	-1.14456265985177	-1.14456265985177	-0.0693881291742218	-1.14456265985177	-1.14456265985177	0.0775381461736503	1.3543765412183	1.27737033287407	-1.14456265985177	-1.14456265985177	1.20954566812014	-1.14456265985177	-1.14456265985177	0.778581956606167	-1.14456265985177	-1.14456265985177	-1.14456265985177	-1.14456265985177	-1.14456265985177	1.54681200556016	-1.14456265985177	-1.14456265985177	-1.14456265985177	-1.14456265985177	-1.14456265985177	-1.14456265985177	-1.14456265985177	1.10780086725741	-1.14456265985177	0.624318871057234	0.27305281217928	-1.14456265985177	-1.14456265985177	-1.14456265985177
ECB_00229	-1.14456265985177	-1.14456265985177	-1.14456265985177	-1.14456265985177	-1.14456265985177	-1.14456265985177	-1.14456265985177	-1.14456265985177	0.323642658552469	0.626040423220937	-1.14456265985177	-1.14456265985177	-1.14456265985177	-1.14456265985177	-1.14456265985177	-1.14456265985177	-0.095065460522545	-1.14456265985177	-1.14456265985177	0.108840030309033	-1.14456265985177	0.873680995854621	-1.14456265985177	-1.14456265985177	-1.14456265985177	0.974101500941929	-1.14456265985177	-1.14456265985177	0.261889892392065	-1.14456265985177	-1.14456265985177	-1.14456265985177	-1.14456265985177	-1.14456265985177	-1.14456265985177	-1.14456265985177	0.804561649352554	-1.14456265985177	-1.14456265985177	-1.14456265985177	-1.14456265985177	-1.14456265985177	-1.14456265985177	-1.14456265985177	-1.14456265985177	-1.14456265985177	-1.14456265985177	-1.14456265985177	-1.14456265985177
ECB_00230	-1.14456265985177	0.0409392204338137	-1.14456265985177	0.170553715011587	-1.14456265985177	-1.14456265985177	-1.14456265985177	-1.14456265985177	-1.14456265985177	-0.0811656438609589	-1.14456265985177	-1.14456265985177	-1.14456265985177	0.239515558392387	-1.14456265985177	-1.14456265985177	0.604471103634799	-0.0693881291742218	0.983904798264897	-1.14456265985177	-1.14456265985177	-1.14456265985177	0.656957597873938	-1.14456265985177	2.04007587718994	0.974101500941929	-1.14456265985177	-1.14456265985177	-1.14456265985177	-1.14456265985177	-1.14456265985177	-1.14456265985177	-1.14456265985177	-1.14456265985177	-1.14456265985177	-1.14456265985177	-1.14456265985177	-1.14456265985177	-1.14456265985177	-1.14456265985177	1.74061569172315	-1.14456265985177	-1.14456265985177	-1.14456265985177	-1.14456265985177	-1.14456265985177	-1.14456265985177	1.88751206541444	-1.14456265985177
ECB_00231	0.169307086795199	0.0409392204338137	-1.14456265985177	-1.14456265985177	0.753991024007359	-1.14456265985177	-1.14456265985177	0.994442904845504	-1.14456265985177	-0.0811656438609589	-1.14456265985177	-0.235842279441527	-0.0860598443357402	-1.14456265985177	-1.14456265985177	-1.14456265985177	2.2053823572747	1.68190202464944	1.4815014140694	0.108840030309033	0.0775381461736503	0.54313367094921	-1.14456265985177	-1.14456265985177	-1.14456265985177	1.49956817564777	0.620799832099572	-1.14456265985177	0.261889892392065	-1.14456265985177	-1.14456265985177	-1.14456265985177	-1.14456265985177	-1.14456265985177	-1.14456265985177	0.400375956037119	-1.14456265985177	-1.14456265985177	-1.14456265985177	-1.14456265985177	-1.14456265985177	-1.14456265985177	1.10780086725741	-1.14456265985177	-0.219595882318908	0.27305281217928	1.86178486924341	-1.14456265985177	-1.14456265985177
ECB_00232	8.20667174105462	7.90839573360764	7.12484894364179	7.55244629879047	6.71096114352516	5.19503572620849	5.07744977011354	5.94507593019754	6.30342876973128	7.7171557172301	7.80711620443469	7.44558244102789	7.58967486672995	7.41357070066317	6.1055085976505	5.88851264961698	6.42526254050723	5.74186147148668	7.18223026604983	7.48079260969406	7.77214818602778	7.91697853005581	6.78077995919245	5.08717910495571	5.39796873789775	5.44732563685103	6.23297264326753	6.98536875701698	7.35868500485228	7.44903796022754	6.51175819294885	4.34974267981433	1.99611856819068	5.78293641876474	5.34177810585187	7.15296018688288	6.47799694210438	6.37235681421624	5.82172392952312	2.54486977292157	4.3841634776529	4.37210229489148	5.54366762097581	6.89747082924613	6.71404586006099	7.43139489892006	5.41592776526227	4.7307725467761	-1.14456265985177
ECB_00233	2.28712440309862	2.93754259768352	2.92951914219293	2.28955209593269	0.753991024007359	-1.14456265985177	-1.14456265985177	2.49306290983839	1.96875144048551	1.06506632028684	2.85148990285683	2.13155808451408	1.76147713533264	1.7284672067138	-1.14456265985177	2.00254817242365	2.42453379527666	2.61651565223518	1.67527511134132	1.18155254123635	2.50870346680838	1.54255408227273	1.27737033287407	-1.14456265985177	3.25861741735307	2.55039358331187	4.0858727435359	1.63484194729996	1.42689578988106	1.3281862478263	1.10991894759332	-1.14456265985177	-1.14456265985177	-1.14456265985177	2.33291056935178	1.88769657364963	1.45859981763384	1.18784500153896	-1.14456265985177	1.73384090048809	-1.14456265985177	1.60348803215972	2.92694788236647	0.814001593828345	1.56150764565186	2.48501189269295	-1.14456265985177	-1.14456265985177	-1.14456265985177
ECB_00234	5.0462801392091	4.8897265437875	4.46471089120076	5.0491244290961	5.73556655653284	2.49383479190165	1.7536699934789	4.55536467168306	4.3424590973272	5.73031602934565	6.13123648936326	5.1072238294602	5.97206470624924	5.85126265483217	3.5828144285158	2.00254817242365	5.40661781291187	5.60038650003464	4.94041680712503	4.85211829591794	5.42369565653879	5.10869279063271	4.44251983688084	3.73332988482089	4.75270562681367	4.8661258025409	5.52674843427927	4.78302167978228	5.02327240806195	5.00543303715715	4.65358202195775	3.41044535096565	2.83749994819626	1.72444096222187	3.20645818062946	4.84990458050953	4.69116487944467	4.76745161600406	4.24041468237804	3.05814879496652	3.06613582197074	2.39745120060878	2.92694788236647	5.13607844758836	4.76842358722312	4.23793708673075	2.68825394258401	3.23799172903874	3.28688489602319
ECB_00235	7.83749781945565	7.29680408806828	6.61709558978752	6.50922297776572	8.20613683671718	8.02549260655245	6.74262601211812	8.47422911115695	7.98008617720256	6.85571235830411	7.11030447924148	6.93310998743395	6.39943984153604	7.00549529104342	8.0985987417062	7.45878785112103	8.65314482254653	7.58216918072352	8.13812004430027	8.06234222349259	7.98913256771433	7.4667761590543	7.85698295901474	7.16615336502929	7.18319765106332	5.7577830220736	7.05177412385381	7.55391021073798	8.27248380259972	7.59470832928069	7.48302920903263	5.06133192375483	5.67454084568673	6.80326594273526	6.59854840930767	7.72323855184505	8.34039050802493	8.03799064883631	8.11667862531798	7.2276847177528	5.80386409007528	5.68745185030623	6.88211760120479	7.7410444457462	7.99137060542861	6.98559771106723	6.08258897249025	5.70630175674297	3.28688489602319
ECB_00236	0.169307086795199	1.46925496351748	-1.14456265985177	1.50887448974729	-1.14456265985177	-1.14456265985177	-1.14456265985177	0.994442904845504	0.323642658552469	0.864408982329716	0.599967660238427	0.120947138722964	1.05611748310087	0.749717055748705	2.32894998076444	-1.14456265985177	0.31017573424692	-1.14456265985177	0.154497435491264	1.18155254123635	0.538763548190739	1.13574910512204	0.656957597873938	-1.14456265985177	2.04007587718994	2.46552443181301	-1.14456265985177	0.396002576566743	0.778581956606167	1.3281862478263	-1.14456265985177	-1.14456265985177	1.99611856819068	-1.14456265985177	-1.14456265985177	-1.14456265985177	-1.14456265985177	-1.14456265985177	1.29776405245506	-1.14456265985177	-1.14456265985177	-1.14456265985177	2.29255819550593	0.0413963409864713	1.23692963671869	0.792958158421783	-1.14456265985177	-1.14456265985177	-1.14456265985177
ECB_00237	1.50675362009094	2.14121312065574	2.73372181299418	1.87469030642095	0.753991024007359	-1.14456265985177	-1.14456265985177	0.994442904845504	1.52343888257932	3.30476736991134	3.12339433168892	3.1467842487049	3.2540034578607	2.84107194208629	1.13645877184292	1.26062797837285	2.12409129359154	1.90448865158323	1.67527511134132	1.76058075835922	1.34856673982946	1.3543765412183	0.656957597873938	-1.14456265985177	1.58903985180236	2.4211142045042	2.80827387398005	1.88070481252967	1.66227896158858	0.698124209481755	-1.14456265985177	-1.14456265985177	-1.14456265985177	-1.14456265985177	-1.14456265985177	2.44060336099225	1.45859981763384	2.3938446440464	3.18067458622076	-1.14456265985177	-1.14456265985177	-1.14456265985177	-1.14456265985177	2.03113975663951	1.35395371910108	2.8124767609391	-1.14456265985177	1.88751206541444	-1.14456265985177
ECB_00238	0.169307086795199	0.813307995521492	1.90258704925869	1.00775045094618	0.753991024007359	-1.14456265985177	1.7536699934789	2.77113386475109	0.323642658552469	1.65695167879843	0.387042982908333	0.595639580345376	1.38323072373406	0.239515558392387	1.13645877184292	2.00254817242365	1.7418329266931	2.09650145276926	1.2556664091013	0.108840030309033	0.538763548190739	0.54313367094921	1.27737033287407	2.82395551931987	3.0844023258498	1.3132805292433	2.44994976213924	0.950201861197555	0.778581956606167	-1.14456265985177	-1.14456265985177	2.03700187370823	-1.14456265985177	-1.14456265985177	-1.14456265985177	1.34174444363156	-1.14456265985177	1.18784500153896	2.53116698504202	-1.14456265985177	-1.14456265985177	-1.14456265985177	-1.14456265985177	1.47009953819011	0.40895576380395	0.792958158421783	-1.14456265985177	-1.14456265985177	3.28688489602319
ECB_00239	5.25804884111501	5.46540951189359	4.7493811160673	5.23027869155677	3.93933941499878	3.00463857568863	3.7581321077986	3.80569434789508	4.9062152876106	5.30237381043244	5.08363416954517	5.46318706951106	5.19160443637512	4.39992045810864	3.74100745714651	3.13175476547168	4.45316872657064	4.99731003273102	3.61610096510368	4.4577793811717	4.31029722692993	4.46130569012053	3.59858068224982	3.48909579685828	4.49914749213414	5.20869420475387	5.0807459812537	4.86948665885218	3.69818110171204	3.08324111106476	3.84550889445142	2.03700187370823	1.99611856819068	3.42394362962813	4.57615786675756	4.45899323678537	3.38903587868848	3.65473806999097	1.29776405245506	3.05814879496652	2.55249387379593	4.51791788338992	4.79733919385182	3.48941619614166	3.97320939671788	5.75167839111791	2.68825394258401	3.23799172903874	3.28688489602319
ECB_00240	5.66462266642491	5.41168025725179	5.49814200528827	5.59723425503705	3.65866651502991	4.31846185288801	3.45926664719917	5.19415113675741	3.87472754573336	5.8889478851646	5.76131518738625	5.48127163732161	6.85783868204547	5.64004813188301	5.40954265518135	2.00254817242365	5.20614336254878	4.66459682033539	3.66158285667224	4.30692986055039	4.83055589741474	4.7669696327593	3.93779535866551	4.43157928621573	3.68188274996391	4.82439155670573	4.62329865713049	5.34226950381409	4.93828032053239	4.34363007554203	4.09376223008094	3.41044535096565	-1.14456265985177	3.72225412454387	2.83536476649696	5.20252193080428	4.69116487944467	2.3938446440464	2.04585963171787	1.73384090048809	4.69377881594923	4.20985690616634	4.72576639670681	4.11931889948402	4.1081818976664	5.29332346005715	4.5351512534619	4.1696802361007	-1.14456265985177
ECB_00241	-1.14456265985177	0.49061729093279	-1.14456265985177	-1.14456265985177	-1.14456265985177	-1.14456265985177	-1.14456265985177	-1.14456265985177	1.52343888257932	-0.0811656438609589	0.12425823319099	0.120947138722964	-0.0860598443357402	-0.147845909031473	1.13645877184292	-1.14456265985177	-1.14456265985177	-0.0693881291742218	-1.14456265985177	-1.14456265985177	0.538763548190739	0.873680995854621	-1.14456265985177	1.53733693513413	-1.14456265985177	0.838232169870995	-1.14456265985177	-1.14456265985177	0.261889892392065	1.3281862478263	-1.14456265985177	-1.14456265985177	-1.14456265985177	-1.14456265985177	-1.14456265985177	0.400375956037119	-1.14456265985177	-1.14456265985177	-1.14456265985177	-1.14456265985177	-1.14456265985177	-1.14456265985177	-1.14456265985177	0.0413963409864713	1.35395371910108	-1.14456265985177	-1.14456265985177	2.71693715363021	-1.14456265985177
ECB_00242	2.02461747692225	1.28432317141335	1.90258704925869	2.40459644524883	0.753991024007359	-1.14456265985177	-1.14456265985177	2.49306290983839	1.23173229719895	0.864408982329716	0.938810997515345	-0.235842279441527	1.38323072373406	0.522102018934244	1.13645877184292	-1.14456265985177	1.36513880798841	1.41656576779521	1.2556664091013	0.915725688412132	0.868664089830856	0.0808667912737649	0.656957597873938	1.53733693513413	1.58903985180236	1.49956817564777	-1.14456265985177	1.63484194729996	1.14211254530456	-1.14456265985177	1.82532717861058	-1.14456265985177	-1.14456265985177	1.72444096222187	2.33291056935178	1.64151670308225	2.50183176741673	1.91725697004585	-1.14456265985177	-1.14456265985177	-1.14456265985177	1.60348803215972	1.82281943974943	2.24510375748535	1.10869516521045	1.44444973259578	-1.14456265985177	-1.14456265985177	-1.14456265985177
ECB_00243	1.70159487259629	1.46925496351748	0.807978585965526	1.00775045094618	2.65325180371639	-1.14456265985177	-1.14456265985177	2.77113386475109	0.857902244565948	0.626040423220937	1.52871640084097	1.9330456347169	0.856051251846014	1.51327824302959	2.32894998076444	-1.14456265985177	2.72821394002039	2.34296143075456	1.2556664091013	1.5933462970028	1.34856673982946	0.54313367094921	2.28450233755282	-1.14456265985177	1.58903985180236	2.22813600575318	2.64032637005587	0.950201861197555	0.261889892392065	1.3281862478263	1.10991894759332	-1.14456265985177	-1.14456265985177	-1.14456265985177	-1.14456265985177	1.64151670308225	-1.14456265985177	-1.14456265985177	1.29776405245506	-1.14456265985177	1.74061569172315	1.60348803215972	2.29255819550593	1.28512970953339	1.56150764565186	0.792958158421783	1.86178486924341	1.88751206541444	-1.14456265985177
ECB_00244	0.169307086795199	0.49061729093279	0.807978585965526	-1.14456265985177	0.753991024007359	-1.14456265985177	-1.14456265985177	-1.14456265985177	0.323642658552469	-1.14456265985177	-1.14456265985177	-0.235842279441527	-1.14456265985177	-0.147845909031473	1.85670867751432	-1.14456265985177	1.7418329266931	0.64427624833894	-1.14456265985177	0.579801469609099	0.0775381461736503	-1.14456265985177	-1.14456265985177	-1.14456265985177	-1.14456265985177	0.686031073756668	-1.14456265985177	-1.14456265985177	0.778581956606167	-1.14456265985177	1.10991894759332	-1.14456265985177	-1.14456265985177	-1.14456265985177	-1.14456265985177	-1.14456265985177	-1.14456265985177	-1.14456265985177	-1.14456265985177	-1.14456265985177	-1.14456265985177	-1.14456265985177	-1.14456265985177	-1.14456265985177	0.624318871057234	-1.14456265985177	-1.14456265985177	-1.14456265985177	-1.14456265985177
ECB_00245	0.169307086795199	-1.14456265985177	-1.14456265985177	0.170553715011587	-1.14456265985177	-1.14456265985177	-1.14456265985177	0.994442904845504	1.76383504799744	-1.14456265985177	-0.233394293334672	-1.14456265985177	-1.14456265985177	-0.147845909031473	-1.14456265985177	-1.14456265985177	0.604471103634799	1.41656576779521	-1.14456265985177	-1.14456265985177	-1.14456265985177	0.54313367094921	-1.14456265985177	-1.14456265985177	0.912154263043085	1.09707204720974	-1.14456265985177	-1.14456265985177	-1.14456265985177	-1.14456265985177	-1.14456265985177	-1.14456265985177	-1.14456265985177	-1.14456265985177	-1.14456265985177	0.955758142077006	-1.14456265985177	-1.14456265985177	-1.14456265985177	-1.14456265985177	-1.14456265985177	2.39745120060878	1.10780086725741	-1.14456265985177	0.624318871057234	0.792958158421783	-1.14456265985177	1.88751206541444	-1.14456265985177
ECB_00246	4.0498786312105	5.01032296900911	5.67171519396019	5.51069005533205	5.66026921789506	3.00463857568863	5.61281701170439	5.63531823903558	3.71553240227074	4.77486294344004	5.07567601985375	5.25470370038279	5.88149934065862	5.4966764914219	4.76801189292229	6.10226838842495	6.41684042746567	4.61897493846474	6.00984335750877	5.73433193371025	6.02933707726259	5.24675127360152	5.17715461525333	5.77293514570219	6.85811335690215	4.61513284436599	3.33311977769546	5.21596474094942	5.89469559834317	6.11381619426832	5.1131445325765	2.88267236628877	4.5139269636574	5.14420205777714	4.44400915081846	5.87018958109208	6.18655002543064	5.33657346347222	4.66972284673747	1.73384090048809	5.98550366861108	7.39414908322237	3.84246462568455	5.02585451098001	4.99426098479351	4.20128689941318	5.67390735930643	3.92069295396914	3.82830175589725
ECB_00247	0.658708418103195	2.34008096463425	-1.14456265985177	2.51102420406878	2.65325180371639	1.68857462901673	1.7536699934789	3.00382863735421	2.44891260580473	2.15635782495683	2.69335361273759	2.41074083665095	2.44630153281058	1.10939916093257	1.13645877184292	2.00254817242365	2.83364861148269	2.09650145276926	2.47880894592704	2.16784403887165	2.32111425869916	2.11162434726235	3.39334843184355	-1.14456265985177	2.8860643233546	2.55039358331187	2.64032637005587	0.396002576566743	2.33611244682297	1.75514066230739	1.82532717861058	-1.14456265985177	-1.14456265985177	-1.14456265985177	1.54681200556016	1.34174444363156	-1.14456265985177	-1.14456265985177	2.04585963171787	-1.14456265985177	1.74061569172315	2.39745120060878	3.3649844701202	1.77869983127769	2.45541268731691	2.2156259341045	-1.14456265985177	1.88751206541444	2.40714828613883
ECB_00248	1.00590147669663	1.06984550738799	0.807978585965526	1.28154133644722	1.39681087950186	-1.14456265985177	-1.14456265985177	-1.14456265985177	0.323642658552469	1.06506632028684	0.12425823319099	1.4239038692524	1.38323072373406	1.25788850042597	-1.14456265985177	1.26062797837285	2.35517591434021	1.08654975180413	0.639427358607223	1.76058075835922	0.0775381461736503	1.85587052529196	2.86621099251206	-1.14456265985177	2.65576344608118	2.63049274445517	-1.14456265985177	1.88070481252967	0.261889892392065	1.3281862478263	2.29525286156681	2.03700187370823	-1.14456265985177	-1.14456265985177	-1.14456265985177	1.64151670308225	1.89803961618119	1.18784500153896	2.04585963171787	1.73384090048809	-1.14456265985177	-1.14456265985177	1.10780086725741	0.0413963409864713	1.65459233762154	0.792958158421783	1.86178486924341	1.88751206541444	-1.14456265985177
ECB_00249	1.00590147669663	1.06984550738799	0.807978585965526	1.70380474985349	0.753991024007359	1.68857462901673	-1.14456265985177	4.22874341191978	2.90911074381255	2.45808334358094	1.86635579831884	1.61518834515588	1.76147713533264	1.39157449754636	1.85670867751432	4.94748182687201	4.03554541109063	5.49491825771876	2.2581879933633	2.16784403887165	1.70174756598032	1.54255408227273	1.27737033287407	1.53733693513413	3.55415383966545	2.59100528886443	5.78910256823332	2.08974711384248	2.46411187109332	1.3281862478263	1.10991894759332	4.09915299281691	-1.14456265985177	-1.14456265985177	3.9542919081765	2.44060336099225	1.45859981763384	2.75003973358942	-1.14456265985177	3.05814879496652	3.06613582197074	-1.14456265985177	2.29255819550593	0.491219722152185	1.35395371910108	1.68076385129561	-1.14456265985177	4.38191402366492	2.40714828613883
ECB_00250	0.658708418103195	0.49061729093279	0.807978585965526	1.28154133644722	1.83044920623089	1.68857462901673	1.7536699934789	1.68789111825176	0.857902244565948	0.864408982329716	0.780805482297176	0.776133704610312	1.22964554134301	1.39157449754636	2.9657972152472	2.00254817242365	2.28225632241601	2.4164347967276	1.67527511134132	0.579801469609099	0.0775381461736503	0.873680995854621	0.656957597873938	-1.14456265985177	0.912154263043085	2.17548805817606	0.620799832099572	0.396002576566743	0.261889892392065	-1.14456265985177	1.10991894759332	-1.14456265985177	2.83749994819626	-1.14456265985177	1.54681200556016	0.955758142077006	-1.14456265985177	1.18784500153896	2.04585963171787	-1.14456265985177	-1.14456265985177	1.60348803215972	1.10780086725741	0.814001593828345	0.40895576380395	1.15838540574797	2.68825394258401	-1.14456265985177	2.40714828613883
ECB_00251	0.169307086795199	0.0409392204338137	-1.14456265985177	0.660330103329063	-1.14456265985177	-1.14456265985177	-1.14456265985177	-1.14456265985177	-1.14456265985177	-1.14456265985177	-0.233394293334672	-1.14456265985177	-0.0860598443357402	-0.147845909031473	-1.14456265985177	-1.14456265985177	1.03961835607141	0.64427624833894	-1.14456265985177	-1.14456265985177	-1.14456265985177	0.0808667912737649	-1.14456265985177	-1.14456265985177	-1.14456265985177	1.20954566812014	2.23010458192407	-1.14456265985177	-1.14456265985177	0.698124209481755	-1.14456265985177	-1.14456265985177	-1.14456265985177	-1.14456265985177	-1.14456265985177	0.400375956037119	-1.14456265985177	-1.14456265985177	-1.14456265985177	-1.14456265985177	-1.14456265985177	-1.14456265985177	-1.14456265985177	-1.14456265985177	-1.14456265985177	0.27305281217928	-1.14456265985177	-1.14456265985177	-1.14456265985177
ECB_00252	0.169307086795199	1.7777991631998	1.46276356272615	1.28154133644722	-1.14456265985177	-1.14456265985177	-1.14456265985177	-1.14456265985177	1.23173229719895	1.06506632028684	1.4296124486289	1.20128324319447	1.96630746025103	1.51327824302959	-1.14456265985177	-1.14456265985177	-1.14456265985177	-1.14456265985177	1.2556664091013	1.5933462970028	0.538763548190739	0.54313367094921	-1.14456265985177	-1.14456265985177	-1.14456265985177	1.73874904756356	-1.14456265985177	-1.14456265985177	0.261889892392065	-1.14456265985177	-1.14456265985177	-1.14456265985177	-1.14456265985177	-1.14456265985177	-1.14456265985177	0.400375956037119	0.804561649352554	-1.14456265985177	-1.14456265985177	-1.14456265985177	-1.14456265985177	-1.14456265985177	1.10780086725741	0.814001593828345	0.80707880871862	1.15838540574797	-1.14456265985177	-1.14456265985177	-1.14456265985177
ECB_00253	-1.14456265985177	-1.14456265985177	-1.14456265985177	1.50887448974729	0.753991024007359	-1.14456265985177	-1.14456265985177	-1.14456265985177	1.23173229719895	1.23906607857848	-0.233394293334672	0.933858684841608	1.05611748310087	-1.14456265985177	-1.14456265985177	-1.14456265985177	1.2122713917033	1.2616736279918	0.983904798264897	0.915725688412132	-1.14456265985177	0.0808667912737649	-1.14456265985177	1.53733693513413	-1.14456265985177	2.59100528886443	-1.14456265985177	1.88070481252967	-1.14456265985177	-1.14456265985177	1.10991894759332	-1.14456265985177	1.99611856819068	-1.14456265985177	2.33291056935178	1.64151670308225	0.804561649352554	-1.14456265985177	-1.14456265985177	-1.14456265985177	2.55249387379593	-1.14456265985177	-1.14456265985177	-1.14456265985177	0.624318871057234	0.27305281217928	-1.14456265985177	-1.14456265985177	-1.14456265985177
ECB_00254	0.658708418103195	0.0409392204338137	3.10174297683501	-1.14456265985177	-1.14456265985177	-1.14456265985177	-1.14456265985177	-1.14456265985177	0.857902244565948	0.864408982329716	0.780805482297176	0.120947138722964	1.22964554134301	0.522102018934244	-1.14456265985177	-1.14456265985177	1.03961835607141	0.344424579105849	0.639427358607223	0.108840030309033	1.1302786189411	0.0808667912737649	-1.14456265985177	-1.14456265985177	1.58903985180236	0.686031073756668	-1.14456265985177	0.396002576566743	1.66227896158858	-1.14456265985177	1.10991894759332	-1.14456265985177	-1.14456265985177	-1.14456265985177	-1.14456265985177	0.400375956037119	-1.14456265985177	-1.14456265985177	-1.14456265985177	1.73384090048809	-1.14456265985177	2.39745120060878	-1.14456265985177	1.28512970953339	0.40895576380395	0.792958158421783	-1.14456265985177	-1.14456265985177	-1.14456265985177
ECB_00255	0.169307086795199	-1.14456265985177	-1.14456265985177	1.28154133644722	1.39681087950186	-1.14456265985177	-1.14456265985177	-1.14456265985177	0.323642658552469	1.23906607857848	1.2066694685541	0.776133704610312	2.30364656957516	8.29164739781654	4.24203186618272	1.26062797837285	0.604471103634799	1.2616736279918	0.639427358607223	-1.14456265985177	-1.14456265985177	-1.14456265985177	-1.14456265985177	-1.14456265985177	2.65576344608118	2.91234876690618	-1.14456265985177	1.33551398611836	0.778581956606167	-1.14456265985177	1.10991894759332	-1.14456265985177	-1.14456265985177	1.72444096222187	-1.14456265985177	0.955758142077006	1.89803961618119	1.91725697004585	-1.14456265985177	-1.14456265985177	-1.14456265985177	-1.14456265985177	-1.14456265985177	4.11931889948402	2.96429934986336	1.68076385129561	4.69892195952731	2.71693715363021	-1.14456265985177
ECB_00256	3.39624623155482	3.71844941621594	3.93883255779093	3.98082739923861	3.65866651502991	1.68857462901673	3.08151033663271	5.04605295795591	4.30568432592734	3.63886595455148	3.78225996882145	4.07407592226196	3.82070161200484	4.33714322462937	5.78101739561483	4.61749823832684	4.68132251086929	5.60818879831691	3.78999204181398	4.22513891189456	3.73223307349961	3.53939399413975	4.21214465105126	2.82395551931987	3.55415383966545	4.34685999930235	5.74855825542712	3.13997973869066	3.34839679103128	0.698124209481755	3.97497766127243	2.88267236628877	2.83749994819626	-1.14456265985177	3.50105585539617	3.40312768414949	3.09652331660174	3.47628093374017	1.29776405245506	3.05814879496652	2.55249387379593	2.90335619528787	3.84246462568455	3.21530477442991	3.2829667342106	2.48501189269295	2.68825394258401	3.23799172903874	2.40714828613883
ECB_00257	0.658708418103195	2.03019954569511	-1.14456265985177	0.170553715011587	0.753991024007359	1.68857462901673	1.7536699934789	-1.14456265985177	2.14753543555325	1.23906607857848	1.0795468196373	1.07436005780664	1.52119456223515	1.10939916093257	2.32894998076444	-1.14456265985177	2.49066618996628	2.89800128897173	2.37277656795885	1.76058075835922	1.8494078038525	2.60113308865132	1.27737033287407	-1.14456265985177	3.55415383966545	3.00521028520038	2.44994976213924	1.88070481252967	2.33611244682297	1.75514066230739	1.10991894759332	-1.14456265985177	1.99611856819068	-1.14456265985177	1.54681200556016	0.955758142077006	2.50183176741673	1.18784500153896	1.29776405245506	1.73384090048809	1.74061569172315	1.60348803215972	-1.14456265985177	1.63299554013225	1.23692963671869	1.88257880355613	-1.14456265985177	-1.14456265985177	-1.14456265985177
ECB_00258	-1.14456265985177	-1.14456265985177	-1.14456265985177	-1.14456265985177	-1.14456265985177	-1.14456265985177	-1.14456265985177	-1.14456265985177	0.323642658552469	-1.14456265985177	-1.14456265985177	-1.14456265985177	-1.14456265985177	-1.14456265985177	-1.14456265985177	-1.14456265985177	0.604471103634799	0.344424579105849	-1.14456265985177	-1.14456265985177	0.0775381461736503	-1.14456265985177	-1.14456265985177	-1.14456265985177	0.912154263043085	1.09707204720974	-1.14456265985177	-1.14456265985177	-1.14456265985177	-1.14456265985177	-1.14456265985177	-1.14456265985177	-1.14456265985177	-1.14456265985177	-1.14456265985177	-1.14456265985177	-1.14456265985177	-1.14456265985177	-1.14456265985177	-1.14456265985177	-1.14456265985177	2.39745120060878	1.10780086725741	-1.14456265985177	-1.14456265985177	-1.14456265985177	-1.14456265985177	-1.14456265985177	-1.14456265985177
ECB_00259	-1.14456265985177	-1.14456265985177	-1.14456265985177	-1.14456265985177	-1.14456265985177	-1.14456265985177	-1.14456265985177	-1.14456265985177	-1.14456265985177	-1.14456265985177	-1.14456265985177	-1.14456265985177	-1.14456265985177	-1.14456265985177	-1.14456265985177	-1.14456265985177	-1.14456265985177	-0.0693881291742218	-1.14456265985177	-1.14456265985177	0.0775381461736503	-1.14456265985177	-1.14456265985177	-1.14456265985177	-1.14456265985177	-0.282732194624309	-1.14456265985177	-1.14456265985177	-1.14456265985177	-1.14456265985177	-1.14456265985177	-1.14456265985177	-1.14456265985177	-1.14456265985177	-1.14456265985177	-1.14456265985177	-1.14456265985177	-1.14456265985177	-1.14456265985177	-1.14456265985177	-1.14456265985177	1.60348803215972	-1.14456265985177	-1.14456265985177	-1.14456265985177	-1.14456265985177	-1.14456265985177	-1.14456265985177	-1.14456265985177
ECB_00260	-1.14456265985177	0.0409392204338137	-1.14456265985177	0.170553715011587	1.83044920623089	-1.14456265985177	-1.14456265985177	2.49306290983839	1.23173229719895	1.23906607857848	0.387042982908333	-0.235842279441527	0.618451600503499	1.25788850042597	1.13645877184292	2.00254817242365	2.72821394002039	2.26547765488744	0.639427358607223	0.108840030309033	1.70174756598032	-1.14456265985177	2.69735840677725	2.82395551931987	2.8860643233546	0.686031073756668	2.64032637005587	1.63484194729996	0.778581956606167	0.698124209481755	3.16554400236403	-1.14456265985177	-1.14456265985177	1.72444096222187	1.54681200556016	1.88769657364963	-1.14456265985177	-1.14456265985177	1.29776405245506	-1.14456265985177	2.55249387379593	3.81750306844291	-1.14456265985177	1.07060354177534	0.40895576380395	0.27305281217928	-1.14456265985177	-1.14456265985177	-1.14456265985177
ECB_00261	0.658708418103195	0.0409392204338137	-1.14456265985177	0.170553715011587	-1.14456265985177	-1.14456265985177	-1.14456265985177	0.994442904845504	1.23173229719895	-1.14456265985177	-1.14456265985177	-0.235842279441527	-1.14456265985177	0.749717055748705	-1.14456265985177	-1.14456265985177	0.31017573424692	2.26547765488744	-1.14456265985177	-1.14456265985177	0.0775381461736503	-1.14456265985177	0.656957597873938	1.53733693513413	-1.14456265985177	-1.14456265985177	2.95856003751073	0.950201861197555	-1.14456265985177	0.698124209481755	-1.14456265985177	-1.14456265985177	-1.14456265985177	-1.14456265985177	-1.14456265985177	-1.14456265985177	-1.14456265985177	-1.14456265985177	-1.14456265985177	-1.14456265985177	2.55249387379593	-1.14456265985177	1.10780086725741	0.491219722152185	0.80707880871862	-1.14456265985177	-1.14456265985177	-1.14456265985177	-1.14456265985177
ECB_00262	1.70159487259629	1.06984550738799	0.807978585965526	1.00775045094618	1.39681087950186	-1.14456265985177	-1.14456265985177	2.49306290983839	3.9718505279392	1.06506632028684	1.2066694685541	1.07436005780664	-0.0860598443357402	0.522102018934244	-1.14456265985177	2.00254817242365	3.44497676333181	4.47274952909652	0.154497435491264	1.76058075835922	1.98294713869244	1.3543765412183	0.656957597873938	-1.14456265985177	1.58903985180236	1.09707204720974	2.23010458192407	0.396002576566743	2.46411187109332	2.08123891693025	2.29525286156681	-1.14456265985177	-1.14456265985177	2.53428540170979	3.20645818062946	2.09697715598234	1.89803961618119	2.75003973358942	-1.14456265985177	-1.14456265985177	2.55249387379593	-1.14456265985177	2.64471818849589	0.814001593828345	1.46166726599704	0.27305281217928	3.2080711496041	-1.14456265985177	-1.14456265985177
ECB_00263	2.40213377290843	2.03019954569511	0.807978585965526	0.170553715011587	2.65325180371639	-1.14456265985177	2.56717449920081	1.68789111825176	4.18937022795068	1.77211926285287	2.00876924419718	1.31717665711324	1.96630746025103	1.10939916093257	2.32894998076444	1.26062797837285	2.97852972188744	3.75668483987913	2.1335110421854	1.76058075835922	2.32111425869916	1.54255408227273	3.77815669863738	-1.14456265985177	2.04007587718994	1.58398444029319	1.23256134741632	2.94078670135877	2.58154405073817	2.08123891693025	2.64752348640883	-1.14456265985177	-1.14456265985177	1.72444096222187	2.33291056935178	3.0518558492933	2.50183176741673	2.75003973358942	2.53116698504202	-1.14456265985177	-1.14456265985177	-1.14456265985177	2.92694788236647	1.47009953819011	2.23541968537893	1.44444973259578	1.86178486924341	-1.14456265985177	-1.14456265985177
ECB_00264	1.50675362009094	1.06984550738799	1.90258704925869	1.28154133644722	0.753991024007359	-1.14456265985177	-1.14456265985177	2.77113386475109	1.76383504799744	1.23906607857848	1.2066694685541	1.52287539968431	0.322197095481189	1.39157449754636	-1.14456265985177	-1.14456265985177	1.7418329266931	2.48629785985546	1.67527511134132	0.579801469609099	1.34856673982946	0.873680995854621	1.27737033287407	-1.14456265985177	2.04007587718994	1.66352751074898	1.23256134741632	1.33551398611836	1.42689578988106	1.3281862478263	1.10991894759332	2.03700187370823	1.99611856819068	1.72444096222187	1.54681200556016	2.44060336099225	1.45859981763384	2.3938446440464	-1.14456265985177	-1.14456265985177	1.74061569172315	-1.14456265985177	1.82281943974943	0.0413963409864713	1.10869516521045	0.792958158421783	-1.14456265985177	-1.14456265985177	-1.14456265985177
ECB_00265	0.169307086795199	-1.14456265985177	-1.14456265985177	0.170553715011587	1.39681087950186	1.68857462901673	1.7536699934789	-1.14456265985177	0.323642658552469	0.328725926293226	-0.233394293334672	0.776133704610312	-0.0860598443357402	0.522102018934244	-1.14456265985177	1.26062797837285	1.2122713917033	0.884482042103659	0.983904798264897	1.76058075835922	1.70174756598032	1.13574910512204	0.656957597873938	-1.14456265985177	1.58903985180236	-1.14456265985177	1.23256134741632	-1.14456265985177	1.66227896158858	-1.14456265985177	-1.14456265985177	-1.14456265985177	-1.14456265985177	-1.14456265985177	-1.14456265985177	0.955758142077006	0.804561649352554	1.91725697004585	-1.14456265985177	-1.14456265985177	-1.14456265985177	-1.14456265985177	-1.14456265985177	0.0413963409864713	2.50547476033221	1.15838540574797	-1.14456265985177	-1.14456265985177	5.50085969560766
ECB_00266	-1.14456265985177	-1.14456265985177	-1.14456265985177	-1.14456265985177	0.753991024007359	-1.14456265985177	-1.14456265985177	-1.14456265985177	0.323642658552469	-0.0811656438609589	-1.14456265985177	-0.235842279441527	-1.14456265985177	-1.14456265985177	-1.14456265985177	-1.14456265985177	0.604471103634799	1.2616736279918	0.154497435491264	-1.14456265985177	0.0775381461736503	-1.14456265985177	-1.14456265985177	-1.14456265985177	-1.14456265985177	1.09707204720974	-1.14456265985177	0.396002576566743	-1.14456265985177	-1.14456265985177	-1.14456265985177	-1.14456265985177	-1.14456265985177	-1.14456265985177	-1.14456265985177	-1.14456265985177	-1.14456265985177	-1.14456265985177	-1.14456265985177	-1.14456265985177	-1.14456265985177	2.90335619528787	1.10780086725741	-1.14456265985177	-1.14456265985177	0.27305281217928	-1.14456265985177	-1.14456265985177	2.40714828613883
ECB_00267	4.0498786312105	5.70759480037423	4.10963082719892	5.56077780213938	5.10072730393733	1.68857462901673	-1.14456265985177	-1.14456265985177	3.25680781327447	4.69117190482136	5.51289737350428	5.22638956706583	5.23126602189394	5.10296932976869	1.13645877184292	1.26062797837285	2.67242959386574	3.04365474365667	3.83036986691512	5.32736387525135	4.15149154450334	4.15939327442786	3.27858457736303	2.82395551931987	2.65576344608118	2.59100528886443	2.95856003751073	4.89719333064878	4.89382889629968	4.151383220035	3.84550889445142	2.88267236628877	2.83749994819626	3.72225412454387	1.54681200556016	5.24653187338894	4.89097284833462	5.38789944764824	3.96578027844546	-1.14456265985177	-1.14456265985177	1.60348803215972	1.82281943974943	4.65200561081803	4.124197851323	6.19525267558091	-1.14456265985177	1.88751206541444	-1.14456265985177
ECB_00268	4.68979529892486	5.85979611027823	5.55835053288828	4.84190076340248	5.52532019194767	3.67803502691801	3.45926664719917	4.1340508084373	3.65829882672597	5.39343737367313	6.02780687979913	5.62917703240446	5.24101331383301	5.36917696282579	2.9657972152472	3.13175476547168	4.8155534956811	4.0367898417084	4.6334728213175	5.40367313716287	4.94793167092642	4.72976902952685	3.93779535866551	2.32209348920998	3.55415383966545	2.63049274445517	3.21879281293609	5.19379519026829	5.43354791115577	4.88697150889207	3.97497766127243	4.09915299281691	2.83749994819626	3.72225412454387	-1.14456265985177	5.59180743216161	5.46138454456162	6.02869725297535	5.14064702044295	3.98090101214664	3.06613582197074	1.60348803215972	2.29255819550593	5.76128812551968	4.1081818976664	6.30289875524858	3.58886303839275	3.23799172903874	-1.14456265985177
ECB_00269	3.39624623155482	3.88557692780843	1.90258704925869	3.98082739923861	4.71062102468555	3.00463857568863	4.21652137038667	5.5277458540735	3.53651310583875	4.09497352940402	4.28869962293964	4.00903734421759	3.82070161200484	3.67735482609451	1.85670867751432	3.57587701597566	4.87825645368959	3.54509792227535	3.1887889081856	3.87788437518977	3.53170489229216	4.18711386586911	3.01723169415348	4.28613622429236	4.00852742798633	2.70633477227877	1.23256134741632	3.2300820653511	3.47468308930708	3.46104063503511	2.92982647910586	3.41044535096565	1.99611856819068	1.72444096222187	2.33291056935178	4.12343094409602	4.25677591574667	3.81348492597423	4.10963163976204	1.73384090048809	3.44350613773803	3.57224564903059	3.70021316509812	4.24769160389462	3.03394758135334	4.50175252034054	1.86178486924341	2.71693715363021	-1.14456265985177
ECB_00270	4.62076579895406	6.0191790867692	4.89660037666755	5.27597586097013	5.31228631768839	3.38042605972246	4.00548539147813	4.99310288985836	4.4133080097471	5.15399713944235	6.03603167372717	5.70295209747387	5.03232967703748	4.53190603591493	4.3441235658477	4.30853504900897	5.62708730107073	4.3663158309709	5.87171586540551	6.64560833926761	5.94311374507955	6.00677296830435	5.11173547264908	5.47043291209985	5.78651943742393	3.5883234075012	3.79847664487102	6.13006662146151	6.1986219807703	6.21561754628942	5.1131445325765	4.09915299281691	4.30082619724279	5.14420205777714	3.9542919081765	6.73325341348712	6.74635407587234	6.34664644162814	5.69067022115508	4.93987343545708	4.94851731549546	5.08407833849233	4.86552671860191	6.2149746103512	4.31766311655461	6.59177263885743	2.68825394258401	4.56687011426909	3.82830175589725
ECB_00271	0.658708418103195	1.63212024605961	0.807978585965526	1.00775045094618	-1.14456265985177	-1.14456265985177	-1.14456265985177	1.68789111825176	1.76383504799744	0.626040423220937	1.0795468196373	1.61518834515588	0.856051251846014	1.10939916093257	2.68258875630574	2.48499472165417	2.49066618996628	2.7919595947559	1.99675107339171	1.90985746903671	1.34856673982946	1.3543765412183	1.69920835939301	-1.14456265985177	2.38102437793538	2.46552443181301	-1.14456265985177	1.63484194729996	0.778581956606167	1.3281862478263	1.10991894759332	-1.14456265985177	-1.14456265985177	-1.14456265985177	1.54681200556016	1.34174444363156	1.89803961618119	-1.14456265985177	-1.14456265985177	-1.14456265985177	1.74061569172315	-1.14456265985177	1.10780086725741	1.07060354177534	1.82387831864246	1.88257880355613	-1.14456265985177	-1.14456265985177	-1.14456265985177
ECB_00272	2.16195691381109	1.28432317141335	3.25548994901921	2.61005059356875	1.39681087950186	-1.14456265985177	1.7536699934789	2.77113386475109	3.9718505279392	2.23801824168867	2.19854666460683	3.08488711778524	2.57594787707216	1.99934767248632	1.13645877184292	-1.14456265985177	3.34178785434057	2.4164347967276	1.67527511134132	2.48356582611147	2.21712658052034	2.51579537893676	2.86621099251206	2.32209348920998	4.00852742798633	2.88000734811279	0.620799832099572	2.82974320121392	2.79087123421727	2.93142475794462	2.29525286156681	2.88267236628877	-1.14456265985177	2.53428540170979	2.83536476649696	2.27917704950609	1.89803961618119	2.3938446440464	2.04585963171787	1.73384090048809	3.06613582197074	2.90335619528787	2.64471818849589	2.43094472423124	2.85303599292194	2.48501189269295	-1.14456265985177	2.71693715363021	2.40714828613883
ECB_00273	-1.14456265985177	-1.14456265985177	-1.14456265985177	-1.14456265985177	-1.14456265985177	-1.14456265985177	-1.14456265985177	0.994442904845504	0.857902244565948	-0.0811656438609589	-1.14456265985177	0.120947138722964	-1.14456265985177	-1.14456265985177	-1.14456265985177	-1.14456265985177	2.2053823572747	2.5528930168649	-1.14456265985177	-1.14456265985177	-1.14456265985177	0.0808667912737649	0.656957597873938	2.32209348920998	-1.14456265985177	-0.282732194624309	1.96972228950834	-1.14456265985177	1.14211254530456	0.698124209481755	1.10991894759332	-1.14456265985177	-1.14456265985177	-1.14456265985177	2.33291056935178	0.955758142077006	-1.14456265985177	-1.14456265985177	-1.14456265985177	-1.14456265985177	1.74061569172315	-1.14456265985177	1.10780086725741	-1.14456265985177	-1.14456265985177	-1.14456265985177	-1.14456265985177	-1.14456265985177	3.28688489602319
ECB_00274	0.658708418103195	1.06984550738799	0.807978585965526	-1.14456265985177	-1.14456265985177	-1.14456265985177	-1.14456265985177	-1.14456265985177	1.23173229719895	1.06506632028684	0.780805482297176	0.120947138722964	0.856051251846014	0.239515558392387	-1.14456265985177	-1.14456265985177	-1.14456265985177	-1.14456265985177	1.2556664091013	-1.14456265985177	1.1302786189411	0.54313367094921	2.02209167804785	-1.14456265985177	-1.14456265985177	0.308292086350714	-1.14456265985177	0.396002576566743	1.66227896158858	1.3281862478263	-1.14456265985177	-1.14456265985177	-1.14456265985177	-1.14456265985177	-1.14456265985177	0.400375956037119	-1.14456265985177	1.18784500153896	-1.14456265985177	-1.14456265985177	-1.14456265985177	-1.14456265985177	-1.14456265985177	0.491219722152185	1.10869516521045	1.44444973259578	-1.14456265985177	-1.14456265985177	-1.14456265985177
ECB_00275	0.169307086795199	0.0409392204338137	-1.14456265985177	0.170553715011587	-1.14456265985177	-1.14456265985177	-1.14456265985177	0.994442904845504	-1.14456265985177	1.06506632028684	0.387042982908333	-1.14456265985177	0.618451600503499	-0.147845909031473	-1.14456265985177	-1.14456265985177	-1.14456265985177	0.344424579105849	0.154497435491264	-1.14456265985177	-1.14456265985177	0.54313367094921	-1.14456265985177	-1.14456265985177	1.58903985180236	-1.14456265985177	-1.14456265985177	-1.14456265985177	0.778581956606167	0.698124209481755	-1.14456265985177	-1.14456265985177	-1.14456265985177	-1.14456265985177	-1.14456265985177	-1.14456265985177	0.804561649352554	-1.14456265985177	-1.14456265985177	-1.14456265985177	1.74061569172315	-1.14456265985177	-1.14456265985177	-1.14456265985177	0.142908330656214	-1.14456265985177	-1.14456265985177	-1.14456265985177	-1.14456265985177
ECB_00276	-1.14456265985177	0.49061729093279	-1.14456265985177	0.660330103329063	0.753991024007359	-1.14456265985177	1.7536699934789	1.68789111825176	0.857902244565948	-0.0811656438609589	0.780805482297176	0.120947138722964	0.322197095481189	0.522102018934244	-1.14456265985177	2.00254817242365	2.88358870274063	1.79763197719113	-1.14456265985177	0.579801469609099	0.0775381461736503	0.54313367094921	-1.14456265985177	-1.14456265985177	-1.14456265985177	-0.282732194624309	-1.14456265985177	-1.14456265985177	0.261889892392065	0.698124209481755	2.29525286156681	2.03700187370823	-1.14456265985177	-1.14456265985177	1.54681200556016	1.88769657364963	1.89803961618119	-1.14456265985177	-1.14456265985177	-1.14456265985177	-1.14456265985177	-1.14456265985177	1.82281943974943	-1.14456265985177	0.966651252296271	0.792958158421783	-1.14456265985177	3.23799172903874	-1.14456265985177
ECB_00277	0.169307086795199	1.06984550738799	0.807978585965526	-1.14456265985177	1.39681087950186	-1.14456265985177	-1.14456265985177	-1.14456265985177	0.323642658552469	-0.0811656438609589	-0.233394293334672	0.120947138722964	-0.0860598443357402	0.239515558392387	-1.14456265985177	-1.14456265985177	0.31017573424692	-0.0693881291742218	-1.14456265985177	-1.14456265985177	-1.14456265985177	0.0808667912737649	-1.14456265985177	-1.14456265985177	-1.14456265985177	0.686031073756668	-1.14456265985177	-1.14456265985177	-1.14456265985177	1.75514066230739	-1.14456265985177	-1.14456265985177	-1.14456265985177	-1.14456265985177	-1.14456265985177	0.955758142077006	-1.14456265985177	-1.14456265985177	-1.14456265985177	-1.14456265985177	-1.14456265985177	-1.14456265985177	-1.14456265985177	-1.14456265985177	0.40895576380395	0.27305281217928	-1.14456265985177	-1.14456265985177	-1.14456265985177
ECB_00278	0.169307086795199	0.49061729093279	-1.14456265985177	0.170553715011587	-1.14456265985177	-1.14456265985177	-1.14456265985177	-1.14456265985177	-1.14456265985177	-0.0811656438609589	-0.233394293334672	-0.235842279441527	0.322197095481189	-0.147845909031473	1.13645877184292	-1.14456265985177	0.840647546754567	-1.14456265985177	-1.14456265985177	0.108840030309033	-1.14456265985177	0.873680995854621	-1.14456265985177	-1.14456265985177	-1.14456265985177	0.057388765968607	-1.14456265985177	-1.14456265985177	0.261889892392065	-1.14456265985177	-1.14456265985177	-1.14456265985177	-1.14456265985177	-1.14456265985177	-1.14456265985177	-1.14456265985177	-1.14456265985177	1.18784500153896	-1.14456265985177	-1.14456265985177	-1.14456265985177	-1.14456265985177	-1.14456265985177	0.0413963409864713	-0.219595882318908	0.792958158421783	1.86178486924341	-1.14456265985177	-1.14456265985177
ECB_00279	3.22043645992083	3.26370848206951	1.46276356272615	3.34267323305839	3.17152785009592	3.00463857568863	1.7536699934789	-1.14456265985177	1.52343888257932	3.48149834234097	2.92445342577738	3.23489562583039	3.82070161200484	3.65176709651862	3.5828144285158	3.75525199429864	2.72821394002039	2.5528930168649	3.41826531074038	3.5143098814811	3.39643160872975	3.98083791691755	4.33193041958579	2.32209348920998	3.79919330717326	2.55039358331187	2.64032637005587	3.2300820653511	2.33611244682297	3.75993363087697	3.16554400236403	2.03700187370823	-1.14456265985177	1.72444096222187	1.54681200556016	3.61968469188416	2.23189525282295	1.18784500153896	2.53116698504202	-1.14456265985177	1.74061569172315	3.81750306844291	1.82281943974943	3.1109318363152	2.55383702057466	3.61360425633585	2.68825394258401	2.71693715363021	-1.14456265985177
ECB_00280	2.94651809078025	1.7777991631998	2.92951914219293	3.45306532737003	4.02192912681322	-1.14456265985177	1.7536699934789	1.68789111825176	1.96875144048551	2.7068799792036	2.31224511849666	2.64398785784013	3.4686803910836	3.235508849415	2.32894998076444	1.26062797837285	1.2122713917033	1.79763197719113	3.3642399345622	2.38592244381119	3.02023669754508	2.75787542898983	3.01723169415348	-1.14456265985177	0.912154263043085	1.49956817564777	4.0858727435359	2.82974320121392	2.19541729509468	2.34586678287309	3.16554400236403	2.88267236628877	3.36351254605959	1.72444096222187	2.33291056935178	3.14805340257154	1.45859981763384	2.3938446440464	3.18067458622076	1.73384090048809	1.74061569172315	1.60348803215972	1.82281943974943	2.515483310464	2.29369603754512	3.07876162921113	-1.14456265985177	-1.14456265985177	-1.14456265985177
ECB_00281	-1.14456265985177	-1.14456265985177	-1.14456265985177	-1.14456265985177	0.753991024007359	-1.14456265985177	-1.14456265985177	-1.14456265985177	1.23173229719895	-1.14456265985177	-1.14456265985177	-1.14456265985177	-1.14456265985177	-1.14456265985177	-1.14456265985177	1.26062797837285	0.604471103634799	-1.14456265985177	0.639427358607223	-1.14456265985177	0.0775381461736503	0.0808667912737649	-1.14456265985177	-1.14456265985177	2.04007587718994	0.686031073756668	-1.14456265985177	-1.14456265985177	-1.14456265985177	-1.14456265985177	-1.14456265985177	-1.14456265985177	1.99611856819068	-1.14456265985177	-1.14456265985177	0.400375956037119	-1.14456265985177	-1.14456265985177	-1.14456265985177	-1.14456265985177	-1.14456265985177	1.60348803215972	1.10780086725741	-1.14456265985177	0.142908330656214	-1.14456265985177	1.86178486924341	-1.14456265985177	-1.14456265985177
ECB_00282	0.169307086795199	-1.14456265985177	0.807978585965526	0.660330103329063	0.753991024007359	-1.14456265985177	2.56717449920081	4.62663842428512	2.30621267656915	-0.0811656438609589	-0.233394293334672	-1.14456265985177	0.322197095481189	-1.14456265985177	1.13645877184292	2.00254817242365	3.11009976573599	1.79763197719113	-1.14456265985177	0.579801469609099	0.538763548190739	-1.14456265985177	-1.14456265985177	-1.14456265985177	2.8860643233546	2.22813600575318	-1.14456265985177	-1.14456265985177	-1.14456265985177	-1.14456265985177	-1.14456265985177	-1.14456265985177	-1.14456265985177	-1.14456265985177	-1.14456265985177	-1.14456265985177	1.45859981763384	-1.14456265985177	-1.14456265985177	2.54486977292157	1.74061569172315	2.39745120060878	1.82281943974943	-1.14456265985177	-0.219595882318908	0.27305281217928	-1.14456265985177	-1.14456265985177	-1.14456265985177
ECB_00283	2.40213377290843	0.813307995521492	1.90258704925869	1.28154133644722	5.43784241776094	3.38042605972246	3.7581321077986	6.43642236224016	4.9062152876106	1.77211926285287	1.2066694685541	0.933858684841608	1.64654632068473	3.26958746889688	4.52887923492453	4.79190911998706	5.13603339984443	4.23131355833465	2.47880894592704	1.40298477482784	0.538763548190739	0.0808667912737649	4.64109889804462	6.11185492490175	5.69874793534603	1.49956817564777	1.64976748569488	1.63484194729996	1.86338415597142	2.08123891693025	4.09376223008094	3.41044535096565	5.01154843155015	-1.14456265985177	-1.14456265985177	1.88769657364963	3.25021415399373	2.75003973358942	2.04585963171787	5.51076647874581	5.26207802566505	3.57224564903059	2.92694788236647	3.05575320771108	3.49512535236524	2.05892190994122	3.58886303839275	3.23799172903874	-1.14456265985177
ECB_00284	1.70159487259629	0.813307995521492	2.5067764783623	1.00775045094618	6.90826631650994	5.37145866344062	4.21652137038667	5.63531823903558	3.87472754573336	1.39303785626963	1.2066694685541	1.78316225546675	3.04678958694579	5.00543474218646	6.71306721631602	4.52168445335442	5.42353331259996	4.05974679193192	3.30810401048664	2.89122126220944	2.50870346680838	1.7080350376883	7.39653850281286	3.73332988482089	4.69337300375626	2.63049274445517	2.44994976213924	2.94078670135877	2.88506163678584	3.75993363087697	7.38168190100101	4.09915299281691	4.05065336501536	3.42394362962813	3.20645818062946	2.58556479184273	2.50183176741673	1.18784500153896	3.18067458622076	5.05212192168916	4.54726727951468	3.57224564903059	2.92694788236647	4.77637600576948	3.2829667342106	2.35669654838179	4.69892195952731	4.1696802361007	-1.14456265985177
ECB_00285	3.22043645992083	1.06984550738799	-1.14456265985177	0.660330103329063	2.65325180371639	-1.14456265985177	-1.14456265985177	-1.14456265985177	2.57859667607182	1.87848640648082	1.0795468196373	1.31717665711324	-0.0860598443357402	2.07914514411324	3.40505104360042	2.00254817242365	1.94594178122873	1.68190202464944	4.72192015480093	4.04615542263466	2.95743714862812	0.0808667912737649	3.01723169415348	2.32209348920998	2.38102437793538	1.87799727122237	2.44994976213924	1.63484194729996	1.66227896158858	0.698124209481755	3.54534354066244	2.03700187370823	2.83749994819626	-1.14456265985177	-1.14456265985177	4.21492596314976	2.92436908986951	2.75003973358942	1.29776405245506	-1.14456265985177	2.55249387379593	1.60348803215972	-1.14456265985177	2.43094472423124	4.84769820137358	3.86873282079279	1.86178486924341	1.88751206541444	-1.14456265985177
ECB_00286	-1.14456265985177	-1.14456265985177	-1.14456265985177	-1.14456265985177	-1.14456265985177	3.00463857568863	-1.14456265985177	4.22874341191978	1.96875144048551	-1.14456265985177	-0.233394293334672	-1.14456265985177	-1.14456265985177	0.239515558392387	5.03541706481912	2.48499472165417	1.84761001659836	2.09650145276926	1.4815014140694	0.579801469609099	0.868664089830856	0.54313367094921	0.656957597873938	2.32209348920998	-1.14456265985177	0.308292086350714	2.23010458192407	-1.14456265985177	-1.14456265985177	-1.14456265985177	-1.14456265985177	-1.14456265985177	-1.14456265985177	-1.14456265985177	4.2985111387178	-1.14456265985177	1.89803961618119	-1.14456265985177	-1.14456265985177	-1.14456265985177	-1.14456265985177	-1.14456265985177	2.92694788236647	0.814001593828345	1.10869516521045	-1.14456265985177	-1.14456265985177	-1.14456265985177	2.40714828613883
ECB_00287	0.169307086795199	-1.14456265985177	-1.14456265985177	-1.14456265985177	0.753991024007359	3.00463857568863	-1.14456265985177	2.14715027332184	1.96875144048551	-0.0811656438609589	-0.233394293334672	-1.14456265985177	-0.0860598443357402	-0.147845909031473	2.32894998076444	-1.14456265985177	1.84761001659836	1.41656576779521	0.983904798264897	0.108840030309033	-1.14456265985177	0.0808667912737649	-1.14456265985177	-1.14456265985177	-1.14456265985177	0.838232169870995	-1.14456265985177	0.396002576566743	-1.14456265985177	-1.14456265985177	-1.14456265985177	-1.14456265985177	1.99611856819068	-1.14456265985177	3.20645818062946	-1.14456265985177	-1.14456265985177	-1.14456265985177	-1.14456265985177	-1.14456265985177	1.74061569172315	-1.14456265985177	3.16261322242608	-1.14456265985177	-0.219595882318908	0.792958158421783	-1.14456265985177	-1.14456265985177	-1.14456265985177
ECB_00288	-1.14456265985177	-1.14456265985177	-1.14456265985177	0.660330103329063	-1.14456265985177	1.68857462901673	1.7536699934789	2.49306290983839	2.57859667607182	-0.0811656438609589	-0.233394293334672	0.38315029768055	0.618451600503499	-1.14456265985177	1.13645877184292	-1.14456265985177	1.36513880798841	2.26547765488744	0.983904798264897	0.579801469609099	-1.14456265985177	-1.14456265985177	-1.14456265985177	-1.14456265985177	-1.14456265985177	0.838232169870995	-1.14456265985177	0.396002576566743	0.261889892392065	-1.14456265985177	-1.14456265985177	2.88267236628877	-1.14456265985177	-1.14456265985177	1.54681200556016	1.34174444363156	-1.14456265985177	-1.14456265985177	-1.14456265985177	1.73384090048809	-1.14456265985177	1.60348803215972	1.10780086725741	-1.14456265985177	-0.219595882318908	-1.14456265985177	-1.14456265985177	3.23799172903874	-1.14456265985177
ECB_00289	0.658708418103195	0.813307995521492	-1.14456265985177	-1.14456265985177	-1.14456265985177	-1.14456265985177	-1.14456265985177	3.92366223642	3.00425093024096	0.328725926293226	0.780805482297176	0.595639580345376	0.618451600503499	0.749717055748705	2.9657972152472	2.00254817242365	2.88358870274063	4.25139130053386	1.4815014140694	0.579801469609099	0.538763548190739	-1.14456265985177	1.27737033287407	1.53733693513413	-1.14456265985177	1.09707204720974	2.64032637005587	0.950201861197555	-1.14456265985177	-1.14456265985177	-1.14456265985177	-1.14456265985177	-1.14456265985177	-1.14456265985177	3.74544057743644	0.955758142077006	1.45859981763384	-1.14456265985177	-1.14456265985177	-1.14456265985177	-1.14456265985177	-1.14456265985177	2.64471818849589	0.0413963409864713	-0.219595882318908	-1.14456265985177	2.68825394258401	1.88751206541444	-1.14456265985177
ECB_00290	2.16195691381109	2.93754259768352	1.90258704925869	3.45306532737003	0.753991024007359	-1.14456265985177	-1.14456265985177	0.994442904845504	-1.14456265985177	2.52446921150224	2.56209001470484	2.88134358080319	3.40062311639229	2.29459165211536	-1.14456265985177	-1.14456265985177	-0.095065460522545	0.344424579105849	0.639427358607223	2.38592244381119	0.538763548190739	1.3543765412183	1.27737033287407	-1.14456265985177	-1.14456265985177	1.40960887644561	-1.14456265985177	2.08974711384248	1.14211254530456	1.3281862478263	1.10991894759332	-1.14456265985177	-1.14456265985177	-1.14456265985177	-1.14456265985177	-1.14456265985177	1.45859981763384	-1.14456265985177	-1.14456265985177	-1.14456265985177	1.74061569172315	-1.14456265985177	-1.14456265985177	1.28512970953339	1.35395371910108	2.2156259341045	-1.14456265985177	-1.14456265985177	-1.14456265985177
ECB_00291	4.79797225565384	4.72324749147345	4.10963082719892	5.06656610829729	3.55146868117596	2.49383479190165	-1.14456265985177	-1.14456265985177	2.14753543555325	4.70546212376571	4.52918438334586	4.69684553595185	4.95151925525828	4.30469851935494	2.32894998076444	-1.14456265985177	1.03961835607141	2.34296143075456	4.05140541344027	4.10832012388962	3.57410885587685	4.10229890345832	3.59858068224982	-1.14456265985177	0.912154263043085	2.91234876690618	2.64032637005587	3.31486307910336	3.74902352787188	3.84719902134298	3.97497766127243	-1.14456265985177	-1.14456265985177	2.53428540170979	-1.14456265985177	3.47899498185074	2.92436908986951	3.95645300983972	2.53116698504202	-1.14456265985177	-1.14456265985177	-1.14456265985177	2.92694788236647	3.57028591877016	4.02531724179432	4.53157693360281	-1.14456265985177	-1.14456265985177	-1.14456265985177
ECB_00292	2.50853119771456	0.49061729093279	2.5067764783623	0.660330103329063	0.753991024007359	-1.14456265985177	-1.14456265985177	0.994442904845504	2.57859667607182	1.23906607857848	1.2066694685541	1.4239038692524	1.05611748310087	0.942062591445782	-1.14456265985177	-1.14456265985177	1.84761001659836	1.08654975180413	0.154497435491264	1.5933462970028	0.538763548190739	0.873680995854621	-1.14456265985177	-1.14456265985177	-1.14456265985177	1.73874904756356	2.80827387398005	0.950201861197555	0.778581956606167	-1.14456265985177	-1.14456265985177	-1.14456265985177	-1.14456265985177	1.72444096222187	1.54681200556016	1.34174444363156	2.50183176741673	-1.14456265985177	-1.14456265985177	-1.14456265985177	-1.14456265985177	-1.14456265985177	-1.14456265985177	1.07060354177534	-1.14456265985177	0.792958158421783	-1.14456265985177	-1.14456265985177	-1.14456265985177
ECB_00293	-1.14456265985177	-1.14456265985177	-1.14456265985177	0.660330103329063	-1.14456265985177	-1.14456265985177	-1.14456265985177	2.49306290983839	0.323642658552469	-1.14456265985177	0.12425823319099	-1.14456265985177	0.618451600503499	-1.14456265985177	-1.14456265985177	-1.14456265985177	-0.095065460522545	-0.0693881291742218	-1.14456265985177	-1.14456265985177	-1.14456265985177	-1.14456265985177	-1.14456265985177	-1.14456265985177	0.912154263043085	0.686031073756668	0.620799832099572	-1.14456265985177	-1.14456265985177	-1.14456265985177	-1.14456265985177	-1.14456265985177	-1.14456265985177	-1.14456265985177	-1.14456265985177	-1.14456265985177	-1.14456265985177	-1.14456265985177	-1.14456265985177	-1.14456265985177	-1.14456265985177	-1.14456265985177	-1.14456265985177	-1.14456265985177	-1.14456265985177	-1.14456265985177	-1.14456265985177	-1.14456265985177	-1.14456265985177
ECB_00294	0.169307086795199	0.0409392204338137	1.46276356272615	-1.14456265985177	-1.14456265985177	-1.14456265985177	-1.14456265985177	-1.14456265985177	1.23173229719895	0.328725926293226	0.599967660238427	0.595639580345376	-0.0860598443357402	0.749717055748705	-1.14456265985177	-1.14456265985177	-0.095065460522545	0.344424579105849	-1.14456265985177	0.579801469609099	0.0775381461736503	0.0808667912737649	-1.14456265985177	-1.14456265985177	2.04007587718994	0.057388765968607	-1.14456265985177	-1.14456265985177	-1.14456265985177	1.3281862478263	-1.14456265985177	-1.14456265985177	-1.14456265985177	-1.14456265985177	1.54681200556016	-1.14456265985177	-1.14456265985177	-1.14456265985177	-1.14456265985177	-1.14456265985177	-1.14456265985177	-1.14456265985177	-1.14456265985177	0.0413963409864713	-1.14456265985177	-1.14456265985177	-1.14456265985177	-1.14456265985177	-1.14456265985177
ECB_00295	1.70159487259629	0.49061729093279	1.46276356272615	0.170553715011587	-1.14456265985177	-1.14456265985177	-1.14456265985177	2.14715027332184	-1.14456265985177	1.65695167879843	0.599967660238427	0.933858684841608	0.322197095481189	0.239515558392387	1.13645877184292	-1.14456265985177	0.840647546754567	1.2616736279918	-1.14456265985177	0.915725688412132	0.0775381461736503	0.54313367094921	0.656957597873938	-1.14456265985177	-1.14456265985177	0.686031073756668	1.23256134741632	0.950201861197555	0.261889892392065	1.3281862478263	-1.14456265985177	-1.14456265985177	-1.14456265985177	-1.14456265985177	1.54681200556016	0.400375956037119	-1.14456265985177	-1.14456265985177	-1.14456265985177	-1.14456265985177	-1.14456265985177	-1.14456265985177	1.10780086725741	0.491219722152185	-0.219595882318908	1.15838540574797	-1.14456265985177	-1.14456265985177	-1.14456265985177
ECB_00296	-1.14456265985177	-1.14456265985177	-1.14456265985177	-1.14456265985177	0.753991024007359	-1.14456265985177	-1.14456265985177	3.20397082497281	-1.14456265985177	0.626040423220937	0.12425823319099	0.776133704610312	-0.0860598443357402	0.239515558392387	2.32894998076444	-1.14456265985177	2.28225632241601	4.2907265892816	0.983904798264897	0.915725688412132	0.538763548190739	0.873680995854621	0.656957597873938	-1.14456265985177	2.38102437793538	1.66352751074898	2.23010458192407	0.396002576566743	1.66227896158858	-1.14456265985177	-1.14456265985177	-1.14456265985177	1.99611856819068	-1.14456265985177	1.54681200556016	1.64151670308225	-1.14456265985177	-1.14456265985177	-1.14456265985177	1.73384090048809	-1.14456265985177	2.39745120060878	1.10780086725741	0.0413963409864713	0.142908330656214	-1.14456265985177	2.68825394258401	-1.14456265985177	-1.14456265985177
ECB_00297	-1.14456265985177	-1.14456265985177	-1.14456265985177	-1.14456265985177	-1.14456265985177	-1.14456265985177	-1.14456265985177	2.77113386475109	-1.14456265985177	-0.0811656438609589	-1.14456265985177	-0.235842279441527	-0.0860598443357402	-1.14456265985177	-1.14456265985177	-1.14456265985177	1.62734256597249	0.64427624833894	-1.14456265985177	0.108840030309033	-1.14456265985177	-1.14456265985177	0.656957597873938	-1.14456265985177	1.58903985180236	0.057388765968607	-1.14456265985177	-1.14456265985177	-1.14456265985177	-1.14456265985177	-1.14456265985177	-1.14456265985177	-1.14456265985177	-1.14456265985177	-1.14456265985177	-1.14456265985177	0.804561649352554	-1.14456265985177	-1.14456265985177	-1.14456265985177	-1.14456265985177	-1.14456265985177	-1.14456265985177	-1.14456265985177	0.40895576380395	0.27305281217928	-1.14456265985177	-1.14456265985177	-1.14456265985177
ECB_00298	0.658708418103195	0.49061729093279	1.46276356272615	0.170553715011587	2.16071582633924	1.68857462901673	2.56717449920081	1.68789111825176	2.14753543555325	1.06506632028684	0.12425823319099	0.776133704610312	0.856051251846014	0.942062591445782	1.85670867751432	1.26062797837285	2.28225632241601	2.1835116754809	1.4815014140694	0.579801469609099	0.868664089830856	-1.14456265985177	0.656957597873938	1.53733693513413	-1.14456265985177	0.838232169870995	2.23010458192407	2.43303811936544	1.42689578988106	-1.14456265985177	1.82532717861058	-1.14456265985177	-1.14456265985177	1.72444096222187	1.54681200556016	1.88769657364963	-1.14456265985177	-1.14456265985177	1.29776405245506	1.73384090048809	-1.14456265985177	-1.14456265985177	1.82281943974943	1.07060354177534	2.11113432511169	0.792958158421783	1.86178486924341	-1.14456265985177	-1.14456265985177
ECB_00299	3.33999983518597	3.26370848206951	2.5067764783623	2.02695616169927	4.98204351679335	-1.14456265985177	2.56717449920081	4.1340508084373	4.14841456363962	2.7068799792036	2.88843633262469	2.80651804778921	2.14502386777456	3.16482489448409	2.68258875630574	-1.14456265985177	3.82233395077448	3.29692457749116	3.78999204181398	3.20814533909956	3.53170489229216	3.30620040578334	5.29971200561602	2.82395551931987	0.912154263043085	2.32790224172396	3.79847664487102	3.13997973869066	2.79087123421727	2.34586678287309	4.40068257301238	-1.14456265985177	-1.14456265985177	2.53428540170979	2.83536476649696	3.2382060467052	3.51562245755062	1.18784500153896	3.80595053476538	2.54486977292157	-1.14456265985177	-1.14456265985177	2.64471818849589	3.94845718396693	4.57230847386904	3.37092326023391	1.86178486924341	3.61946553745352	-1.14456265985177
ECB_00300	5.31741188553684	4.95128502691423	4.02676168379394	3.60422509909811	8.40373664717758	4.88186641715932	5.88384464177112	6.67359278668718	6.36724991185704	5.55205876753986	5.33765813293019	4.50977266514887	4.28399551284306	6.38091221079234	4.83965368916356	6.06877030924422	7.21158767353077	5.63134562585965	6.79586430316977	6.73692351075974	5.85998928913706	4.21431121433857	7.72651087974616	7.20712082035687	6.85811335690215	3.5271240632231	5.94076252279744	5.74424445611514	5.99277875122017	4.71217477825738	7.0263225558138	6.04185467719	5.58311857942638	4.92786403877158	4.44400915081846	6.46181124660844	6.65319236443909	6.06067743851979	6.60715511292059	6.6470532586798	5.86698629883638	4.02699778212818	4.20040774343761	7.33887782580481	7.7599868439585	5.63292068001133	5.50714470694764	3.61946553745352	3.82830175589725
ECB_00301	-1.14456265985177	-1.14456265985177	1.46276356272615	-1.14456265985177	-1.14456265985177	-1.14456265985177	-1.14456265985177	0.994442904845504	-1.14456265985177	-1.14456265985177	-0.233394293334672	-1.14456265985177	-1.14456265985177	-0.147845909031473	-1.14456265985177	1.26062797837285	1.50250184811507	0.884482042103659	-1.14456265985177	0.915725688412132	0.538763548190739	0.54313367094921	-1.14456265985177	-1.14456265985177	-1.14456265985177	0.686031073756668	1.64976748569488	0.396002576566743	-1.14456265985177	-1.14456265985177	-1.14456265985177	-1.14456265985177	-1.14456265985177	-1.14456265985177	-1.14456265985177	0.400375956037119	-1.14456265985177	-1.14456265985177	-1.14456265985177	-1.14456265985177	-1.14456265985177	-1.14456265985177	-1.14456265985177	-1.14456265985177	0.142908330656214	-1.14456265985177	-1.14456265985177	-1.14456265985177	-1.14456265985177
ECB_00302	0.169307086795199	0.0409392204338137	-1.14456265985177	0.170553715011587	-1.14456265985177	-1.14456265985177	-1.14456265985177	2.14715027332184	-1.14456265985177	-0.0811656438609589	0.12425823319099	-1.14456265985177	-0.0860598443357402	-0.147845909031473	2.68258875630574	2.00254817242365	1.03961835607141	1.90448865158323	1.4815014140694	0.108840030309033	0.0775381461736503	0.54313367094921	2.86621099251206	-1.14456265985177	-1.14456265985177	0.838232169870995	2.23010458192407	0.950201861197555	0.778581956606167	1.3281862478263	2.29525286156681	-1.14456265985177	-1.14456265985177	-1.14456265985177	1.54681200556016	-1.14456265985177	1.45859981763384	1.18784500153896	-1.14456265985177	1.73384090048809	1.74061569172315	-1.14456265985177	2.29255819550593	0.491219722152185	0.80707880871862	0.27305281217928	-1.14456265985177	1.88751206541444	3.28688489602319
ECB_00303	0.169307086795199	0.813307995521492	-1.14456265985177	1.00775045094618	-1.14456265985177	-1.14456265985177	-1.14456265985177	-1.14456265985177	0.857902244565948	0.328725926293226	0.780805482297176	0.933858684841608	-0.0860598443357402	0.239515558392387	-1.14456265985177	1.26062797837285	-1.14456265985177	-1.14456265985177	0.639427358607223	-1.14456265985177	0.538763548190739	1.13574910512204	1.27737033287407	-1.14456265985177	-1.14456265985177	0.308292086350714	0.620799832099572	0.396002576566743	-1.14456265985177	-1.14456265985177	1.10991894759332	-1.14456265985177	-1.14456265985177	-1.14456265985177	-1.14456265985177	-1.14456265985177	0.804561649352554	-1.14456265985177	-1.14456265985177	-1.14456265985177	-1.14456265985177	-1.14456265985177	-1.14456265985177	-1.14456265985177	0.624318871057234	-1.14456265985177	-1.14456265985177	-1.14456265985177	-1.14456265985177
ECB_00304	1.00590147669663	0.49061729093279	-1.14456265985177	-1.14456265985177	0.753991024007359	-1.14456265985177	-1.14456265985177	-1.14456265985177	-1.14456265985177	-1.14456265985177	0.387042982908333	-1.14456265985177	-1.14456265985177	-0.147845909031473	-1.14456265985177	-1.14456265985177	-0.095065460522545	1.41656576779521	0.639427358607223	-1.14456265985177	0.0775381461736503	0.0808667912737649	-1.14456265985177	-1.14456265985177	-1.14456265985177	-0.282732194624309	-1.14456265985177	-1.14456265985177	1.14211254530456	0.698124209481755	1.10991894759332	-1.14456265985177	-1.14456265985177	-1.14456265985177	-1.14456265985177	-1.14456265985177	-1.14456265985177	-1.14456265985177	-1.14456265985177	-1.14456265985177	-1.14456265985177	-1.14456265985177	-1.14456265985177	-1.14456265985177	-0.219595882318908	0.27305281217928	-1.14456265985177	-1.14456265985177	-1.14456265985177
ECB_00305	0.658708418103195	0.49061729093279	1.46276356272615	1.50887448974729	0.753991024007359	-1.14456265985177	1.7536699934789	0.994442904845504	1.52343888257932	0.626040423220937	0.780805482297176	0.38315029768055	0.856051251846014	0.942062591445782	1.13645877184292	-1.14456265985177	0.31017573424692	0.64427624833894	0.639427358607223	1.18155254123635	0.868664089830856	0.0808667912737649	-1.14456265985177	-1.14456265985177	-1.14456265985177	1.09707204720974	1.64976748569488	-1.14456265985177	0.778581956606167	0.698124209481755	-1.14456265985177	-1.14456265985177	-1.14456265985177	-1.14456265985177	-1.14456265985177	1.34174444363156	-1.14456265985177	-1.14456265985177	-1.14456265985177	-1.14456265985177	-1.14456265985177	1.60348803215972	-1.14456265985177	1.28512970953339	-0.219595882318908	0.27305281217928	1.86178486924341	-1.14456265985177	-1.14456265985177
ECB_00306	2.16195691381109	0.0409392204338137	2.23667909815816	1.28154133644722	2.16071582633924	-1.14456265985177	-1.14456265985177	1.68789111825176	1.52343888257932	1.53132505057865	1.0795468196373	2.00237467604249	1.76147713533264	0.942062591445782	3.74100745714651	2.48499472165417	2.12409129359154	2.7919595947559	1.67527511134132	1.76058075835922	1.53647953261275	1.98955677956742	0.656957597873938	2.82395551931987	-1.14456265985177	0.686031073756668	1.64976748569488	0.950201861197555	1.14211254530456	2.08123891693025	-1.14456265985177	2.03700187370823	-1.14456265985177	-1.14456265985177	1.54681200556016	1.34174444363156	0.804561649352554	-1.14456265985177	-1.14456265985177	-1.14456265985177	-1.14456265985177	-1.14456265985177	1.82281943974943	2.03113975663951	1.56150764565186	1.68076385129561	-1.14456265985177	-1.14456265985177	-1.14456265985177
ECB_00307	1.00590147669663	0.49061729093279	0.807978585965526	1.00775045094618	0.753991024007359	-1.14456265985177	-1.14456265985177	-1.14456265985177	-1.14456265985177	-0.0811656438609589	1.0795468196373	0.776133704610312	0.856051251846014	0.749717055748705	1.13645877184292	2.48499472165417	0.31017573424692	0.344424579105849	1.4815014140694	0.108840030309033	1.53647953261275	0.873680995854621	-1.14456265985177	-1.14456265985177	-1.14456265985177	0.838232169870995	-1.14456265985177	-1.14456265985177	0.778581956606167	1.3281862478263	1.10991894759332	-1.14456265985177	-1.14456265985177	-1.14456265985177	1.54681200556016	0.400375956037119	-1.14456265985177	-1.14456265985177	-1.14456265985177	-1.14456265985177	-1.14456265985177	-1.14456265985177	-1.14456265985177	0.0413963409864713	0.142908330656214	-1.14456265985177	-1.14456265985177	-1.14456265985177	-1.14456265985177
ECB_00308	2.16195691381109	3.21423958923056	2.5067764783623	2.70264825666715	3.75842926557485	-1.14456265985177	-1.14456265985177	2.14715027332184	2.6974648282082	2.64862876090385	3.15402500903981	2.84441972863358	3.32918265467957	2.84107194208629	1.13645877184292	-1.14456265985177	3.19155433178107	2.5528930168649	2.9888685481603	3.0265042427508	3.1936504003241	3.201182383109	3.39334843184355	1.53733693513413	0.912154263043085	2.59100528886443	3.09456916315961	2.82974320121392	2.19541729509468	2.08123891693025	2.29525286156681	-1.14456265985177	-1.14456265985177	-1.14456265985177	1.54681200556016	2.8376203447557	2.50183176741673	3.27249423516695	3.18067458622076	-1.14456265985177	2.55249387379593	1.60348803215972	1.82281943974943	2.515483310464	2.23541968537893	2.8124767609391	-1.14456265985177	-1.14456265985177	-1.14456265985177
ECB_00309	2.60753102523003	2.8751642086208	0.807978585965526	2.16434381226543	-1.14456265985177	-1.14456265985177	1.7536699934789	0.994442904845504	2.6974648282082	2.15635782495683	2.60719936734132	1.9330456347169	1.76147713533264	1.25788850042597	-1.14456265985177	-1.14456265985177	1.7418329266931	2.34296143075456	2.37277656795885	2.28107206984879	2.59397592632394	2.60113308865132	-1.14456265985177	4.12434978095063	3.0844023258498	1.73874904756356	0.620799832099572	0.950201861197555	2.19541729509468	1.3281862478263	1.82532717861058	2.03700187370823	-1.14456265985177	1.72444096222187	-1.14456265985177	2.58556479184273	1.45859981763384	1.18784500153896	1.29776405245506	-1.14456265985177	3.06613582197074	6.01666265887522	1.82281943974943	1.77869983127769	2.11113432511169	2.35669654838179	-1.14456265985177	-1.14456265985177	-1.14456265985177
ECB_00310	4.21515256398926	3.48833286261326	4.80014272560729	3.60422509909811	2.65325180371639	-1.14456265985177	-1.14456265985177	-1.14456265985177	1.96875144048551	2.15635782495683	3.29808071883406	3.26310417025014	2.9063780616473	2.84107194208629	-1.14456265985177	2.00254817242365	0.604471103634799	1.68190202464944	3.12519464531015	2.96045862880417	2.82292248365121	3.08787198352261	2.50583848256126	-1.14456265985177	-1.14456265985177	1.87799727122237	1.23256134741632	3.4707498354378	2.69003840158377	2.08123891693025	2.64752348640883	-1.14456265985177	-1.14456265985177	1.72444096222187	1.54681200556016	2.58556479184273	2.50183176741673	3.03493505316048	-1.14456265985177	-1.14456265985177	-1.14456265985177	-1.14456265985177	1.10780086725741	2.74263331372987	2.45541268731691	2.99537956642608	-1.14456265985177	-1.14456265985177	-1.14456265985177
ECB_00311	3.39624623155482	2.24413409491643	4.02676168379394	2.61005059356875	0.753991024007359	-1.14456265985177	-1.14456265985177	-1.14456265985177	-1.14456265985177	3.37808734056422	4.44518029918952	3.11616942265117	4.49427427093395	3.20060181961136	1.85670867751432	1.26062797837285	2.03783225875514	2.1835116754809	3.41826531074038	1.76058075835922	1.53647953261275	1.98955677956742	1.69920835939301	-1.14456265985177	0.912154263043085	1.3132805292433	2.64032637005587	1.63484194729996	3.05667711279657	0.698124209481755	-1.14456265985177	-1.14456265985177	-1.14456265985177	-1.14456265985177	-1.14456265985177	0.400375956037119	1.45859981763384	-1.14456265985177	1.29776405245506	-1.14456265985177	-1.14456265985177	1.60348803215972	-1.14456265985177	2.24510375748535	1.74180954864419	2.60271366144563	-1.14456265985177	-1.14456265985177	-1.14456265985177
ECB_00312	1.87240952166846	3.16300535897231	1.46276356272615	3.55558249297052	4.49636090769937	5.09801063944521	4.71031410524575	5.41149973402552	3.9241076319419	3.18725433909148	2.85148990285683	3.1467842487049	2.9063780616473	3.09047901179825	5.45586778981849	3.91473054503671	4.98467777434282	4.27119314827328	4.05140541344027	3.91314822088277	3.90820901250644	3.25465105896219	4.59395920988998	4.79632349122718	4.80969293655324	3.97177175096196	3.53764570831949	2.94078670135877	3.28083274349087	3.22051634725569	4.65358202195775	2.03700187370823	3.36351254605959	-1.14456265985177	2.83536476649696	3.68518538651908	3.09652331660174	3.65473806999097	2.53116698504202	4.3756403691578	4.69377881594923	4.20985690616634	3.84246462568455	3.71954571526857	3.47025579691112	2.35669654838179	3.88965822071656	2.71693715363021	-1.14456265985177
ECB_00313	0.169307086795199	1.06984550738799	2.23667909815816	2.02695616169927	2.65325180371639	-1.14456265985177	-1.14456265985177	-1.14456265985177	0.323642658552469	2.86861665608486	2.65092621786423	3.02019829063857	3.17467052806439	2.74724980672699	-1.14456265985177	-1.14456265985177	2.03783225875514	1.55562209375565	0.639427358607223	0.915725688412132	1.1302786189411	1.98955677956742	1.69920835939301	-1.14456265985177	0.912154263043085	2.70633477227877	1.96972228950834	2.08974711384248	1.66227896158858	1.3281862478263	1.10991894759332	-1.14456265985177	1.99611856819068	1.72444096222187	2.33291056935178	1.88769657364963	-1.14456265985177	1.91725697004585	1.29776405245506	-1.14456265985177	-1.14456265985177	1.60348803215972	1.10780086725741	1.47009953819011	1.74180954864419	2.35669654838179	-1.14456265985177	-1.14456265985177	-1.14456265985177
ECB_00314	0.169307086795199	0.0409392204338137	-1.14456265985177	0.170553715011587	0.753991024007359	-1.14456265985177	1.7536699934789	-1.14456265985177	-1.14456265985177	-1.14456265985177	-0.233394293334672	0.120947138722964	-0.0860598443357402	-0.147845909031473	-1.14456265985177	-1.14456265985177	0.31017573424692	-1.14456265985177	0.154497435491264	0.915725688412132	0.868664089830856	0.54313367094921	-1.14456265985177	-1.14456265985177	0.912154263043085	2.00463439137485	-1.14456265985177	0.950201861197555	-1.14456265985177	0.698124209481755	-1.14456265985177	-1.14456265985177	-1.14456265985177	-1.14456265985177	-1.14456265985177	-1.14456265985177	-1.14456265985177	-1.14456265985177	-1.14456265985177	-1.14456265985177	-1.14456265985177	-1.14456265985177	1.10780086725741	-1.14456265985177	0.624318871057234	0.27305281217928	-1.14456265985177	-1.14456265985177	-1.14456265985177
ECB_00315	6.13780426516784	6.13643388303356	6.05274842321784	6.53450791113746	2.84760673298135	-1.14456265985177	1.7536699934789	1.68789111825176	3.17745986852782	5.74422236081086	5.42167298183075	5.04373290068446	6.34173031301586	5.78227470179222	2.32894998076444	3.75525199429864	3.63148691957766	3.6087915073913	4.76418903300083	5.13184079466617	5.17126559452257	5.04954329248171	1.27737033287407	2.82395551931987	6.344480178952	2.88000734811279	5.8089552387951	3.2300820653511	2.97343668618234	3.92947633221073	2.29525286156681	3.41044535096565	-1.14456265985177	-1.14456265985177	2.33291056935178	2.44060336099225	2.72866038182333	2.75003973358942	1.29776405245506	-1.14456265985177	1.74061569172315	2.39745120060878	2.64471818849589	5.99130496994473	5.99577486913268	3.72113999561091	-1.14456265985177	2.71693715363021	-1.14456265985177
ECB_00316	5.01075284212561	4.57467215392161	3.6373564461716	3.90523834389886	0.753991024007359	1.68857462901673	-1.14456265985177	2.77113386475109	1.96875144048551	4.25902094574809	3.59430662508727	3.58686885463814	3.82070161200484	3.97422667755699	-1.14456265985177	2.00254817242365	2.61437751658349	2.09650145276926	3.61610096510368	4.10832012388962	3.13814234269695	3.94880204587363	2.50583848256126	1.53733693513413	4.75270562681367	1.49956817564777	3.21879281293609	2.7093524711181	2.03916712049476	3.22051634725569	1.10991894759332	2.03700187370823	-1.14456265985177	1.72444096222187	1.54681200556016	2.27917704950609	2.92436908986951	-1.14456265985177	1.29776405245506	-1.14456265985177	2.55249387379593	-1.14456265985177	-1.14456265985177	5.26297494206246	4.83802396403303	3.30326396590376	-1.14456265985177	1.88751206541444	-1.14456265985177
ECB_00317	5.40211247228995	5.13493399210336	3.10174297683501	4.08725649118982	0.753991024007359	-1.14456265985177	1.7536699934789	-1.14456265985177	2.44891260580473	5.62902653586573	4.81388449989949	4.34830541732047	3.96894024608747	4.30469851935494	3.5828144285158	1.26062797837285	2.03783225875514	2.61651565223518	4.51469037664463	4.8338445040237	3.61529857808072	3.84818295511377	0.656957597873938	1.53733693513413	4.19126329519942	1.66352751074898	3.71667536638747	2.08974711384248	2.03916712049476	3.56772179730402	1.82532717861058	2.03700187370823	-1.14456265985177	-1.14456265985177	-1.14456265985177	2.44060336099225	1.45859981763384	3.03493505316048	1.29776405245506	-1.14456265985177	2.55249387379593	-1.14456265985177	1.82281943974943	6.46245651268305	5.78037320825683	3.15756187853887	2.68825394258401	1.88751206541444	-1.14456265985177
ECB_00318	5.02862589024472	4.29487955682769	2.5067764783623	3.02267066858679	1.83044920623089	2.49383479190165	1.7536699934789	2.77113386475109	2.14753543555325	4.05086741043009	3.85851477156747	3.39639220364343	3.65542907485037	3.59918474807389	3.74100745714651	1.26062797837285	2.49066618996628	1.90448865158323	3.83036986691512	3.91314822088277	3.9409631456217	4.072880199723	2.02209167804785	1.53733693513413	3.25861741735307	1.73874904756356	2.95856003751073	2.5778770125095	2.33611244682297	4.151383220035	-1.14456265985177	-1.14456265985177	1.99611856819068	-1.14456265985177	1.54681200556016	2.58556479184273	3.38903587868848	3.03493505316048	2.04585963171787	1.73384090048809	-1.14456265985177	-1.14456265985177	1.10780086725741	5.83667431269883	5.62030135853873	3.43554000302053	2.68825394258401	-1.14456265985177	-1.14456265985177
ECB_00319	6.37977704118762	6.23871240722084	5.72522258144097	6.00255399527889	4.24459893901245	4.13491199243446	3.45926664719917	3.53607582726084	4.85624294469518	5.94420853128819	6.19506303735092	6.0961984091112	6.02942951284836	5.5038367379528	4.83965368916356	4.05829563537687	4.18198462991798	3.86494871418513	6.00984335750877	5.82036374468297	5.77178034480091	5.23352515208423	4.33193041958579	1.53733693513413	4.10279067894298	4.28664727009579	4.48201286848856	5.74424445611514	6.23470622679802	5.5117280498217	4.57411169219767	4.34974267981433	-1.14456265985177	4.67324290067004	4.13665702167105	6.05476888947993	5.42962922659571	5.78246780907983	4.47099243660134	2.54486977292157	-1.14456265985177	3.27639641720622	4.93063493663263	6.31794598733923	6.65191882242316	5.72611983682101	3.2080711496041	3.92069295396914	-1.14456265985177
ECB_00320	-1.14456265985177	-1.14456265985177	-1.14456265985177	-1.14456265985177	-1.14456265985177	-1.14456265985177	-1.14456265985177	-1.14456265985177	-1.14456265985177	-1.14456265985177	-1.14456265985177	-1.14456265985177	-1.14456265985177	-1.14456265985177	-1.14456265985177	-1.14456265985177	-1.14456265985177	-1.14456265985177	-1.14456265985177	-1.14456265985177	-1.14456265985177	-1.14456265985177	-1.14456265985177	-1.14456265985177	-1.14456265985177	-1.14456265985177	-1.14456265985177	-1.14456265985177	-1.14456265985177	-1.14456265985177	-1.14456265985177	-1.14456265985177	-1.14456265985177	-1.14456265985177	-1.14456265985177	-1.14456265985177	-1.14456265985177	-1.14456265985177	-1.14456265985177	-1.14456265985177	-1.14456265985177	-1.14456265985177	-1.14456265985177	-1.14456265985177	-1.14456265985177	-1.14456265985177	-1.14456265985177	-1.14456265985177	-1.14456265985177
ECB_00321	2.94651809078025	3.10987442945036	0.807978585965526	3.22308927274588	2.42820352340122	3.92451647878505	4.21652137038667	2.77113386475109	4.44746792979505	2.76284921652727	2.99387994388869	3.20612185448262	3.29208479513346	2.79492993645366	4.3441235658477	4.41904614462473	4.4028610290996	4.92417796340023	2.7564686099909	2.81846538988553	1.8494078038525	3.08787198352261	3.15384900239413	2.82395551931987	5.66826243891948	5.20219187833005	3.94933165806514	2.43303811936544	2.58154405073817	2.56882754713582	3.16554400236403	2.88267236628877	3.36351254605959	-1.14456265985177	3.74544057743644	2.58556479184273	3.25021415399373	-1.14456265985177	-1.14456265985177	4.19174614473595	4.54726727951468	5.41708838491864	4.20040774343761	2.74263331372987	2.64590276788345	2.2156259341045	3.58886303839275	4.56687011426909	2.40714828613883
ECB_00322	-1.14456265985177	0.0409392204338137	-1.14456265985177	-1.14456265985177	-1.14456265985177	-1.14456265985177	1.7536699934789	3.00382863735421	0.857902244565948	-1.14456265985177	-1.14456265985177	-0.235842279441527	-1.14456265985177	-1.14456265985177	-1.14456265985177	1.26062797837285	1.7418329266931	0.344424579105849	0.154497435491264	-1.14456265985177	0.0775381461736503	0.0808667912737649	0.656957597873938	1.53733693513413	1.58903985180236	0.838232169870995	1.23256134741632	0.396002576566743	1.14211254530456	-1.14456265985177	-1.14456265985177	2.88267236628877	-1.14456265985177	-1.14456265985177	-1.14456265985177	-1.14456265985177	-1.14456265985177	-1.14456265985177	1.29776405245506	1.73384090048809	-1.14456265985177	-1.14456265985177	-1.14456265985177	-1.14456265985177	0.142908330656214	-1.14456265985177	2.68825394258401	1.88751206541444	-1.14456265985177
ECB_00323	3.64855692242283	3.64575787688922	3.10174297683501	3.74100194071019	3.01869636691771	2.49383479190165	2.56717449920081	3.53607582726084	3.53651310583875	3.41339068925468	3.70173887306705	3.9233784686664	3.92120300044106	3.48787723861332	3.40505104360042	3.37090476211787	3.50987156937703	4.34778692788284	2.91551432146829	3.20814533909956	3.73223307349961	3.94880204587363	2.50583848256126	1.53733693513413	3.90766073844141	2.77835332847118	2.44994976213924	3.85709699632036	3.84561893833975	3.22051634725569	1.10991894759332	2.03700187370823	3.36351254605959	1.72444096222187	1.54681200556016	2.44060336099225	2.72866038182333	3.27249423516695	2.89244460324764	1.73384090048809	2.55249387379593	2.90335619528787	3.54234335762196	3.94845718396693	4.26085306562522	4.20128689941318	-1.14456265985177	2.71693715363021	-1.14456265985177
ECB_00324	3.50253822522532	4.63219691230668	4.58540300574068	4.62358351851335	2.42820352340122	1.68857462901673	3.08151033663271	4.1340508084373	3.00425093024096	4.35281041845681	4.70458946931211	4.89875114769464	4.9395961746232	4.5178237489747	2.68258875630574	2.48499472165417	3.89696727034447	3.2173647021785	4.05140541344027	5.0231478022084	5.19859181965239	5.27284512513571	4.14829827481106	1.53733693513413	2.38102437793538	2.94397601695706	2.80827387398005	4.52335523611042	4.89382889629968	4.92754959621791	4.49000371082277	-1.14456265985177	-1.14456265985177	-1.14456265985177	-1.14456265985177	3.97427537339038	4.52074202098909	4.76745161600406	4.84434960359028	1.73384090048809	1.74061569172315	3.27639641720622	2.92694788236647	4.4533685413136	2.50547476033221	2.05892190994122	4.13834695945428	1.88751206541444	-1.14456265985177
ECB_00325	3.78111353176681	4.55497560311697	4.94251281408774	4.69261786027571	3.85172377108935	1.68857462901673	-1.14456265985177	4.22874341191978	3.4034533176649	4.09497352940402	4.74529808631748	4.95160142242074	4.78825511611279	4.2715065461431	3.40505104360042	3.13175476547168	4.01335528387972	2.73583791169125	4.53924273924163	4.61587884618216	5.11500904622089	5.23352515208423	4.49478737709603	3.19471389230491	2.38102437793538	3.09242064190178	3.43901673157866	4.97725568606482	4.91622587971822	5.18351532630695	3.84550889445142	-1.14456265985177	1.99611856819068	4.17997594019012	1.54681200556016	4.25858324088477	4.79452702791558	5.22809409868906	3.62613449548871	-1.14456265985177	3.06613582197074	-1.14456265985177	1.10780086725741	4.41013188411442	2.68980047871432	3.37092326023391	-1.14456265985177	-1.14456265985177	-1.14456265985177
ECB_00326	0.169307086795199	0.49061729093279	-1.14456265985177	-1.14456265985177	-1.14456265985177	-1.14456265985177	-1.14456265985177	-1.14456265985177	0.323642658552469	-0.0811656438609589	-0.233394293334672	-1.14456265985177	0.322197095481189	0.942062591445782	-1.14456265985177	-1.14456265985177	0.31017573424692	0.344424579105849	0.154497435491264	0.579801469609099	0.538763548190739	-1.14456265985177	0.656957597873938	1.53733693513413	-1.14456265985177	-0.282732194624309	-1.14456265985177	-1.14456265985177	0.261889892392065	-1.14456265985177	-1.14456265985177	-1.14456265985177	-1.14456265985177	-1.14456265985177	-1.14456265985177	0.400375956037119	-1.14456265985177	-1.14456265985177	2.04585963171787	-1.14456265985177	1.74061569172315	-1.14456265985177	-1.14456265985177	1.47009953819011	0.624318871057234	-1.14456265985177	-1.14456265985177	-1.14456265985177	-1.14456265985177
ECB_00327	6.14601368424356	6.12979415680215	5.43531037854166	5.60918448477844	5.34471477425732	4.48125375180091	3.7581321077986	7.13107890867404	6.5274671697131	6.38684595946889	6.39054128443055	6.25528436942632	5.82429884063376	6.17655603316443	5.03541706481912	6.06877030924422	6.23237547007312	7.27914476566087	6.52188664139174	6.5868188787877	5.84277374427114	4.10229890345832	5.23973470361635	6.55430122756051	5.84220051032483	3.17463180112848	7.95630570846246	5.3013846679201	6.09446773571657	5.53817040979251	3.70323760171399	2.03700187370823	4.30082619724279	4.67324290067004	4.44400915081846	5.87018958109208	5.32993983311653	5.38789944764824	5.26870992817712	5.15626106677237	4.82676607943738	5.1748116934459	5.05264535625896	6.68274313260769	6.35236614491112	4.72467423637577	2.68825394258401	4.38191402366492	3.82830175589725
ECB_00328	5.49502639043499	5.16122169379461	3.93883255779093	4.36620323011349	-1.14456265985177	-1.14456265985177	-1.14456265985177	4.1340508084373	3.4034533176649	4.60232195388273	5.21260743576931	4.77713032509857	4.78825511611279	4.50360253800594	3.20215886424717	2.48499472165417	4.36831982557607	3.69933810450265	4.18191807604695	4.07757305750072	4.68355665650247	3.45060229486551	2.28450233755282	3.94207006689788	1.58903985180236	3.37330241396108	3.53764570831949	4.37357634741912	4.25020836002323	3.92947633221073	2.92982647910586	2.03700187370823	-1.14456265985177	3.42394362962813	2.33291056935178	4.7616583493869	4.02127413736081	1.18784500153896	2.53116698504202	1.73384090048809	-1.14456265985177	1.60348803215972	2.64471818849589	4.2960009674807	3.99078896574861	4.72467423637577	1.86178486924341	2.71693715363021	2.40714828613883
ECB_00329	2.02461747692225	2.14121312065574	1.90258704925869	0.170553715011587	3.55146868117596	3.00463857568863	1.7536699934789	-1.14456265985177	2.44891260580473	0.328725926293226	1.2066694685541	0.933858684841608	0.856051251846014	1.99934767248632	2.68258875630574	2.48499472165417	1.62734256597249	2.00376959323073	1.84523860555994	1.90985746903671	1.98294713869244	1.13574910512204	2.69735840677725	1.53733693513413	1.58903985180236	1.40960887644561	1.64976748569488	0.950201861197555	0.778581956606167	1.3281862478263	3.16554400236403	-1.14456265985177	-1.14456265985177	-1.14456265985177	1.54681200556016	2.71714268684788	2.23189525282295	-1.14456265985177	-1.14456265985177	1.73384090048809	-1.14456265985177	1.60348803215972	-1.14456265985177	1.47009953819011	2.29369603754512	2.05892190994122	-1.14456265985177	2.71693715363021	-1.14456265985177
ECB_00330	1.27953586832882	0.49061729093279	2.23667909815816	1.50887448974729	0.753991024007359	1.68857462901673	-1.14456265985177	3.20397082497281	3.25680781327447	0.864408982329716	1.78932115744069	1.52287539968431	1.64654632068473	1.62505785284309	-1.14456265985177	-1.14456265985177	3.79657099293105	2.89800128897173	1.4815014140694	1.5933462970028	0.868664089830856	1.98955677956742	2.02209167804785	-1.14456265985177	1.58903985180236	2.4211142045042	2.64032637005587	0.396002576566743	1.66227896158858	-1.14456265985177	1.82532717861058	-1.14456265985177	-1.14456265985177	-1.14456265985177	-1.14456265985177	1.34174444363156	0.804561649352554	-1.14456265985177	1.29776405245506	-1.14456265985177	-1.14456265985177	3.27639641720622	2.29255819550593	1.63299554013225	1.56150764565186	0.27305281217928	-1.14456265985177	-1.14456265985177	-1.14456265985177
ECB_00331	1.00590147669663	0.813307995521492	-1.14456265985177	-1.14456265985177	5.49674637956454	4.99398421709938	4.00548539147813	3.20397082497281	3.59869424917304	0.626040423220937	-0.233394293334672	0.120947138722964	1.05611748310087	2.4219419857413	5.70634023453544	2.84461159216003	3.92100950615867	2.99672925011228	1.67527511134132	1.76058075835922	1.34856673982946	0.0808667912737649	5.85382609970263	2.82395551931987	4.63149357941732	2.06391577891841	1.23256134741632	1.63484194729996	1.42689578988106	0.698124209481755	5.27264689539015	4.7489976875724	2.83749994819626	1.72444096222187	-1.14456265985177	2.58556479184273	2.92436908986951	1.91725697004585	-1.14456265985177	5.4299701879407	4.54726727951468	2.90335619528787	2.29255819550593	2.43094472423124	2.11113432511169	1.15838540574797	4.35036214815125	3.61946553745352	-1.14456265985177
ECB_00332	-1.14456265985177	0.49061729093279	-1.14456265985177	-1.14456265985177	2.65325180371639	6.1289852391276	2.56717449920081	2.77113386475109	1.96875144048551	0.626040423220937	1.0795468196373	0.933858684841608	-0.0860598443357402	0.749717055748705	7.93654556088252	4.30853504900897	3.23061148114449	2.1835116754809	0.639427358607223	1.18155254123635	-1.14456265985177	0.54313367094921	2.50583848256126	3.48909579685828	2.38102437793538	1.40960887644561	2.23010458192407	0.396002576566743	0.778581956606167	1.75514066230739	2.29525286156681	2.88267236628877	-1.14456265985177	1.72444096222187	1.54681200556016	0.955758142077006	-1.14456265985177	-1.14456265985177	2.04585963171787	3.05814879496652	-1.14456265985177	1.60348803215972	2.29255819550593	1.28512970953339	0.624318871057234	1.15838540574797	4.69892195952731	5.35078657595765	2.40714828613883
ECB_00333	4.73404467307251	4.03530859409576	5.61614626821864	3.82546073374787	4.71062102468555	5.19503572620849	3.7581321077986	3.20397082497281	3.09346791649008	3.51437941430636	4.04951425387724	3.79419262548793	4.10333530456566	4.03484121642563	6.46388493082255	4.18884083939571	3.50987156937703	3.2173647021785	3.86964613970919	4.38432719632201	4.74045189302661	3.62302157959749	4.81560827484751	3.48909579685828	3.90766073844141	3.37330241396108	3.43901673157866	4.37357634741912	4.38481923126226	3.46104063503511	4.93378255757534	3.41044535096565	2.83749994819626	3.72225412454387	2.83536476649696	4.87815934631205	4.69116487944467	4.91472959116737	3.42059167920643	3.98090101214664	2.55249387379593	1.60348803215972	3.16261322242608	3.97837894164655	4.1081818976664	4.44018616278784	1.86178486924341	3.61946553745352	-1.14456265985177
ECB_00334	2.40213377290843	2.8751642086208	3.74501779958307	2.70264825666715	1.39681087950186	-1.14456265985177	2.56717449920081	2.49306290983839	2.90911074381255	3.80747140082907	3.5021829270529	3.94092266025125	3.40062311639229	3.05180960357061	1.85670867751432	2.48499472165417	1.7418329266931	2.5528930168649	3.86964613970919	3.31760991058305	2.41799973489381	4.15939327442786	1.69920835939301	2.32209348920998	3.41396742453603	2.32790224172396	0.620799832099572	3.4707498354378	3.20993325558896	2.56882754713582	1.10991894759332	-1.14456265985177	1.99611856819068	1.72444096222187	1.54681200556016	1.88769657364963	-1.14456265985177	3.27249423516695	1.29776405245506	-1.14456265985177	1.74061569172315	4.51791788338992	1.82281943974943	2.9983663821858	2.73238940206394	3.15756187853887	-1.14456265985177	-1.14456265985177	-1.14456265985177
ECB_00335	6.0960414221361	5.19977611110165	5.75124992326228	4.75849729942134	4.3117808343274	-1.14456265985177	2.56717449920081	0.994442904845504	4.7231659488127	4.81495463589272	5.05153464213578	5.26169622720743	4.461289748623	3.86716394130893	-1.14456265985177	-1.14456265985177	3.66034969562491	4.48974876684058	4.4897125884765	4.16791308459036	3.73223307349961	4.5705543805582	3.77815669863738	1.53733693513413	3.25861741735307	5.09395826458705	4.57772474928945	3.85709699632036	4.25020836002323	3.84719902134298	4.40068257301238	-1.14456265985177	3.36351254605959	2.53428540170979	3.20645818062946	3.14805340257154	2.92436908986951	3.81348492597423	1.29776405245506	1.73384090048809	3.06613582197074	4.6503295158394	4.30236129548733	4.34274333541066	5.27798952571221	4.56079680935078	3.88965822071656	3.61946553745352	3.82830175589725
ECB_00336	5.08095322674092	5.03895965688391	3.93883255779093	4.64696417286065	6.21051399484577	5.91782052490628	3.08151033663271	4.62663842428512	5.00124684742344	4.25902094574809	4.48178305893612	4.4497910241962	4.30273911785409	4.58689860003944	7.47910598891176	3.57587701597566	4.45316872657064	4.27119314827328	5.71894782506281	4.48145458658168	4.17920449442529	4.74848930023622	5.63848021512663	4.28613622429236	4.63149357941732	5.04392603298034	4.97925940165876	4.25005294854021	4.44768603030516	4.6649515214734	6.15020548334013	4.09915299281691	3.74770643847814	3.96922256086923	3.50105585539617	4.42107872130808	3.38903587868848	3.95645300983972	4.10963163976204	4.81814453988124	3.06613582197074	2.90335619528787	4.65045433502234	5.37960403166136	5.51497286281878	4.6986224418062	5.95879566253726	4.87793059304228	2.40714828613883
ECB_00337	1.00590147669663	2.24413409491643	1.90258704925869	2.94911750148168	0.753991024007359	1.68857462901673	1.7536699934789	2.14715027332184	3.59869424917304	1.77211926285287	2.60719936734132	2.68638602149425	1.52119456223515	1.10939916093257	2.68258875630574	-1.14456265985177	2.61437751658349	2.73583791169125	1.99675107339171	1.40298477482784	0.868664089830856	1.7080350376883	0.656957597873938	2.32209348920998	2.8860643233546	4.33501702313553	3.43901673157866	0.396002576566743	-1.14456265985177	2.56882754713582	-1.14456265985177	-1.14456265985177	1.99611856819068	1.72444096222187	3.20645818062946	-1.14456265985177	-1.14456265985177	1.18784500153896	-1.14456265985177	-1.14456265985177	-1.14456265985177	1.60348803215972	1.82281943974943	1.63299554013225	2.29369603754512	3.15756187853887	1.86178486924341	-1.14456265985177	2.40714828613883
ECB_00338	5.24281829981676	4.38689266404486	4.64215999780735	3.74100194071019	4.49636090769937	3.00463857568863	2.56717449920081	2.49306290983839	3.82359375654699	3.93430524101196	3.70173887306705	4.04192365848621	3.13329708244323	3.5721548977366	1.13645877184292	3.37090476211787	3.79657099293105	3.57729719866658	4.84518181973544	4.5047472282725	4.09441335866679	4.10229890345832	4.38828550901282	3.19471389230491	4.00852742798633	2.32790224172396	2.44994976213924	5.45839887707664	5.04376019595315	6.09612830188392	5.62777248582242	2.88267236628877	1.99611856819068	5.04008588694913	3.20645818062946	5.69069230908711	5.666016025074	4.51379914071297	5.07208241229437	3.05814879496652	4.20021902130057	1.60348803215972	3.84246462568455	5.47706997294538	5.614647246364	3.30326396590376	-1.14456265985177	3.23799172903874	2.40714828613883
ECB_00339	0.658708418103195	0.813307995521492	-1.14456265985177	0.170553715011587	0.753991024007359	2.49383479190165	4.40056168267255	5.76730359039883	4.37831883403723	1.53132505057865	1.2066694685541	1.20128324319447	1.64654632068473	1.39157449754636	2.32894998076444	3.75525199429864	5.54444598739383	4.32901671264963	-1.14456265985177	1.5933462970028	0.868664089830856	1.3543765412183	1.69920835939301	-1.14456265985177	4.19126329519942	4.15810439031732	2.95856003751073	1.88070481252967	0.261889892392065	1.75514066230739	-1.14456265985177	-1.14456265985177	-1.14456265985177	-1.14456265985177	1.54681200556016	0.400375956037119	-1.14456265985177	1.91725697004585	-1.14456265985177	-1.14456265985177	-1.14456265985177	4.77159671190571	2.92694788236647	0.0413963409864713	1.35395371910108	1.15838540574797	1.86178486924341	-1.14456265985177	3.82830175589725
ECB_00340	1.70159487259629	1.28432317141335	2.5067764783623	2.40459644524883	-1.14456265985177	-1.14456265985177	-1.14456265985177	-1.14456265985177	-1.14456265985177	3.10320387483073	2.60719936734132	2.88134358080319	2.95472669976261	2.4219419857413	2.32894998076444	1.26062797837285	1.36513880798841	2.26547765488744	1.2556664091013	1.90985746903671	1.34856673982946	0.54313367094921	1.69920835939301	-1.14456265985177	1.58903985180236	2.55039358331187	2.80827387398005	1.88070481252967	1.86338415597142	1.3281862478263	-1.14456265985177	-1.14456265985177	-1.14456265985177	-1.14456265985177	-1.14456265985177	1.64151670308225	-1.14456265985177	1.18784500153896	-1.14456265985177	-1.14456265985177	-1.14456265985177	1.60348803215972	-1.14456265985177	1.77869983127769	1.56150764565186	1.44444973259578	-1.14456265985177	1.88751206541444	-1.14456265985177
ECB_00341	-1.14456265985177	-1.14456265985177	0.807978585965526	1.00775045094618	-1.14456265985177	-1.14456265985177	-1.14456265985177	-1.14456265985177	0.857902244565948	-0.0811656438609589	0.387042982908333	-0.235842279441527	0.322197095481189	-1.14456265985177	1.85670867751432	-1.14456265985177	-1.14456265985177	-0.0693881291742218	-1.14456265985177	-1.14456265985177	1.1302786189411	1.13574910512204	-1.14456265985177	-1.14456265985177	-1.14456265985177	1.87799727122237	1.23256134741632	-1.14456265985177	-1.14456265985177	-1.14456265985177	-1.14456265985177	-1.14456265985177	-1.14456265985177	-1.14456265985177	1.54681200556016	-1.14456265985177	0.804561649352554	-1.14456265985177	-1.14456265985177	-1.14456265985177	-1.14456265985177	-1.14456265985177	1.82281943974943	-1.14456265985177	-0.219595882318908	-1.14456265985177	-1.14456265985177	-1.14456265985177	-1.14456265985177
ECB_00342	3.33999983518597	3.21423958923056	3.74501779958307	3.02267066858679	1.83044920623089	-1.14456265985177	1.7536699934789	1.68789111825176	2.30621267656915	2.23801824168867	2.85148990285683	3.05290740667887	3.17467052806439	2.59384956720247	-1.14456265985177	1.26062797837285	1.50250184811507	2.67742244636824	0.983904798264897	1.90985746903671	2.82292248365121	2.60113308865132	1.27737033287407	-1.14456265985177	1.58903985180236	2.17548805817606	1.23256134741632	2.7093524711181	2.33611244682297	2.56882754713582	2.64752348640883	-1.14456265985177	1.99611856819068	-1.14456265985177	1.54681200556016	3.14805340257154	3.09652331660174	2.3938446440464	2.89244460324764	-1.14456265985177	1.74061569172315	1.60348803215972	1.10780086725741	2.34106271487868	2.23541968537893	3.66837637340319	-1.14456265985177	-1.14456265985177	-1.14456265985177
ECB_00343	3.60151177699298	2.51448124306985	2.5067764783623	3.09263392301489	4.02192912681322	3.67803502691801	-1.14456265985177	4.03269412952988	4.06283592263781	2.31522601384482	2.56209001470484	1.78316225546675	2.44630153281058	3.48787723861332	3.5828144285158	2.00254817242365	4.14164132926171	3.37230857167751	2.37277656795885	2.28107206984879	2.59397592632394	1.7080350376883	4.38828550901282	2.82395551931987	3.79919330717326	4.22380866937685	3.53764570831949	2.27176107281781	2.03916712049476	2.76159024975005	3.70323760171399	2.03700187370823	1.99611856819068	1.72444096222187	2.83536476649696	2.94873855123152	2.23189525282295	1.18784500153896	-1.14456265985177	1.73384090048809	2.55249387379593	1.60348803215972	1.82281943974943	2.14216905756961	2.29369603754512	3.07876162921113	-1.14456265985177	1.88751206541444	-1.14456265985177
ECB_00344	1.50675362009094	2.24413409491643	1.46276356272615	1.28154133644722	2.42820352340122	1.68857462901673	-1.14456265985177	2.14715027332184	2.30621267656915	2.31522601384482	2.00876924419718	2.80651804778921	1.52119456223515	1.62505785284309	2.32894998076444	2.48499472165417	3.11009976573599	2.34296143075456	1.84523860555994	1.90985746903671	1.1302786189411	1.7080350376883	0.656957597873938	3.48909579685828	1.58903985180236	2.32790224172396	-1.14456265985177	1.33551398611836	2.19541729509468	0.698124209481755	1.82532717861058	-1.14456265985177	1.99611856819068	-1.14456265985177	2.33291056935178	-1.14456265985177	0.804561649352554	1.18784500153896	2.04585963171787	1.73384090048809	-1.14456265985177	3.57224564903059	3.70021316509812	1.91059682653355	2.11113432511169	2.35669654838179	-1.14456265985177	1.88751206541444	-1.14456265985177
ECB_00345	4.084485015789	3.78764547981193	4.02676168379394	4.27908569257387	1.83044920623089	-1.14456265985177	-1.14456265985177	0.994442904845504	2.80719802815271	3.75343469923087	3.80170564290701	4.07407592226196	4.461289748623	3.5721548977366	1.13645877184292	-1.14456265985177	2.88358870274063	2.84596226032831	3.24968516634658	2.81846538988553	3.34835591147086	3.4956833314118	2.02209167804785	2.82395551931987	2.38102437793538	2.77835332847118	1.23256134741632	3.85709699632036	3.41292630441619	3.08324111106476	2.64752348640883	2.03700187370823	-1.14456265985177	1.72444096222187	2.33291056935178	3.2382060467052	3.09652331660174	3.65473806999097	2.04585963171787	1.73384090048809	1.74061569172315	-1.14456265985177	1.82281943974943	3.26477717984376	3.31126365616139	3.95934130161728	-1.14456265985177	-1.14456265985177	-1.14456265985177
ECB_00346	2.60753102523003	2.51448124306985	2.5067764783623	1.87469030642095	-1.14456265985177	-1.14456265985177	-1.14456265985177	1.68789111825176	-1.14456265985177	2.58789944960586	1.86635579831884	2.30556844447525	2.9063780616473	1.91474782274898	-1.14456265985177	-1.14456265985177	-1.14456265985177	1.90448865158323	2.1335110421854	2.16784403887165	2.32111425869916	2.11162434726235	2.69735840677725	-1.14456265985177	0.912154263043085	2.00463439137485	0.620799832099572	2.08974711384248	0.778581956606167	1.75514066230739	2.29525286156681	-1.14456265985177	-1.14456265985177	-1.14456265985177	2.33291056935178	2.09697715598234	2.92436908986951	-1.14456265985177	-1.14456265985177	-1.14456265985177	-1.14456265985177	1.60348803215972	-1.14456265985177	2.24510375748535	2.11113432511169	2.8124767609391	-1.14456265985177	-1.14456265985177	-1.14456265985177
ECB_00347	2.40213377290843	2.51448124306985	1.46276356272615	0.660330103329063	3.30964120659774	2.49383479190165	1.7536699934789	-1.14456265985177	3.00425093024096	1.77211926285287	2.56209001470484	2.50866684795274	1.86763805308572	2.64683514732053	1.13645877184292	2.48499472165417	1.84761001659836	1.68190202464944	2.577489015157	2.16784403887165	2.41799973489381	2.51579537893676	3.86018725977644	2.82395551931987	1.58903985180236	2.27889646062174	2.64032637005587	0.950201861197555	2.33611244682297	2.08123891693025	2.29525286156681	2.03700187370823	2.83749994819626	2.53428540170979	1.54681200556016	1.34174444363156	2.92436908986951	1.18784500153896	2.04585963171787	3.7338076527948	1.74061569172315	3.57224564903059	2.29255819550593	2.03113975663951	2.64590276788345	2.35669654838179	1.86178486924341	-1.14456265985177	-1.14456265985177
ECB_00348	2.02461747692225	1.7777991631998	1.46276356272615	2.28955209593269	2.42820352340122	-1.14456265985177	-1.14456265985177	3.00382863735421	1.52343888257932	2.38844880774072	2.36584945987418	2.35912783305497	2.75068867492591	2.07914514411324	1.13645877184292	3.75525199429864	3.30567669030845	4.96120753879596	0.639427358607223	2.66081199737539	2.50870346680838	1.98955677956742	2.86621099251206	-1.14456265985177	1.58903985180236	2.46552443181301	2.64032637005587	2.82974320121392	2.03916712049476	2.08123891693025	1.10991894759332	-1.14456265985177	1.99611856819068	1.72444096222187	-1.14456265985177	2.44060336099225	1.45859981763384	-1.14456265985177	1.29776405245506	-1.14456265985177	-1.14456265985177	-1.14456265985177	1.82281943974943	1.63299554013225	1.97483656328869	2.2156259341045	-1.14456265985177	3.61946553745352	-1.14456265985177
ECB_00349	5.4292756152554	5.60600375866888	6.21115536872471	5.59723425503705	5.37643013651858	6.26926559188035	4.21652137038667	5.66946391295562	6.16663547201895	4.92894630503573	5.58193801318965	5.64530671335911	5.47375758322742	4.83420633677263	6.16248534486793	6.10226838842495	6.57659413208094	6.83981698002776	4.41207240476187	4.79658714987563	4.777171873769	5.70528128656681	4.49478737709603	4.43157928621573	5.11112824091773	5.67098337845401	5.78910256823332	4.72235655053816	4.67486849030018	5.21663736674342	3.16554400236403	2.03700187370823	2.83749994819626	3.72225412454387	4.44400915081846	4.16990457027818	4.10412620955652	2.75003973358942	3.42059167920643	3.43531706919951	4.20021902130057	4.20985690616634	6.00309830382541	4.68864803774321	4.37231847660488	5.54794384815369	4.5351512534619	1.88751206541444	3.28688489602319
ECB_00350	3.78111353176681	4.75811653811668	3.6373564461716	3.86590197044309	2.16071582633924	2.49383479190165	1.7536699934789	2.77113386475109	4.18937022795068	3.95838454823882	4.57507657904667	4.48607866080466	4.39296618971114	3.70249553054796	4.52887923492453	2.00254817242365	2.97852972188744	4.32901671264963	2.66978077063273	4.25292156141095	3.76919120230136	3.70205431463233	1.27737033287407	1.53733693513413	0.912154263043085	4.18474669161215	4.6674759749734	3.54278131814869	3.20993325558896	2.08123891693025	1.82532717861058	2.03700187370823	-1.14456265985177	1.72444096222187	3.74544057743644	3.2382060467052	3.83973714442105	2.3938446440464	2.53116698504202	1.73384090048809	2.55249387379593	-1.14456265985177	3.16261322242608	3.21530477442991	3.19456893877705	4.12506547164989	-1.14456265985177	-1.14456265985177	-1.14456265985177
ECB_00351	7.00762468165091	6.60226151566919	6.94485550329254	6.2129472241444	4.17413120674563	-1.14456265985177	1.7536699934789	0.994442904845504	3.71553240227074	6.00322423088386	6.10019448337023	5.91736867520904	6.1788829331734	5.6005180358154	2.32894998076444	2.48499472165417	2.35517591434021	2.00376959323073	7.55446444765158	7.10768541000277	7.15804424449578	6.20949394549099	3.86018725977644	3.48909579685828	2.65576344608118	3.20102137062986	4.32535939457685	6.7997032850827	6.68942796230559	6.3707856695684	4.20349448050297	2.03700187370823	1.99611856819068	6.3161296263064	4.13665702167105	7.41639734631451	6.33105274272542	5.38789944764824	5.77934865627962	1.73384090048809	2.55249387379593	-1.14456265985177	4.4868895108636	6.60821339963839	6.76342402415032	6.32860040693456	-1.14456265985177	-1.14456265985177	-1.14456265985177
ECB_00353	3.55287609927069	4.43078625353397	4.84917793529931	4.24883559567501	1.39681087950186	-1.14456265985177	-1.14456265985177	0.994442904845504	2.14753543555325	4.31602377093452	5.01037865203872	4.87158144936096	3.89672757223928	2.9291201664694	-1.14456265985177	1.26062797837285	2.12409129359154	2.7919595947559	3.12519464531015	3.80465504317879	2.59397592632394	3.62302157959749	2.02209167804785	-1.14456265985177	0.912154263043085	2.91234876690618	3.87587876848629	2.94078670135877	2.88506163678584	1.75514066230739	1.82532717861058	-1.14456265985177	-1.14456265985177	3.04705765263076	2.33291056935178	2.94873855123152	2.23189525282295	1.91725697004585	2.53116698504202	-1.14456265985177	-1.14456265985177	1.60348803215972	2.64471818849589	2.810975867177	3.31126365616139	4.84830824457326	-1.14456265985177	-1.14456265985177	-1.14456265985177
ECB_00354	5.45593665738991	6.12979415680215	5.52856039473574	6.2129472241444	2.84760673298135	1.68857462901673	-1.14456265985177	2.14715027332184	2.80719802815271	6.03185070968514	6.49566268033727	6.59403204768854	6.50027035477867	5.05502642268728	1.13645877184292	-1.14456265985177	2.28225632241601	3.2173647021785	4.15038145761204	4.43370882426945	5.071328056038	5.49969514250348	3.01723169415348	3.19471389230491	2.65576344608118	4.18474669161215	3.33311977769546	5.21596474094942	4.56574774593023	3.92947633221073	3.3679543106778	2.03700187370823	-1.14456265985177	3.04705765263076	3.50105585539617	3.97427537339038	4.69116487944467	1.91725697004585	2.89244460324764	2.54486977292157	1.74061569172315	1.60348803215972	4.20040774343761	4.82655998024652	5.07059517630249	5.87308983175255	1.86178486924341	-1.14456265985177	-1.14456265985177
ECB_00355	6.46098576078744	6.11642231312973	5.52856039473574	6.0904263538047	4.10003916932353	3.00463857568863	3.08151033663271	2.77113386475109	3.65829882672597	5.38458542261171	5.65318156880859	5.70295209747387	5.46546700845045	4.50360253800594	3.74100745714651	2.48499472165417	3.30567669030845	3.89078885720299	4.35788708074596	4.59432731139683	5.12928024191298	5.76164775498173	3.39334843184355	2.32209348920998	2.04007587718994	4.50318964277187	4.43166331298038	5.45839887707664	4.41659534612447	4.21835598892748	1.82532717861058	2.03700187370823	-1.14456265985177	2.53428540170979	2.33291056935178	4.87815934631205	4.84355612763644	3.65473806999097	3.18067458622076	2.54486977292157	-1.14456265985177	3.57224564903059	3.70021316509812	4.34274333541066	5.45927651940438	5.20356318572117	-1.14456265985177	3.92069295396914	2.40714828613883
ECB_00356	7.8324201101164	8.35090861482045	7.03236073314861	8.53494626297864	5.37643013651858	4.48125375180091	4.71031410524575	4.31759535016516	5.9692397223613	7.75198360165804	8.39733828733622	8.42947664937078	8.27496583513914	7.2206584063828	5.3121747402618	5.08789344668014	4.63848920303372	5.36279383908741	6.20655345408077	7.11148216799016	6.87017372030426	7.27033353260084	5.29971200561602	4.12434978095063	3.90766073844141	6.057011140933	6.4758463679604	7.55391021073798	6.88374806602458	6.19914175564314	4.49000371082277	4.34974267981433	3.74770643847814	4.67324290067004	5.83926146115497	6.67808564018831	6.41452854012316	5.74359251089182	3.42059167920643	3.7338076527948	3.06613582197074	3.27639641720622	6.00309830382541	6.30620631655958	6.48222832329799	7.75260487445873	3.58886303839275	2.71693715363021	3.82830175589725
ECB_00357	5.83679042053386	6.92726653824216	7.13476874792203	7.36079154527124	3.93933941499878	3.67803502691801	3.45926664719917	4.1340508084373	4.37831883403723	6.70388874777575	6.89207133923323	7.06485704285605	7.05303882593109	6.276090781246	4.61307484163015	3.13175476547168	3.82233395077448	4.16934520447662	4.72192015480093	5.47614725864814	5.61836498894787	6.39909954376354	4.33193041958579	2.32209348920998	3.41396742453603	4.50318964277187	5.14464142806265	6.29533203058966	5.4642691496497	5.98518907897804	2.92982647910586	3.79560029708321	1.99611856819068	3.04705765263076	5.09979997782855	5.57464690448799	5.2228452174816	4.20577676754346	3.42059167920643	-1.14456265985177	1.74061569172315	1.60348803215972	4.39757638197082	5.02585451098001	5.00294484805052	6.34548392416834	3.2080711496041	3.23799172903874	-1.14456265985177
ECB_00358	3.09000540402243	2.93754259768352	0.807978585965526	2.94911750148168	3.55146868117596	2.49383479190165	-1.14456265985177	1.68789111825176	1.96875144048551	3.30476736991134	3.45380934253471	3.37070534604196	3.40062311639229	3.01206856457447	4.13215213813848	-1.14456265985177	3.66034969562491	2.61651565223518	2.1335110421854	2.74181091424653	3.69430091024668	3.201182383109	4.33193041958579	3.19471389230491	4.00852742798633	2.77835332847118	2.80827387398005	1.33551398611836	2.19541729509468	2.34586678287309	4.57411169219767	-1.14456265985177	-1.14456265985177	1.72444096222187	-1.14456265985177	2.8376203447557	2.92436908986951	1.91725697004585	2.04585963171787	3.05814879496652	1.74061569172315	-1.14456265985177	1.82281943974943	2.03113975663951	3.31126365616139	2.35669654838179	-1.14456265985177	-1.14456265985177	-1.14456265985177
ECB_00359	7.27796549761895	7.04486554497316	5.55835053288828	6.76561366781182	4.8527090515387	6.31314981572476	4.96514592765635	5.49002859254039	6.62019527569393	7.47181820759798	7.46882851990165	7.09452846695775	6.88916612014541	6.2885815798188	7.06649763317774	6.7565028184248	6.42105763010867	6.30918776147213	5.46081456934834	5.51106296775237	5.25173842879239	5.38475554038686	5.11173547264908	2.82395551931987	5.01748015359917	3.34991998527845	4.26911483660755	5.49511992424602	5.14204822954728	5.4293618225559	5.91251171206677	2.03700187370823	3.36351254605959	3.04705765263076	2.83536476649696	5.59180743216161	4.18247158998078	4.41825679478221	4.24041468237804	2.54486977292157	1.74061569172315	1.60348803215972	4.39757638197082	5.28706744469218	6.22457126515582	6.21376079563077	4.84597343472549	4.1696802361007	2.40714828613883
ECB_00360	0.658708418103195	0.49061729093279	2.23667909815816	-1.14456265985177	0.753991024007359	2.49383479190165	-1.14456265985177	-1.14456265985177	2.14753543555325	0.626040423220937	0.387042982908333	0.776133704610312	1.05611748310087	0.239515558392387	1.13645877184292	-1.14456265985177	1.36513880798841	3.0890932347241	1.4815014140694	1.18155254123635	1.53647953261275	0.54313367094921	2.02209167804785	1.53733693513413	2.04007587718994	1.66352751074898	-1.14456265985177	1.33551398611836	1.14211254530456	0.698124209481755	3.16554400236403	2.88267236628877	-1.14456265985177	-1.14456265985177	-1.14456265985177	0.955758142077006	1.45859981763384	-1.14456265985177	-1.14456265985177	1.73384090048809	-1.14456265985177	-1.14456265985177	1.10780086725741	0.814001593828345	0.966651252296271	0.27305281217928	-1.14456265985177	-1.14456265985177	-1.14456265985177
ECB_00361	4.87902581988998	4.61327588145939	5.55835053288828	4.39411025949572	4.10003916932353	3.67803502691801	-1.14456265985177	2.77113386475109	4.26794654487955	4.52385400140675	4.39488433677936	4.39994122566419	4.55806197797539	4.39992045810864	3.40505104360042	2.48499472165417	3.68864492309311	4.14808236171267	4.56338393633621	4.59432731139683	4.72173516487876	4.46130569012053	3.01723169415348	2.82395551931987	4.00852742798633	3.22693462569859	3.94933165806514	3.73947406363389	5.06396099850231	4.92754959621791	3.54534354066244	-1.14456265985177	-1.14456265985177	3.72225412454387	3.9542919081765	4.63491036698036	4.79452702791558	4.51379914071297	4.9243237041566	1.73384090048809	3.06613582197074	2.90335619528787	3.3649844701202	5.35702049650878	4.99426098479351	4.23793708673075	-1.14456265985177	-1.14456265985177	-1.14456265985177
ECB_00362	4.66715071279477	4.74078741796129	5.30078729748758	4.86201907572465	4.10003916932353	2.49383479190165	3.45926664719917	3.20397082497281	4.30568432592734	4.19967014930713	4.44518029918952	4.48607866080466	4.60411626332911	4.36887360193267	3.74100745714651	3.13175476547168	3.34178785434057	3.47845264361969	4.30158481272573	4.57244871013236	4.64433962916321	5.15151540348595	4.8561243315591	-1.14456265985177	2.65576344608118	4.39328212155408	3.87587876848629	4.45041031902253	4.84796352628295	5.04285218941011	4.09376223008094	3.41044535096565	1.99611856819068	1.72444096222187	2.83536476649696	4.82108509714065	4.5798165612732	3.65473806999097	3.42059167920643	2.54486977292157	-1.14456265985177	2.39745120060878	3.3649844701202	4.49534599530468	4.60690330426905	4.6986224418062	2.68825394258401	-1.14456265985177	-1.14456265985177
ECB_00363	4.79797225565384	5.21240190459613	4.18799151654166	5.19898918731252	3.65866651502991	3.00463857568863	1.7536699934789	2.49306290983839	2.90911074381255	4.42368141001349	5.02698225365611	5.39486675743558	5.00969933033738	4.36887360193267	2.32894998076444	-1.14456265985177	2.2053823572747	2.94821546012425	3.12519464531015	3.76659453203448	4.33514321011615	5.220176619658	3.15384900239413	1.53733693513413	2.04007587718994	3.97177175096196	2.80827387398005	4.41250523037572	4.10171541223866	4.00730600005096	1.10991894759332	-1.14456265985177	2.83749994819626	2.53428540170979	1.54681200556016	3.40312768414949	3.25021415399373	2.75003973358942	2.04585963171787	-1.14456265985177	-1.14456265985177	-1.14456265985177	3.84246462568455	3.1640667892222	2.45541268731691	4.72467423637577	1.86178486924341	-1.14456265985177	-1.14456265985177
ECB_00364	5.89640044304427	6.43460516609114	5.26510040429682	6.38961355425618	3.93933941499878	3.67803502691801	2.56717449920081	-1.14456265985177	3.47152179533673	5.93817196600066	6.6294130634955	6.83574030939183	6.44653016520488	5.46767467941036	4.4394594995744	3.75525199429864	4.0789258000731	3.4439347800534	5.1620848534449	5.20475074736685	5.15740584055896	6.17532066053195	3.93779535866551	3.19471389230491	2.65576344608118	3.97177175096196	4.62329865713049	5.69774322215177	5.89469559834317	4.84521842052706	3.16554400236403	3.41044535096565	3.36351254605959	3.04705765263076	2.83536476649696	4.5670971799521	4.5798165612732	3.65473806999097	4.66972284673747	-1.14456265985177	1.74061569172315	2.39745120060878	3.70021316509812	4.70662584995442	3.86297228217748	6.28550635128192	3.58886303839275	2.71693715363021	-1.14456265985177
ECB_00365	4.41868501819217	3.91679453729892	3.3943579093573	4.4214872111358	2.84760673298135	1.68857462901673	-1.14456265985177	2.14715027332184	1.96875144048551	3.8595530615864	4.48178305893612	4.54459909328743	5.11945873926074	4.47473217791556	1.13645877184292	2.84461159216003	2.12409129359154	1.79763197719113	3.3642399345622	2.96045862880417	2.82292248365121	2.75787542898983	2.02209167804785	1.53733693513413	0.912154263043085	2.70633477227877	2.44994976213924	3.61137689393358	2.19541729509468	2.56882754713582	1.10991894759332	2.03700187370823	-1.14456265985177	-1.14456265985177	-1.14456265985177	2.58556479184273	1.89803961618119	1.91725697004585	-1.14456265985177	-1.14456265985177	-1.14456265985177	-1.14456265985177	1.82281943974943	2.74263331372987	1.82387831864246	3.61360425633585	-1.14456265985177	-1.14456265985177	-1.14456265985177
ECB_00366	4.39131033507544	5.2249181286331	3.84518388458319	5.34906056368038	5.27911195238628	4.76029083850707	5.61281701170439	7.58014481480625	6.686028162605	5.52008365816171	5.31755485012856	5.79257800493077	5.03232967703748	5.06474335536338	4.6926235600706	5.01939583939528	7.78628257737023	7.04342615952518	5.39509615671641	5.31424372092888	5.21206319809804	5.6366096834632	4.89553303904929	5.53622167201632	6.7163220381456	5.88094841811328	6.12625348529725	5.75941760657414	5.83717814034119	5.5117280498217	4.72889981502796	4.34974267981433	4.05065336501536	1.72444096222187	5.67215953358915	4.7616583493869	5.10715591816494	4.68775824766728	5.44171898429682	5.05212192168916	5.16494040687162	8.1089677642672	5.80901399806157	5.8689549481847	5.55685264136878	5.14689706422857	4.5351512534619	4.1696802361007	4.22082138844147
ECB_00367	5.53308466774126	5.19977611110165	5.94411407327198	5.53595132857672	7.30419920739901	7.3049546266852	6.11191514736986	6.49471621422364	5.54932758997478	5.64393925049842	5.38993605465164	4.88975134143408	5.84361879380119	5.92778810283218	6.44103854725524	6.64727346171575	7.28051484492948	5.53640055419862	5.79225675320756	5.56744086073554	5.27759493083364	4.5705543805582	6.80167024004424	5.4014994713456	6.13751926423967	3.79277699385662	5.01388789299675	4.84123718454545	6.02404510576238	5.21663736674342	6.72906201273148	6.62023660823793	5.67454084568673	4.67324290067004	3.50105585539617	6.56098684140021	5.69301592627683	5.74359251089182	6.34193764170961	5.51076647874581	5.73785283052386	4.37210229489148	5.16513371410085	7.03895611312648	6.47600548686385	5.3106241304997	6.30224459293824	5.24630152847844	2.40714828613883
ECB_00368	5.01075284212561	5.46540951189359	7.15440604557759	5.37728811182104	3.43563375773609	1.68857462901673	3.08151033663271	3.37959485360789	3.9241076319419	4.95309903493425	5.269527955565	5.49913226852961	5.29815293376861	4.30469851935494	1.85670867751432	2.00254817242365	2.93184556702007	3.47845264361969	4.58712752230687	4.99052622598463	4.83055589741474	4.65235836428702	3.69116779554175	1.53733693513413	2.65576344608118	5.03663474280979	4.01921944965609	5.32197194855345	4.64835278027436	4.34363007554203	2.64752348640883	-1.14456265985177	-1.14456265985177	4.17997594019012	4.13665702167105	5.20252193080428	4.52074202098909	3.95645300983972	2.89244460324764	1.73384090048809	1.74061569172315	1.60348803215972	4.72576639670681	4.89086555443273	4.4757789633358	5.47309342793682	2.68825394258401	-1.14456265985177	-1.14456265985177
ECB_00369	4.71208972882316	5.18703881221884	3.93883255779093	4.77980477692622	3.17152785009592	-1.14456265985177	2.56717449920081	2.77113386475109	4.30568432592734	7.51706615398489	8.36750522080379	6.87045784205627	7.80043023192444	6.42683669388769	3.20215886424717	4.87179247901104	5.21588654471505	5.31591865971697	5.89091510513688	5.13184079466617	5.93501356305146	4.34309306648259	3.01723169415348	2.82395551931987	3.79919330717326	4.18474669161215	6.82684754382263	5.02826318276346	5.91707543610997	3.84719902134298	3.84550889445142	-1.14456265985177	-1.14456265985177	2.53428540170979	4.13665702167105	4.42107872130808	4.25677591574667	4.20577676754346	3.42059167920643	2.54486977292157	2.55249387379593	3.81750306844291	4.65045433502234	4.67044322786013	5.27081717774549	5.78918667155217	-1.14456265985177	2.71693715363021	-1.14456265985177
ECB_00370	2.02461747692225	3.35781119874794	4.69676701867457	3.39892878732447	2.84760673298135	1.68857462901673	-1.14456265985177	2.14715027332184	2.80719802815271	3.51437941430636	2.92445342577738	3.17675962795557	2.75068867492591	2.4219419857413	-1.14456265985177	-1.14456265985177	3.30567669030845	3.33511087378703	2.47880894592704	2.04475051088038	2.59397592632394	2.51579537893676	2.50583848256126	2.82395551931987	2.8860643233546	2.81304659579001	3.33311977769546	2.27176107281781	2.58154405073817	2.76159024975005	1.10991894759332	2.03700187370823	-1.14456265985177	1.72444096222187	-1.14456265985177	2.44060336099225	1.89803961618119	1.18784500153896	2.53116698504202	1.73384090048809	-1.14456265985177	1.60348803215972	3.3649844701202	2.67085874454226	3.70149032949096	3.37092326023391	-1.14456265985177	-1.14456265985177	-1.14456265985177
ECB_00371	4.95576490664709	5.8273342668188	6.54453567189446	5.82948843630035	3.01869636691771	1.68857462901673	3.08151033663271	0.994442904845504	3.71553240227074	5.51197788769824	6.3515316934872	6.25528436942632	6.02942951284836	4.97483996172807	2.68258875630574	3.91473054503671	3.79657099293105	4.05974679193192	4.21277921956384	4.69900098410464	4.00431799137355	4.8731378394676	3.49962263931477	3.19471389230491	3.41396742453603	4.64421234591243	5.14464142806265	4.72235655053816	4.21449497971386	3.75993363087697	2.29525286156681	-1.14456265985177	1.99611856819068	-1.14456265985177	2.83536476649696	3.97427537339038	4.32743611683043	3.47628093374017	2.04585963171787	2.54486977292157	3.06613582197074	1.60348803215972	3.3649844701202	4.74192265525882	4.35884771334161	5.42624485048157	-1.14456265985177	-1.14456265985177	-1.14456265985177
ECB_00372	4.39131033507544	3.71844941621594	2.5067764783623	3.09263392301489	3.65866651502991	4.13491199243446	4.21652137038667	3.67719022676027	4.44746792979505	3.90981647786965	3.29808071883406	3.47080849338704	3.17467052806439	3.5721548977366	4.01319544152838	4.05829563537687	4.89047637642657	4.32901671264963	3.56913425119467	3.80465504317879	4.3595681163702	3.35596399113043	3.01723169415348	2.32209348920998	4.49914749213414	3.5478145079909	2.95856003751073	4.11494028965863	3.64547657799631	2.76159024975005	3.97497766127243	2.03700187370823	1.99611856819068	3.04705765263076	2.33291056935178	4.34211985210861	3.93336416803839	2.75003973358942	4.10963163976204	3.43531706919951	3.06613582197074	2.39745120060878	3.84246462568455	4.38801727309585	4.21672580118809	3.55666421111781	4.35036214815125	-1.14456265985177	-1.14456265985177
ECB_00373	3.97806721268986	3.4026481577001	3.6373564461716	3.78385063617284	3.43563375773609	4.76029083850707	3.7581321077986	5.60034463383638	4.4133080097471	3.88490406633924	3.72229536681084	3.26310417025014	3.62593966025812	3.82200591916638	4.01319544152838	4.61749823832684	5.4731211588192	4.30999881022491	3.41826531074038	3.5143098814811	3.34835591147086	3.40406185748028	3.69116779554175	6.45575224294039	5.78651943742393	4.03171343678143	4.0858727435359	3.31486307910336	3.7981312353765	3.3458051138994	4.20349448050297	4.34974267981433	3.36351254605959	2.53428540170979	2.83536476649696	3.68518538651908	3.73959572302827	2.75003973358942	3.62613449548871	4.68518385769122	6.54444464394729	6.85022608159796	3.70021316509812	4.41013188411442	4.2895380037558	3.07876162921113	3.2080711496041	4.56687011426909	2.40714828613883
ECB_00374	5.24281829981676	5.2249181286331	6.58850805890309	5.10082912331672	4.3117808343274	3.38042605972246	2.56717449920081	3.53607582726084	3.71553240227074	5.03458353008188	5.19801924363092	4.9687963476479	5.67411218521621	4.97483996172807	4.76801189292229	3.91473054503671	4.38569389550506	4.05974679193192	3.74844894844336	4.04615542263466	4.56255250761412	3.81301772648388	4.54522590827826	3.73332988482089	3.25861741735307	3.20102137062986	3.33311977769546	4.72235655053816	4.41659534612447	3.3458051138994	4.30545840870929	2.03700187370823	1.99611856819068	3.72225412454387	1.54681200556016	4.98594766144037	4.74377195879853	4.31592905082124	3.42059167920643	1.73384090048809	3.06613582197074	3.27639641720622	3.84246462568455	5.18818431313676	4.64068741823402	4.56079680935078	3.2080711496041	3.23799172903874	-1.14456265985177
ECB_00375	2.02461747692225	2.42995224524092	1.46276356272615	2.28955209593269	1.39681087950186	-1.14456265985177	1.7536699934789	2.77113386475109	3.00425093024096	2.23801824168867	2.95958710348933	2.80651804778921	2.75068867492591	2.59384956720247	1.13645877184292	1.26062797837285	3.19155433178107	3.33511087378703	1.67527511134132	1.5933462970028	1.34856673982946	1.54255408227273	0.656957597873938	-1.14456265985177	3.25861741735307	3.25238853334967	4.14957812503382	1.88070481252967	1.14211254530456	0.698124209481755	-1.14456265985177	2.03700187370823	-1.14456265985177	-1.14456265985177	2.33291056935178	2.44060336099225	1.45859981763384	1.91725697004585	-1.14456265985177	1.73384090048809	-1.14456265985177	3.57224564903059	3.54234335762196	1.07060354177534	1.82387831864246	3.07876162921113	-1.14456265985177	1.88751206541444	-1.14456265985177
ECB_00376	-1.14456265985177	0.0409392204338137	-1.14456265985177	-1.14456265985177	2.16071582633924	-1.14456265985177	3.08151033663271	3.20397082497281	2.80719802815271	-1.14456265985177	-1.14456265985177	0.38315029768055	-1.14456265985177	-0.147845909031473	-1.14456265985177	-1.14456265985177	2.72821394002039	2.4164347967276	-1.14456265985177	0.579801469609099	0.0775381461736503	0.873680995854621	-1.14456265985177	2.32209348920998	1.58903985180236	2.06391577891841	3.09456916315961	0.396002576566743	0.778581956606167	0.698124209481755	-1.14456265985177	2.03700187370823	-1.14456265985177	-1.14456265985177	-1.14456265985177	-1.14456265985177	0.804561649352554	-1.14456265985177	1.29776405245506	1.73384090048809	-1.14456265985177	1.60348803215972	1.82281943974943	-1.14456265985177	0.40895576380395	0.27305281217928	-1.14456265985177	1.88751206541444	-1.14456265985177
ECB_00377	1.50675362009094	2.24413409491643	-1.14456265985177	2.70264825666715	0.753991024007359	1.68857462901673	2.56717449920081	2.49306290983839	3.87472754573336	1.97733714333582	1.6211470306793	1.61518834515588	1.76147713533264	1.82471181268822	2.32894998076444	2.84461159216003	3.15140482624979	3.96563857888846	1.2556664091013	1.90985746903671	2.6744374108648	2.3280505459747	3.49962263931477	1.53733693513413	0.912154263043085	5.10096611341915	2.95856003751073	2.08974711384248	2.69003840158377	1.75514066230739	1.10991894759332	-1.14456265985177	-1.14456265985177	-1.14456265985177	-1.14456265985177	0.400375956037119	0.804561649352554	2.3938446440464	-1.14456265985177	2.54486977292157	3.06613582197074	2.39745120060878	2.29255819550593	1.07060354177534	1.74180954864419	2.35669654838179	2.68825394258401	-1.14456265985177	-1.14456265985177
ECB_00378	2.28712440309862	2.66984026007464	1.46276356272615	2.51102420406878	1.83044920623089	-1.14456265985177	3.7581321077986	4.48038304346769	4.95451373561603	2.23801824168867	2.69335361273759	2.64398785784013	2.14502386777456	2.15466722151777	3.20215886424717	3.37090476211787	4.35073376456856	5.32541636198035	2.1335110421854	1.90985746903671	2.50870346680838	2.3280505459747	1.69920835939301	1.53733693513413	2.8860643233546	4.29889275206598	3.87587876848629	1.63484194729996	1.86338415597142	2.34586678287309	1.82532717861058	-1.14456265985177	2.83749994819626	-1.14456265985177	3.74544057743644	0.400375956037119	2.23189525282295	-1.14456265985177	2.04585963171787	3.43531706919951	1.74061569172315	-1.14456265985177	2.64471818849589	1.63299554013225	1.82387831864246	1.88257880355613	-1.14456265985177	3.61946553745352	-1.14456265985177
ECB_00379	8.00932313629965	7.86307971114074	7.77805830185815	7.84040945497793	5.37643013651858	3.00463857568863	4.21652137038667	5.73542207046411	6.1144570350998	7.45289072410581	7.67774011171324	7.29866390704401	7.68914125652911	7.09117467176337	5.78101739561483	3.57587701597566	3.92100950615867	5.8245558584368	6.46537577632801	6.87287142186918	7.27816634281789	7.08764581427114	6.04116055747627	2.82395551931987	3.55415383966545	5.33887941993997	6.06152819204891	6.94612545331173	7.37089612835514	7.38492954297575	5.54684770038293	4.09915299281691	1.99611856819068	5.78293641876474	5.54893232740996	7.00068807720169	7.09903899188413	6.37235681421624	6.34193764170961	3.43531706919951	2.55249387379593	1.60348803215972	6.50854792460767	7.42552857364912	8.45396334963083	6.78361792399655	2.68825394258401	1.88751206541444	-1.14456265985177
ECB_00380	7.1693957026669	7.17632746945499	6.21115536872471	7.12314650305779	5.24515654480253	2.49383479190165	2.56717449920081	3.00382863735421	4.6070870187456	6.17732226262417	6.29096517384741	6.20538976017846	6.62087749433993	5.776373962198	4.24203186618272	2.00254817242365	3.02374108005568	4.52315742168967	5.38158536145596	5.82961364270169	6.09624078746454	6.07509037930259	5.00768209128503	3.48909579685828	2.65576344608118	4.40465774006453	4.57772474928945	6.14169324786993	6.34611093824345	6.26394511882946	4.72889981502796	3.41044535096565	1.99611856819068	3.96922256086923	4.13665702167105	6.07931015951084	5.96078735711996	4.98308681232579	5.32871522137932	3.05814879496652	-1.14456265985177	2.39745120060878	4.30236129548733	6.61774291898526	7.48891211952005	5.88468732890119	-1.14456265985177	3.23799172903874	-1.14456265985177
ECB_00381	8.19682728804191	7.9839669938331	8.16442937681546	7.92649372448511	5.02269974629931	2.49383479190165	2.56717449920081	3.37959485360789	5.64071022082963	7.21898910795076	7.5629022281745	7.51744277421145	7.59348373998426	6.76449268409981	4.52887923492453	4.05829563537687	3.92100950615867	5.40819343935252	6.25921440030532	6.69198830466309	7.06461415682973	6.81324990646852	5.61506611757727	1.53733693513413	2.04007587718994	4.37025794879368	5.2929947600406	7.43610792400744	7.3668372272305	7.54342294559935	5.32212153274529	2.03700187370823	-1.14456265985177	5.14420205777714	5.94079386069983	6.88015958179379	6.78450961018507	5.89317705385087	6.28249727354171	-1.14456265985177	-1.14456265985177	1.60348803215972	5.7380477420188	7.24361394098248	8.30658723233434	6.90247190576868	-1.14456265985177	1.88751206541444	2.40714828613883
ECB_00382	9.97819708491574	10.0494604680769	9.97061306208583	9.90863611298704	6.21051399484577	4.13491199243446	4.00548539147813	5.97268580376774	7.25236058784819	9.70407882243111	9.9240301827211	9.63799977408802	9.8181800106093	8.9475650882822	5.40954265518135	6.03447583425924	5.22556434861402	7.01436359801777	8.16399678611416	8.87683701030257	9.27266146870767	9.18461487328639	7.41699049951237	5.59914024180595	5.63711871729805	6.02421320096281	7.6166665534045	9.3260515180893	9.46044434553998	8.9864515581	7.53640155724352	5.43090270169303	2.83749994819626	8.49315197248906	6.80113478229989	9.61750532672062	8.54316987893971	8.25392319769374	7.98304287411298	3.05814879496652	1.74061569172315	2.90335619528787	7.81758375571341	9.59829696188977	9.48268552635432	9.10104066251366	3.58886303839275	4.7307725467761	2.40714828613883
ECB_00383	9.29860141108932	9.39324409171516	8.60355090736403	9.14513764150659	6.32870120173915	3.67803502691801	3.7581321077986	6.58692516331745	7.42509014162656	10.9128726319886	11.54683408523	10.1593533748803	11.1027922990667	9.61954681215856	5.20775478568148	6.03447583425924	6.50291176824056	8.21617706451441	8.60576114300903	8.69015257365209	9.50036700467309	8.14066831399571	7.25980719458692	6.15437205338141	6.1813550296379	5.52231949513519	9.09580017477831	9.02705800064673	10.2296374423743	8.96468633712104	7.45003155950453	4.91360446896156	4.5139269636574	7.99133701050456	7.75403988184506	9.49858422676737	8.37414503139603	8.79531803796715	7.76150828241935	5.05212192168916	3.44350613773803	2.39745120060878	7.61466417588393	9.42526975352007	9.03768602967379	8.74799411681325	3.58886303839275	5.85582343386764	3.28688489602319
ECB_00384	2.94651809078025	4.27092816032392	3.10174297683501	4.27908569257387	-1.14456265985177	1.68857462901673	-1.14456265985177	-1.14456265985177	1.76383504799744	3.88490406633924	4.38203125573828	4.89875114769464	4.44451006540632	3.30287625220245	-1.14456265985177	-1.14456265985177	1.7418329266931	0.64427624833894	2.9888685481603	3.687314520592	3.61529857808072	3.81301772648388	1.27737033287407	-1.14456265985177	1.58903985180236	2.32790224172396	3.43901673157866	4.45041031902253	3.84561893833975	4.21835598892748	1.82532717861058	2.03700187370823	-1.14456265985177	-1.14456265985177	2.83536476649696	3.61968469188416	3.51562245755062	2.75003973358942	3.18067458622076	1.73384090048809	-1.14456265985177	-1.14456265985177	2.29255819550593	3.68365696644448	3.65812135289041	4.44018616278784	-1.14456265985177	2.71693715363021	-1.14456265985177
ECB_00385	4.21515256398926	4.14480897824737	1.46276356272615	3.55558249297052	1.83044920623089	-1.14456265985177	-1.14456265985177	-1.14456265985177	1.76383504799744	4.37085752986998	4.77509261089338	4.52147520765333	4.54237770266168	3.26958746889688	1.13645877184292	2.48499472165417	1.2122713917033	2.34296143075456	3.3642399345622	3.687314520592	4.3595681163702	4.26721276173916	2.86621099251206	-1.14456265985177	3.41396742453603	1.73874904756356	2.44994976213924	3.61137689393358	3.53389636493403	2.93142475794462	1.82532717861058	-1.14456265985177	-1.14456265985177	3.04705765263076	-1.14456265985177	2.44060336099225	3.63196272469145	1.18784500153896	2.04585963171787	-1.14456265985177	1.74061569172315	-1.14456265985177	1.10780086725741	2.74263331372987	1.82387831864246	3.95934130161728	-1.14456265985177	-1.14456265985177	-1.14456265985177
ECB_00386	6.18637429652047	5.09458158884999	7.28485612182896	4.90143273809172	9.88641090574731	9.92959066311613	8.3533158105301	8.92296346234174	7.66526202656816	4.95309903493425	5.14576623140865	4.88069501358104	5.25069517318289	7.44552676469451	11.3380190583108	9.00820746479623	8.90046651058633	7.29131067337996	7.37862045665564	6.76129569450619	6.51560987452212	6.02223666863029	9.84019409915287	9.07331899634173	8.9701472560264	5.73993842311673	5.50256962027726	5.7134107872508	6.4027151605888	6.60142097133544	9.96206994938846	10.0322121474115	8.95528484453086	6.22410544384067	6.46857971832788	7.18723259530956	6.82168194392401	6.29380882382948	6.74564901416805	10.9655708992328	9.4209116260671	8.51705652527413	7.80027166007339	8.44467205187619	7.57876426788315	5.0264135076494	9.703870791502	9.12094617090093	6.33608936474598
ECB_00387	10.2311144764929	10.4497132384563	11.8479099077541	10.0341546120996	4.94020776044638	3.67803502691801	2.56717449920081	5.5645019404466	6.49518425438089	10.1707059270877	10.5805969988351	10.0560670622663	10.3577369433466	9.35387550351096	5.09518059993411	3.37090476211787	4.98467777434282	5.81784286839793	8.62595306608933	9.27151942246473	9.44440428999589	9.10606869580445	5.49193094169633	5.92802439039811	4.75270562681367	6.1911023020415	7.34479482248515	9.24483228841147	9.09008349601911	7.79984045149123	5.62777248582242	5.53567691806961	1.99611856819068	7.96314934301015	6.77387817561763	9.20859367018392	8.36996865362319	7.41484436664467	5.77934865627962	3.05814879496652	3.98930827387869	2.90335619528787	6.55056965770731	9.10534076977367	9.0466364386999	9.57813098756435	1.86178486924341	3.92069295396914	3.28688489602319
ECB_00388	7.0432218210594	6.67703218326905	4.84917793529931	6.44400103653379	6.3123986583506	5.91782052490628	6.39800699905658	6.3962086046595	6.61269156128636	6.55010677947694	7.07282129178365	6.81450154805068	6.79637464128048	6.50741280910122	5.62758494773092	6.3731713340034	7.51755148532939	6.66009461929951	6.94107961110742	6.90385266140288	7.08305765087609	6.59278206676356	6.31259977734082	6.61644868827944	6.67091693892985	5.78414272075465	5.88574151821918	6.70100065347907	7.09478332027139	6.55037704495011	6.71060542092928	5.19532313239527	5.26790979044643	5.71694113445702	5.18505064565986	6.93497447153847	6.27854574741592	6.02869725297535	6.12220826292978	5.65993099848699	6.24512325815863	7.10216359311273	6.22692555167563	7.24668814929919	6.97236496469067	6.1575084633778	6.08258897249025	5.62529628507171	3.82830175589725
ECB_00389	8.92447850902467	8.75203556127337	8.19319429729903	8.56746364158592	8.31242156064175	8.98279631129242	7.30058192896872	7.83454055899876	7.6022471588117	8.89009989613847	9.14469000812572	8.77069788082335	8.99040236249477	8.57945656664383	10.4514242922884	7.84254437365935	8.23858893130082	7.59006971692605	8.57344872128756	8.77996669291611	8.99827381525707	8.63512053193623	7.97202788471342	6.45575224294039	7.30708311562127	7.25151783793422	7.23168267302571	8.61650324599132	9.02331768077275	8.3626526795423	8.34224551984963	6.95848927865227	6.06080863508385	7.68110881304055	6.43417185566198	9.11080345174406	8.47869252359379	7.67454141240445	7.4865641612642	7.8568674410127	7.68487660707136	6.57840658864347	7.19191600371307	8.87243806980591	8.88343356970933	8.70121266077265	7.85897040046017	5.99129196013136	3.82830175589725
ECB_00390	3.60151177699298	4.4090065350421	3.10174297683501	5.1342969867016	3.75842926557485	2.49383479190165	1.7536699934789	-1.14456265985177	3.17745986852782	5.67330997967044	5.62619500566533	5.62376014072316	5.6078613805938	5.51805147293006	3.20215886424717	2.00254817242365	4.54880480076258	3.94111838442855	4.51469037664463	4.79658714987563	3.90820901250644	4.18711386586911	3.27858457736303	2.32209348920998	1.58903985180236	4.06077412722001	4.37949117373835	3.2300820653511	3.93613937889821	2.93142475794462	2.92982647910586	3.41044535096565	1.99611856819068	-1.14456265985177	2.33291056935178	3.0518558492933	2.72866038182333	2.3938446440464	4.10963163976204	-1.14456265985177	2.55249387379593	1.60348803215972	3.70021316509812	3.68365696644448	4.27526690377898	4.37587242121287	1.86178486924341	2.71693715363021	-1.14456265985177
ECB_00391	3.73827026114173	3.60798703880939	2.92951914219293	3.82546073374787	3.43563375773609	4.48125375180091	3.08151033663271	3.53607582726084	1.96875144048551	3.51437941430636	3.61644436711299	3.42162806882675	3.56508317222405	3.235508849415	3.40505104360042	2.00254817242365	3.60203329716871	3.0890932347241	3.3642399345622	3.55955029465159	3.76919120230136	2.83023918419364	3.49962263931477	-1.14456265985177	2.65576344608118	3.56821154651996	3.53764570831949	3.2300820653511	2.88506163678584	3.22051634725569	2.92982647910586	-1.14456265985177	-1.14456265985177	1.72444096222187	1.54681200556016	3.74783419810986	2.92436908986951	2.75003973358942	1.29776405245506	1.73384090048809	-1.14456265985177	1.60348803215972	1.82281943974943	2.810975867177	3.33901400157057	3.23226005228364	-1.14456265985177	-1.14456265985177	-1.14456265985177
ECB_00392	8.97604023076531	8.86927446666998	9.67677344377288	8.73496328127939	7.88089597701878	5.28594302246837	5.36983177309353	6.69031858538775	6.17684844599584	9.12012013336173	9.09487603389965	8.73534768139688	9.04635935902288	8.96777010151559	6.41782452079994	5.59103812697024	6.28884903981699	6.56709103046333	9.44676660651346	8.97908513818758	9.70474655890967	9.71602538626168	8.39610615793745	5.97622446650376	6.26522210153581	6.26158420472996	6.71556378080915	9.00335738603764	9.00384682968101	8.57227063050072	8.01381346546808	4.91360446896156	4.5139269636574	7.57335023950664	5.48313206023851	9.14317251198945	9.1756336942616	7.89454493081218	8.68580787075198	5.15626106677237	4.20021902130057	5.34076362838885	5.2694796868793	9.20827096187429	9.56853403624589	8.05419558854588	4.5351512534619	1.88751206541444	2.40714828613883
ECB_00393	7.32210549026011	7.36057450575035	7.27591949492834	7.23147774596679	5.27911195238628	3.38042605972246	1.7536699934789	4.03269412952988	5.66992834347795	6.75629213140881	7.28781823450857	7.10039021771674	6.96463179888348	6.48949122593546	3.40505104360042	4.18884083939571	4.38569389550506	5.44351152064432	5.60730271395712	6.70209555951831	6.80944087505184	6.9966422556317	5.63848021512663	4.12434978095063	4.00852742798633	6.01311272511054	5.78910256823332	6.26375897673527	6.72156961296862	6.44252897725229	5.32212153274529	2.03700187370823	3.36351254605959	6.0203206981753	4.44400915081846	6.94835883812587	5.96078735711996	5.99599199068172	5.07208241229437	3.43531706919951	1.74061569172315	3.57224564903059	5.36678317162326	6.30620631655958	5.94711548026099	7.00166318443282	2.68825394258401	1.88751206541444	2.40714828613883
ECB_00394	1.27953586832882	1.46925496351748	0.807978585965526	1.00775045094618	2.65325180371639	-1.14456265985177	-1.14456265985177	3.20397082497281	0.323642658552469	1.23906607857848	1.6211470306793	1.20128324319447	1.05611748310087	1.39157449754636	1.13645877184292	1.26062797837285	2.03783225875514	3.63961113830502	2.9888685481603	2.04475051088038	0.868664089830856	0.873680995854621	3.01723169415348	-1.14456265985177	-1.14456265985177	1.73874904756356	1.64976748569488	0.950201861197555	1.86338415597142	1.3281862478263	3.84550889445142	-1.14456265985177	1.99611856819068	1.72444096222187	-1.14456265985177	2.09697715598234	2.23189525282295	2.3938446440464	2.53116698504202	3.05814879496652	1.74061569172315	-1.14456265985177	1.82281943974943	1.77869983127769	2.40352521808693	1.68076385129561	-1.14456265985177	-1.14456265985177	-1.14456265985177
ECB_00395	0.658708418103195	-1.14456265985177	0.807978585965526	0.170553715011587	2.16071582633924	1.68857462901673	-1.14456265985177	2.49306290983839	0.323642658552469	-0.0811656438609589	0.780805482297176	-1.14456265985177	0.856051251846014	-1.14456265985177	1.85670867751432	1.26062797837285	1.62734256597249	2.00376959323073	1.67527511134132	0.579801469609099	1.1302786189411	1.13574910512204	2.28450233755282	2.32209348920998	2.04007587718994	1.66352751074898	0.620799832099572	0.396002576566743	1.86338415597142	1.75514066230739	2.29525286156681	-1.14456265985177	-1.14456265985177	-1.14456265985177	1.54681200556016	0.955758142077006	-1.14456265985177	1.18784500153896	2.04585963171787	-1.14456265985177	1.74061569172315	-1.14456265985177	1.10780086725741	1.28512970953339	2.50547476033221	1.15838540574797	-1.14456265985177	-1.14456265985177	-1.14456265985177
ECB_00396	4.81866676340703	3.8210349159893	3.6373564461716	3.09263392301489	5.71090160288608	-1.14456265985177	2.56717449920081	3.20397082497281	4.10626057692702	3.75343469923087	3.5021829270529	3.20612185448262	2.9063780616473	4.53190603591493	3.5828144285158	2.84461159216003	4.22122907054895	3.1331365756834	4.38523435560742	4.48145458658168	4.28501537768847	2.89911917817035	4.81560827484751	2.82395551931987	3.90766073844141	2.22813600575318	3.53764570831949	3.31486307910336	3.74902352787188	4.08114500103086	4.80047779745007	2.03700187370823	1.99611856819068	3.04705765263076	2.33291056935178	4.42107872130808	4.02127413736081	4.31592905082124	4.36030963657717	4.19174614473595	2.55249387379593	-1.14456265985177	2.29255819550593	5.0820192570853	5.06231040774008	4.67209125000339	2.68825394258401	1.88751206541444	-1.14456265985177
ECB_00397	5.3027986068991	4.00658169000224	4.33298236429252	3.90523834389886	7.37655049361221	6.26926559188035	6.16371276205841	6.92039478975947	6.41979275996342	4.71961209860427	3.96582148719422	4.00903734421759	4.37536699358704	5.38477520016876	5.91968751478882	6.93442046360199	8.0085325230703	6.57507447798003	4.84518181973544	5.11680583001358	4.91535917570662	3.08787198352261	6.42457736259944	6.89242412541394	6.78895900150478	3.17463180112848	3.71667536638747	4.72235655053816	4.44768603030516	5.00543303715715	6.06559292870127	5.43090270169303	5.26790979044643	2.53428540170979	-1.14456265985177	4.95974644807861	4.89097284833462	4.20577676754346	5.38632350230159	6.81553673995346	6.38107059210345	5.41708838491864	5.05264535625896	5.97656680551106	6.80621597342589	5.68691230019288	6.14071713869716	4.38191402366492	3.28688489602319
ECB_00398	5.21186605017744	4.27092816032392	3.52098323519739	3.86590197044309	4.75955603478761	5.67035465814007	3.08151033663271	3.80569434789508	4.51345111448897	4.19967014930713	3.9998843231324	4.22488129068376	3.79444058593691	3.3672256255009	5.1525657969376	3.57587701597566	3.82233395077448	4.96120753879596	4.65609850924876	4.71905374997466	3.90820901250644	4.36752394382752	5.49193094169633	3.73332988482089	2.8860643233546	3.20102137062986	5.57392310776597	5.83297785607141	4.70090534782634	6.26394511882946	5.54684770038293	4.09915299281691	4.05065336501536	4.52680850272579	3.74544057743644	5.13388171498631	5.89254728130927	3.95645300983972	4.47099243660134	6.23632744331326	4.54726727951468	1.60348803215972	5.87665206004366	4.74192265525882	4.78865456659621	4.50175252034054	4.35036214815125	5.44821117228245	4.52898558470234
ECB_00399	2.94651809078025	3.35781119874794	6.49918072071238	3.39892878732447	3.30964120659774	3.38042605972246	6.84135224585785	6.60468022807517	6.63508662048056	3.41339068925468	3.09209551362986	3.1467842487049	3.2540034578607	3.428816777033	4.4394594995744	6.55351496876177	7.25711699029017	6.682437975901	3.12519464531015	3.08964110311882	2.59397592632394	3.70205431463233	3.15384900239413	6.45575224294039	6.2447079893749	5.00709525531186	4.71033981060766	2.43303811936544	2.79087123421727	2.08123891693025	2.29525286156681	3.79560029708321	4.86396868316797	-1.14456265985177	5.18505064565986	2.09697715598234	1.89803961618119	1.18784500153896	1.29776405245506	3.43531706919951	6.82436741970857	8.39970722063965	4.72576639670681	2.810975867177	2.8910923331006	3.30326396590376	4.5351512534619	4.56687011426909	-1.14456265985177
ECB_00400	3.73827026114173	3.753463199627	3.3943579093573	2.78960830878684	2.16071582633924	-1.14456265985177	4.56374121946765	5.49002859254039	6.36724991185704	3.57796883266897	3.83982634705459	3.97538262203001	2.9063780616473	3.20060181961136	3.20215886424717	4.70733927735464	6.19345956619038	6.23049869159411	2.66978077063273	2.96045862880417	3.48801268514137	3.201182383109	2.28450233755282	3.94207006689788	4.69337300375626	5.10794007460188	4.48201286848856	3.4707498354378	3.13535008448794	2.76159024975005	1.82532717861058	-1.14456265985177	-1.14456265985177	2.53428540170979	3.20645818062946	2.71714268684788	3.09652331660174	2.75003973358942	1.29776405245506	-1.14456265985177	2.55249387379593	5.48957649761537	5.218250154081	3.21530477442991	3.10036896162228	3.72113999561091	1.86178486924341	2.71693715363021	-1.14456265985177
ECB_00401	3.82271850373008	3.753463199627	3.52098323519739	4.01718451799861	3.01869636691771	1.68857462901673	1.7536699934789	3.53607582726084	4.77787917433389	3.48149834234097	3.42899824569561	3.69426086755391	3.65542907485037	3.33541112978609	1.85670867751432	-1.14456265985177	4.18198462991798	3.4439347800534	2.577489015157	3.20814533909956	3.39643160872975	3.35596399113043	1.69920835939301	-1.14456265985177	-1.14456265985177	4.75499772230228	2.95856003751073	2.43303811936544	3.7981312353765	2.34586678287309	-1.14456265985177	-1.14456265985177	-1.14456265985177	2.53428540170979	-1.14456265985177	3.61968469188416	3.51562245755062	2.3938446440464	2.53116698504202	-1.14456265985177	-1.14456265985177	2.90335619528787	3.54234335762196	3.85477059274688	3.39295697957412	3.95934130161728	-1.14456265985177	-1.14456265985177	-1.14456265985177
ECB_00402	3.94077268611549	3.68256256504262	2.73372181299418	2.02695616169927	1.39681087950186	-1.14456265985177	-1.14456265985177	-1.14456265985177	0.323642658552469	2.9187070245526	3.42899824569561	2.13155808451408	1.05611748310087	0.239515558392387	-1.14456265985177	-1.14456265985177	-0.095065460522545	-1.14456265985177	7.97678146217165	6.73692351075974	6.60511170622683	5.28571712753203	1.27737033287407	3.73332988482089	-1.14456265985177	4.00205437836467	1.64976748569488	2.7093524711181	5.72748820493434	5.94622880220772	1.10991894759332	-1.14456265985177	-1.14456265985177	3.96922256086923	-1.14456265985177	6.1034409019448	6.4934371438515	5.89317705385087	5.49506542437223	2.54486977292157	3.06613582197074	-1.14456265985177	2.64471818849589	5.20092186202882	5.15092599358984	3.55666421111781	-1.14456265985177	-1.14456265985177	3.82830175589725
ECB_00403	6.35873990671747	6.38528416999617	5.07208157872677	3.94352872647981	1.83044920623089	-1.14456265985177	1.7536699934789	3.37959485360789	3.25680781327447	4.25902094574809	5.84327806912296	4.39994122566419	3.09069530484039	2.64683514732053	2.32894998076444	1.26062797837285	2.61437751658349	1.79763197719113	8.61877406360657	7.40237951917827	7.16844538903812	5.54322340976283	3.59858068224982	2.82395551931987	0.912154263043085	5.14231282304397	2.23010458192407	3.04383909825914	6.52431854275928	6.26394511882946	1.10991894759332	3.79560029708321	-1.14456265985177	5.24130535204789	3.74544057743644	7.06967537545353	6.99440455800293	6.91757306974728	5.6441991458966	1.73384090048809	-1.14456265985177	-1.14456265985177	2.92694788236647	5.93142672391201	6.87404208014163	4.58943618658036	2.68825394258401	-1.14456265985177	3.28688489602319
ECB_00404	4.64414478838744	3.48833286261326	3.10174297683501	3.28412528450172	3.01869636691771	3.38042605972246	2.56717449920081	4.22874341191978	4.6070870187456	3.63886595455148	3.76254802391595	3.39639220364343	3.94526940190642	3.3672256255009	4.83965368916356	2.00254817242365	3.77033858244314	4.01346109940346	4.18191807604695	4.22513891189456	4.62432369753728	4.21431121433857	4.21214465105126	2.32209348920998	3.25861741735307	4.28664727009579	4.53066299151173	3.96583275383358	4.87107855657053	4.45888075535101	3.54534354066244	-1.14456265985177	1.99611856819068	2.53428540170979	2.33291056935178	4.25858324088477	3.73959572302827	3.65473806999097	4.47099243660134	3.05814879496652	2.55249387379593	1.60348803215972	4.4868895108636	4.03641985994826	4.92284077835071	2.8124767609391	1.86178486924341	1.88751206541444	2.40714828613883
ECB_00405	1.27953586832882	0.813307995521492	0.807978585965526	1.00775045094618	3.75842926557485	4.76029083850707	3.7581321077986	2.77113386475109	3.47152179533673	0.626040423220937	1.0795468196373	1.52287539968431	-0.0860598443357402	1.10939916093257	6.55181558660361	3.57587701597566	3.82233395077448	3.17586832101712	2.91551432146829	2.38592244381119	1.1302786189411	2.51579537893676	2.50583848256126	2.32209348920998	3.0844023258498	2.94397601695706	2.23010458192407	1.33551398611836	2.03916712049476	-1.14456265985177	3.54534354066244	3.41044535096565	2.83749994819626	-1.14456265985177	2.33291056935178	1.34174444363156	-1.14456265985177	-1.14456265985177	1.29776405245506	3.7338076527948	3.98930827387869	3.27639641720622	4.57099037385973	1.07060354177534	1.65459233762154	1.15838540574797	4.84597343472549	-1.14456265985177	-1.14456265985177
ECB_00406	1.87240952166846	1.46925496351748	2.5067764783623	2.51102420406878	0.753991024007359	-1.14456265985177	1.7536699934789	4.99310288985836	4.01806148952689	3.51437941430636	2.51550679307048	2.84441972863358	3.13329708244323	3.20060181961136	1.13645877184292	3.13175476547168	4.46955520813343	3.98974830451689	3.24968516634658	3.31760991058305	2.50870346680838	4.04284819101572	2.86621099251206	4.43157928621573	4.49914749213414	3.81000048156683	2.23010458192407	3.2300820653511	3.47468308930708	3.75993363087697	1.10991894759332	-1.14456265985177	-1.14456265985177	2.53428540170979	3.50105585539617	2.58556479184273	2.23189525282295	1.91725697004585	3.18067458622076	-1.14456265985177	3.74212556296804	5.55859536262244	2.29255819550593	2.87620216305341	2.92816342892743	2.71144082029439	1.86178486924341	2.71693715363021	-1.14456265985177
ECB_00407	1.00590147669663	0.49061729093279	-1.14456265985177	1.28154133644722	1.39681087950186	-1.14456265985177	2.56717449920081	2.14715027332184	1.52343888257932	0.864408982329716	1.70777913126678	0.38315029768055	0.322197095481189	0.239515558392387	2.68258875630574	2.00254817242365	2.72821394002039	0.64427624833894	1.84523860555994	0.108840030309033	-1.14456265985177	1.13574910512204	1.27737033287407	-1.14456265985177	1.58903985180236	1.87799727122237	2.44994976213924	0.950201861197555	2.03916712049476	-1.14456265985177	1.82532717861058	-1.14456265985177	1.99611856819068	-1.14456265985177	-1.14456265985177	1.88769657364963	-1.14456265985177	-1.14456265985177	-1.14456265985177	2.54486977292157	-1.14456265985177	2.39745120060878	1.10780086725741	0.814001593828345	0.966651252296271	1.44444973259578	1.86178486924341	1.88751206541444	2.40714828613883
ECB_00408	2.28712440309862	3.16300535897231	0.807978585965526	3.09263392301489	4.17413120674563	3.38042605972246	4.00548539147813	4.55536467168306	5.00124684742344	2.52446921150224	3.18401561681345	3.11616942265117	2.8044894428824	3.09047901179825	3.88352314606215	3.57587701597566	5.79896963045554	5.2476236650812	2.577489015157	1.76058075835922	3.2986159857573	3.35596399113043	3.01723169415348	3.73332988482089	4.35341109275207	5.16923310857885	3.33311977769546	3.13997973869066	2.97343668618234	2.34586678287309	2.29525286156681	4.34974267981433	2.83749994819626	1.72444096222187	2.83536476649696	2.09697715598234	3.25021415399373	3.27249423516695	2.53116698504202	3.7338076527948	4.20021902130057	3.27639641720622	3.16261322242608	3.05575320771108	3.19456893877705	2.35669654838179	2.68825394258401	-1.14456265985177	-1.14456265985177
ECB_00409	1.70159487259629	2.93754259768352	1.46276356272615	2.16434381226543	3.01869636691771	2.49383479190165	4.00548539147813	4.55536467168306	4.97806958899262	2.52446921150224	2.41750447796107	2.60029192181731	1.22964554134301	1.25788850042597	1.13645877184292	4.30853504900897	5.94083328286925	5.1967824693789	2.1335110421854	1.18155254123635	2.6744374108648	2.75787542898983	2.02209167804785	3.73332988482089	5.63711871729805	5.18250713466772	2.80827387398005	2.43303811936544	2.33611244682297	1.3281862478263	1.10991894759332	-1.14456265985177	3.74770643847814	-1.14456265985177	4.2985111387178	1.88769657364963	1.89803961618119	1.18784500153896	3.18067458622076	-1.14456265985177	3.06613582197074	5.08407833849233	1.82281943974943	1.77869983127769	2.73238940206394	2.60271366144563	3.88965822071656	4.38191402366492	2.40714828613883
ECB_00410	1.70159487259629	1.63212024605961	-1.14456265985177	2.28955209593269	1.83044920623089	-1.14456265985177	4.56374121946765	5.32844799309988	4.93056670765765	2.06968780901148	2.73455726708278	2.88134358080319	2.30364656957516	1.39157449754636	-1.14456265985177	4.41904614462473	6.3520567407605	4.99731003273102	1.2556664091013	0.108840030309033	0.538763548190739	1.13574910512204	0.656957597873938	2.82395551931987	5.01748015359917	5.50657437240372	1.64976748569488	0.950201861197555	0.261889892392065	-1.14456265985177	-1.14456265985177	2.88267236628877	-1.14456265985177	-1.14456265985177	4.44400915081846	-1.14456265985177	-1.14456265985177	-1.14456265985177	-1.14456265985177	-1.14456265985177	3.44350613773803	4.88345153533077	2.92694788236647	1.47009953819011	1.82387831864246	0.792958158421783	3.2080711496041	3.92069295396914	4.22082138844147
ECB_00411	1.00590147669663	1.46925496351748	0.807978585965526	1.28154133644722	-1.14456265985177	1.68857462901673	4.96514592765635	5.24032021561248	4.93056670765765	1.23906607857848	1.32273499629501	2.00237467604249	1.64654632068473	0.522102018934244	-1.14456265985177	4.30853504900897	5.48927870312675	4.83388815932353	0.639427358607223	-1.14456265985177	1.1302786189411	0.54313367094921	0.656957597873938	4.12434978095063	5.43465787544081	4.68209455097958	1.23256134741632	1.33551398611836	0.778581956606167	0.698124209481755	-1.14456265985177	3.41044535096565	4.30082619724279	-1.14456265985177	4.2985111387178	-1.14456265985177	0.804561649352554	-1.14456265985177	-1.14456265985177	1.73384090048809	4.54726727951468	4.77159671190571	3.16261322242608	0.491219722152185	1.10869516521045	-1.14456265985177	-1.14456265985177	-1.14456265985177	4.22082138844147
ECB_00412	3.22043645992083	3.52933357708388	2.73372181299418	3.39892878732447	5.46759506520435	5.73631352332485	8.69878966841612	8.08275480642231	7.51235938713209	3.05925721807759	3.42899824569561	3.71480997543628	3.13329708244323	3.88922272991354	5.20775478568148	7.9476372638147	8.76851081946609	7.14345519432218	3.94512393985944	3.76659453203448	2.32111425869916	3.45060229486551	5.4395745837902	8.59879018084481	8.80833402252252	6.98420230478117	4.01921944965609	3.73947406363389	2.58154405073817	2.93142475794462	4.30545840870929	7.40818228369683	8.11302306984239	-1.14456265985177	6.90528602280259	1.88769657364963	4.10412620955652	3.47628093374017	1.29776405245506	7.2276847177528	8.50447998266702	9.26469618732972	6.74407038672031	3.35888628291484	3.76418774391303	2.60271366144563	7.24182698185321	7.54065672897778	8.83931544718597
ECB_00413	8.305258958051	8.16371698541244	7.63162650321814	8.4158422701235	5.10072730393733	4.99398421709938	4.00548539147813	3.67719022676027	5.7945458697895	8.31933961981364	8.4242189669879	8.35379504970548	8.74539011542348	8.1709053760906	6.1055085976505	4.30853504900897	5.01847507950302	5.83123775300057	7.59892231033704	7.66257883052414	7.99498828984181	7.91697853005581	5.89328986035837	4.79632349122718	4.10279067894298	6.02789445854878	6.5366388378939	7.94083813691845	7.93141340918941	7.18191357518866	6.20397673014607	3.41044535096565	2.83749994819626	6.36003005943534	6.08083348464726	8.01162394648341	7.13885643425738	6.78984309705401	6.12220826292978	3.7338076527948	2.55249387379593	2.90335619528787	5.94126020018015	7.57975683834971	7.65648468281251	7.84454522034693	5.21411956798706	4.87793059304228	2.40714828613883
ECB_00414	7.37195121311453	7.13050214599104	5.96650528668535	7.07656832649658	4.89712195416262	3.00463857568863	2.56717449920081	4.55536467168306	4.69501055024737	6.78011050646651	7.30323294964481	7.05281546631298	7.44539420227122	6.85125205142649	4.76801189292229	2.48499472165417	3.84764399664859	4.80701749810595	6.8060135467028	6.71712489654215	6.74140131742856	6.37521303435775	5.27003509813553	4.28613622429236	2.8860643233546	5.46372724088211	5.32091840780894	6.34646510923724	6.33784021869013	5.58964389162457	5.50461651847433	-1.14456265985177	3.36351254605959	4.36379991255415	5.09979997782855	6.51675030882244	5.96078735711996	5.11078708371648	4.24041468237804	1.73384090048809	1.74061569172315	2.39745120060878	4.72576639670681	6.15078178125763	6.11270011927483	6.40306709595128	1.86178486924341	2.71693715363021	2.40714828613883
ECB_00415	1.00590147669663	1.90967482172238	1.90258704925869	0.170553715011587	-1.14456265985177	2.49383479190165	-1.14456265985177	0.994442904845504	2.90911074381255	2.9187070245526	2.51550679307048	2.80651804778921	2.37676353952426	0.522102018934244	-1.14456265985177	-1.14456265985177	1.2122713917033	3.96563857888846	1.99675107339171	0.579801469609099	1.8494078038525	1.7080350376883	0.656957597873938	1.53733693513413	2.04007587718994	1.73874904756356	3.6299432523444	-1.14456265985177	2.19541729509468	2.34586678287309	1.82532717861058	-1.14456265985177	-1.14456265985177	-1.14456265985177	3.20645818062946	0.955758142077006	2.50183176741673	-1.14456265985177	1.29776405245506	-1.14456265985177	-1.14456265985177	1.60348803215972	1.10780086725741	1.47009953819011	0.142908330656214	0.27305281217928	-1.14456265985177	-1.14456265985177	2.40714828613883
ECB_00416	5.08095322674092	5.48635306349326	6.17315432991761	5.83966772319886	2.84760673298135	1.68857462901673	2.56717449920081	3.80569434789508	3.9241076319419	5.55205876753986	5.64244745334849	5.85863000811235	5.83076761845456	5.33746511970421	2.32894998076444	2.48499472165417	3.23061148114449	3.47845264361969	3.90787947960736	4.69900098410464	4.68355665650247	5.19310310632846	2.86621099251206	2.32209348920998	2.65576344608118	5.20219187833005	4.62329865713049	5.05310596518488	4.70090534782634	3.66703456391009	1.10991894759332	2.88267236628877	1.99611856819068	3.72225412454387	3.74544057743644	4.12343094409602	4.39479331458537	4.20577676754346	2.53116698504202	3.05814879496652	3.06613582197074	-1.14456265985177	3.84246462568455	4.41013188411442	4.124197851323	5.12750255335685	-1.14456265985177	3.23799172903874	-1.14456265985177
ECB_00417	1.27953586832882	1.63212024605961	1.46276356272615	1.28154133644722	1.83044920623089	-1.14456265985177	-1.14456265985177	2.14715027332184	1.23173229719895	1.53132505057865	2.19854666460683	1.4239038692524	1.76147713533264	2.07914514411324	1.85670867751432	1.26062797837285	0.840647546754567	0.884482042103659	1.4815014140694	1.90985746903671	2.41799973489381	1.7080350376883	3.01723169415348	-1.14456265985177	1.58903985180236	1.73874904756356	3.09456916315961	1.88070481252967	1.66227896158858	2.76159024975005	1.10991894759332	-1.14456265985177	1.99611856819068	-1.14456265985177	-1.14456265985177	1.88769657364963	2.23189525282295	-1.14456265985177	-1.14456265985177	1.73384090048809	-1.14456265985177	-1.14456265985177	-1.14456265985177	2.03113975663951	1.97483656328869	1.68076385129561	1.86178486924341	-1.14456265985177	-1.14456265985177
ECB_00418	3.09000540402243	3.3115301525082	2.92951914219293	2.51102420406878	2.65325180371639	1.68857462901673	2.56717449920081	-1.14456265985177	3.53651310583875	3.48149834234097	2.69335361273759	2.95245228747237	3.13329708244323	3.05180960357061	3.20215886424717	3.37090476211787	3.19155433178107	3.2173647021785	2.91551432146829	3.2639201962835	3.08040059175641	2.89911917817035	3.59858068224982	-1.14456265985177	2.65576344608118	3.03487361736024	3.53764570831949	2.08974711384248	2.88506163678584	2.08123891693025	2.64752348640883	-1.14456265985177	-1.14456265985177	2.53428540170979	2.33291056935178	2.71714268684788	0.804561649352554	2.3938446440464	3.62613449548871	1.73384090048809	-1.14456265985177	2.39745120060878	1.82281943974943	2.810975867177	3.61340457779992	2.71144082029439	1.86178486924341	-1.14456265985177	-1.14456265985177
ECB_00419	1.27953586832882	3.8210349159893	2.5067764783623	3.86590197044309	2.42820352340122	2.49383479190165	2.56717449920081	1.68789111825176	3.09346791649008	3.34189494229559	3.68088450792111	4.2810452045717	4.60411626332911	4.01491844643794	1.85670867751432	2.00254817242365	1.03961835607141	2.09650145276926	3.30810401048664	2.74181091424653	1.34856673982946	3.08787198352261	2.02209167804785	-1.14456265985177	1.58903985180236	2.32790224172396	2.95856003751073	2.43303811936544	1.14211254530456	1.3281862478263	1.10991894759332	-1.14456265985177	-1.14456265985177	-1.14456265985177	-1.14456265985177	2.27917704950609	1.45859981763384	-1.14456265985177	1.29776405245506	-1.14456265985177	1.74061569172315	2.39745120060878	2.64471818849589	1.63299554013225	1.56150764565186	2.8124767609391	-1.14456265985177	-1.14456265985177	-1.14456265985177
ECB_00420	3.55287609927069	3.85366752719805	4.52631965264571	3.90523834389886	0.753991024007359	-1.14456265985177	-1.14456265985177	-1.14456265985177	1.52343888257932	3.01392128461139	3.80170564290701	3.73506982036875	3.96894024608747	2.4219419857413	-1.14456265985177	-1.14456265985177	0.31017573424692	1.08654975180413	1.4815014140694	1.90985746903671	1.1302786189411	2.83023918419364	1.27737033287407	-1.14456265985177	0.912154263043085	3.34991998527845	2.23010458192407	2.7093524711181	1.14211254530456	1.75514066230739	-1.14456265985177	-1.14456265985177	-1.14456265985177	-1.14456265985177	1.54681200556016	1.88769657364963	0.804561649352554	1.18784500153896	2.04585963171787	-1.14456265985177	-1.14456265985177	-1.14456265985177	2.64471818849589	1.07060354177534	0.40895576380395	2.60271366144563	2.68825394258401	-1.14456265985177	-1.14456265985177
ECB_00421	6.15417664939236	6.40191256519202	5.87477635596141	5.78803739528557	3.85172377108935	1.68857462901673	1.7536699934789	0.994442904845504	3.82359375654699	6.34182836963179	6.54836152606706	6.52597502789133	6.2578107829514	5.28023424351621	2.9657972152472	1.26062797837285	2.97852972188744	3.83863636770118	5.90041974327946	6.30453846464627	6.07428251862747	6.29473181278316	3.15384900239413	3.73332988482089	3.25861741735307	5.86044934597432	5.34831170087529	6.03351773350581	5.9715515649632	4.75790029486889	3.97497766127243	2.03700187370823	-1.14456265985177	4.67324290067004	4.44400915081846	5.62552790184384	4.89097284833462	4.20577676754346	3.80595053476538	-1.14456265985177	-1.14456265985177	1.60348803215972	5.05264535625896	5.61669354023105	5.79544518461113	6.14791606080746	1.86178486924341	1.88751206541444	2.40714828613883
ECB_00422	5.58231565468156	6.16269133789609	7.22110503877656	5.96584941830908	3.30964120659774	4.13491199243446	4.00548539147813	3.92366223642	4.01806148952689	6.34639387329715	6.77901446467728	5.95667664852695	6.85466819533559	5.90633477742789	4.24203186618272	3.75525199429864	5.2730026102787	4.0367898417084	5.29774980160254	4.71905374997466	5.79881396372151	5.62652702912896	3.69116779554175	3.94207006689788	3.79919330717326	4.46022692779678	5.52674843427927	5.34226950381409	5.3537540524678	5.14961470383545	3.3679543106778	2.88267236628877	2.83749994819626	3.72225412454387	3.50105585539617	5.20252193080428	4.89097284833462	2.75003973358942	3.96578027844546	2.54486977292157	3.74212556296804	4.02699778212818	4.09068746772014	4.81002529394858	5.03716665571433	6.12853775479142	3.88965822071656	1.88751206541444	-1.14456265985177
ECB_00423	6.2178689718698	6.35713702242096	6.2663434634839	6.63143606207799	2.42820352340122	4.13491199243446	2.56717449920081	2.14715027332184	3.59869424917304	6.65319957511639	6.76671164439916	6.92211980561783	7.04749575798005	5.96976068651331	4.13215213813848	3.37090476211787	3.37701373787868	2.09650145276926	5.25393088756133	5.82036374468297	6.51016806284815	6.86562193730724	3.77815669863738	-1.14456265985177	2.8860643233546	4.47108824499877	4.21058565618769	6.04594568678481	6.28719468135252	5.00543303715715	3.3679543106778	2.03700187370823	1.99611856819068	4.36379991255415	3.74544057743644	5.44844223533341	4.9368799183196	4.20577676754346	3.80595053476538	2.54486977292157	1.74061569172315	1.60348803215972	4.20040774343761	4.99692999779994	5.29929501953798	7.22792564847691	1.86178486924341	3.23799172903874	2.40714828613883
ECB_00424	8.23002791582143	6.69513464617388	6.67262531168615	7.01950948039114	6.95101660261698	3.92451647878505	3.7581321077986	5.60034463383638	4.88144557620867	6.83636889258693	6.72662238155931	6.55187410746615	7.16477865120438	7.89272872366728	4.97306941277591	4.41904614462473	5.37217978699752	5.14408336961769	7.40222747290774	7.39927683112898	6.7085168950905	6.20272374405566	6.10977474037073	4.12434978095063	5.50534979905809	4.89059860908451	4.90740335785591	6.52575067833491	6.5096669888767	6.61390466489259	5.91251171206677	2.88267236628877	1.99611856819068	6.4440155629996	3.50105585539617	8.03062439451839	6.44661175197974	6.32046952694814	6.28249727354171	4.19174614473595	4.69377881594923	3.57224564903059	4.79733919385182	6.20236253123277	7.08090770165751	6.73959241877824	1.86178486924341	2.71693715363021	3.28688489602319
ECB_00425	6.94313458722345	6.49784830805455	5.36961658470982	6.31861249655887	3.43563375773609	1.68857462901673	-1.14456265985177	4.22874341191978	3.9241076319419	5.97401815750681	6.59364157792675	6.38581290944118	6.48804526828213	5.43807774955662	3.40505104360042	2.84461159216003	2.03783225875514	3.40856775436379	5.46081456934834	5.37868262682874	6.04447502014759	6.0526754850365	3.01723169415348	3.19471389230491	1.58903985180236	4.59541545903525	3.87587876848629	6.23147941415835	5.00248935973657	4.84521842052706	2.92982647910586	2.03700187370823	-1.14456265985177	3.04705765263076	4.80886986223013	5.24653187338894	5.10715591816494	3.65473806999097	3.80595053476538	1.73384090048809	1.74061569172315	2.90335619528787	3.70021316509812	5.05421028287074	5.60327209547119	6.9584178435067	-1.14456265985177	2.71693715363021	2.40714828613883
ECB_00426	2.60753102523003	2.66984026007464	3.52098323519739	2.28955209593269	3.75842926557485	3.00463857568863	4.56374121946765	3.37959485360789	2.14753543555325	1.77211926285287	2.7746064099171	2.95245228747237	2.95472669976261	3.39835106760029	2.9657972152472	-1.14456265985177	4.38569389550506	3.51216129527673	2.83819967345727	2.16784403887165	2.21712658052034	2.89911917817035	3.69116779554175	4.28613622429236	4.27461650861122	3.60815797730069	3.53764570831949	2.82974320121392	1.86338415597142	2.93142475794462	3.84550889445142	2.88267236628877	1.99611856819068	-1.14456265985177	2.83536476649696	2.44060336099225	2.23189525282295	2.3938446440464	3.18067458622076	4.3756403691578	4.3841634776529	5.26017317521106	3.3649844701202	2.14216905756961	2.85303599292194	2.48501189269295	3.2080711496041	3.61946553745352	-1.14456265985177
ECB_00427	1.50675362009094	1.46925496351748	-1.14456265985177	1.00775045094618	3.17152785009592	1.68857462901673	1.7536699934789	1.68789111825176	2.80719802815271	1.87848640648082	1.32273499629501	1.07436005780664	1.86763805308572	2.22635717505292	1.85670867751432	1.26062797837285	2.97852972188744	2.99672925011228	1.84523860555994	2.81846538988553	1.1302786189411	2.22396900977717	2.50583848256126	1.53733693513413	3.55415383966545	3.37330241396108	2.80827387398005	2.27176107281781	1.66227896158858	1.3281862478263	3.3679543106778	-1.14456265985177	2.83749994819626	-1.14456265985177	1.54681200556016	3.0518558492933	2.23189525282295	1.18784500153896	-1.14456265985177	1.73384090048809	-1.14456265985177	-1.14456265985177	-1.14456265985177	3.1109318363152	2.92816342892743	2.05892190994122	-1.14456265985177	-1.14456265985177	-1.14456265985177
ECB_00428	3.60151177699298	3.64575787688922	4.7493811160673	4.39411025949572	1.83044920623089	3.00463857568863	-1.14456265985177	-1.14456265985177	3.09346791649008	3.37808734056422	4.20358940036688	4.1664392694141	4.30273911785409	3.30287625220245	-1.14456265985177	2.48499472165417	1.94594178122873	2.94821546012425	2.83819967345727	2.81846538988553	3.2986159857573	3.14564516394098	-1.14456265985177	1.53733693513413	2.38102437793538	3.03487361736024	3.09456916315961	3.2300820653511	2.03916712049476	2.34586678287309	1.10991894759332	-1.14456265985177	-1.14456265985177	-1.14456265985177	1.54681200556016	2.94873855123152	1.89803961618119	-1.14456265985177	1.29776405245506	1.73384090048809	1.74061569172315	-1.14456265985177	2.92694788236647	2.14216905756961	2.34967210728048	4.27367821487683	-1.14456265985177	3.23799172903874	-1.14456265985177
ECB_00429	4.49782151095592	4.74078741796129	5.46706828839936	4.47472891151009	3.01869636691771	4.13491199243446	3.7581321077986	3.92366223642	3.77057682641744	4.23950769705095	5.11503476620135	4.74754491224767	5.05461038431809	4.32101216948767	3.5828144285158	4.30853504900897	3.63148691957766	4.34778692788284	3.41826531074038	3.84173521357252	3.57410885587685	4.5705543805582	2.86621099251206	1.53733693513413	3.55415383966545	4.48186833644716	4.87008645122705	4.06693243111281	4.41659534612447	5.07932494041692	2.64752348640883	2.03700187370823	1.99611856819068	1.72444096222187	3.50105585539617	3.32303186870041	3.25021415399373	2.75003973358942	1.29776405245506	-1.14456265985177	1.74061569172315	3.81750306844291	4.09068746772014	4.11931889948402	4.48820460305377	4.12506547164989	4.35036214815125	1.88751206541444	-1.14456265985177
ECB_00430	2.40213377290843	2.93754259768352	2.73372181299418	2.16434381226543	1.39681087950186	-1.14456265985177	2.56717449920081	2.49306290983839	3.09346791649008	2.9187070245526	2.00876924419718	2.55521531768047	2.9063780616473	2.29459165211536	1.85670867751432	1.26062797837285	2.61437751658349	2.5528930168649	0.983904798264897	2.38592244381119	2.50870346680838	2.51579537893676	0.656957597873938	-1.14456265985177	2.65576344608118	2.70633477227877	1.23256134741632	2.82974320121392	2.88506163678584	2.08123891693025	3.3679543106778	-1.14456265985177	-1.14456265985177	2.53428540170979	2.83536476649696	2.09697715598234	2.23189525282295	3.27249423516695	2.04585963171787	1.73384090048809	1.74061569172315	3.27639641720622	2.29255819550593	2.03113975663951	1.56150764565186	2.48501189269295	-1.14456265985177	2.71693715363021	-1.14456265985177
ECB_00431	4.99265550112721	4.65087284072071	4.7493811160673	4.24883559567501	5.21038241838201	3.00463857568863	3.7581321077986	5.19415113675741	4.9062152876106	4.58696632398187	4.34276965234928	4.02557434967808	4.90322378379573	5.00543474218646	4.61307484163015	4.52168445335442	4.86593209104519	4.30999881022491	4.86473863673982	4.63711295582155	4.60402596126992	4.13112888453655	5.46599030532762	4.6846901288345	5.11112824091773	3.5883234075012	4.14957812503382	3.85709699632036	4.72648035197649	5.07932494041692	5.16829536091997	3.41044535096565	4.30082619724279	5.24130535204789	3.50105585539617	5.4856414006868	4.69116487944467	5.1706329334767	5.32871522137932	4.93987343545708	4.3841634776529	2.39745120060878	1.10780086725741	5.58789098746731	5.05397777080176	4.23793708673075	2.68825394258401	1.88751206541444	-1.14456265985177
ECB_00432	3.28146177087337	3.05470012261626	0.807978585965526	2.28955209593269	1.39681087950186	-1.14456265985177	-1.14456265985177	-1.14456265985177	0.323642658552469	2.23801824168867	2.25653593559265	2.06844588496239	1.38323072373406	1.25788850042597	-1.14456265985177	-1.14456265985177	0.31017573424692	-0.0693881291742218	0.639427358607223	0.579801469609099	0.538763548190739	1.54255408227273	1.27737033287407	-1.14456265985177	0.912154263043085	1.40960887644561	0.620799832099572	1.33551398611836	0.778581956606167	2.08123891693025	-1.14456265985177	-1.14456265985177	-1.14456265985177	-1.14456265985177	-1.14456265985177	0.400375956037119	2.23189525282295	-1.14456265985177	-1.14456265985177	-1.14456265985177	-1.14456265985177	-1.14456265985177	-1.14456265985177	0.814001593828345	0.966651252296271	0.792958158421783	-1.14456265985177	-1.14456265985177	-1.14456265985177
ECB_00433	4.33495004751003	3.8210349159893	3.6373564461716	4.33774516955413	3.65866651502991	1.68857462901673	-1.14456265985177	3.20397082497281	3.71553240227074	3.14584431745476	3.96582148719422	3.99230827538532	4.05991534956679	3.62571611395235	3.20215886424717	1.26062797837285	2.67242959386574	3.86494871418513	4.6783746105416	4.13842468716436	3.65534184597701	4.46130569012053	4.08149098246794	4.28613622429236	3.90766073844141	4.17148711818887	2.80827387398005	3.04383909825914	4.21449497971386	3.46104063503511	3.54534354066244	3.41044535096565	2.83749994819626	-1.14456265985177	2.83536476649696	2.71714268684788	1.89803961618119	1.18784500153896	3.42059167920643	3.43531706919951	3.06613582197074	4.20985690616634	1.82281943974943	3.60907735329858	4.43784616627507	3.15756187853887	1.86178486924341	1.88751206541444	-1.14456265985177
ECB_00434	2.60753102523003	2.93754259768352	2.23667909815816	3.02267066858679	4.02192912681322	2.49383479190165	-1.14456265985177	2.77113386475109	3.53651310583875	3.22750329149709	3.18401561681345	3.20612185448262	2.95472669976261	2.97119440907763	3.74100745714651	2.48499472165417	4.12103800740356	3.86494871418513	3.30810401048664	2.81846538988553	3.61529857808072	3.74000053305187	3.39334843184355	2.82395551931987	4.19126329519942	3.86046815462475	2.44994976213924	2.7093524711181	3.34839679103128	2.93142475794462	1.82532717861058	-1.14456265985177	-1.14456265985177	-1.14456265985177	2.33291056935178	2.94873855123152	3.38903587868848	1.91725697004585	2.04585963171787	3.43531706919951	1.74061569172315	2.39745120060878	2.29255819550593	3.31260214326831	3.84375016961037	3.82119681017563	1.86178486924341	1.88751206541444	-1.14456265985177
ECB_00435	12.2957502808292	11.462682925664	10.1179092002246	9.05954877511772	5.96146989129925	5.19503572620849	5.07744977011354	5.66946391295562	5.00124684742344	10.2265650564463	11.2231478437997	9.80314524543543	9.02536466299461	9.16017050243374	6.29579693512388	5.72609998930005	5.33689935322606	4.92417796340023	6.43953129913072	6.78050125805163	6.75986125523978	6.24287640110805	4.68674596973121	4.5636824943102	3.41396742453603	3.77534494881403	5.55052861889286	6.52575067833491	8.32781986058332	7.27131397661722	4.57411169219767	4.56314786837683	3.36351254605959	5.04008588694913	3.50105585539617	5.93885357510073	7.2967967916419	8.61861642876067	6.0527492679175	5.58727604243268	4.3841634776529	4.77159671190571	5.218250154081	8.37051609968336	9.65920366453358	6.71381831112684	5.31855038825928	4.1696802361007	-1.14456265985177
ECB_00436	0.169307086795199	0.49061729093279	-1.14456265985177	0.170553715011587	2.16071582633924	-1.14456265985177	-1.14456265985177	2.77113386475109	0.857902244565948	-0.0811656438609589	-0.233394293334672	-1.14456265985177	0.322197095481189	1.25788850042597	4.01319544152838	1.26062797837285	0.31017573424692	-0.0693881291742218	-1.14456265985177	0.108840030309033	-1.14456265985177	-1.14456265985177	-1.14456265985177	-1.14456265985177	0.912154263043085	1.49956817564777	0.620799832099572	0.396002576566743	-1.14456265985177	-1.14456265985177	-1.14456265985177	-1.14456265985177	-1.14456265985177	-1.14456265985177	-1.14456265985177	-1.14456265985177	-1.14456265985177	-1.14456265985177	-1.14456265985177	-1.14456265985177	-1.14456265985177	-1.14456265985177	-1.14456265985177	-1.14456265985177	-1.14456265985177	-1.14456265985177	-1.14456265985177	-1.14456265985177	-1.14456265985177
ECB_00437	1.00590147669663	0.813307995521492	0.807978585965526	0.170553715011587	2.84760673298135	-1.14456265985177	1.7536699934789	0.994442904845504	0.323642658552469	0.626040423220937	-0.233394293334672	0.120947138722964	1.64654632068473	1.10939916093257	3.5828144285158	-1.14456265985177	1.2122713917033	1.41656576779521	-1.14456265985177	0.108840030309033	0.538763548190739	-1.14456265985177	1.69920835939301	-1.14456265985177	-1.14456265985177	0.686031073756668	-1.14456265985177	-1.14456265985177	0.261889892392065	-1.14456265985177	-1.14456265985177	-1.14456265985177	-1.14456265985177	-1.14456265985177	-1.14456265985177	-1.14456265985177	-1.14456265985177	-1.14456265985177	-1.14456265985177	-1.14456265985177	-1.14456265985177	-1.14456265985177	-1.14456265985177	-1.14456265985177	0.142908330656214	-1.14456265985177	-1.14456265985177	-1.14456265985177	-1.14456265985177
ECB_00438	4.64414478838744	5.34444628472523	5.40283745953953	5.03146922227174	5.78366618775914	5.28594302246837	4.40056168267255	5.5277458540735	5.8338022831327	6.29536059623804	5.6207365734859	5.3364564023508	5.73055121390585	6.23795605818069	5.88624958003973	5.38870531184303	5.64882769188524	5.68397492638166	6.50951858687136	6.18711084372668	6.19451220062147	5.33608623142745	5.54245324652716	5.47043291209985	6.09230959696782	3.5883234075012	5.34831170087529	4.20640809052498	5.3537540524678	4.51322513284302	5.87984486372423	3.41044535096565	3.36351254605959	4.17997594019012	3.20645818062946	5.64209706201736	4.84355612763644	4.84297008756352	4.84434960359028	4.93987343545708	4.20021902130057	4.77159671190571	3.3649844701202	6.03463698725183	5.22701753658033	4.40838796713122	5.75057525766248	5.70630175674297	-1.14456265985177
ECB_00439	1.27953586832882	2.03019954569511	1.46276356272615	1.00775045094618	2.16071582633924	1.68857462901673	1.7536699934789	4.1340508084373	3.47152179533673	1.97733714333582	1.4296124486289	1.20128324319447	0.856051251846014	1.25788850042597	3.5828144285158	2.84461159216003	4.43659382049591	3.75668483987913	2.47880894592704	1.90985746903671	1.1302786189411	1.54255408227273	3.01723169415348	1.53733693513413	2.38102437793538	1.58398444029319	0.620799832099572	1.88070481252967	2.58154405073817	2.56882754713582	3.54534354066244	-1.14456265985177	2.83749994819626	-1.14456265985177	2.33291056935178	2.44060336099225	2.23189525282295	3.47628093374017	3.18067458622076	3.7338076527948	3.06613582197074	1.60348803215972	2.64471818849589	2.87620216305341	3.10036896162228	1.15838540574797	-1.14456265985177	3.23799172903874	-1.14456265985177
ECB_00440	4.15129955438524	4.03530859409576	2.73372181299418	4.01718451799861	4.94020776044638	5.19503572620849	5.94433081390261	6.75534753578071	6.02683530814879	3.8595530615864	3.98295359782779	3.42162806882675	3.79444058593691	4.4151966544405	5.98432426279376	6.62439889082919	7.38782672923756	6.41527540265405	5.28329091290946	4.79658714987563	4.23308089685025	4.24100473008365	4.8561243315591	6.64654645067897	6.7603415739994	4.06077412722001	3.79847664487102	4.11494028965863	4.62134026185643	4.45888075535101	5.62777248582242	5.8920351813756	5.38080817267778	3.04705765263076	4.13665702167105	4.84990458050953	4.74377195879853	4.60340090848096	4.57377928834641	6.96638506385896	6.94628733388394	6.98168747876962	5.31895182151644	5.65422357297857	4.8573079667421	3.95934130161728	6.62087825274376	6.73301951041153	2.40714828613883
ECB_00441	1.70159487259629	1.7777991631998	-1.14456265985177	2.16434381226543	1.39681087950186	-1.14456265985177	4.40056168267255	-1.14456265985177	1.76383504799744	1.53132505057865	1.4296124486289	1.78316225546675	2.63660215251748	1.62505785284309	-1.14456265985177	-1.14456265985177	2.61437751658349	2.34296143075456	1.4815014140694	0.915725688412132	0.868664089830856	1.85587052529196	-1.14456265985177	2.82395551931987	2.04007587718994	1.49956817564777	1.23256134741632	0.950201861197555	1.86338415597142	1.3281862478263	1.10991894759332	-1.14456265985177	3.36351254605959	-1.14456265985177	1.54681200556016	2.09697715598234	-1.14456265985177	-1.14456265985177	-1.14456265985177	-1.14456265985177	1.74061569172315	-1.14456265985177	1.10780086725741	1.77869983127769	1.56150764565186	1.44444973259578	-1.14456265985177	-1.14456265985177	-1.14456265985177
ECB_00442	-1.14456265985177	2.03019954569511	1.90258704925869	-1.14456265985177	1.39681087950186	-1.14456265985177	-1.14456265985177	-1.14456265985177	2.30621267656915	1.87848640648082	1.4296124486289	1.70171510815003	1.52119456223515	0.239515558392387	1.13645877184292	-1.14456265985177	1.50250184811507	1.68190202464944	0.983904798264897	-1.14456265985177	0.0775381461736503	2.3280505459747	1.27737033287407	2.32209348920998	2.04007587718994	1.8101094280414	-1.14456265985177	-1.14456265985177	0.261889892392065	0.698124209481755	2.29525286156681	-1.14456265985177	-1.14456265985177	-1.14456265985177	1.54681200556016	-1.14456265985177	0.804561649352554	-1.14456265985177	-1.14456265985177	-1.14456265985177	-1.14456265985177	2.39745120060878	-1.14456265985177	1.28512970953339	0.40895576380395	1.15838540574797	-1.14456265985177	-1.14456265985177	-1.14456265985177
ECB_00443	5.62992167611617	5.36720761922254	4.84917793529931	4.88186056113868	4.24459893901245	3.67803502691801	2.56717449920081	4.93813430379315	3.82359375654699	4.53989299591467	5.13048235256545	4.74754491224767	5.16112567355996	4.85675523381847	2.68258875630574	4.18884083939571	5.5052572565764	3.91617347716357	4.4897125884765	5.10161247337808	4.91535917570662	4.61203649997694	3.49962263931477	3.94207006689788	3.68188274996391	3.56821154651996	3.71667536638747	4.59278617968729	5.1035330506535	4.40240702355856	3.16554400236403	2.03700187370823	1.99611856819068	3.72225412454387	3.50105585539617	4.7616583493869	4.5798165612732	4.08650181635124	3.96578027844546	3.43531706919951	2.55249387379593	3.27639641720622	3.54234335762196	3.91790056372999	5.36138587174543	4.94010878491313	3.2080711496041	-1.14456265985177	2.40714828613883
ECB_00444	4.33495004751003	4.47338262182801	4.46471089120076	3.86590197044309	2.42820352340122	1.68857462901673	3.08151033663271	3.80569434789508	2.90911074381255	3.54652549941572	4.03316020351003	3.73506982036875	3.82070161200484	3.30287625220245	-1.14456265985177	4.30853504900897	3.79657099293105	2.84596226032831	3.86964613970919	3.72750031115138	3.34835591147086	4.24100473008365	2.69735840677725	4.43157928621573	2.65576344608118	3.89315659350863	3.94933165806514	3.13997973869066	3.97935165158457	3.3458051138994	2.29525286156681	2.88267236628877	3.36351254605959	3.04705765263076	2.83536476649696	3.2382060467052	2.92436908986951	2.75003973358942	3.42059167920643	3.98090101214664	4.20021902130057	3.57224564903059	1.82281943974943	3.35888628291484	4.24629360187515	4.34260637831913	1.86178486924341	-1.14456265985177	-1.14456265985177
ECB_00445	4.57283877554709	3.8210349159893	5.26510040429682	3.86590197044309	-1.14456265985177	1.68857462901673	-1.14456265985177	2.49306290983839	1.96875144048551	3.80747140082907	3.59430662508727	3.49478194203589	3.17467052806439	2.64683514732053	1.13645877184292	-1.14456265985177	-0.095065460522545	1.41656576779521	3.52058218460601	4.35898710148767	3.65534184597701	3.94880204587363	0.656957597873938	2.32209348920998	1.58903985180236	3.2773991659844	3.79847664487102	3.73947406363389	3.05667711279657	3.46104063503511	2.29525286156681	-1.14456265985177	-1.14456265985177	-1.14456265985177	-1.14456265985177	3.2382060467052	3.09652331660174	2.3938446440464	1.29776405245506	-1.14456265985177	-1.14456265985177	-1.14456265985177	3.16261322242608	3.57028591877016	4.1081818976664	4.47129800448462	-1.14456265985177	1.88751206541444	-1.14456265985177
ECB_00446	3.02005601641418	3.52933357708388	3.74501779958307	1.50887448974729	2.65325180371639	-1.14456265985177	3.45926664719917	3.80569434789508	3.25680781327447	3.05925721807759	3.52577289260597	2.4605458527936	2.37676353952426	2.29459165211536	2.9657972152472	2.00254817242365	4.48575750460625	3.91617347716357	2.66978077063273	1.90985746903671	2.32111425869916	1.98955677956742	3.15384900239413	1.53733693513413	2.38102437793538	3.2773991659844	3.21879281293609	2.08974711384248	2.69003840158377	1.3281862478263	2.92982647910586	-1.14456265985177	-1.14456265985177	1.72444096222187	3.20645818062946	2.09697715598234	1.45859981763384	1.18784500153896	2.04585963171787	-1.14456265985177	-1.14456265985177	1.60348803215972	-1.14456265985177	2.43094472423124	2.50547476033221	2.48501189269295	1.86178486924341	1.88751206541444	-1.14456265985177
ECB_00447	4.68979529892486	4.14480897824737	3.3943579093573	3.65127674317666	1.83044920623089	2.49383479190165	1.7536699934789	1.68789111825176	3.25680781327447	3.34189494229559	4.15907181326271	3.37070534604196	3.2540034578607	3.59918474807389	2.68258875630574	4.18884083939571	3.34178785434057	3.04365474365667	3.78999204181398	3.46760000067341	3.69430091024668	2.6816531693062	3.01723169415348	-1.14456265985177	3.0844023258498	3.9869926478763	3.43901673157866	3.31486307910336	3.93613937889821	3.08324111106476	2.64752348640883	-1.14456265985177	1.99611856819068	1.72444096222187	2.33291056935178	4.16990457027818	3.25021415399373	3.95645300983972	2.04585963171787	-1.14456265985177	-1.14456265985177	-1.14456265985177	3.3649844701202	3.71954571526857	3.06754272351922	3.72113999561091	-1.14456265985177	-1.14456265985177	-1.14456265985177
ECB_00448	2.70010523222372	2.66984026007464	4.26230964858064	2.87158319041547	2.84760673298135	1.68857462901673	2.56717449920081	2.49306290983839	3.47152179533673	2.86861665608486	2.56209001470484	2.88134358080319	3.2540034578607	3.12813337621427	3.20215886424717	1.26062797837285	4.14164132926171	3.94111838442855	2.7564686099909	2.74181091424653	2.50870346680838	2.42501853124288	3.27858457736303	2.32209348920998	2.8860643233546	3.66607205393129	4.21058565618769	2.94078670135877	3.13535008448794	2.56882754713582	2.64752348640883	-1.14456265985177	-1.14456265985177	1.72444096222187	3.50105585539617	2.8376203447557	2.92436908986951	1.18784500153896	-1.14456265985177	-1.14456265985177	-1.14456265985177	3.57224564903059	2.92694788236647	2.93858600012339	2.40352521808693	3.23226005228364	2.68825394258401	-1.14456265985177	2.40714828613883
ECB_00449	0.169307086795199	0.813307995521492	-1.14456265985177	0.660330103329063	-1.14456265985177	-1.14456265985177	-1.14456265985177	-1.14456265985177	1.96875144048551	1.06506632028684	1.4296124486289	0.595639580345376	0.856051251846014	1.10939916093257	1.13645877184292	-1.14456265985177	1.94594178122873	2.48629785985546	2.1335110421854	0.579801469609099	1.53647953261275	1.54255408227273	0.656957597873938	1.53733693513413	1.58903985180236	3.30198176345311	-1.14456265985177	-1.14456265985177	1.14211254530456	-1.14456265985177	-1.14456265985177	3.41044535096565	-1.14456265985177	-1.14456265985177	1.54681200556016	0.400375956037119	0.804561649352554	-1.14456265985177	-1.14456265985177	2.54486977292157	1.74061569172315	2.90335619528787	1.10780086725741	0.814001593828345	0.142908330656214	0.792958158421783	-1.14456265985177	1.88751206541444	2.40714828613883
ECB_00450	0.169307086795199	1.06984550738799	1.46276356272615	0.170553715011587	-1.14456265985177	-1.14456265985177	-1.14456265985177	2.49306290983839	0.323642658552469	-1.14456265985177	0.599967660238427	0.38315029768055	0.322197095481189	0.239515558392387	2.32894998076444	-1.14456265985177	1.50250184811507	1.2616736279918	0.154497435491264	-1.14456265985177	0.0775381461736503	-1.14456265985177	-1.14456265985177	-1.14456265985177	-1.14456265985177	2.00463439137485	1.23256134741632	-1.14456265985177	-1.14456265985177	-1.14456265985177	-1.14456265985177	-1.14456265985177	-1.14456265985177	-1.14456265985177	-1.14456265985177	0.400375956037119	-1.14456265985177	-1.14456265985177	-1.14456265985177	-1.14456265985177	-1.14456265985177	-1.14456265985177	1.82281943974943	-1.14456265985177	-1.14456265985177	-1.14456265985177	-1.14456265985177	-1.14456265985177	-1.14456265985177
ECB_00451	-1.14456265985177	-1.14456265985177	-1.14456265985177	-1.14456265985177	-1.14456265985177	-1.14456265985177	-1.14456265985177	-1.14456265985177	-1.14456265985177	-1.14456265985177	-1.14456265985177	-0.235842279441527	-1.14456265985177	-1.14456265985177	-1.14456265985177	-1.14456265985177	-1.14456265985177	-1.14456265985177	-1.14456265985177	-1.14456265985177	-1.14456265985177	-1.14456265985177	-1.14456265985177	-1.14456265985177	-1.14456265985177	-1.14456265985177	-1.14456265985177	-1.14456265985177	-1.14456265985177	-1.14456265985177	-1.14456265985177	-1.14456265985177	-1.14456265985177	-1.14456265985177	-1.14456265985177	-1.14456265985177	-1.14456265985177	-1.14456265985177	-1.14456265985177	-1.14456265985177	-1.14456265985177	-1.14456265985177	-1.14456265985177	-1.14456265985177	-1.14456265985177	-1.14456265985177	-1.14456265985177	-1.14456265985177	-1.14456265985177
ECB_00452	1.50675362009094	1.7777991631998	2.5067764783623	1.87469030642095	0.753991024007359	-1.14456265985177	-1.14456265985177	-1.14456265985177	0.323642658552469	1.77211926285287	1.4296124486289	1.78316225546675	1.76147713533264	1.10939916093257	-1.14456265985177	-1.14456265985177	0.31017573424692	1.79763197719113	1.99675107339171	0.579801469609099	2.59397592632394	2.6816531693062	2.69735840677725	-1.14456265985177	-1.14456265985177	2.32790224172396	1.64976748569488	2.08974711384248	1.14211254530456	1.3281862478263	1.82532717861058	-1.14456265985177	-1.14456265985177	-1.14456265985177	-1.14456265985177	1.64151670308225	1.45859981763384	-1.14456265985177	-1.14456265985177	-1.14456265985177	-1.14456265985177	-1.14456265985177	-1.14456265985177	1.77869983127769	1.10869516521045	0.792958158421783	-1.14456265985177	-1.14456265985177	2.40714828613883
ECB_00453	2.02461747692225	2.03019954569511	2.23667909815816	1.28154133644722	-1.14456265985177	-1.14456265985177	-1.14456265985177	3.00382863735421	3.4034533176649	1.65695167879843	1.70777913126678	2.00237467604249	1.64654632068473	0.749717055748705	-1.14456265985177	-1.14456265985177	2.49066618996628	3.37230857167751	0.639427358607223	2.16784403887165	1.70174756598032	1.54255408227273	1.69920835939301	-1.14456265985177	1.58903985180236	2.81304659579001	1.96972228950834	-1.14456265985177	0.778581956606167	1.75514066230739	-1.14456265985177	-1.14456265985177	-1.14456265985177	-1.14456265985177	1.54681200556016	-1.14456265985177	0.804561649352554	1.91725697004585	-1.14456265985177	-1.14456265985177	-1.14456265985177	-1.14456265985177	1.10780086725741	0.814001593828345	0.966651252296271	0.792958158421783	-1.14456265985177	-1.14456265985177	-1.14456265985177
ECB_00454	0.169307086795199	-1.14456265985177	-1.14456265985177	-1.14456265985177	1.39681087950186	-1.14456265985177	-1.14456265985177	1.68789111825176	5.23427596079809	-1.14456265985177	-0.233394293334672	0.120947138722964	-1.14456265985177	-1.14456265985177	-1.14456265985177	1.26062797837285	3.19155433178107	5.25758032654479	1.4815014140694	0.108840030309033	-1.14456265985177	-1.14456265985177	2.02209167804785	2.32209348920998	2.38102437793538	2.00463439137485	3.87587876848629	-1.14456265985177	-1.14456265985177	-1.14456265985177	1.10991894759332	-1.14456265985177	-1.14456265985177	-1.14456265985177	1.54681200556016	0.955758142077006	-1.14456265985177	-1.14456265985177	-1.14456265985177	1.73384090048809	2.55249387379593	1.60348803215972	-1.14456265985177	0.0413963409864713	0.142908330656214	0.27305281217928	-1.14456265985177	-1.14456265985177	-1.14456265985177
ECB_00455	-1.14456265985177	-1.14456265985177	-1.14456265985177	0.170553715011587	-1.14456265985177	-1.14456265985177	-1.14456265985177	2.49306290983839	4.66629437127898	-0.0811656438609589	-0.233394293334672	-0.235842279441527	-1.14456265985177	0.522102018934244	1.85670867751432	2.00254817242365	2.97852972188744	5.75597728884858	0.639427358607223	1.18155254123635	0.538763548190739	-1.14456265985177	4.54522590827826	-1.14456265985177	-1.14456265985177	3.20102137062986	3.79847664487102	0.396002576566743	0.261889892392065	-1.14456265985177	2.29525286156681	-1.14456265985177	-1.14456265985177	-1.14456265985177	4.13665702167105	0.400375956037119	-1.14456265985177	-1.14456265985177	-1.14456265985177	-1.14456265985177	-1.14456265985177	-1.14456265985177	3.3649844701202	0.0413963409864713	0.40895576380395	-1.14456265985177	-1.14456265985177	1.88751206541444	-1.14456265985177
ECB_00456	6.14601368424356	6.69513464617388	5.64419830495704	6.22075685618931	7.52541456545506	10.7707115583479	9.5492908430946	10.0996353978094	8.81373022976303	7.70831576957313	7.91473138813125	7.11204274807532	7.98863057038677	7.46399902124856	10.9018705296477	10.447412054027	10.5734911223287	9.33997040973537	6.74401860993674	6.85486448088458	6.87441549454242	6.28835091093982	8.10402292706626	9.13830722054525	8.67286719478937	6.67238457070991	8.42359017012338	5.87537824302255	6.42631033265475	5.80093191383886	6.490278738538	8.7798350803348	9.2583358339332	5.04008588694913	7.7115765240518	6.25115826542406	6.27854574741592	5.38789944764824	5.14064702044295	10.0137756185242	9.38901133264283	8.49961249036045	8.71659461212039	6.48866096804837	6.61274929536352	7.1044239072538	10.3122204629972	11.0216736373209	7.44287721460712
ECB_00457	1.50675362009094	1.46925496351748	2.23667909815816	1.28154133644722	2.16071582633924	2.49383479190165	4.40056168267255	5.28505709735814	4.5765458443913	1.97733714333582	1.78932115744069	1.31717665711324	1.22964554134301	1.10939916093257	2.32894998076444	4.79190911998706	4.74999946067097	5.77689534656499	1.67527511134132	0.915725688412132	1.8494078038525	1.7080350376883	6.34141952467628	2.32209348920998	2.04007587718994	3.34991998527845	4.32535939457685	1.88070481252967	1.14211254530456	-1.14456265985177	4.57411169219767	2.03700187370823	-1.14456265985177	1.72444096222187	4.44400915081846	0.400375956037119	1.45859981763384	2.3938446440464	-1.14456265985177	2.54486977292157	-1.14456265985177	1.60348803215972	4.30236129548733	1.77869983127769	2.04463362386654	0.792958158421783	1.86178486924341	1.88751206541444	-1.14456265985177
ECB_00458	-1.14456265985177	-1.14456265985177	-1.14456265985177	-1.14456265985177	-1.14456265985177	1.68857462901673	-1.14456265985177	2.49306290983839	0.323642658552469	-1.14456265985177	-1.14456265985177	-0.235842279441527	-0.0860598443357402	0.239515558392387	-1.14456265985177	-1.14456265985177	-0.095065460522545	-0.0693881291742218	-1.14456265985177	0.579801469609099	-1.14456265985177	-1.14456265985177	5.00768209128503	-1.14456265985177	1.58903985180236	1.09707204720974	-1.14456265985177	-1.14456265985177	-1.14456265985177	-1.14456265985177	2.29525286156681	-1.14456265985177	-1.14456265985177	-1.14456265985177	1.54681200556016	-1.14456265985177	-1.14456265985177	-1.14456265985177	-1.14456265985177	-1.14456265985177	-1.14456265985177	-1.14456265985177	-1.14456265985177	0.0413963409864713	-0.219595882318908	0.27305281217928	-1.14456265985177	-1.14456265985177	-1.14456265985177
ECB_00459	-1.14456265985177	0.813307995521492	-1.14456265985177	-1.14456265985177	-1.14456265985177	-1.14456265985177	1.7536699934789	-1.14456265985177	1.76383504799744	-0.0811656438609589	0.599967660238427	-1.14456265985177	0.322197095481189	-1.14456265985177	-1.14456265985177	-1.14456265985177	0.31017573424692	1.41656576779521	-1.14456265985177	0.108840030309033	1.34856673982946	0.54313367094921	5.20878405310318	-1.14456265985177	-1.14456265985177	0.974101500941929	-1.14456265985177	0.396002576566743	0.261889892392065	0.698124209481755	1.82532717861058	-1.14456265985177	-1.14456265985177	-1.14456265985177	3.50105585539617	-1.14456265985177	-1.14456265985177	-1.14456265985177	-1.14456265985177	-1.14456265985177	-1.14456265985177	1.60348803215972	1.82281943974943	0.491219722152185	0.624318871057234	-1.14456265985177	-1.14456265985177	-1.14456265985177	2.40714828613883
ECB_00460	-1.14456265985177	-1.14456265985177	-1.14456265985177	-1.14456265985177	-1.14456265985177	-1.14456265985177	-1.14456265985177	-1.14456265985177	-1.14456265985177	-1.14456265985177	-1.14456265985177	-1.14456265985177	-1.14456265985177	-1.14456265985177	-1.14456265985177	-1.14456265985177	-1.14456265985177	-1.14456265985177	-1.14456265985177	-1.14456265985177	-1.14456265985177	-1.14456265985177	-1.14456265985177	-1.14456265985177	-1.14456265985177	-1.14456265985177	-1.14456265985177	-1.14456265985177	-1.14456265985177	-1.14456265985177	-1.14456265985177	-1.14456265985177	-1.14456265985177	-1.14456265985177	-1.14456265985177	-1.14456265985177	-1.14456265985177	-1.14456265985177	-1.14456265985177	-1.14456265985177	-1.14456265985177	-1.14456265985177	-1.14456265985177	-1.14456265985177	-1.14456265985177	-1.14456265985177	-1.14456265985177	-1.14456265985177	-1.14456265985177
ECB_00461	-1.14456265985177	-1.14456265985177	-1.14456265985177	-1.14456265985177	1.39681087950186	-1.14456265985177	2.56717449920081	-1.14456265985177	0.323642658552469	-1.14456265985177	-0.233394293334672	-0.235842279441527	-1.14456265985177	-0.147845909031473	-1.14456265985177	-1.14456265985177	2.35517591434021	0.884482042103659	0.154497435491264	0.108840030309033	0.0775381461736503	0.0808667912737649	4.08149098246794	-1.14456265985177	0.912154263043085	0.686031073756668	1.23256134741632	-1.14456265985177	0.778581956606167	-1.14456265985177	-1.14456265985177	-1.14456265985177	-1.14456265985177	-1.14456265985177	-1.14456265985177	-1.14456265985177	-1.14456265985177	-1.14456265985177	-1.14456265985177	-1.14456265985177	-1.14456265985177	-1.14456265985177	-1.14456265985177	-1.14456265985177	-1.14456265985177	-1.14456265985177	-1.14456265985177	-1.14456265985177	-1.14456265985177
ECB_00462	1.00590147669663	0.49061729093279	0.807978585965526	0.660330103329063	2.16071582633924	1.68857462901673	-1.14456265985177	3.00382863735421	3.82359375654699	0.328725926293226	1.0795468196373	0.933858684841608	0.618451600503499	1.10939916093257	2.9657972152472	3.13175476547168	2.61437751658349	2.00376959323073	1.4815014140694	1.90985746903671	1.1302786189411	1.85587052529196	6.57776169377418	-1.14456265985177	2.04007587718994	3.00521028520038	1.64976748569488	0.396002576566743	1.66227896158858	2.08123891693025	4.20349448050297	-1.14456265985177	-1.14456265985177	-1.14456265985177	-1.14456265985177	1.88769657364963	2.23189525282295	2.75003973358942	2.04585963171787	-1.14456265985177	2.55249387379593	-1.14456265985177	1.10780086725741	1.47009953819011	1.23692963671869	0.27305281217928	-1.14456265985177	1.88751206541444	-1.14456265985177
ECB_00463	0.169307086795199	0.49061729093279	-1.14456265985177	-1.14456265985177	-1.14456265985177	2.49383479190165	-1.14456265985177	-1.14456265985177	0.857902244565948	-0.0811656438609589	0.12425823319099	-1.14456265985177	0.322197095481189	-0.147845909031473	-1.14456265985177	-1.14456265985177	-1.14456265985177	0.64427624833894	-1.14456265985177	-1.14456265985177	-1.14456265985177	-1.14456265985177	-1.14456265985177	1.53733693513413	-1.14456265985177	0.512278612102208	0.620799832099572	-1.14456265985177	0.778581956606167	-1.14456265985177	-1.14456265985177	-1.14456265985177	-1.14456265985177	-1.14456265985177	-1.14456265985177	0.400375956037119	0.804561649352554	-1.14456265985177	-1.14456265985177	-1.14456265985177	-1.14456265985177	-1.14456265985177	1.10780086725741	0.0413963409864713	0.142908330656214	0.27305281217928	-1.14456265985177	-1.14456265985177	-1.14456265985177
ECB_00464	1.50675362009094	0.0409392204338137	0.807978585965526	0.170553715011587	-1.14456265985177	1.68857462901673	-1.14456265985177	3.00382863735421	0.323642658552469	1.06506632028684	0.12425823319099	0.38315029768055	0.322197095481189	0.522102018934244	1.13645877184292	1.26062797837285	-0.095065460522545	0.884482042103659	0.154497435491264	0.108840030309033	0.0775381461736503	-1.14456265985177	1.27737033287407	-1.14456265985177	-1.14456265985177	0.838232169870995	0.620799832099572	0.396002576566743	-1.14456265985177	0.698124209481755	-1.14456265985177	-1.14456265985177	-1.14456265985177	-1.14456265985177	-1.14456265985177	1.34174444363156	0.804561649352554	-1.14456265985177	-1.14456265985177	-1.14456265985177	-1.14456265985177	-1.14456265985177	-1.14456265985177	-1.14456265985177	1.23692963671869	1.15838540574797	-1.14456265985177	-1.14456265985177	-1.14456265985177
ECB_00465	1.50675362009094	0.49061729093279	-1.14456265985177	1.28154133644722	2.16071582633924	3.00463857568863	-1.14456265985177	2.14715027332184	1.96875144048551	1.23906607857848	1.2066694685541	0.933858684841608	1.05611748310087	1.39157449754636	2.32894998076444	-1.14456265985177	1.36513880798841	2.00376959323073	0.639427358607223	0.915725688412132	1.70174756598032	1.85587052529196	3.01723169415348	1.53733693513413	2.04007587718994	1.8101094280414	2.64032637005587	1.88070481252967	0.778581956606167	1.75514066230739	1.82532717861058	2.03700187370823	-1.14456265985177	-1.14456265985177	-1.14456265985177	2.8376203447557	-1.14456265985177	-1.14456265985177	-1.14456265985177	3.7338076527948	1.74061569172315	1.60348803215972	1.82281943974943	1.28512970953339	1.74180954864419	-1.14456265985177	-1.14456265985177	2.71693715363021	-1.14456265985177
ECB_00466	1.50675362009094	1.46925496351748	1.90258704925869	1.87469030642095	1.83044920623089	-1.14456265985177	-1.14456265985177	-1.14456265985177	2.30621267656915	1.06506632028684	2.00876924419718	1.9330456347169	2.22655532406318	1.91474782274898	1.85670867751432	1.26062797837285	2.88358870274063	2.84596226032831	1.4815014140694	1.76058075835922	1.70174756598032	2.3280505459747	2.69735840677725	1.53733693513413	0.912154263043085	2.81304659579001	2.80827387398005	1.88070481252967	2.03916712049476	0.698124209481755	1.82532717861058	-1.14456265985177	-1.14456265985177	1.72444096222187	-1.14456265985177	1.88769657364963	1.89803961618119	-1.14456265985177	2.04585963171787	1.73384090048809	-1.14456265985177	1.60348803215972	1.10780086725741	1.77869983127769	2.60061238493565	1.68076385129561	-1.14456265985177	1.88751206541444	-1.14456265985177
ECB_00467	1.00590147669663	0.0409392204338137	1.46276356272615	-1.14456265985177	-1.14456265985177	-1.14456265985177	-1.14456265985177	-1.14456265985177	0.857902244565948	-0.0811656438609589	-1.14456265985177	0.38315029768055	-1.14456265985177	-0.147845909031473	-1.14456265985177	-1.14456265985177	0.31017573424692	0.884482042103659	-1.14456265985177	0.108840030309033	-1.14456265985177	0.0808667912737649	-1.14456265985177	-1.14456265985177	2.04007587718994	-0.282732194624309	-1.14456265985177	-1.14456265985177	1.14211254530456	-1.14456265985177	-1.14456265985177	-1.14456265985177	-1.14456265985177	1.72444096222187	-1.14456265985177	-1.14456265985177	-1.14456265985177	-1.14456265985177	-1.14456265985177	-1.14456265985177	-1.14456265985177	-1.14456265985177	-1.14456265985177	0.491219722152185	-0.219595882318908	0.792958158421783	-1.14456265985177	-1.14456265985177	-1.14456265985177
ECB_00468	-1.14456265985177	-1.14456265985177	-1.14456265985177	-1.14456265985177	-1.14456265985177	-1.14456265985177	-1.14456265985177	-1.14456265985177	-1.14456265985177	-0.0811656438609589	-0.233394293334672	-0.235842279441527	-1.14456265985177	-1.14456265985177	-1.14456265985177	-1.14456265985177	-0.095065460522545	-0.0693881291742218	-1.14456265985177	1.18155254123635	0.0775381461736503	0.0808667912737649	-1.14456265985177	-1.14456265985177	-1.14456265985177	-0.282732194624309	-1.14456265985177	0.950201861197555	-1.14456265985177	-1.14456265985177	-1.14456265985177	-1.14456265985177	-1.14456265985177	-1.14456265985177	-1.14456265985177	-1.14456265985177	-1.14456265985177	-1.14456265985177	1.29776405245506	-1.14456265985177	-1.14456265985177	-1.14456265985177	-1.14456265985177	-1.14456265985177	0.142908330656214	-1.14456265985177	-1.14456265985177	-1.14456265985177	-1.14456265985177
[truncated: 3,734 more rows]
[truncated: 103 more columns]
