# Supplementary material for: The E. coli molecular phenotype under different growth conditions
Source: Sci Rep. 2017 Apr 18;7:45303. doi: 10.1038/srep45303 (PMC5394689; doi:10.1038/srep45303)
Supplement: Supplementary Dataset 3 [file srep45303-s4.csv]

	MURI_016	MURI_017	MURI_018	MURI_019	MURI_020	MURI_021	MURI_022	MURI_023	MURI_024	MURI_025	MURI_026	MURI_027	MURI_028	MURI_029	MURI_030	MURI_031	MURI_032	MURI_033	MURI_034	MURI_035	MURI_036	MURI_037	MURI_038	MURI_039	MURI_040	MURI_041	MURI_042	MURI_043	MURI_044	MURI_045	MURI_046	MURI_047	MURI_048	MURI_049	MURI_050	MURI_051	MURI_052	MURI_053	MURI_054	MURI_055	MURI_056	MURI_057	MURI_058	MURI_059	MURI_060	MURI_069	MURI_070	MURI_071	MURI_072
YP_003043230.1	0.968021139095309	0.968021139095309	0.968021139095309	0.968021139095309	0.968021139095309	0.968021139095309	0.968021139095309	0.968021139095309	0.968021139095309	0.968021139095309	0.968021139095309	0.968021139095309	0.968021139095309	0.968021139095309	0.968021139095309	0.968021139095309	0.968021139095309	0.968021139095309	0.968021139095309	0.968021139095309	0.968021139095309	0.968021139095309	0.968021139095309	0.968021139095309	0.968021139095309	0.968021139095309	0.968021139095309	0.968021139095309	0.968021139095309	0.968021139095309	0.968021139095309	0.968021139095309	0.968021139095309	0.968021139095309	0.968021139095309	0.968021139095309	0.968021139095309	0.968021139095309	0.968021139095309	0.968021139095309	0.968021139095309	0.968021139095309	0.968021139095309	0.968021139095309	0.968021139095309	1.61047849178703	0.968021139095309	0.968021139095309	0.968021139095309
YP_003043231.1	8.2773649834962	8.52580892061043	8.5000947683771	8.69984579511075	8.74026391984799	8.43070410496805	8.55561368078719	8.52175430824936	8.61418201657804	8.45718497963854	8.5995161866378	8.52172207520356	8.73296694658281	8.67383043943175	8.55237089670075	8.49075962240385	8.4530566720456	8.54434192901811	6.7265148333206	7.32461723128357	6.78645666750787	7.02732571363664	5.21465599233701	6.53868764677951	6.66144043701494	6.3936693692673	7.0404779530138	7.59635155058232	7.08925932454881	7.35193788304572	6.8142528486501	6.78492494862321	6.77786074658188	0.968021139095309	6.81082376278307	7.06157722291038	7.76987768575312	7.57389162623724	7.34186575708375	7.40744267046858	7.37079142520924	7.6529105847862	7.54766583975358	7.86768794439028	7.91698279640639	6.21827423421695	6.65626700013462	6.1689801223181	6.14404697589001
YP_003043232.1	6.36999718650228	6.38852116569574	6.6924826037392	6.83431185908925	6.69830551457139	6.83525279317329	6.84717622063489	7.04536432366792	6.73946956869001	6.45289195953745	6.90556423068534	7.09988540566074	7.0365521642182	6.94709421974084	6.9118508178977	6.94541655608734	7.07862675591622	6.85402656590765	2.83917942773727	3.81430831073376	4.94443650600654	4.89269979704935	3.83258062488832	4.15097354045294	5.3844437496456	3.01176211754596	3.05364250081883	5.13711284404994	5.16134082880044	5.95335889241323	5.20696733754179	5.58337833693628	5.48691461857771	0.968021139095309	4.71357796236238	5.10779526374092	5.43957404942034	4.45075438658239	3.84981836183455	4.66665871986101	4.56628315540594	5.1829896500466	5.24601445131024	5.16831079922665	3.71506556823065	4.12901049792434	4.07056213197426	3.69427962775679	3.84231746067185
YP_003043233.1	8.63707608015183	8.75356705091454	9.04435824948431	9.33445686662328	9.1795952794748	8.94847306815636	8.84991644482954	8.78071089823263	8.80005958418159	8.43344744857553	9.07336030097266	8.78144061075096	9.26816870861044	9.21846417505851	8.96920813512955	9.04744368310584	8.61414123253505	8.40646342020221	4.37372927449674	5.45274048489055	6.30144148706965	5.75922254485505	6.71923764633966	6.51421375993059	6.1263689936473	6.76513271584668	5.75421054491704	7.80057332685862	7.17884660176451	7.07657114887315	7.44979871721318	7.72446857650921	7.58336065103495	0.968021139095309	7.64043565907466	7.57568151238294	7.35125466100348	7.19770028223877	7.04506657917629	7.1281141039725	7.00868515583841	7.4550331350534	7.48489159804296	7.67034960208055	7.6504619776842	5.66583115981162	6.0061301108778	5.26024132164995	5.45753934157112
YP_003043234.1	0.968021139095309	0.968021139095309	0.968021139095309	0.968021139095309	0.968021139095309	0.968021139095309	0.968021139095309	0.968021139095309	0.968021139095309	0.968021139095309	0.968021139095309	0.968021139095309	0.968021139095309	0.968021139095309	0.968021139095309	0.968021139095309	0.968021139095309	0.968021139095309	0.968021139095309	0.968021139095309	0.968021139095309	0.968021139095309	0.968021139095309	0.968021139095309	0.968021139095309	0.968021139095309	0.968021139095309	0.968021139095309	0.968021139095309	0.968021139095309	0.968021139095309	0.968021139095309	0.968021139095309	0.968021139095309	0.968021139095309	0.968021139095309	0.968021139095309	0.968021139095309	2.01541561269136	0.968021139095309	0.968021139095309	0.968021139095309	0.968021139095309	0.968021139095309	0.968021139095309	0.968021139095309	1.61297704894355	1.94546151049209	0.968021139095309
YP_003043235.1	6.06459485764762	5.67552508676874	5.75995923203882	5.47374121876075	5.32804912128549	5.20112371861268	5.62190471974209	5.51686260651316	5.55264735575705	5.85191356790934	5.54701542437256	5.48380574228357	5.83598017158948	5.67105667290912	5.85983380762656	5.95019753348313	5.60817283678814	5.53492135412916	2.33421424409177	3.98512712186733	3.46824219709912	3.4847657314862	2.9958176495522	4.0162177594942	3.34125578010376	0.968021139095309	3.32169756717345	4.17683350245956	3.21975884637112	4.10472725017311	4.38929535789491	4.9558896346935	4.91885552487028	0.968021139095309	4.475483719981	4.78037779495362	5.11193837801064	4.9782089455374	5.13092309426928	5.49313414691968	5.0058342096792	5.42869056344188	5.24601445131024	5.21379039024121	5.34003445118537	4.06155839037778	3.76210814711811	4.14468563717835	4.23762630522051
YP_003043236.1	0.968021139095309	0.968021139095309	0.968021139095309	0.968021139095309	0.968021139095309	0.968021139095309	0.968021139095309	0.968021139095309	0.968021139095309	2.46262244905141	0.968021139095309	0.968021139095309	0.968021139095309	0.968021139095309	0.968021139095309	0.968021139095309	0.968021139095309	0.968021139095309	0.968021139095309	0.968021139095309	0.968021139095309	0.968021139095309	0.968021139095309	0.968021139095309	0.968021139095309	0.968021139095309	0.968021139095309	1.79093570834536	0.968021139095309	0.968021139095309	0.968021139095309	0.968021139095309	0.968021139095309	0.968021139095309	0.968021139095309	0.968021139095309	0.968021139095309	0.968021139095309	0.968021139095309	0.968021139095309	0.968021139095309	0.968021139095309	0.968021139095309	0.968021139095309	0.968021139095309	1.86938703245909	1.87283838775055	1.94546151049209	1.65032281723749
YP_003043237.1	7.98838100813452	8.32777634991946	8.36641617220474	8.26637724019483	8.24703562012596	8.35254844580757	8.20224970643587	8.25628122725805	8.38017021808271	7.8081628625612	8.3402340578705	8.22180113558859	8.32753200498939	8.24162143435682	8.36817121064764	8.23175093036109	8.25503707788148	8.38039310731878	5.61991145207093	6.38904325514935	6.30144148706965	6.57538232797406	8.47912280409756	6.27295623089583	5.32616331350159	8.98519302308345	7.31414929738999	7.67693708562436	7.6553114496687	7.79104994659932	7.1996472635867	7.43099140312392	7.59328112124496	0.968021139095309	7.16993941700534	7.53286084418241	7.16485945446576	6.97113510975106	6.71597465331839	6.71213822262099	6.91139002372861	7.27869336592935	7.43831893241973	7.20388925510839	6.19294985245298	5.44812184948834	5.75291286592355	5.32897845476855	5.67486827807183
YP_003043238.1	4.51683978578793	4.3652439483689	4.91186977300659	4.75368739362835	4.4537944904585	4.59835816321345	4.5962663083273	4.75921416340752	4.72892215721012	4.21864222404698	4.31917899258837	3.22483434469167	4.4771328848195	3.67881283514438	4.61615157323442	4.45463420662821	5.11074514786303	5.1457095957633	3.90618889939569	3.61946183405227	2.6566820401023	3.26510382203885	3.66669642737278	3.28884665049693	3.56550641829804	3.68596467886145	3.54478654236065	3.1216488726285	3.21975884637112	2.57889468266249	3.34500539420402	4.16766568720822	3.83076190277244	0.968021139095309	3.82964117887744	3.5801421493412	3.49412476903947	3.83895726192046	3.61071133911387	3.68798444222876	2.92738346806233	3.77885035828387	4.11661334969046	3.67809208362299	2.1380886386694	2.69520619502566	2.7013176496878	2.82881351400171	2.97900783629874
YP_003043239.1	0.968021139095309	0.968021139095309	0.968021139095309	0.968021139095309	0.968021139095309	0.968021139095309	0.968021139095309	0.968021139095309	0.968021139095309	0.968021139095309	0.968021139095309	0.968021139095309	0.968021139095309	0.968021139095309	0.968021139095309	0.968021139095309	0.968021139095309	0.968021139095309	0.968021139095309	0.968021139095309	0.968021139095309	0.968021139095309	0.968021139095309	0.968021139095309	0.968021139095309	0.968021139095309	0.968021139095309	0.968021139095309	0.968021139095309	0.968021139095309	0.968021139095309	0.968021139095309	0.968021139095309	0.968021139095309	0.968021139095309	0.968021139095309	0.968021139095309	0.968021139095309	0.968021139095309	0.968021139095309	0.968021139095309	0.968021139095309	0.968021139095309	0.968021139095309	0.968021139095309	0.968021139095309	0.968021139095309	0.968021139095309	0.968021139095309
YP_003043242.1	0.968021139095309	2.03768875251022	0.968021139095309	0.968021139095309	0.968021139095309	0.968021139095309	0.968021139095309	0.968021139095309	0.968021139095309	0.968021139095309	0.968021139095309	0.968021139095309	0.968021139095309	0.968021139095309	0.968021139095309	0.968021139095309	0.968021139095309	0.968021139095309	0.968021139095309	0.968021139095309	0.968021139095309	0.968021139095309	0.968021139095309	0.968021139095309	0.968021139095309	0.968021139095309	0.968021139095309	1.79093570834536	0.968021139095309	0.968021139095309	0.968021139095309	0.968021139095309	0.968021139095309	0.968021139095309	0.968021139095309	0.968021139095309	0.968021139095309	0.968021139095309	0.968021139095309	0.968021139095309	0.968021139095309	0.968021139095309	2.043311841169	0.968021139095309	0.968021139095309	2.69520619502566	2.36679112948257	1.66565387270179	2.57116688516091
YP_003043243.1	9.62588871541015	9.93791564992717	10.0530717887099	10.074672089875	10.1286287063115	10.2575304433857	10.1025453476893	10.2562399860072	10.3985030123685	9.50261401148034	9.95969520147947	9.96253460595595	10.2798150996923	10.3772195023351	10.5219697843416	10.5485282002151	10.4833044096265	10.327311969936	2.83917942773727	6.32789972587446	9.0592447453782	8.5368169772139	9.61749730002305	9.64020549205284	8.66128021740655	8.3635921508908	8.83004981303906	9.46791196405657	8.93068190769382	9.06349000839692	9.12702389977385	8.82284806488187	8.85091084188635	4.79744030630183	9.1472356042171	8.84966532293478	9.04811890211598	8.70267232920521	8.39084076741643	8.66802087298493	8.82365112226542	9.09450372988595	9.25904491225232	9.38047279126797	9.00408339203241	7.52450546481221	7.77701823426981	7.71452622602091	7.5882857271552
YP_003043244.1	6.38952189802844	6.68540419751923	6.96781169146977	7.51243130604501	6.40131133816795	6.83525279317329	6.81843261535165	6.51227751881966	6.33087523301749	6.49020401467685	7.08889254420326	7.0111127177444	6.75641392059851	6.77607214967038	6.58760049037146	6.86325598793077	6.75434146078681	6.74379881693694	4.91817334258346	4.62126125607159	4.79582829009434	4.55908479083914	5.15439398534216	4.84747064466672	5.3844437496456	4.47578455934479	4.72291596442841	5.87711289724179	5.16134082880044	5.55698911807921	7.11941153690237	6.88336945356482	7.03243592015498	0.968021139095309	7.12964516557576	6.02715600568366	5.98215745727269	5.43579349263979	4.88919374503817	5.27963962157608	5.76069075974345	6.1296967870733	6.12635317891632	6.090935148325	5.52204119355143	4.60062857099013	4.32326864670536	4.5445440580225	4.65282966657239
YP_003043245.1	0.968021139095309	0.968021139095309	0.968021139095309	0.968021139095309	0.968021139095309	0.968021139095309	0.968021139095309	0.968021139095309	0.968021139095309	2.04741070347401	0.968021139095309	0.968021139095309	0.968021139095309	0.968021139095309	0.968021139095309	0.968021139095309	0.968021139095309	0.968021139095309	0.968021139095309	0.968021139095309	0.968021139095309	0.968021139095309	0.968021139095309	0.968021139095309	2.25039460135913	0.968021139095309	0.968021139095309	0.968021139095309	0.968021139095309	0.968021139095309	0.968021139095309	0.968021139095309	0.968021139095309	0.968021139095309	0.968021139095309	0.968021139095309	0.968021139095309	0.968021139095309	2.41995118277279	2.67940401774489	0.968021139095309	0.968021139095309	0.968021139095309	0.968021139095309	0.968021139095309	3.5694717426842	3.24347832233195	3.46305243719495	3.64635008049852
YP_003043246.1	0.968021139095309	0.968021139095309	0.968021139095309	0.968021139095309	0.968021139095309	0.968021139095309	0.968021139095309	0.968021139095309	0.968021139095309	0.968021139095309	0.968021139095309	0.968021139095309	0.968021139095309	0.968021139095309	0.968021139095309	0.968021139095309	0.968021139095309	0.968021139095309	0.968021139095309	0.968021139095309	0.968021139095309	0.968021139095309	0.968021139095309	0.968021139095309	0.968021139095309	0.968021139095309	0.968021139095309	0.968021139095309	0.968021139095309	0.968021139095309	0.968021139095309	0.968021139095309	0.968021139095309	0.968021139095309	0.968021139095309	0.968021139095309	0.968021139095309	0.968021139095309	0.968021139095309	0.968021139095309	0.968021139095309	0.968021139095309	0.968021139095309	0.968021139095309	0.968021139095309	1.61047849178703	0.968021139095309	1.94546151049209	0.968021139095309
YP_003043248.1	0.968021139095309	0.968021139095309	0.968021139095309	0.968021139095309	0.968021139095309	0.968021139095309	0.968021139095309	0.968021139095309	0.968021139095309	0.968021139095309	0.968021139095309	0.968021139095309	0.968021139095309	0.968021139095309	0.968021139095309	0.968021139095309	0.968021139095309	0.968021139095309	0.968021139095309	0.968021139095309	0.968021139095309	0.968021139095309	0.968021139095309	0.968021139095309	0.968021139095309	0.968021139095309	0.968021139095309	0.968021139095309	0.968021139095309	0.968021139095309	0.968021139095309	0.968021139095309	0.968021139095309	0.968021139095309	0.968021139095309	0.968021139095309	0.968021139095309	2.01045708411636	2.71378749056913	0.968021139095309	0.968021139095309	0.968021139095309	0.968021139095309	0.968021139095309	0.968021139095309	1.86938703245909	1.61297704894355	1.94546151049209	1.65032281723749
YP_003043249.1	2.03806065362888	2.44967021566856	0.968021139095309	2.47057216212115	2.45601490092722	0.968021139095309	0.968021139095309	2.47363053711203	2.49238245344602	0.968021139095309	0.968021139095309	2.05733751775023	2.05241638879187	0.968021139095309	2.05044455870349	0.968021139095309	0.968021139095309	0.968021139095309	0.968021139095309	0.968021139095309	0.968021139095309	0.968021139095309	0.968021139095309	0.968021139095309	0.968021139095309	0.968021139095309	0.968021139095309	0.968021139095309	0.968021139095309	0.968021139095309	0.968021139095309	2.1127234634291	0.968021139095309	2.37177883427208	0.968021139095309	0.968021139095309	0.968021139095309	2.01045708411636	2.01541561269136	0.968021139095309	0.968021139095309	0.968021139095309	0.968021139095309	0.968021139095309	0.968021139095309	3.23599974605956	2.88126208858791	2.47391774555295	2.79197382330074
YP_003043250.1	0.968021139095309	0.968021139095309	0.968021139095309	0.968021139095309	0.968021139095309	0.968021139095309	0.968021139095309	0.968021139095309	0.968021139095309	0.968021139095309	0.968021139095309	0.968021139095309	0.968021139095309	0.968021139095309	0.968021139095309	0.968021139095309	0.968021139095309	0.968021139095309	0.968021139095309	0.968021139095309	0.968021139095309	0.968021139095309	0.968021139095309	0.968021139095309	0.968021139095309	0.968021139095309	0.968021139095309	0.968021139095309	0.968021139095309	0.968021139095309	0.968021139095309	0.968021139095309	0.968021139095309	0.968021139095309	0.968021139095309	0.968021139095309	0.968021139095309	0.968021139095309	0.968021139095309	0.968021139095309	2.00244901851139	0.968021139095309	0.968021139095309	0.968021139095309	0.968021139095309	2.06349914561596	1.87283838775055	2.32620659630674	1.92435355161162
YP_003043251.1	0.968021139095309	0.968021139095309	0.968021139095309	0.968021139095309	0.968021139095309	0.968021139095309	0.968021139095309	0.968021139095309	0.968021139095309	0.968021139095309	0.968021139095309	0.968021139095309	0.968021139095309	0.968021139095309	0.968021139095309	0.968021139095309	0.968021139095309	0.968021139095309	0.968021139095309	0.968021139095309	0.968021139095309	0.968021139095309	0.968021139095309	0.968021139095309	0.968021139095309	0.968021139095309	0.968021139095309	2.11702993386184	0.968021139095309	0.968021139095309	0.968021139095309	0.968021139095309	0.968021139095309	0.968021139095309	0.968021139095309	0.968021139095309	0.968021139095309	0.968021139095309	0.968021139095309	0.968021139095309	2.00244901851139	0.968021139095309	0.968021139095309	0.968021139095309	0.968021139095309	2.22357914103092	2.7013176496878	1.94546151049209	1.65032281723749
YP_003043252.1	0.968021139095309	0.968021139095309	0.968021139095309	0.968021139095309	0.968021139095309	0.968021139095309	0.968021139095309	0.968021139095309	0.968021139095309	0.968021139095309	0.968021139095309	0.968021139095309	0.968021139095309	0.968021139095309	0.968021139095309	2.04280758277581	0.968021139095309	0.968021139095309	0.968021139095309	0.968021139095309	0.968021139095309	0.968021139095309	0.968021139095309	0.968021139095309	0.968021139095309	2.67794477008123	0.968021139095309	2.35832584827652	0.968021139095309	0.968021139095309	0.968021139095309	0.968021139095309	0.968021139095309	2.37177883427208	0.968021139095309	0.968021139095309	0.968021139095309	2.01045708411636	0.968021139095309	1.99333384372125	2.00244901851139	0.968021139095309	0.968021139095309	0.968021139095309	0.968021139095309	2.95552289725672	2.7013176496878	2.82881351400171	2.97900783629874
YP_003043253.1	2.98832075576033	4.28342001132021	4.96590774936078	2.47057216212115	2.04244994610231	0.968021139095309	0.968021139095309	0.968021139095309	0.968021139095309	0.968021139095309	4.55279904313745	3.0210955090305	3.93009512476066	0.968021139095309	0.968021139095309	0.968021139095309	0.968021139095309	0.968021139095309	0.968021139095309	0.968021139095309	2.98737195146566	3.00165136637408	0.968021139095309	0.968021139095309	0.968021139095309	0.968021139095309	0.968021139095309	0.968021139095309	2.96007090586808	2.13509676262961	0.968021139095309	0.968021139095309	0.968021139095309	0.968021139095309	0.968021139095309	0.968021139095309	0.968021139095309	2.41332648032321	2.94963006202582	1.99333384372125	0.968021139095309	0.968021139095309	0.968021139095309	0.968021139095309	0.968021139095309	2.36167529230033	2.36679112948257	0.968021139095309	2.88897494321767
YP_003043254.1	0.968021139095309	0.968021139095309	0.968021139095309	0.968021139095309	0.968021139095309	0.968021139095309	0.968021139095309	0.968021139095309	0.968021139095309	0.968021139095309	0.968021139095309	0.968021139095309	0.968021139095309	0.968021139095309	0.968021139095309	0.968021139095309	0.968021139095309	0.968021139095309	0.968021139095309	0.968021139095309	0.968021139095309	0.968021139095309	0.968021139095309	0.968021139095309	0.968021139095309	0.968021139095309	0.968021139095309	1.79093570834536	0.968021139095309	2.57889468266249	0.968021139095309	0.968021139095309	0.968021139095309	0.968021139095309	0.968021139095309	0.968021139095309	0.968021139095309	0.968021139095309	0.968021139095309	0.968021139095309	2.40262098819153	0.968021139095309	0.968021139095309	0.968021139095309	0.968021139095309	2.87466284515093	2.60020945164904	2.32620659630674	2.57116688516091
YP_003043255.1	0.968021139095309	0.968021139095309	0.968021139095309	2.05338224722773	0.968021139095309	0.968021139095309	0.968021139095309	0.968021139095309	0.968021139095309	0.968021139095309	0.968021139095309	0.968021139095309	2.05241638879187	0.968021139095309	0.968021139095309	0.968021139095309	0.968021139095309	0.968021139095309	0.968021139095309	0.968021139095309	0.968021139095309	0.968021139095309	0.968021139095309	0.968021139095309	0.968021139095309	0.968021139095309	0.968021139095309	0.968021139095309	0.968021139095309	0.968021139095309	0.968021139095309	0.968021139095309	0.968021139095309	0.968021139095309	2.12288100127881	0.968021139095309	0.968021139095309	0.968021139095309	0.968021139095309	0.968021139095309	0.968021139095309	0.968021139095309	0.968021139095309	0.968021139095309	0.968021139095309	2.48403003651292	2.48952431353138	2.60442006163545	2.57116688516091
YP_003043256.1	2.03806065362888	0.968021139095309	0.968021139095309	0.968021139095309	0.968021139095309	0.968021139095309	0.968021139095309	0.968021139095309	2.06978300384714	0.968021139095309	0.968021139095309	0.968021139095309	0.968021139095309	0.968021139095309	0.968021139095309	0.968021139095309	0.968021139095309	0.968021139095309	0.968021139095309	0.968021139095309	0.968021139095309	0.968021139095309	0.968021139095309	0.968021139095309	0.968021139095309	0.968021139095309	0.968021139095309	1.79093570834536	0.968021139095309	0.968021139095309	0.968021139095309	0.968021139095309	0.968021139095309	0.968021139095309	0.968021139095309	0.968021139095309	0.968021139095309	0.968021139095309	0.968021139095309	0.968021139095309	0.968021139095309	0.968021139095309	0.968021139095309	0.968021139095309	0.968021139095309	2.48403003651292	2.7013176496878	1.66565387270179	2.57116688516091
YP_003043257.1	7.34610490680789	7.73635401472994	7.75212634463858	7.68506631344509	7.74951047752007	7.23443659366089	6.98288024196797	5.62320373013663	2.06978300384714	6.59667291400257	7.78680827901992	7.96926328443501	8.16820277551076	8.26875251748137	7.63577996770732	7.33902210271108	5.60817283678814	2.07759116307449	7.24079226041632	7.08707861526115	6.72638635380098	6.62081538778351	6.42061565976348	6.84374916488512	6.37621582592951	0.968021139095309	2.71451620084411	6.94122160901954	6.64121539520906	6.47593290527633	6.55426073301286	6.50465711705266	6.66947487448507	0.968021139095309	4.55935167811404	6.5625615286687	5.32529247987604	5.63504152334974	5.13092309426928	5.31749940756333	5.26477007976207	5.53738929803456	5.15653068005434	3.53872538622906	0.968021139095309	4.12901049792434	4.20256810709375	4.21967849506142	4.27167177528613
YP_003043258.1	0.968021139095309	0.968021139095309	0.968021139095309	0.968021139095309	0.968021139095309	0.968021139095309	0.968021139095309	0.968021139095309	0.968021139095309	0.968021139095309	0.968021139095309	0.968021139095309	0.968021139095309	0.968021139095309	0.968021139095309	0.968021139095309	0.968021139095309	0.968021139095309	0.968021139095309	0.968021139095309	0.968021139095309	0.968021139095309	0.968021139095309	0.968021139095309	0.968021139095309	0.968021139095309	0.968021139095309	1.79093570834536	0.968021139095309	0.968021139095309	0.968021139095309	0.968021139095309	0.968021139095309	0.968021139095309	0.968021139095309	0.968021139095309	0.968021139095309	0.968021139095309	0.968021139095309	0.968021139095309	0.968021139095309	0.968021139095309	0.968021139095309	0.968021139095309	0.968021139095309	1.86938703245909	1.61297704894355	1.66565387270179	0.968021139095309
YP_003043259.1	4.89187767261461	4.9448955510586	5.1167673499648	4.81474425793175	4.84659442045616	4.52849930614088	4.72644715232049	4.9351688766138	4.91302633555394	5.21229842443732	5.43519666034118	5.04557770725065	5.0837454522719	4.9172272471559	5.078849895504	5.05983049283294	4.77757006433323	4.74736847005884	2.83917942773727	3.81430831073376	4.22569362616006	4.12238025422438	3.47801723027753	3.50995826041121	3.75805449479263	3.49645532437805	3.73643436351232	4.4187656892567	3.62338907868509	4.88070837584549	3.34500539420402	3.80934451855753	3.96120142781745	0.968021139095309	3.96005325735868	3.39528681166875	5.06517599567561	4.51996876815178	4.53201841763333	4.83317584934518	4.28230121515654	4.58120663608831	4.45581790043016	4.86018299835973	5.07433945409097	3.29765292801244	3.62613145355822	3.1839630797158	3.53680231026791
YP_003043260.1	8.3033179408168	8.45353645781956	8.52271504956712	8.39627318462574	8.38580260355997	8.36752880908419	8.42350965906101	8.51257504204175	8.52788986982919	8.40443701341262	8.82661233991028	8.54449031470057	8.51734033403988	8.26336696850445	8.26372245681176	8.28530536633669	8.44328523310827	8.3213240355266	5.00595139794435	5.50898741899269	6.52951772837268	6.37781344164126	6.51925641992944	6.18264076557521	6.16007408087716	6.06822631129783	5.46779752589849	6.9257822674241	6.46242196863523	6.45384952889874	6.97488950559136	6.67926286236579	6.9421544465172	0.968021139095309	7.19619007748229	6.85109012681538	7.63275596662329	7.32792208794895	6.96023242006434	7.24052552602341	7.29567445746907	7.62038943188604	7.63285399425363	7.77994907285355	7.0401200674173	6.17952230493067	6.12602799244469	6.4097321347528	6.48305267654234
YP_003043261.1	0.968021139095309	0.968021139095309	0.968021139095309	0.968021139095309	0.968021139095309	0.968021139095309	0.968021139095309	0.968021139095309	0.968021139095309	0.968021139095309	0.968021139095309	0.968021139095309	0.968021139095309	0.968021139095309	0.968021139095309	0.968021139095309	0.968021139095309	0.968021139095309	0.968021139095309	0.968021139095309	0.968021139095309	0.968021139095309	0.968021139095309	0.968021139095309	0.968021139095309	0.968021139095309	0.968021139095309	1.79093570834536	0.968021139095309	0.968021139095309	0.968021139095309	0.968021139095309	0.968021139095309	0.968021139095309	0.968021139095309	0.968021139095309	0.968021139095309	0.968021139095309	0.968021139095309	0.968021139095309	0.968021139095309	0.968021139095309	0.968021139095309	0.968021139095309	0.968021139095309	2.22357914103092	1.61297704894355	0.968021139095309	1.92435355161162
YP_003043262.1	3.78362291108651	3.65685935607168	3.67433111655339	3.54941736660237	4.01543036811031	4.1158627171825	3.79217114875457	3.82079767927255	4.07524039849477	3.00423631322472	3.39351800037714	3.0210955090305	3.39189589829515	3.00584109323127	3.68310360634624	4.01621795613774	3.70949211413292	3.86663744495481	0.968021139095309	0.968021139095309	2.19418543621045	2.20367157456281	2.19979418451091	2.68814354164175	0.968021139095309	3.68596467886145	0.968021139095309	3.23109969673418	2.63291269585263	3.15180519061874	4.7166363122605	4.26931851860857	4.2924467296226	0.968021139095309	4.18926034060473	3.1809066323453	3.75733697571693	4.30129104361391	3.73543174358792	3.68798444222876	4.28230121515654	4.19228528344994	3.79473130322573	4.02764582913426	3.71506556823065	2.59438688341671	3.11048598410422	2.60442006163545	2.88897494321767
YP_003043263.1	4.89187767261461	5.04702978177408	4.85571014267166	4.40167020707914	4.52725215990285	4.20858755210952	3.3721589911492	3.55397964715822	3.24736638453034	4.60893246928717	4.75340709265352	4.6325065294505	4.92718491777419	5.02338690777463	4.13254571332304	4.59795502384677	3.41271552886819	3.86663744495481	0.968021139095309	3.61946183405227	4.33806200003927	3.26510382203885	4.1147121325822	3.28884665049693	3.34125578010376	2.21039800011707	3.73643436351232	4.66333283111008	3.62338907868509	4.58647521648449	4.29414312802149	3.50594791302153	2.5634991776686	0.968021139095309	2.87927097729106	3.74294568034954	4.96680696160557	4.70944828489914	3.84981836183455	4.54375870570564	4.20142157337236	5.09075770706525	5.01087382935606	5.02251751145069	4.59309209930442	3.46720321694428	3.47517397604322	3.52463253835697	3.53680231026791
YP_003043264.1	0.968021139095309	0.968021139095309	0.968021139095309	2.05338224722773	0.968021139095309	3.52871248559278	3.66595148272253	3.39812704224692	3.58189066400504	2.46262244905141	0.968021139095309	2.05733751775023	2.05241638879187	0.968021139095309	3.68310360634624	3.37351387215945	3.41271552886819	3.05537167117462	0.968021139095309	0.968021139095309	2.19418543621045	0.968021139095309	3.47801723027753	2.68814354164175	2.25039460135913	0.968021139095309	2.71451620084411	2.87034029335383	3.43660368647453	2.89788687200765	2.12423148172643	3.11444172532843	2.5634991776686	0.968021139095309	3.34260199947249	2.15260494414899	3.97835210984061	4.13414508520667	3.73543174358792	3.80126063670668	4.02424138801363	4.00077949993414	4.37833143274913	4.21998515521163	4.11092732147575	2.48403003651292	2.36679112948257	3.1839630797158	2.97900783629874
YP_003043265.1	6.30978379622668	6.34920486217259	6.46835636092488	6.4688268702427	6.19294270567879	5.86869305111904	6.00047970233897	6.33607304822301	6.4738499698677	6.2061247960374	6.71154885864995	6.27657388476565	6.32742561607964	6.13970935495508	6.09737156405221	6.07719427423694	5.92175367784588	5.87118590286887	3.70772306140142	4.39985062709482	4.44216418760623	3.98824732069681	4.23701622605981	4.15097354045294	4.33795379870844	3.49645532437805	4.42785734955052	5.2900102052458	4.40434566036483	4.66591498064947	5.72434352824142	5.12691809547682	4.91885552487028	0.968021139095309	5.44226976742944	4.85213103824123	5.43957404942034	4.82308523523959	4.99083198118747	5.11734348369443	5.41461041574094	5.79253085965097	5.44799274662104	5.7647229797062	5.64485715636365	4.6470714049964	4.80854769826742	4.21967849506142	4.36915059289563
YP_003043266.1	7.72207151323466	7.91518179063847	8.0235719231224	8.43064195633847	8.00054337294029	7.73564745385789	7.73323255766734	7.50948562136789	7.61084021305872	7.3000357140435	8.0367151475872	7.62069675450311	8.764047102132	8.66568852742912	7.97706180764964	7.85337410742086	7.62836872476511	7.43304531361886	2.83917942773727	4.98173592903399	6.18720069866073	6.08535379647556	6.00994642478532	6.11912314743947	5.82389538281428	5.73339740073164	5.17594345666432	6.59582663246521	6.02032633422415	6.49768302371818	6.28667946321489	6.18243090478368	6.07401665870348	0.968021139095309	6.48847804724295	5.82883045071604	7.11995041107316	6.76016023610084	5.48406309562504	6.01439400643661	6.42170374527729	7.23639626261324	6.91991697382508	7.06228801843556	6.27122851127195	5.51197657046928	5.93285088125913	5.51741293209012	6.57364669596483
YP_003043267.1	8.44527925930146	8.67628751268259	8.47711414116035	8.64653649677615	8.53022767227315	8.47287458390381	8.45185180305645	8.47997969764905	8.421064447846	8.59623181462535	8.54678586992689	8.66574951936882	8.70521145274259	8.57730368705619	8.66327942540527	8.58773267360469	8.56992279425721	8.50144428482028	6.70053470126675	6.77990002980633	6.76671001924429	6.55211727928461	6.61157691753819	6.48931712902621	6.1263689936473	6.10104371581905	6.43204539559858	7.6253103608389	7.22163619020096	7.18775822794129	7.65344492492835	7.76806105712907	7.74337664113304	3.25076307012613	8.02422980591152	7.65768808090087	7.79151556470554	7.62155389155985	7.44357779547109	7.762681127631	7.55921437260697	7.77612412510583	7.91041898069962	7.96372967118197	7.70785150266859	6.76527716158132	6.79704471025257	7.48587468826702	7.38398295398502
YP_003043268.1	2.03806065362888	2.03768875251022	0.968021139095309	0.968021139095309	2.04244994610231	0.968021139095309	0.968021139095309	0.968021139095309	0.968021139095309	0.968021139095309	0.968021139095309	0.968021139095309	0.968021139095309	2.04835461504724	0.968021139095309	0.968021139095309	0.968021139095309	0.968021139095309	0.968021139095309	0.968021139095309	0.968021139095309	0.968021139095309	3.47801723027753	2.21818384739287	0.968021139095309	0.968021139095309	0.968021139095309	0.968021139095309	0.968021139095309	0.968021139095309	0.968021139095309	0.968021139095309	0.968021139095309	0.968021139095309	0.968021139095309	0.968021139095309	0.968021139095309	0.968021139095309	0.968021139095309	2.39042566304364	2.69361288460908	0.968021139095309	2.043311841169	0.968021139095309	0.968021139095309	2.48403003651292	2.60020945164904	2.32620659630674	2.29780126974233
YP_003043269.1	0.968021139095309	0.968021139095309	0.968021139095309	0.968021139095309	0.968021139095309	0.968021139095309	0.968021139095309	0.968021139095309	0.968021139095309	0.968021139095309	0.968021139095309	0.968021139095309	0.968021139095309	0.968021139095309	0.968021139095309	0.968021139095309	0.968021139095309	0.968021139095309	0.968021139095309	0.968021139095309	0.968021139095309	0.968021139095309	0.968021139095309	0.968021139095309	0.968021139095309	0.968021139095309	0.968021139095309	2.11702993386184	0.968021139095309	0.968021139095309	0.968021139095309	0.968021139095309	0.968021139095309	0.968021139095309	0.968021139095309	0.968021139095309	0.968021139095309	0.968021139095309	0.968021139095309	0.968021139095309	0.968021139095309	0.968021139095309	0.968021139095309	0.968021139095309	0.968021139095309	2.22357914103092	3.11048598410422	2.32620659630674	2.29780126974233
YP_003043270.1	0.968021139095309	0.968021139095309	0.968021139095309	0.968021139095309	0.968021139095309	0.968021139095309	0.968021139095309	0.968021139095309	0.968021139095309	2.04741070347401	0.968021139095309	0.968021139095309	0.968021139095309	0.968021139095309	0.968021139095309	0.968021139095309	0.968021139095309	0.968021139095309	0.968021139095309	0.968021139095309	0.968021139095309	0.968021139095309	0.968021139095309	0.968021139095309	0.968021139095309	0.968021139095309	2.23834547805403	2.35832584827652	0.968021139095309	0.968021139095309	0.968021139095309	0.968021139095309	0.968021139095309	0.968021139095309	0.968021139095309	0.968021139095309	0.968021139095309	2.01045708411636	2.71378749056913	1.99333384372125	0.968021139095309	0.968021139095309	0.968021139095309	0.968021139095309	0.968021139095309	2.95552289725672	3.17866425017605	2.72181871725402	2.79197382330074
YP_003043271.1	2.45016590863649	0.968021139095309	0.968021139095309	2.05338224722773	2.45601490092722	2.04297641214162	0.968021139095309	2.05568050276357	2.06978300384714	0.968021139095309	0.968021139095309	2.05733751775023	0.968021139095309	0.968021139095309	2.05044455870349	0.968021139095309	2.06333627234638	2.07759116307449	0.968021139095309	0.968021139095309	0.968021139095309	0.968021139095309	0.968021139095309	0.968021139095309	0.968021139095309	2.67794477008123	0.968021139095309	3.00215575780153	0.968021139095309	2.13509676262961	0.968021139095309	0.968021139095309	0.968021139095309	0.968021139095309	0.968021139095309	0.968021139095309	2.02568158070287	0.968021139095309	2.01541561269136	1.99333384372125	2.00244901851139	0.968021139095309	0.968021139095309	0.968021139095309	0.968021139095309	3.031540372721	3.17866425017605	3.46305243719495	2.79197382330074
YP_003043272.1	0.968021139095309	0.968021139095309	0.968021139095309	0.968021139095309	0.968021139095309	0.968021139095309	0.968021139095309	0.968021139095309	0.968021139095309	2.04741070347401	0.968021139095309	0.968021139095309	2.05241638879187	0.968021139095309	2.46666188649508	0.968021139095309	0.968021139095309	0.968021139095309	0.968021139095309	0.968021139095309	0.968021139095309	0.968021139095309	0.968021139095309	0.968021139095309	0.968021139095309	2.21039800011707	0.968021139095309	2.72294522424047	0.968021139095309	0.968021139095309	2.12423148172643	0.968021139095309	0.968021139095309	0.968021139095309	0.968021139095309	0.968021139095309	0.968021139095309	2.01045708411636	2.01541561269136	1.99333384372125	0.968021139095309	0.968021139095309	0.968021139095309	0.968021139095309	0.968021139095309	3.35657956082674	4.07056213197426	2.82881351400171	3.28698654038969
YP_003043273.1	0.968021139095309	0.968021139095309	0.968021139095309	2.05338224722773	0.968021139095309	0.968021139095309	0.968021139095309	0.968021139095309	0.968021139095309	0.968021139095309	0.968021139095309	0.968021139095309	0.968021139095309	0.968021139095309	2.05044455870349	0.968021139095309	0.968021139095309	0.968021139095309	0.968021139095309	0.968021139095309	0.968021139095309	0.968021139095309	0.968021139095309	0.968021139095309	0.968021139095309	0.968021139095309	0.968021139095309	0.968021139095309	0.968021139095309	0.968021139095309	0.968021139095309	0.968021139095309	0.968021139095309	0.968021139095309	0.968021139095309	0.968021139095309	0.968021139095309	0.968021139095309	0.968021139095309	0.968021139095309	0.968021139095309	0.968021139095309	0.968021139095309	0.968021139095309	0.968021139095309	1.61047849178703	1.61297704894355	1.94546151049209	1.92435355161162
YP_003043274.1	2.03806065362888	0.968021139095309	2.04617352499744	0.968021139095309	2.45601490092722	0.968021139095309	0.968021139095309	2.05568050276357	0.968021139095309	2.46262244905141	0.968021139095309	0.968021139095309	0.968021139095309	0.968021139095309	2.05044455870349	2.04280758277581	0.968021139095309	0.968021139095309	0.968021139095309	0.968021139095309	0.968021139095309	0.968021139095309	0.968021139095309	0.968021139095309	0.968021139095309	0.968021139095309	0.968021139095309	2.55501937586512	0.968021139095309	0.968021139095309	0.968021139095309	0.968021139095309	0.968021139095309	0.968021139095309	0.968021139095309	2.15260494414899	0.968021139095309	0.968021139095309	0.968021139095309	0.968021139095309	0.968021139095309	0.968021139095309	0.968021139095309	2.04800372321519	0.968021139095309	2.87466284515093	3.30526801462026	2.32620659630674	3.21650766532349
YP_003043275.1	0.968021139095309	0.968021139095309	0.968021139095309	0.968021139095309	0.968021139095309	0.968021139095309	0.968021139095309	0.968021139095309	0.968021139095309	0.968021139095309	0.968021139095309	0.968021139095309	0.968021139095309	0.968021139095309	0.968021139095309	0.968021139095309	0.968021139095309	0.968021139095309	0.968021139095309	2.28196400376165	0.968021139095309	0.968021139095309	2.19979418451091	2.68814354164175	2.25039460135913	0.968021139095309	0.968021139095309	2.35832584827652	0.968021139095309	0.968021139095309	0.968021139095309	0.968021139095309	0.968021139095309	0.968021139095309	0.968021139095309	2.60199109181986	0.968021139095309	0.968021139095309	2.01541561269136	0.968021139095309	0.968021139095309	0.968021139095309	2.043311841169	0.968021139095309	0.968021139095309	2.87466284515093	3.11048598410422	2.92729521054642	2.57116688516091
YP_003043276.1	2.03806065362888	0.968021139095309	0.968021139095309	2.05338224722773	0.968021139095309	0.968021139095309	2.45554940127835	2.47363053711203	2.06978300384714	0.968021139095309	0.968021139095309	2.05733751775023	0.968021139095309	0.968021139095309	0.968021139095309	2.04280758277581	0.968021139095309	0.968021139095309	0.968021139095309	0.968021139095309	0.968021139095309	0.968021139095309	0.968021139095309	0.968021139095309	0.968021139095309	0.968021139095309	0.968021139095309	0.968021139095309	0.968021139095309	0.968021139095309	2.56454131439397	0.968021139095309	0.968021139095309	0.968021139095309	2.12288100127881	2.15260494414899	0.968021139095309	2.01045708411636	2.01541561269136	1.99333384372125	0.968021139095309	2.03580818267191	0.968021139095309	0.968021139095309	0.968021139095309	3.23599974605956	3.11048598410422	3.01865034705111	3.3539205125676
YP_003043277.1	0.968021139095309	0.968021139095309	0.968021139095309	0.968021139095309	0.968021139095309	0.968021139095309	0.968021139095309	0.968021139095309	0.968021139095309	0.968021139095309	0.968021139095309	0.968021139095309	0.968021139095309	0.968021139095309	0.968021139095309	0.968021139095309	0.968021139095309	0.968021139095309	0.968021139095309	0.968021139095309	0.968021139095309	0.968021139095309	0.968021139095309	0.968021139095309	0.968021139095309	0.968021139095309	0.968021139095309	0.968021139095309	0.968021139095309	0.968021139095309	0.968021139095309	0.968021139095309	0.968021139095309	0.968021139095309	0.968021139095309	0.968021139095309	0.968021139095309	0.968021139095309	0.968021139095309	1.99333384372125	0.968021139095309	0.968021139095309	0.968021139095309	0.968021139095309	0.968021139095309	2.59438688341671	2.88126208858791	2.15444798804551	2.57116688516091
YP_003043278.1	0.968021139095309	0.968021139095309	0.968021139095309	0.968021139095309	0.968021139095309	0.968021139095309	0.968021139095309	0.968021139095309	0.968021139095309	0.968021139095309	0.968021139095309	0.968021139095309	0.968021139095309	0.968021139095309	0.968021139095309	0.968021139095309	0.968021139095309	0.968021139095309	0.968021139095309	0.968021139095309	0.968021139095309	0.968021139095309	0.968021139095309	0.968021139095309	0.968021139095309	0.968021139095309	0.968021139095309	0.968021139095309	0.968021139095309	0.968021139095309	0.968021139095309	0.968021139095309	0.968021139095309	0.968021139095309	0.968021139095309	0.968021139095309	0.968021139095309	0.968021139095309	0.968021139095309	0.968021139095309	0.968021139095309	0.968021139095309	0.968021139095309	0.968021139095309	0.968021139095309	1.86938703245909	1.61297704894355	3.01865034705111	0.968021139095309
YP_003043279.1	0.968021139095309	0.968021139095309	0.968021139095309	0.968021139095309	0.968021139095309	0.968021139095309	0.968021139095309	0.968021139095309	0.968021139095309	0.968021139095309	0.968021139095309	0.968021139095309	0.968021139095309	0.968021139095309	0.968021139095309	0.968021139095309	0.968021139095309	0.968021139095309	0.968021139095309	0.968021139095309	0.968021139095309	0.968021139095309	0.968021139095309	0.968021139095309	0.968021139095309	0.968021139095309	0.968021139095309	1.79093570834536	0.968021139095309	0.968021139095309	2.12423148172643	0.968021139095309	0.968021139095309	0.968021139095309	2.12288100127881	0.968021139095309	2.02568158070287	0.968021139095309	2.41995118277279	1.99333384372125	2.40262098819153	0.968021139095309	0.968021139095309	0.968021139095309	0.968021139095309	2.06349914561596	1.61297704894355	0.968021139095309	1.65032281723749
YP_003043280.1	0.968021139095309	0.968021139095309	0.968021139095309	0.968021139095309	0.968021139095309	0.968021139095309	2.04210055111387	0.968021139095309	2.49238245344602	0.968021139095309	0.968021139095309	0.968021139095309	0.968021139095309	2.04835461504724	0.968021139095309	2.45649136488135	0.968021139095309	2.07759116307449	0.968021139095309	0.968021139095309	0.968021139095309	0.968021139095309	0.968021139095309	2.21818384739287	0.968021139095309	0.968021139095309	0.968021139095309	3.1216488726285	0.968021139095309	0.968021139095309	0.968021139095309	0.968021139095309	0.968021139095309	0.968021139095309	0.968021139095309	0.968021139095309	2.02568158070287	3.31119604393589	0.968021139095309	1.99333384372125	2.40262098819153	2.74542587296849	2.45716313895408	2.04800372321519	0.968021139095309	3.4130254933396	3.30526801462026	3.1839630797158	2.97900783629874
YP_003043281.1	4.1048477797904	4.19656795866081	3.53508231720898	2.47057216212115	0.968021139095309	4.20858755210952	3.90784924712575	3.9371125434252	4.07524039849477	4.21864222404698	4.03918998841025	3.69722991099944	3.39189589829515	2.04835461504724	3.21232036115162	4.45463420662821	4.64668706759282	4.53551522451786	3.19573982851949	2.7713873388584	2.6566820401023	3.26510382203885	2.66404182302042	0.968021139095309	2.73025147272922	0.968021139095309	3.32169756717345	2.87034029335383	3.62338907868509	3.70930118423839	4.29414312802149	5.07214617944654	5.15224580999863	0.968021139095309	4.29123701632785	3.74294568034954	4.48733279623139	4.04249275440951	3.32079104935166	4.26058326734193	4.02424138801363	4.36085805676744	4.90482946434773	4.12709993307653	3.55324827304901	2.95552289725672	2.79457897756155	2.32620659630674	2.79197382330074
YP_003043282.1	3.36441129463894	4.00493249258034	3.37995967988817	3.81596462256695	3.52766285330761	2.04297641214162	3.66595148272253	3.69383759807657	3.85035077401658	3.20680465264651	3.54918604576895	3.55726661368597	3.01274261945314	3.00584109323127	3.0093930229302	2.99640528460813	3.0312644729708	3.59728238127669	2.83917942773727	2.28196400376165	0.968021139095309	2.20367157456281	0.968021139095309	0.968021139095309	0.968021139095309	3.27611870829967	2.71451620084411	3.23109969673418	2.63291269585263	2.13509676262961	2.88133096437498	3.50594791302153	2.88012837566576	0.968021139095309	2.56275621356463	0.968021139095309	3.87222685452093	4.13414508520667	3.73543174358792	3.80126063670668	3.82136440620234	4.27908295988389	3.66844498512837	3.20788317015456	3.71506556823065	2.78821048262566	2.96233081608416	2.32620659630674	3.28698654038969
YP_003043283.1	2.98832075576033	2.98768698873091	2.76146499540137	3.39374040559202	3.37282857438599	3.66775460818778	3.52696614124532	3.69383759807657	3.72263744952028	0.968021139095309	3.01418500811918	2.47583517001764	3.01274261945314	3.00584109323127	3.68310360634624	3.66740709012916	3.70949211413292	3.59728238127669	0.968021139095309	0.968021139095309	2.98737195146566	2.66912729551597	2.19979418451091	3.28884665049693	2.73025147272922	0.968021139095309	2.71451620084411	2.55501937586512	2.63291269585263	2.57889468266249	3.13368477135842	2.86376134537985	2.5634991776686	0.968021139095309	2.87927097729106	3.5801421493412	3.34060637275565	3.13923555756496	2.94963006202582	2.39042566304364	2.40262098819153	3.18566645247287	2.99726356278138	3.20788317015456	0.968021139095309	2.22357914103092	2.2282501738363	2.47391774555295	2.29780126974233
YP_003043284.1	4.36611076913498	5.09548968871989	5.1167673499648	4.98367160929527	5.05893752349289	4.72856856456125	4.84573798787614	4.82030445388511	4.79296258014486	4.30577245091206	5.03553480517664	4.48860918729123	5.0837454522719	4.86103997364122	5.02856108829292	4.90358758351293	5.06032646413836	4.68018954414707	0.968021139095309	0.968021139095309	0.968021139095309	0.968021139095309	0.968021139095309	0.968021139095309	0.968021139095309	2.21039800011707	2.23834547805403	3.1216488726285	0.968021139095309	3.15180519061874	2.88133096437498	4.05810338755815	3.34360237308929	0.968021139095309	2.87927097729106	0.968021139095309	4.41423414224156	3.94442939335967	3.61071133911387	4.09443952333248	4.28230121515654	4.51148629524217	4.11661334969046	4.54038972363201	3.55324827304901	2.95552289725672	3.47517397604322	2.82881351400171	3.4176709538887
YP_003043285.1	4.51683978578793	4.65221113972056	4.85571014267166	4.87329856241769	4.4537944904585	4.45503055290861	4.84573798787614	4.32469605592576	5.02378873261885	4.96896216528746	4.75340709265352	4.76319420532774	4.981296197837	4.86103997364122	4.80762579841775	5.0096203507435	4.57644527555091	4.45725974024857	0.968021139095309	0.968021139095309	2.6566820401023	2.66912729551597	2.66404182302042	2.68814354164175	2.73025147272922	3.68596467886145	0.968021139095309	4.70030138028689	3.21975884637112	4.41290778333921	3.52745641964885	4.26931851860857	4.63981329095116	0.968021139095309	3.13142927951818	2.60199109181986	4.33716306283092	4.22019132065506	4.05375718738889	3.80126063670668	4.50043373785124	4.77196956235093	4.59915900054931	4.74072361504194	4.81941331006075	3.23599974605956	3.42088571261424	3.1839630797158	3.74780300451891
YP_003043286.1	6.74820289866675	6.84933103032548	6.48688978310571	6.39113436668089	6.53109161631792	6.71543192949295	6.58238111461151	6.37713343213632	6.43442663831086	6.80347387510798	6.74315000644095	6.69012943526194	6.46625440149729	6.66605904001516	6.84100120882236	6.91854652444126	7.04024108825426	6.92790111871217	3.70772306140142	4.72026264302097	4.94443650600654	4.55908479083914	5.38160065203958	4.38707818129352	3.92703923816597	3.49645532437805	4.53315604344153	5.74245778808185	5.56809824781547	5.71404072594962	6.95960759609335	6.94545287716122	6.98800161192696	0.968021139095309	6.74120469850531	7.01565863537612	6.68385156205462	6.17225114606156	6.206991244745	6.36053506748132	6.29237446460067	6.6644276277632	6.6687068745498	6.49179152196477	6.08148765795207	4.87855514139441	4.92689624091522	5.26024132164995	5.03425957473199
YP_003043287.1	7.45199721916458	7.50561285350306	7.61568419251781	7.69317866905877	7.53649430339135	7.64017928174993	7.66223254117501	7.70751606802068	7.761750245499	7.31050003364911	7.45602029126955	7.3374798544898	7.50979959420061	7.47094141416189	7.67703612211198	7.58950170085135	7.5666960574107	7.78273558709184	2.33421424409177	4.72026264302097	4.71529532078093	4.89269979704935	4.1147121325822	5.31354002647805	4.91580926110172	4.47578455934479	5.41397990836353	6.11366754389199	5.42870993683591	5.59788893186317	6.53376481349897	6.80180624978056	6.81225130679128	0.968021139095309	6.89337125579855	6.08762617928666	6.39428907143811	6.31445665479101	6.34728496377512	6.43117521619664	6.25318620699136	6.61574927956936	6.77749523916045	6.74454143791972	6.36939430718762	5.23752679368494	4.78783394172494	5.32897845476855	5.36674873283206
YP_003043288.1	4.1048477797904	4.89095877968169	5.06822469292039	5.08614117543959	4.52725215990285	4.20858755210952	5.19891260712277	5.65697221150026	5.51529820669464	5.02104775854356	5.27112753223066	5.14458562834163	4.87094650238674	4.61117987901948	4.92235400761161	4.90358758351293	4.64668706759282	4.74736847005884	0.968021139095309	0.968021139095309	3.96987994891982	2.66912729551597	4.1147121325822	4.38707818129352	3.56550641829804	2.21039800011707	3.32169756717345	3.88454106072424	3.21975884637112	3.70930118423839	3.52745641964885	3.50594791302153	3.34360237308929	0.968021139095309	3.52493656278346	2.92449861197195	3.97835210984061	4.04249275440951	3.95550501024163	4.00337721571253	4.20142157337236	3.6529788739735	2.99726356278138	3.92059200956097	2.90244019591172	3.75359987077248	4.07056213197426	3.58354760185884	4.27167177528613
YP_003043289.1	2.74891373081575	2.03768875251022	2.04617352499744	2.47057216212115	0.968021139095309	0.968021139095309	0.968021139095309	0.968021139095309	0.968021139095309	2.76337747155968	2.47041714429299	2.77870796075483	2.05241638879187	0.968021139095309	0.968021139095309	0.968021139095309	0.968021139095309	0.968021139095309	0.968021139095309	0.968021139095309	2.19418543621045	0.968021139095309	2.66404182302042	0.968021139095309	0.968021139095309	0.968021139095309	0.968021139095309	0.968021139095309	0.968021139095309	0.968021139095309	0.968021139095309	0.968021139095309	0.968021139095309	0.968021139095309	0.968021139095309	0.968021139095309	0.968021139095309	2.01045708411636	0.968021139095309	0.968021139095309	0.968021139095309	2.44716340569697	0.968021139095309	0.968021139095309	0.968021139095309	2.48403003651292	2.36679112948257	1.94546151049209	2.29780126974233
YP_003043290.1	5.73876711315843	5.64335049528986	5.72912745571002	5.54731352618002	5.36837476716956	5.65711219557343	5.51832793903132	5.62320373013663	5.47695265231171	5.70083111306796	6.05527828555797	5.98828765889901	5.50853064984353	5.42269063611658	5.46624838073641	5.59003201328981	5.49901839713602	5.49653083500191	0.968021139095309	0.968021139095309	3.24954001304692	3.00165136637408	2.19979418451091	3.0234503266177	3.07163476031372	2.21039800011707	3.73643436351232	3.81795954059089	2.96007090586808	3.15180519061874	2.88133096437498	2.54932210730358	2.5634991776686	0.968021139095309	3.96005325735868	2.92449861197195	4.48733279623139	4.70944828489914	4.72175423687454	4.54375870570564	4.20142157337236	4.43816943151849	4.72938070766597	5.4217955022151	5.29068613559155	4.91689163233813	5.20166095838236	4.60146376028989	4.72797160424682
YP_003043291.1	0.968021139095309	0.968021139095309	2.04617352499744	0.968021139095309	2.45601490092722	0.968021139095309	0.968021139095309	0.968021139095309	2.06978300384714	0.968021139095309	0.968021139095309	0.968021139095309	0.968021139095309	0.968021139095309	0.968021139095309	0.968021139095309	2.06333627234638	2.07759116307449	0.968021139095309	2.28196400376165	2.6566820401023	2.20367157456281	0.968021139095309	2.21818384739287	2.25039460135913	0.968021139095309	0.968021139095309	2.55501937586512	2.17609281504443	0.968021139095309	0.968021139095309	0.968021139095309	0.968021139095309	0.968021139095309	2.12288100127881	0.968021139095309	0.968021139095309	2.01045708411636	2.01541561269136	2.67940401774489	0.968021139095309	0.968021139095309	0.968021139095309	0.968021139095309	0.968021139095309	3.79603211612428	3.80461356363256	4.0654718847198	3.64635008049852
YP_003043292.1	2.03806065362888	2.03768875251022	0.968021139095309	2.47057216212115	0.968021139095309	0.968021139095309	0.968021139095309	2.05568050276357	2.06978300384714	0.968021139095309	2.05326577058406	0.968021139095309	2.05241638879187	0.968021139095309	0.968021139095309	0.968021139095309	2.06333627234638	0.968021139095309	0.968021139095309	0.968021139095309	0.968021139095309	0.968021139095309	0.968021139095309	0.968021139095309	0.968021139095309	0.968021139095309	0.968021139095309	1.79093570834536	0.968021139095309	0.968021139095309	0.968021139095309	0.968021139095309	0.968021139095309	0.968021139095309	0.968021139095309	0.968021139095309	0.968021139095309	0.968021139095309	2.01541561269136	1.99333384372125	2.40262098819153	0.968021139095309	0.968021139095309	0.968021139095309	0.968021139095309	1.86938703245909	2.48952431353138	0.968021139095309	1.92435355161162
YP_003043293.1	0.968021139095309	0.968021139095309	0.968021139095309	0.968021139095309	2.04244994610231	3.19873426226187	3.19713898826303	2.77615077125995	3.04217688251995	0.968021139095309	0.968021139095309	0.968021139095309	0.968021139095309	0.968021139095309	3.0093930229302	3.52837590715437	3.70949211413292	3.98395158652712	0.968021139095309	0.968021139095309	3.65647804415794	3.4847657314862	2.66404182302042	3.28884665049693	2.25039460135913	2.67794477008123	3.73643436351232	2.87034029335383	0.968021139095309	0.968021139095309	0.968021139095309	0.968021139095309	0.968021139095309	0.968021139095309	2.12288100127881	0.968021139095309	0.968021139095309	2.41332648032321	2.01541561269136	1.99333384372125	0.968021139095309	2.44716340569697	0.968021139095309	3.00524457012259	3.15678669774243	2.78821048262566	2.88126208858791	2.32620659630674	2.79197382330074
YP_003043294.1	0.968021139095309	2.03768875251022	2.04617352499744	0.968021139095309	2.75570649270389	2.04297641214162	2.45554940127835	2.77615077125995	2.06978300384714	0.968021139095309	0.968021139095309	0.968021139095309	0.968021139095309	2.46387934942479	0.968021139095309	2.04280758277581	0.968021139095309	0.968021139095309	0.968021139095309	0.968021139095309	0.968021139095309	0.968021139095309	2.66404182302042	0.968021139095309	0.968021139095309	0.968021139095309	2.23834547805403	2.87034029335383	2.17609281504443	0.968021139095309	0.968021139095309	0.968021139095309	0.968021139095309	0.968021139095309	0.968021139095309	0.968021139095309	0.968021139095309	0.968021139095309	2.01541561269136	1.99333384372125	2.40262098819153	0.968021139095309	0.968021139095309	0.968021139095309	0.968021139095309	2.95552289725672	2.96233081608416	3.1839630797158	2.29780126974233
YP_003043295.1	0.968021139095309	0.968021139095309	0.968021139095309	0.968021139095309	2.45601490092722	2.4567162833194	0.968021139095309	0.968021139095309	0.968021139095309	0.968021139095309	2.05326577058406	0.968021139095309	0.968021139095309	0.968021139095309	2.05044455870349	0.968021139095309	0.968021139095309	0.968021139095309	0.968021139095309	0.968021139095309	0.968021139095309	0.968021139095309	0.968021139095309	0.968021139095309	0.968021139095309	0.968021139095309	0.968021139095309	3.00215575780153	0.968021139095309	0.968021139095309	0.968021139095309	0.968021139095309	0.968021139095309	0.968021139095309	0.968021139095309	0.968021139095309	2.43365686686404	2.41332648032321	2.01541561269136	3.10768335933795	2.92738346806233	2.44716340569697	2.45716313895408	2.46341211970406	0.968021139095309	3.46720321694428	3.30526801462026	3.33077817916959	3.28698654038969
YP_003043296.1	0.968021139095309	0.968021139095309	0.968021139095309	0.968021139095309	0.968021139095309	0.968021139095309	0.968021139095309	0.968021139095309	0.968021139095309	0.968021139095309	0.968021139095309	0.968021139095309	0.968021139095309	0.968021139095309	0.968021139095309	0.968021139095309	0.968021139095309	0.968021139095309	2.33421424409177	0.968021139095309	0.968021139095309	0.968021139095309	0.968021139095309	0.968021139095309	0.968021139095309	0.968021139095309	2.71451620084411	0.968021139095309	0.968021139095309	0.968021139095309	0.968021139095309	0.968021139095309	0.968021139095309	0.968021139095309	0.968021139095309	0.968021139095309	2.02568158070287	2.41332648032321	0.968021139095309	1.99333384372125	0.968021139095309	2.44716340569697	0.968021139095309	0.968021139095309	0.968021139095309	1.61047849178703	0.968021139095309	1.94546151049209	1.92435355161162
YP_003043297.1	0.968021139095309	0.968021139095309	0.968021139095309	2.05338224722773	2.45601490092722	0.968021139095309	0.968021139095309	0.968021139095309	0.968021139095309	0.968021139095309	0.968021139095309	0.968021139095309	0.968021139095309	0.968021139095309	2.05044455870349	0.968021139095309	0.968021139095309	2.07759116307449	0.968021139095309	0.968021139095309	0.968021139095309	0.968021139095309	0.968021139095309	0.968021139095309	0.968021139095309	0.968021139095309	0.968021139095309	1.79093570834536	0.968021139095309	0.968021139095309	0.968021139095309	0.968021139095309	0.968021139095309	0.968021139095309	0.968021139095309	0.968021139095309	0.968021139095309	0.968021139095309	0.968021139095309	0.968021139095309	2.40262098819153	0.968021139095309	2.45716313895408	0.968021139095309	0.968021139095309	2.87466284515093	3.3643215173164	2.82881351400171	2.88897494321767
YP_003043298.1	0.968021139095309	0.968021139095309	0.968021139095309	0.968021139095309	0.968021139095309	0.968021139095309	0.968021139095309	0.968021139095309	0.968021139095309	0.968021139095309	0.968021139095309	0.968021139095309	0.968021139095309	0.968021139095309	0.968021139095309	0.968021139095309	0.968021139095309	0.968021139095309	0.968021139095309	0.968021139095309	0.968021139095309	0.968021139095309	0.968021139095309	0.968021139095309	0.968021139095309	0.968021139095309	0.968021139095309	1.79093570834536	0.968021139095309	0.968021139095309	0.968021139095309	0.968021139095309	0.968021139095309	0.968021139095309	0.968021139095309	0.968021139095309	0.968021139095309	0.968021139095309	0.968021139095309	0.968021139095309	0.968021139095309	0.968021139095309	0.968021139095309	0.968021139095309	0.968021139095309	2.36167529230033	2.48952431353138	1.94546151049209	0.968021139095309
YP_003043299.1	0.968021139095309	0.968021139095309	2.04617352499744	0.968021139095309	2.45601490092722	2.99669265365069	2.99520170340095	2.47363053711203	0.968021139095309	2.46262244905141	2.05326577058406	2.05733751775023	0.968021139095309	0.968021139095309	0.968021139095309	2.99640528460813	0.968021139095309	0.968021139095309	0.968021139095309	0.968021139095309	0.968021139095309	0.968021139095309	0.968021139095309	0.968021139095309	0.968021139095309	0.968021139095309	0.968021139095309	0.968021139095309	0.968021139095309	0.968021139095309	0.968021139095309	0.968021139095309	2.5634991776686	0.968021139095309	2.12288100127881	0.968021139095309	0.968021139095309	2.01045708411636	2.01541561269136	2.67940401774489	2.00244901851139	0.968021139095309	0.968021139095309	0.968021139095309	0.968021139095309	2.59438688341671	2.48952431353138	2.32620659630674	2.44288449432005
YP_003043300.1	0.968021139095309	0.968021139095309	0.968021139095309	0.968021139095309	0.968021139095309	0.968021139095309	0.968021139095309	0.968021139095309	0.968021139095309	0.968021139095309	0.968021139095309	0.968021139095309	0.968021139095309	0.968021139095309	0.968021139095309	0.968021139095309	0.968021139095309	0.968021139095309	0.968021139095309	0.968021139095309	0.968021139095309	0.968021139095309	0.968021139095309	2.21818384739287	0.968021139095309	0.968021139095309	0.968021139095309	3.81795954059089	0.968021139095309	0.968021139095309	0.968021139095309	0.968021139095309	0.968021139095309	0.968021139095309	0.968021139095309	0.968021139095309	0.968021139095309	2.01045708411636	2.71378749056913	0.968021139095309	0.968021139095309	2.44716340569697	0.968021139095309	0.968021139095309	0.968021139095309	2.78821048262566	2.79457897756155	3.01865034705111	2.97900783629874
YP_003043301.1	0.968021139095309	2.03768875251022	0.968021139095309	2.05338224722773	0.968021139095309	0.968021139095309	2.04210055111387	0.968021139095309	2.06978300384714	0.968021139095309	2.47041714429299	0.968021139095309	0.968021139095309	0.968021139095309	0.968021139095309	2.04280758277581	0.968021139095309	0.968021139095309	0.968021139095309	0.968021139095309	0.968021139095309	0.968021139095309	0.968021139095309	0.968021139095309	0.968021139095309	0.968021139095309	0.968021139095309	1.79093570834536	0.968021139095309	0.968021139095309	0.968021139095309	0.968021139095309	0.968021139095309	0.968021139095309	0.968021139095309	0.968021139095309	0.968021139095309	0.968021139095309	0.968021139095309	2.39042566304364	2.40262098819153	0.968021139095309	0.968021139095309	0.968021139095309	0.968021139095309	2.06349914561596	2.06763228136959	1.94546151049209	1.65032281723749
YP_003043302.1	7.55928626873824	7.81056595097133	7.93189670679761	8.04972615779316	7.8665021680703	7.42790082936457	7.15367433880988	7.07060732478862	7.00462471748313	7.43048523465991	7.9979562077316	7.72005303294957	8.11495082642833	8.10979330117425	7.72503467414854	7.39856375994449	7.22270133050233	7.23775998804074	3.47579143286195	4.27468074299524	5.42045659713103	5.22331087146737	4.34956466751747	3.7000705281779	3.34125578010376	4.57316551800957	5.75421054491704	8.00169156614831	5.9876176344982	7.54180154587991	6.77986060878907	7.22116238130536	7.1976293276812	0.968021139095309	6.37811413988697	6.88554074674776	6.60455334139489	6.12890242344058	6.26879692960894	6.24762456071722	6.23318499169456	6.24090804103658	6.56844410211234	6.45447765781579	6.4833858283502	5.20696021778289	5.17006092540078	4.5445440580225	5.51502832020935
YP_003043303.1	8.15727595627826	8.4016618624257	8.87185354552413	8.87407798610162	8.38089419839961	7.81793442363611	7.90707273669478	8.14781453112837	7.81642252923901	8.26076158400039	8.46862279792396	8.52630456127265	8.57105148700779	8.50156284713667	8.04796538599562	7.95602078996235	7.64551577004241	7.69237842885762	4.6169659484071	6.09081295862997	7.53458731007094	7.34407977593675	5.97559775922463	7.0278686096352	6.81737244149669	5.85386999922486	6.96776651676651	8.0380390899415	7.43059871911667	7.61325428224206	7.38264214814152	7.28257517391621	7.22341138161239	0.968021139095309	6.72326167619172	7.72580802167238	6.6683370391565	6.38982958588154	6.34728496377512	6.69788588848352	6.25318620699136	7.02902060333642	6.73187299686342	7.18123363948172	6.94783982478823	5.67701147137138	5.85564094177148	5.85669056865734	5.74858565088724
YP_003043304.1	8.25093654839605	8.16758134087288	8.53611890255727	8.47366033011173	7.95503222402667	8.08289078561457	7.97374680857825	7.79340393527517	7.65436762459503	8.10117756292278	8.47804131947733	8.28806118537948	8.45204032145805	8.16282200603414	7.68514761925679	7.97570185661969	8.15681179128964	7.84506763375963	5.00595139794435	5.20274341859296	6.59817162921483	6.62081538778351	7.99630467204711	6.58642300809215	6.05649626913586	6.65898706619441	6.45882975670927	7.19411660373768	6.85565265490394	6.98716689694451	6.40426347025141	6.62337831796181	6.63145655576808	3.53523505755907	6.35498966435566	5.99594131079091	7.00114958900185	6.33367269669478	5.85055904380204	6.48197206807402	6.17145929356238	6.83004706884296	6.79238738771765	7.06228801843556	5.86290193700233	5.77390675466873	5.88508207523508	5.11202293055051	5.36674873283206
YP_003043305.1	8.56596328646111	8.69599895101253	8.60980782308262	8.74736498872334	8.49885623443586	8.0584806974616	8.12808014043928	8.14187343669775	8.18622595206693	8.49895240428093	8.89851786275715	8.61071525130077	8.88207549934915	8.68192665785748	8.16857821704823	8.02690857975325	7.83679925203018	7.75864869528767	5.44291097908356	5.20274341859296	6.5756483649488	5.75922254485505	6.54289676517277	5.42295275933527	5.32616331350159	6.10104371581905	5.41397990836353	7.80057332685862	7.0422883726615	7.20107269951457	6.99001115830139	6.85129568416424	6.89480156841929	0.968021139095309	6.81082376278307	6.98421326387091	7.97920416439552	7.27921820091324	6.89642763370168	7.26972130737956	7.29567445746907	7.63674166036156	7.64930410463673	7.60376725148195	7.6504619776842	6.13969906516416	6.3036172973075	5.69703084824849	6.24930848195787
YP_003043306.1	0.968021139095309	0.968021139095309	0.968021139095309	0.968021139095309	0.968021139095309	0.968021139095309	0.968021139095309	0.968021139095309	0.968021139095309	0.968021139095309	0.968021139095309	0.968021139095309	0.968021139095309	0.968021139095309	0.968021139095309	0.968021139095309	0.968021139095309	0.968021139095309	0.968021139095309	0.968021139095309	0.968021139095309	0.968021139095309	0.968021139095309	0.968021139095309	0.968021139095309	0.968021139095309	0.968021139095309	0.968021139095309	0.968021139095309	0.968021139095309	0.968021139095309	0.968021139095309	0.968021139095309	0.968021139095309	0.968021139095309	0.968021139095309	0.968021139095309	0.968021139095309	0.968021139095309	0.968021139095309	0.968021139095309	0.968021139095309	0.968021139095309	0.968021139095309	0.968021139095309	0.968021139095309	0.968021139095309	0.968021139095309	1.65032281723749
YP_003043307.1	0.968021139095309	2.44967021566856	0.968021139095309	2.772602776789	2.04244994610231	2.75652089458405	2.75516596522669	2.47363053711203	0.968021139095309	0.968021139095309	0.968021139095309	0.968021139095309	0.968021139095309	2.04835461504724	2.05044455870349	2.45649136488135	3.0312644729708	2.07759116307449	0.968021139095309	0.968021139095309	0.968021139095309	0.968021139095309	0.968021139095309	0.968021139095309	0.968021139095309	0.968021139095309	0.968021139095309	3.1216488726285	0.968021139095309	0.968021139095309	0.968021139095309	0.968021139095309	0.968021139095309	0.968021139095309	0.968021139095309	0.968021139095309	0.968021139095309	0.968021139095309	0.968021139095309	0.968021139095309	2.00244901851139	0.968021139095309	0.968021139095309	0.968021139095309	0.968021139095309	2.36167529230033	2.48952431353138	2.32620659630674	2.29780126974233
YP_003043308.1	6.89199759997834	6.84933103032548	6.94118436796425	7.11359365522574	6.99672563766717	7.15606739758921	7.00855316670709	7.32252274448456	7.33935157330545	6.71169676534765	7.21818326010666	7.19506890211829	7.26016027993204	7.52595408093256	7.41945007801349	7.2120149150296	7.02721539791982	6.83878635716377	4.23443885107322	4.39985062709482	3.96987994891982	3.4847657314862	4.72732363948084	3.7000705281779	3.92703923816597	5.29621110095398	4.42785734955052	5.38358273720013	3.93466219568921	5.23256225647936	4.78793691326281	4.9558896346935	5.25608271347657	0.968021139095309	4.91755701579052	4.98566258878521	6.39428907143811	6.06133058278941	5.6482499286822	5.76360650428912	6.03945724749385	6.1296967870733	6.32384641380333	6.47325533926936	6.21951811697666	4.57682661081215	4.88852487441298	4.60146376028989	4.67831942803915
YP_003043309.1	4.71664769620754	4.65221113972056	4.85571014267166	5.13475293924429	5.36837476716956	5.24516528292117	5.15348353895005	5.18750736238713	5.35536522083091	5.38102582342154	4.75340709265352	4.76319420532774	5.39374831631251	5.16919034308267	5.078849895504	5.28746657977681	5.67659513755766	5.74594635821951	0.968021139095309	0.968021139095309	2.6566820401023	2.66912729551597	2.9958176495522	2.68814354164175	2.73025147272922	3.8525155659642	3.73643436351232	4.70030138028689	4.18898284225107	4.41290778333921	4.78793691326281	4.89401785524637	5.35291086650031	0.968021139095309	4.55935167811404	4.78037779495362	4.25565392168477	4.37799200353264	4.38983005323798	4.47808471373446	4.11562001148287	4.00077949993414	4.29636247249324	4.30713219239695	4.11092732147575	3.46720321694428	3.67296423328968	3.52463253835697	3.4176709538887
YP_003043310.1	5.04796122843117	5.31589954974523	5.01797971894566	4.6231297939294	4.37632800793286	4.45503055290861	4.95583527894795	4.14420560187852	4.35677748428768	3.80338473013412	4.98338522559594	4.6325065294505	4.62083678823398	4.22077958036294	4.31272433477857	4.90358758351293	4.8974577377126	5.24177373143651	0.968021139095309	0.968021139095309	2.98737195146566	3.00165136637408	3.83258062488832	2.21818384739287	3.07163476031372	4.13565413952153	0.968021139095309	4.4187656892567	3.43660368647453	4.21509719843811	4.47846086864087	3.50594791302153	4.2924467296226	0.968021139095309	4.18926034060473	4.14089447062004	5.32529247987604	4.58596964117449	4.66127312846051	5.20078550327168	5.26477007976207	5.57186923381699	5.44799274662104	5.56891554473202	5.07433945409097	3.95387966406817	3.99959717735299	3.69427962775679	4.01402857831277
YP_003043311.1	3.36441129463894	2.98768698873091	3.00213240136824	3.01438278203648	3.19777541651415	3.52871248559278	3.79217114875457	4.32469605592576	4.17546141606831	3.38232708988962	3.01418500811918	3.40128769508886	3.21590268632111	2.04835461504724	3.80977998019559	4.01621795613774	4.34214138922481	4.09218504967862	0.968021139095309	0.968021139095309	2.19418543621045	0.968021139095309	0.968021139095309	4.58940806769006	2.73025147272922	0.968021139095309	3.32169756717345	3.1216488726285	2.17609281504443	2.89788687200765	2.56454131439397	2.54932210730358	2.5634991776686	0.968021139095309	2.56275621356463	0.968021139095309	3.63203272933486	3.13923555756496	3.32079104935166	3.5645505317652	3.12449865744269	3.89422877899722	3.37447998687094	3.92059200956097	3.15678669774243	3.17133304242859	3.03853818215573	3.10393212436536	2.6866523857604
YP_003043312.1	5.73876711315843	5.73779268030627	5.6654079936671	5.47374121876075	5.05893752349289	5.4471320339535	5.3674821184053	5.4413303454565	5.39704828803895	5.63565702517486	6.05527828555797	5.5574221394278	5.77618294642842	5.6043626084181	5.99660213986708	5.97650870909937	5.97703286211518	5.28749684357563	2.83917942773727	3.61946183405227	4.79582829009434	4.73561922385404	3.66669642737278	5.0659845871407	4.65597718966032	2.67794477008123	4.05482093794421	5.26563212101769	4.59126912492828	4.66591498064947	4.29414312802149	4.76161240445354	4.7861387508108	0.968021139095309	4.475483719981	4.25187642683512	4.41423414224156	5.02639255487824	4.72175423687454	4.60653401092747	4.74732323097424	5.1829896500466	4.72938070766597	4.97042540076817	4.74788859663805	4.19337634371435	4.03552854829978	3.98151929017421	4.16696810653378
YP_003043313.1	2.98832075576033	3.65685935607168	2.46097486612175	3.21765667386367	0.968021139095309	0.968021139095309	0.968021139095309	0.968021139095309	0.968021139095309	3.00423631322472	0.968021139095309	3.55726661368597	3.21590268632111	2.04835461504724	0.968021139095309	0.968021139095309	0.968021139095309	0.968021139095309	0.968021139095309	0.968021139095309	0.968021139095309	0.968021139095309	0.968021139095309	0.968021139095309	0.968021139095309	0.968021139095309	0.968021139095309	3.23109969673418	0.968021139095309	0.968021139095309	0.968021139095309	0.968021139095309	0.968021139095309	2.37177883427208	0.968021139095309	0.968021139095309	0.968021139095309	2.70607782250156	3.61071133911387	2.91170445924071	0.968021139095309	0.968021139095309	0.968021139095309	0.968021139095309	0.968021139095309	2.48403003651292	2.2282501738363	1.94546151049209	2.88897494321767
YP_003043314.1	4.1048477797904	3.78283524162147	3.00213240136824	2.772602776789	2.45601490092722	2.04297641214162	2.45554940127835	0.968021139095309	2.79789109330311	3.91931343695791	3.93192217996919	4.3284778726969	2.77111128694196	2.46387934942479	0.968021139095309	2.04280758277581	0.968021139095309	2.07759116307449	0.968021139095309	0.968021139095309	3.24954001304692	0.968021139095309	0.968021139095309	0.968021139095309	0.968021139095309	0.968021139095309	0.968021139095309	2.11702993386184	2.63291269585263	2.57889468266249	2.12423148172643	0.968021139095309	0.968021139095309	0.968021139095309	0.968021139095309	2.15260494414899	3.87222685452093	3.31119604393589	4.23177301230401	4.09443952333248	3.82136440620234	0.968021139095309	2.043311841169	0.968021139095309	0.968021139095309	3.75359987077248	3.71825572124907	3.79677145115743	2.97900783629874
YP_003043315.1	0.968021139095309	0.968021139095309	0.968021139095309	0.968021139095309	0.968021139095309	0.968021139095309	0.968021139095309	0.968021139095309	0.968021139095309	0.968021139095309	0.968021139095309	0.968021139095309	0.968021139095309	0.968021139095309	0.968021139095309	0.968021139095309	0.968021139095309	0.968021139095309	0.968021139095309	0.968021139095309	4.10359854124599	3.83987874083864	4.23701622605981	3.7000705281779	0.968021139095309	4.57316551800957	0.968021139095309	5.13711284404994	3.62338907868509	4.66591498064947	4.98269517931369	5.07214617944654	5.25608271347657	0.968021139095309	4.97955878157477	5.10779526374092	5.64402654543998	4.92834697569303	5.33771226871409	5.35438646115192	5.09744194602348	5.46584450009474	5.55681860407306	5.60345774119656	5.1865879350024	4.69204845109968	4.74548275028621	4.94669176474219	4.88929999525328
YP_003043316.1	4.19741440950267	4.99687310240547	4.79725378513398	5.03582245363641	4.84659442045616	4.59835816321345	4.5962663083273	4.23733302223957	4.51749389275975	4.21864222404698	5.08585234451179	4.41080204478001	5.03343654485655	5.02338690777463	4.74661189052205	4.90358758351293	4.8974577377126	4.98834718928045	4.07988384458201	3.39223730944841	0.968021139095309	2.66912729551597	0.968021139095309	0.968021139095309	0.968021139095309	2.21039800011707	2.71451620084411	3.59652928934932	0.968021139095309	3.70930118423839	3.52745641964885	4.16766568720822	4.08049938666976	0.968021139095309	3.96005325735868	3.39528681166875	3.87222685452093	3.72481664540271	3.73543174358792	3.42883880128461	3.7076251577214	4.27908295988389	4.11661334969046	4.02764582913426	3.85987819684264	3.17133304242859	2.96233081608416	3.33077817916959	3.14205258540791
YP_003043317.1	0.968021139095309	0.968021139095309	0.968021139095309	0.968021139095309	0.968021139095309	0.968021139095309	0.968021139095309	0.968021139095309	0.968021139095309	0.968021139095309	0.968021139095309	0.968021139095309	0.968021139095309	0.968021139095309	0.968021139095309	0.968021139095309	0.968021139095309	0.968021139095309	0.968021139095309	0.968021139095309	0.968021139095309	0.968021139095309	0.968021139095309	0.968021139095309	0.968021139095309	0.968021139095309	0.968021139095309	0.968021139095309	0.968021139095309	0.968021139095309	0.968021139095309	0.968021139095309	0.968021139095309	0.968021139095309	0.968021139095309	0.968021139095309	0.968021139095309	0.968021139095309	0.968021139095309	0.968021139095309	0.968021139095309	2.44716340569697	0.968021139095309	0.968021139095309	0.968021139095309	1.61047849178703	1.87283838775055	2.15444798804551	1.65032281723749
YP_003043318.1	5.2326987292059	4.44259943966377	5.06822469292039	5.27142041265455	5.24383210363761	5.62417658867778	5.5536891177858	5.62320373013663	5.02378873261885	5.0713054713803	5.1814794541761	5.23719642864922	5.39374831631251	5.12221799801753	5.85983380762656	6.00234772162778	5.77348834458503	5.1457095957633	3.47579143286195	3.39223730944841	4.44216418760623	4.24482779144186	3.66669642737278	3.7000705281779	3.75805449479263	3.49645532437805	3.90469911825501	5.16375441922587	4.40434566036483	5.00784019613144	4.7166363122605	4.76161240445354	4.91885552487028	0.968021139095309	4.78485640353033	4.54054207473475	4.80528205302118	4.04249275440951	4.38983005323798	4.00337721571253	4.50043373785124	4.71117358931058	5.01087382935606	4.67702375164426	3.99102492705653	4.16156103436961	4.2940459812659	3.79677145115743	4.27167177528613
YP_003043319.1	0.968021139095309	0.968021139095309	0.968021139095309	0.968021139095309	0.968021139095309	0.968021139095309	0.968021139095309	0.968021139095309	0.968021139095309	0.968021139095309	0.968021139095309	0.968021139095309	0.968021139095309	0.968021139095309	0.968021139095309	0.968021139095309	0.968021139095309	0.968021139095309	0.968021139095309	0.968021139095309	0.968021139095309	0.968021139095309	0.968021139095309	0.968021139095309	0.968021139095309	0.968021139095309	0.968021139095309	0.968021139095309	0.968021139095309	0.968021139095309	0.968021139095309	0.968021139095309	0.968021139095309	0.968021139095309	0.968021139095309	0.968021139095309	0.968021139095309	0.968021139095309	2.41995118277279	0.968021139095309	0.968021139095309	0.968021139095309	0.968021139095309	0.968021139095309	0.968021139095309	2.36167529230033	3.03853818215573	2.47391774555295	2.44288449432005
YP_003043320.1	4.51683978578793	4.89095877968169	4.53606493581493	5.43549275501633	5.28655813978703	4.1158627171825	4.52642427118946	4.69539254481318	4.35677748428768	5.16682387891828	5.47344442144435	4.69934655356676	5.13234801985108	5.02338690777463	5.2199250904483	4.72815973183761	4.8974577377126	4.68018954414707	3.19573982851949	3.39223730944841	3.96987994891982	4.12238025422438	3.83258062488832	3.7000705281779	4.91580926110172	3.49645532437805	3.90469911825501	4.83928440805833	4.06757436639087	3.70930118423839	4.19212380932912	4.36414743031534	5.04029863331959	0.968021139095309	4.91755701579052	4.02040635047278	4.74711231659966	4.13414508520667	4.59811184386856	4.66665871986101	4.62921992725457	4.43816943151849	4.79028923105139	4.466815696231	3.15678669774243	3.79603211612428	4.48697738518073	3.93757623401682	3.64635008049852
YP_003043321.1	6.30978379622668	6.34920486217259	6.39174330025863	5.77868653505464	6.00140294629799	5.97695413017491	5.89422792128416	5.9839641358933	5.88086357895209	6.29316131329487	6.30870498728005	6.27657388476565	6.28517332659746	6.09186115518265	6.36323289142813	6.44055905363176	6.29235712396302	6.43471592415108	0.968021139095309	3.39223730944841	3.24954001304692	3.00165136637408	2.9958176495522	3.50995826041121	3.34125578010376	5.40549790310204	3.90469911825501	4.4187656892567	2.96007090586808	4.10472725017311	4.5623587366776	4.16766568720822	4.56060343336992	0.968021139095309	4.38635163595548	3.74294568034954	5.28508418353334	4.76739693793169	5.17473419110823	5.11734348369443	5.37859039703717	5.13761517264433	5.44799274662104	5.7647229797062	5.38774306943261	3.91606253044808	3.96271937923248	3.98151929017421	4.13026463296175
YP_003043322.1	5.64432010163886	5.35619233343124	5.20918395031022	4.92954907478377	5.15436273184567	4.72856856456125	4.90184565557909	4.69539254481318	5.07611455607751	5.63565702517486	5.65076107967512	5.59286334112959	5.54484085272521	5.21467291640571	5.2199250904483	5.10834050684166	5.60817283678814	5.53492135412916	3.47579143286195	4.51486205042084	3.82200588143741	4.12238025422438	3.98074786254674	3.50995826041121	3.56550641829804	4.74997221848675	4.31411363359702	4.77148314814647	4.59126912492828	4.94568554460861	4.38929535789491	4.5366661525963	4.38757701276938	0.968021139095309	4.18926034060473	4.62505179159221	4.96680696160557	4.64904577834977	4.59811184386856	4.33685483184876	4.56628315540594	4.94022307359318	4.95883351166405	4.91636583323478	5.1865879350024	3.66461472057578	3.80461356363256	3.98151929017421	3.74780300451891
YP_003043323.1	2.74891373081575	2.98768698873091	3.00213240136824	2.47057216212115	2.75570649270389	2.04297641214162	0.968021139095309	0.968021139095309	0.968021139095309	0.968021139095309	0.968021139095309	3.55726661368597	2.77111128694196	2.76483633102685	0.968021139095309	0.968021139095309	0.968021139095309	0.968021139095309	0.968021139095309	0.968021139095309	0.968021139095309	0.968021139095309	0.968021139095309	0.968021139095309	0.968021139095309	0.968021139095309	0.968021139095309	3.23109969673418	2.63291269585263	2.13509676262961	2.56454131439397	0.968021139095309	0.968021139095309	0.968021139095309	0.968021139095309	2.60199109181986	3.49412476903947	3.72481664540271	3.73543174358792	3.90597836255361	2.40262098819153	0.968021139095309	0.968021139095309	0.968021139095309	0.968021139095309	3.031540372721	3.17866425017605	3.01865034705111	2.97900783629874
YP_003043324.1	5.61140750540831	5.6104396508912	5.49254288709022	5.74782571273446	5.71943140475743	5.720803868121	5.5536891177858	5.68996606061548	5.39704828803895	6.25030017731622	5.77838470879174	6.01464192313733	5.92126128008437	6.06732747891144	6.12149957469556	6.19389468554486	5.60817283678814	5.04274443026748	2.33421424409177	3.61946183405227	2.98737195146566	3.00165136637408	3.98074786254674	3.7000705281779	3.56550641829804	2.21039800011707	3.73643436351232	4.50504659999392	2.63291269585263	4.50233934636756	4.7166363122605	4.05810338755815	3.96120142781745	0.968021139095309	4.55935167811404	3.39528681166875	5.43957404942034	4.04249275440951	4.38983005323798	4.9822989201518	4.85639694771647	4.58120663608831	5.37057586328667	5.34217177483679	5.79382741134463	4.16156103436961	4.4074837035155	3.98151929017421	4.09257807865672
YP_003043325.1	8.21856973403844	8.49463426419885	7.94535529876174	8.05603036318808	7.79450157003566	7.49310707778373	7.43499371346628	7.32252274448456	7.51018890670986	8.40443701341262	8.51053016734217	8.39214962547882	8.29065359315853	8.08558443655001	7.6688787519654	7.63146615924683	7.99232046830199	7.82973531234584	4.6169659484071	5.61528037773996	6.06311417864547	5.98463418689605	6.25870985046941	6.27295623089583	6.45976586408896	6.31194785876496	5.71026294033294	7.4901563256068	6.53209388678422	7.00245785371574	6.44873607648901	6.64224823750903	6.35639884376981	0.968021139095309	6.48847804724295	6.83355114519119	7.15376262011674	6.8294648297592	6.71597465331839	6.89815483434416	6.61953397291647	6.71151583123268	6.80712728822564	6.9989216552189	7.1408094727974	5.47400518141375	5.321530143115	5.4876736918035	5.79571256120835
YP_003043326.1	4.77747763832659	4.28342001132021	3.37995967988817	3.81596462256695	3.90860441006569	4.66494946897854	4.5962663083273	5.14046939514526	5.17536185189481	4.12577584750848	3.54918604576895	3.40128769508886	3.5474988877733	5.02338690777463	5.38874184911366	5.1552624542924	4.16120017611686	4.09218504967862	2.33421424409177	2.28196400376165	3.24954001304692	3.98824732069681	0.968021139095309	3.7000705281779	3.75805449479263	2.67794477008123	3.73643436351232	3.59652928934932	2.96007090586808	0.968021139095309	0.968021139095309	2.86376134537985	0.968021139095309	0.968021139095309	2.87927097729106	3.1809066323453	3.63203272933486	0.968021139095309	4.31300736188376	4.33685483184876	3.44731439578445	2.74542587296849	4.01732820740487	3.20788317015456	4.59309209930442	3.17133304242859	3.03853818215573	3.10393212436536	3.53680231026791
YP_003043327.1	0.968021139095309	0.968021139095309	0.968021139095309	0.968021139095309	0.968021139095309	0.968021139095309	2.04210055111387	0.968021139095309	0.968021139095309	0.968021139095309	0.968021139095309	2.05733751775023	0.968021139095309	0.968021139095309	0.968021139095309	0.968021139095309	0.968021139095309	0.968021139095309	0.968021139095309	0.968021139095309	0.968021139095309	0.968021139095309	0.968021139095309	0.968021139095309	0.968021139095309	0.968021139095309	0.968021139095309	1.79093570834536	0.968021139095309	0.968021139095309	0.968021139095309	0.968021139095309	0.968021139095309	0.968021139095309	0.968021139095309	0.968021139095309	0.968021139095309	2.01045708411636	2.01541561269136	0.968021139095309	0.968021139095309	0.968021139095309	0.968021139095309	0.968021139095309	0.968021139095309	2.36167529230033	2.2282501738363	1.66565387270179	1.92435355161162
YP_003043328.1	8.26156609384181	8.18999672270302	8.52719685260305	8.43548561571748	8.42924252957264	8.27522038233842	8.37992423136538	8.52632213117604	8.50904623435086	8.24993004104425	8.12329737936537	8.11023779729662	8.61433201463243	8.7756946937618	8.62162519381943	8.55757884722323	8.50094505985066	8.57684661533704	3.19573982851949	3.81430831073376	5.85429696298044	5.53998197811466	5.27248850354713	4.84747064466672	5.06603015779796	6.28364394908377	5.23925444972314	7.02330385472184	5.95414865008428	6.49768302371818	6.8142528486501	6.89914270099147	6.91075927040866	2.37177883427208	7.59183263519924	6.7235857188733	7.64865148607916	7.62155389155985	7.2116120599092	7.46747275680985	7.65998571768765	8.10473743713803	8.08381879958931	8.11481559717815	8.37229579407709	6.10702830126665	6.44203859878628	6.12141125772829	6.13491789737418
YP_003043329.1	0.968021139095309	2.03768875251022	0.968021139095309	2.05338224722773	2.04244994610231	0.968021139095309	0.968021139095309	2.05568050276357	0.968021139095309	3.00423631322472	2.47041714429299	0.968021139095309	0.968021139095309	2.46387934942479	2.46666188649508	0.968021139095309	0.968021139095309	0.968021139095309	0.968021139095309	0.968021139095309	2.19418543621045	0.968021139095309	0.968021139095309	0.968021139095309	0.968021139095309	0.968021139095309	2.23834547805403	2.35832584827652	0.968021139095309	0.968021139095309	2.12423148172643	3.11444172532843	2.12344305330424	0.968021139095309	2.12288100127881	0.968021139095309	3.16715977407659	3.72481664540271	2.01541561269136	2.67940401774489	3.12449865744269	2.74542587296849	2.7570397386675	2.76429403897919	2.58284433822015	2.48403003651292	2.60020945164904	2.82881351400171	2.57116688516091
YP_003043330.1	4.36611076913498	4.77656873341769	4.60598494406655	4.92954907478377	4.66368296177986	5.15568711229661	5.28567042348719	5.04149383388514	4.26902536127904	4.38784617413071	4.40140099249531	4.04810308836546	4.81240523623493	4.46763703631129	4.47252569929107	4.72815973183761	4.50255641462254	3.43978122245175	0.968021139095309	0.968021139095309	0.968021139095309	0.968021139095309	3.25874643818354	0.968021139095309	0.968021139095309	0.968021139095309	0.968021139095309	3.00215575780153	2.96007090586808	3.54768947580785	4.19212380932912	4.05810338755815	4.38757701276938	0.968021139095309	3.68570053496357	3.88857358783319	3.63203272933486	3.72481664540271	3.14834364874105	2.39042566304364	3.44731439578445	3.77885035828387	4.20934893004962	3.38346152394674	0.968021139095309	2.78821048262566	2.88126208858791	2.32620659630674	3.28698654038969
YP_003043331.1	5.35714534227787	5.39538542238967	5.45532776057741	5.03582245363641	4.20739228223349	3.79402248109904	4.52642427118946	4.75921416340752	4.59151238008985	5.21229842443732	5.1814794541761	5.69422960813495	5.31179262936872	4.02841653048332	4.54615047112069	5.0096203507435	4.16120017611686	4.68018954414707	0.968021139095309	3.39223730944841	2.19418543621045	3.4847657314862	4.1147121325822	3.0234503266177	2.73025147272922	4.00123087281632	2.71451620084411	4.22864623372352	3.62338907868509	3.98494722042135	0.968021139095309	2.86376134537985	2.5634991776686	0.968021139095309	2.56275621356463	2.60199109181986	4.25565392168477	4.64904577834977	4.38983005323798	4.47808471373446	4.50043373785124	4.36085805676744	5.24601445131024	5.07278131832064	5.07433945409097	3.7098246392787	3.62613145355822	4.14468563717835	3.88726716572553
YP_003043332.1	3.65762641375483	2.98768698873091	3.20455402275827	2.47057216212115	2.45601490092722	3.52871248559278	4.2065988500354	4.23733302223957	3.85035077401658	3.38232708988962	3.54918604576895	0.968021139095309	0.968021139095309	2.04835461504724	2.05044455870349	3.37351387215945	3.56914947291043	3.05537167117462	0.968021139095309	0.968021139095309	0.968021139095309	0.968021139095309	0.968021139095309	0.968021139095309	0.968021139095309	2.67794477008123	0.968021139095309	3.23109969673418	2.17609281504443	2.13509676262961	2.56454131439397	3.32449529379779	2.12344305330424	0.968021139095309	2.12288100127881	2.92449861197195	3.49412476903947	2.41332648032321	2.94963006202582	3.42883880128461	3.29566682085343	3.18566645247287	4.01732820740487	3.38346152394674	2.90244019591172	2.22357914103092	2.2282501738363	1.94546151049209	1.92435355161162
YP_003043333.1	5.04796122843117	4.77656873341769	5.01797971894566	5.27142041265455	4.9027065632484	5.06025196474907	4.84573798787614	4.98931809842913	4.35677748428768	4.30577245091206	5.22700352571031	5.19163829243416	5.13234801985108	5.2587578095335	4.97644223953565	4.95758563068992	5.33924901732216	4.6096885823919	0.968021139095309	2.7713873388584	3.82200588143741	3.67374969817788	0.968021139095309	2.68814354164175	0.968021139095309	2.21039800011707	0.968021139095309	3.81795954059089	3.21975884637112	3.70930118423839	5.04213861197874	4.36414743031534	3.83076190277244	0.968021139095309	4.71357796236238	2.15260494414899	4.41423414224156	3.94442939335967	4.23177301230401	4.54375870570564	4.02424138801363	3.77885035828387	3.52938113542394	4.12709993307653	2.58284433822015	3.66461472057578	3.57764335971547	3.84530712725273	4.09257807865672
YP_003043334.1	0.968021139095309	0.968021139095309	0.968021139095309	0.968021139095309	0.968021139095309	0.968021139095309	0.968021139095309	0.968021139095309	0.968021139095309	0.968021139095309	0.968021139095309	0.968021139095309	0.968021139095309	0.968021139095309	0.968021139095309	0.968021139095309	0.968021139095309	0.968021139095309	0.968021139095309	0.968021139095309	0.968021139095309	0.968021139095309	2.19979418451091	0.968021139095309	0.968021139095309	0.968021139095309	0.968021139095309	2.55501937586512	0.968021139095309	2.57889468266249	0.968021139095309	0.968021139095309	0.968021139095309	0.968021139095309	0.968021139095309	0.968021139095309	0.968021139095309	0.968021139095309	0.968021139095309	0.968021139095309	0.968021139095309	0.968021139095309	0.968021139095309	0.968021139095309	0.968021139095309	1.86938703245909	1.87283838775055	1.94546151049209	1.65032281723749
YP_003043335.1	0.968021139095309	0.968021139095309	0.968021139095309	2.05338224722773	2.45601490092722	0.968021139095309	2.04210055111387	0.968021139095309	0.968021139095309	0.968021139095309	2.05326577058406	0.968021139095309	0.968021139095309	0.968021139095309	2.05044455870349	0.968021139095309	0.968021139095309	2.07759116307449	0.968021139095309	0.968021139095309	0.968021139095309	0.968021139095309	0.968021139095309	0.968021139095309	0.968021139095309	0.968021139095309	0.968021139095309	1.79093570834536	0.968021139095309	0.968021139095309	0.968021139095309	2.1127234634291	0.968021139095309	0.968021139095309	0.968021139095309	2.15260494414899	0.968021139095309	0.968021139095309	0.968021139095309	0.968021139095309	0.968021139095309	0.968021139095309	0.968021139095309	0.968021139095309	0.968021139095309	2.69520619502566	2.79457897756155	2.60442006163545	2.6866523857604
YP_003043336.1	0.968021139095309	0.968021139095309	0.968021139095309	0.968021139095309	0.968021139095309	0.968021139095309	0.968021139095309	0.968021139095309	0.968021139095309	0.968021139095309	0.968021139095309	0.968021139095309	0.968021139095309	0.968021139095309	0.968021139095309	0.968021139095309	0.968021139095309	0.968021139095309	0.968021139095309	0.968021139095309	0.968021139095309	0.968021139095309	0.968021139095309	0.968021139095309	0.968021139095309	0.968021139095309	0.968021139095309	0.968021139095309	0.968021139095309	0.968021139095309	0.968021139095309	0.968021139095309	0.968021139095309	0.968021139095309	0.968021139095309	0.968021139095309	0.968021139095309	0.968021139095309	0.968021139095309	0.968021139095309	0.968021139095309	0.968021139095309	0.968021139095309	0.968021139095309	0.968021139095309	1.61047849178703	1.87283838775055	0.968021139095309	0.968021139095309
YP_003043337.1	4.71664769620754	4.83490790404027	5.16371995231183	5.13475293924429	5.19979480886829	5.01004006947965	4.72644715232049	4.87888967804803	4.85425457254206	5.38102582342154	4.81446225870317	5.32419075855916	5.22487380588734	5.16919034308267	4.31272433477857	4.66454336298314	3.83686306410031	4.28647524455354	0.968021139095309	0.968021139095309	2.19418543621045	0.968021139095309	4.34956466751747	2.21818384739287	2.73025147272922	4.74997221848675	0.968021139095309	4.77148314814647	3.21975884637112	3.98494722042135	3.52745641964885	3.32449529379779	4.56060343336992	0.968021139095309	3.68570053496357	3.88857358783319	3.87222685452093	4.30129104361391	4.59811184386856	4.33685483184876	4.43138456200205	4.27908295988389	4.8487062964186	4.12709993307653	3.36961292751604	3.29765292801244	3.47517397604322	3.1839630797158	3.14205258540791
YP_003043338.1	2.45016590863649	0.968021139095309	0.968021139095309	2.47057216212115	0.968021139095309	2.75652089458405	2.04210055111387	0.968021139095309	0.968021139095309	2.04741070347401	2.77242292536651	3.55726661368597	0.968021139095309	2.04835461504724	0.968021139095309	2.99640528460813	2.06333627234638	0.968021139095309	0.968021139095309	3.61946183405227	2.19418543621045	2.66912729551597	0.968021139095309	0.968021139095309	0.968021139095309	0.968021139095309	2.71451620084411	2.72294522424047	2.17609281504443	2.57889468266249	0.968021139095309	0.968021139095309	0.968021139095309	0.968021139095309	0.968021139095309	2.15260494414899	3.34060637275565	2.41332648032321	0.968021139095309	2.39042566304364	3.44731439578445	2.44716340569697	2.45716313895408	3.00524457012259	2.58284433822015	1.86938703245909	2.06763228136959	2.32620659630674	2.57116688516091
YP_003043339.1	0.968021139095309	0.968021139095309	0.968021139095309	2.05338224722773	0.968021139095309	0.968021139095309	2.04210055111387	2.47363053711203	2.79789109330311	2.04741070347401	0.968021139095309	0.968021139095309	0.968021139095309	0.968021139095309	0.968021139095309	0.968021139095309	0.968021139095309	0.968021139095309	2.83917942773727	2.7713873388584	0.968021139095309	2.20367157456281	2.19979418451091	0.968021139095309	0.968021139095309	0.968021139095309	3.32169756717345	2.11702993386184	2.63291269585263	2.57889468266249	0.968021139095309	0.968021139095309	0.968021139095309	0.968021139095309	0.968021139095309	0.968021139095309	2.43365686686404	2.70607782250156	2.41995118277279	2.91170445924071	2.40262098819153	2.98448141261626	0.968021139095309	0.968021139095309	0.968021139095309	2.78821048262566	2.48952431353138	3.01865034705111	2.57116688516091
YP_003043340.1	3.78362291108651	3.78283524162147	3.80077442443468	3.81596462256695	3.66667085401071	2.75652089458405	4.01466080067604	3.82079767927255	3.85035077401658	0.968021139095309	3.93192217996919	3.0210955090305	3.68714860468262	3.92134838394585	3.68310360634624	3.52837590715437	3.70949211413292	3.59728238127669	0.968021139095309	0.968021139095309	2.98737195146566	3.4847657314862	0.968021139095309	0.968021139095309	0.968021139095309	0.968021139095309	0.968021139095309	3.00215575780153	2.63291269585263	3.15180519061874	0.968021139095309	0.968021139095309	0.968021139095309	0.968021139095309	0.968021139095309	2.60199109181986	2.43365686686404	2.41332648032321	2.71378749056913	2.39042566304364	3.12449865744269	3.18566645247287	2.7570397386675	3.00524457012259	3.15678669774243	2.69520619502566	2.88126208858791	2.72181871725402	2.57116688516091
YP_003043341.1	3.78362291108651	3.78283524162147	4.0236238885714	3.39374040559202	3.52766285330761	2.75652089458405	3.52696614124532	4.14420560187852	3.96731272962095	4.02634302472865	3.2174451793477	2.77870796075483	3.01274261945314	3.53942356834909	3.68310360634624	4.01621795613774	3.23570485884017	3.43978122245175	0.968021139095309	0.968021139095309	3.96987994891982	3.67374969817788	2.19979418451091	3.28884665049693	0.968021139095309	0.968021139095309	0.968021139095309	3.67435934636485	3.62338907868509	3.98494722042135	3.96281158959313	3.50594791302153	4.08049938666976	0.968021139095309	3.13142927951818	2.60199109181986	3.16715977407659	2.94113072365747	3.73543174358792	3.80126063670668	3.44731439578445	4.43816943151849	4.01732820740487	4.466815696231	3.55324827304901	3.10331445152051	3.42088571261424	3.33077817916959	3.74780300451891
YP_003043342.1	9.1785892428963	9.19980922844232	9.09051301504245	9.06120085308936	9.04954318454085	9.00704433187124	9.07005936772976	9.16156439586249	9.24078013611451	9.04466438782829	9.21808726339322	9.13946047013686	9.2213477292442	9.25147963998653	9.20746532278228	9.16067085641357	9.22885102452766	9.47161166296352	6.2413445366174	6.80254470776824	7.46278453901129	7.2314588404092	6.63376189695274	6.93874560068725	6.99587582312784	7.00930407179589	7.5060769993831	7.9261279085535	7.49014324958318	7.66220823020948	8.16727322957654	8.07619850661165	8.05469530345254	3.77039181343961	8.6877379029858	7.77256790796776	8.34381979284958	7.87198607826824	7.91851584093646	8.21693687544262	8.0680883564212	8.56395418898895	8.49215979541747	8.88045067255621	8.72250242741515	6.76527716158132	6.85765562336339	6.77806665164355	7.04721212252732
YP_003043343.1	8.16295699050983	8.07426541994224	8.34118463887628	8.39129582978782	8.36109184564148	8.2538798049634	8.36012203598388	8.42232916791987	8.48995319887956	8.37980787964458	8.12928743248576	8.28265428484596	8.21955871967303	8.34211232634106	8.26912846176783	8.434982400399	8.32055414746487	8.41162141942912	4.72458605350915	5.45274048489055	6.0303471425873	6.14878846845318	7.77471283652739	6.11912314743947	6.89944622213262	8.25122001555662	6.74654900035173	7.2069461449942	6.46242196863523	6.67994076710627	7.83186449275419	7.35297692767144	7.42573299854135	0.968021139095309	7.74192525086971	7.17732577989907	7.14257973704391	7.07751298397778	6.98498426325262	7.01771353266157	7.24665868906606	7.61214327029635	7.71329032097005	8.20179193303371	8.12088170486534	6.03069139153784	6.45517667855886	6.07221765224955	6.34740054169394
YP_003043344.1	8.60404743457841	8.67628751268259	8.7921672624051	8.96062590324713	8.92019169243085	9.01974343149509	8.92596869902971	8.97367004589007	9.16154873680733	8.40931278073161	8.60812018755095	8.59771124276876	8.78692554102494	8.74511090399662	8.71964583412037	8.78281355110073	8.67802699257331	8.7977926058828	4.37372927449674	6.01523191266199	7.3210754421619	7.12514156925964	7.86184664383552	7.22166327796615	7.08625924465011	9.36856653563364	7.15951705942322	8.3898463793037	8.02095754561694	8.0630488526304	7.89747980862409	7.50500177275936	7.72544688633759	2.37177883427208	8.13013043144302	8.02516304166864	7.94742980257148	7.72699869543552	7.59594385342713	7.77630678189664	7.64493332598768	7.94320926120529	7.86184105209568	8.08461775672222	8.16935476224787	6.21827423421695	6.35359126005944	6.4097321347528	6.80985639922183
YP_003043345.1	0.968021139095309	0.968021139095309	2.04617352499744	0.968021139095309	2.04244994610231	0.968021139095309	0.968021139095309	0.968021139095309	0.968021139095309	0.968021139095309	0.968021139095309	2.05733751775023	0.968021139095309	0.968021139095309	0.968021139095309	0.968021139095309	0.968021139095309	0.968021139095309	0.968021139095309	0.968021139095309	0.968021139095309	2.20367157456281	0.968021139095309	2.21818384739287	0.968021139095309	0.968021139095309	0.968021139095309	2.35832584827652	0.968021139095309	0.968021139095309	0.968021139095309	0.968021139095309	0.968021139095309	0.968021139095309	0.968021139095309	0.968021139095309	0.968021139095309	2.70607782250156	0.968021139095309	0.968021139095309	2.00244901851139	0.968021139095309	0.968021139095309	0.968021139095309	0.968021139095309	3.23599974605956	3.3643215173164	3.46305243719495	3.14205258540791
YP_003043346.1	8.65734146037663	8.62785129110346	8.65964649230036	8.65901464697074	8.5257875905245	8.2538798049634	8.1966777972558	8.25077128595227	8.33808282636171	8.3995447108306	8.48272762075171	8.55798074653149	8.67282290600411	8.58163757631993	8.35806014463848	8.26412156890553	8.19224823296435	8.08349949847978	6.98509822804004	7.73091884326979	8.23329430003438	7.94457589274039	7.69257884487209	7.73710508679204	7.7598787568977	6.52034786027885	7.76397801111602	8.89486474353128	8.37059873368183	8.63365706884639	8.26373179382394	8.06225886580537	8.06185740528075	2.8876926849057	8.15710513595343	8.7735498125181	8.2941587592871	8.3006840042766	8.21372723976945	8.21693687544262	8.17149249760401	8.36240757792878	8.26017417456596	8.43508689329602	8.54493747854426	6.63389978110375	6.70106533868294	6.9126427114711	6.99773975793231
YP_003043347.1	0.968021139095309	2.03768875251022	2.04617352499744	0.968021139095309	0.968021139095309	2.04297641214162	3.3721589911492	3.69383759807657	3.4249716353876	2.46262244905141	0.968021139095309	2.47583517001764	0.968021139095309	3.20852124654974	3.80977998019559	3.66740709012916	3.70949211413292	3.43978122245175	0.968021139095309	0.968021139095309	0.968021139095309	0.968021139095309	0.968021139095309	0.968021139095309	0.968021139095309	0.968021139095309	0.968021139095309	0.968021139095309	0.968021139095309	0.968021139095309	2.56454131439397	2.54932210730358	3.34360237308929	0.968021139095309	2.56275621356463	2.15260494414899	0.968021139095309	2.70607782250156	2.41995118277279	2.39042566304364	2.40262098819153	2.44716340569697	2.45716313895408	2.76429403897919	0.968021139095309	2.36167529230033	2.79457897756155	2.60442006163545	2.6866523857604
YP_003043348.1	7.04752833727152	6.98373275432201	6.96781169146977	6.96067857737223	6.58332328293562	6.28134374213594	6.56518045871146	6.79577022946694	6.92154196151795	6.74294279081699	6.87736279393346	7.1363193566969	7.18175411745768	6.2743987216049	6.1915495401523	6.63469383907962	6.93258430113289	6.5700984025483	0.968021139095309	0.968021139095309	4.22569362616006	3.4847657314862	0.968021139095309	4.27395047085931	4.4520564167716	0.968021139095309	0.968021139095309	4.70030138028689	3.62338907868509	4.58647521648449	3.68831477289434	4.76161240445354	4.47672301825207	0.968021139095309	4.63855032203676	4.02040635047278	4.86117564678422	4.76739693793169	4.72175423687454	4.7243500457596	4.74732323097424	5.13761517264433	5.01087382935606	5.07278131832064	4.41938757516874	4.93568137378429	4.78783394172494	4.35867975807577	5.30286795843054
YP_003043349.1	3.78362291108651	4.10401335372056	4.85571014267166	5.03582245363641	5.10744405494816	5.2878953506385	5.28567042348719	5.3616061107383	5.55264735575705	5.34066631626565	4.47911591611521	5.62745199916084	5.17935687916456	5.6043626084181	5.46624838073641	5.59003201328981	5.11074514786303	5.19454566671132	2.33421424409177	2.28196400376165	2.19418543621045	0.968021139095309	0.968021139095309	0.968021139095309	0.968021139095309	0.968021139095309	0.968021139095309	4.37357496122722	0.968021139095309	4.31745612118983	3.34500539420402	3.32449529379779	3.68678870140093	0.968021139095309	3.34260199947249	3.74294568034954	4.41423414224156	4.51996876815178	4.53201841763333	4.77979929167937	4.43138456200205	4.94022307359318	4.6657561974153	4.61034456519909	3.71506556823065	3.51929783847458	4.07056213197426	3.98151929017421	3.88726716572553
YP_003043350.1	0.968021139095309	2.03768875251022	0.968021139095309	2.05338224722773	2.04244994610231	2.04297641214162	0.968021139095309	0.968021139095309	0.968021139095309	0.968021139095309	2.77242292536651	0.968021139095309	2.05241638879187	3.00584109323127	2.46666188649508	0.968021139095309	0.968021139095309	0.968021139095309	0.968021139095309	0.968021139095309	2.6566820401023	3.00165136637408	0.968021139095309	0.968021139095309	0.968021139095309	0.968021139095309	0.968021139095309	2.55501937586512	2.63291269585263	2.57889468266249	0.968021139095309	0.968021139095309	0.968021139095309	0.968021139095309	0.968021139095309	0.968021139095309	2.43365686686404	0.968021139095309	0.968021139095309	0.968021139095309	0.968021139095309	2.44716340569697	2.043311841169	0.968021139095309	0.968021139095309	2.36167529230033	1.61297704894355	2.32620659630674	2.12924549010008
YP_003043351.1	7.23181751263525	5.09548968871989	5.37787473322139	5.61730332088676	5.65574432861976	5.24516528292117	5.15348353895005	5.18750736238713	4.59151238008985	5.63565702517486	5.47344442144435	5.48380574228357	5.71379275835965	5.12221799801753	5.64349108032156	5.28746657977681	6.08160533027624	4.81152739381694	3.19573982851949	3.11859373412466	3.82200588143741	2.66912729551597	3.25874643818354	3.7000705281779	0.968021139095309	0.968021139095309	2.23834547805403	4.54629881755821	4.3007592654103	4.41290778333921	4.92067632871196	4.82934802111218	4.2924467296226	0.968021139095309	5.03898643648952	3.1809066323453	4.55685407824554	4.22019132065506	4.05375718738889	4.09443952333248	4.28230121515654	4.36085805676744	4.45581790043016	4.38922100682401	2.58284433822015	4.12901049792434	3.71825572124907	3.58354760185884	4.30491641567369
YP_003043352.1	6.40878561604985	6.48236076557408	5.79014421805816	6.08055615744819	6.23709689885493	6.84955377474341	6.90299951427206	6.92596100207407	6.72320583692217	6.56204977103601	6.44948290638657	5.98828765889901	6.21937679411779	6.37775597742369	6.86976014008307	6.80576043738747	6.78562113319338	6.8691073728072	3.90618889939569	3.11859373412466	0.968021139095309	0.968021139095309	0.968021139095309	0.968021139095309	2.25039460135913	2.21039800011707	2.71451620084411	3.33217837501482	2.63291269585263	2.89788687200765	3.13368477135842	2.54932210730358	2.5634991776686	0.968021139095309	3.34260199947249	3.1809066323453	4.96680696160557	3.72481664540271	4.05375718738889	4.17995819197453	3.92648637177223	4.19228528344994	4.45581790043016	4.21998515521163	3.99102492705653	4.34251177082356	4.20256810709375	4.5445440580225	4.5460496061473
YP_003043353.1	6.06459485764762	6.44555482741176	5.9322458863414	5.83849103028738	5.8673106153297	5.48432844382039	5.68703063963432	5.81485855639063	5.82093815521913	6.22838179192794	6.62937574832449	6.18673975849277	6.17378145713489	5.93796853031602	5.64349108032156	5.95019753348313	6.00389645469329	6.01381339660963	0.968021139095309	2.28196400376165	4.94443650600654	4.24482779144186	4.23701622605981	4.84747064466672	4.55766690795425	3.27611870829967	3.73643436351232	5.67008977899331	5.2189478238151	5.12459995899116	5.04213861197874	5.58337833693628	5.30531296668905	3.77039181343961	5.30397423634915	4.85213103824123	5.4024813384051	4.92834697569303	5.51843482193736	4.83317584934518	4.74732323097424	5.46584450009474	5.69018323626289	5.56891554473202	5.13156192538997	4.47742501023435	4.23372377916772	4.35867975807577	4.65282966657239
YP_003043354.1	6.85034462310194	6.95783595022294	7.03230517911787	6.84891206980115	6.58332328293562	6.56754064353261	6.74396199116701	7.1198051951061	7.16972718649281	6.74294279081699	7.0515224595681	6.9024792623849	6.78700738693721	6.5992072473005	6.81165696369901	6.86325598793077	7.01407097606104	7.19052278768582	2.33421424409177	4.98173592903399	6.59817162921483	6.64300599407305	3.66669642737278	6.18264076557521	5.98305997465458	3.49645532437805	5.17594345666432	5.7067287737866	5.9876176344982	5.67635607714254	5.76010471035874	5.23055864532047	5.52894242361458	0.968021139095309	5.35156781849116	5.51306600705725	5.54543178784901	5.24564472464973	5.08573092366686	5.07372775615387	4.85639694771647	5.42869056344188	4.95883351166405	4.91636583323478	4.95254503947129	4.75696175786801	4.94570278060539	4.48525156481125	4.79935398119791
YP_003043355.1	4.58660386393576	4.10401335372056	4.67263223976904	4.47938777859181	4.37632800793286	4.45503055290861	4.52642427118946	4.75921416340752	4.51749389275975	4.12577584750848	4.62285333918389	4.04810308836546	4.87094650238674	4.74157063637346	4.31272433477857	4.20820428303517	4.34214138922481	3.26146183107304	0.968021139095309	2.28196400376165	3.46824219709912	2.20367157456281	3.25874643818354	2.68814354164175	2.25039460135913	3.27611870829967	3.05364250081883	2.35832584827652	2.63291269585263	2.89788687200765	3.34500539420402	2.1127234634291	3.83076190277244	0.968021139095309	2.87927097729106	3.1809066323453	4.80528205302118	4.30129104361391	3.95550501024163	4.26058326734193	4.35880311710009	5.13761517264433	4.79028923105139	4.67702375164426	4.81941331006075	3.7098246392787	3.76210814711811	3.33077817916959	3.14205258540791
YP_003043356.1	0.968021139095309	0.968021139095309	0.968021139095309	0.968021139095309	0.968021139095309	0.968021139095309	0.968021139095309	0.968021139095309	0.968021139095309	0.968021139095309	0.968021139095309	0.968021139095309	0.968021139095309	0.968021139095309	0.968021139095309	0.968021139095309	0.968021139095309	0.968021139095309	0.968021139095309	0.968021139095309	0.968021139095309	0.968021139095309	0.968021139095309	0.968021139095309	0.968021139095309	0.968021139095309	0.968021139095309	0.968021139095309	0.968021139095309	0.968021139095309	0.968021139095309	0.968021139095309	0.968021139095309	0.968021139095309	0.968021139095309	2.15260494414899	0.968021139095309	0.968021139095309	0.968021139095309	0.968021139095309	0.968021139095309	0.968021139095309	0.968021139095309	0.968021139095309	0.968021139095309	1.86938703245909	0.968021139095309	1.94546151049209	1.92435355161162
YP_003043357.1	0.968021139095309	0.968021139095309	0.968021139095309	3.01438278203648	2.04244994610231	0.968021139095309	0.968021139095309	2.05568050276357	2.06978300384714	0.968021139095309	2.05326577058406	0.968021139095309	0.968021139095309	0.968021139095309	0.968021139095309	0.968021139095309	0.968021139095309	2.07759116307449	0.968021139095309	0.968021139095309	0.968021139095309	0.968021139095309	0.968021139095309	0.968021139095309	0.968021139095309	0.968021139095309	0.968021139095309	1.79093570834536	0.968021139095309	0.968021139095309	0.968021139095309	0.968021139095309	0.968021139095309	0.968021139095309	0.968021139095309	0.968021139095309	0.968021139095309	0.968021139095309	0.968021139095309	0.968021139095309	2.00244901851139	0.968021139095309	0.968021139095309	0.968021139095309	0.968021139095309	2.22357914103092	2.7013176496878	1.94546151049209	2.29780126974233
YP_003043358.1	0.968021139095309	0.968021139095309	0.968021139095309	0.968021139095309	0.968021139095309	0.968021139095309	0.968021139095309	0.968021139095309	0.968021139095309	0.968021139095309	0.968021139095309	0.968021139095309	0.968021139095309	0.968021139095309	0.968021139095309	0.968021139095309	0.968021139095309	0.968021139095309	0.968021139095309	0.968021139095309	0.968021139095309	0.968021139095309	0.968021139095309	0.968021139095309	0.968021139095309	0.968021139095309	0.968021139095309	2.35832584827652	0.968021139095309	0.968021139095309	0.968021139095309	2.1127234634291	0.968021139095309	0.968021139095309	0.968021139095309	0.968021139095309	0.968021139095309	3.13923555756496	2.41995118277279	2.91170445924071	2.69361288460908	0.968021139095309	0.968021139095309	0.968021139095309	0.968021139095309	3.031540372721	3.24347832233195	2.82881351400171	3.14205258540791
YP_003043359.1	6.67054350944598	6.13471611322939	6.64376747743099	6.1763284773128	6.19294270567879	5.68931049531508	5.5536891177858	5.4413303454565	5.55264735575705	6.2061247960374	5.47344442144435	6.75405793617301	5.975432099989	6.01696959283332	5.74021739447292	5.48389415921206	4.8974577377126	4.98834718928045	4.23443885107322	4.13733847584906	4.79582829009434	4.55908479083914	3.47801723027753	2.68814354164175	0.968021139095309	3.27611870829967	3.05364250081883	5.08229685041871	5.1013225752147	5.06740902337728	5.20696733754179	5.12691809547682	5.09736489656093	0.968021139095309	5.48556008870058	5.59873997572631	5.20112199561578	4.70944828489914	5.17473419110823	4.88463044938898	4.68949375723976	4.64767109514303	5.06108920592204	5.07278131832064	4.67259009638812	3.75359987077248	3.71825572124907	3.52463253835697	3.93081174209728
YP_003043360.1	0.968021139095309	0.968021139095309	0.968021139095309	0.968021139095309	0.968021139095309	2.04297641214162	3.19713898826303	0.968021139095309	0.968021139095309	0.968021139095309	2.77242292536651	0.968021139095309	2.05241638879187	2.46387934942479	2.05044455870349	2.04280758277581	2.06333627234638	0.968021139095309	0.968021139095309	0.968021139095309	0.968021139095309	0.968021139095309	2.19979418451091	0.968021139095309	0.968021139095309	0.968021139095309	0.968021139095309	2.11702993386184	2.17609281504443	0.968021139095309	0.968021139095309	0.968021139095309	0.968021139095309	0.968021139095309	0.968021139095309	0.968021139095309	0.968021139095309	0.968021139095309	2.01541561269136	0.968021139095309	2.40262098819153	0.968021139095309	0.968021139095309	0.968021139095309	0.968021139095309	3.031540372721	3.3643215173164	2.72181871725402	2.97900783629874
YP_003043361.1	6.74820289866675	6.6372611082237	6.24701198028401	6.4688268702427	6.30089023782833	6.00279363463228	6.1694180377186	6.0865870509925	6.14796068845655	6.54442126225763	6.37072953822755	6.78498967659164	6.52188890423306	6.58199839666831	6.36323289142813	6.23805041504795	6.35627241523595	6.5515193157861	0.968021139095309	4.72026264302097	5.07905349343847	4.73561922385404	5.79036872806757	4.38707818129352	4.65597718966032	5.96503347397786	4.42785734955052	6.02944701635455	6.14420291117745	5.63765756034024	5.30719011379799	5.58337833693628	5.60948247113755	0.968021139095309	5.56841515788791	5.5565410648117	6.05559097377354	5.2043942860971	5.33771226871409	5.64962370771937	5.78838537866666	5.9838118022199	6.10264009778373	5.733883781586	5.29068613559155	4.42498910243308	4.4074837035155	4.57328841961862	4.60044025480093
YP_003043362.1	5.70796863056762	5.85478418465243	5.59873448224483	5.31422919224393	5.24383210363761	5.24516528292117	5.28567042348719	5.3200206713491	5.31243605142234	5.02104775854356	5.80859713002271	5.59286334112959	5.975432099989	5.79582906237832	5.42801769604062	5.48389415921206	5.33924901732216	5.84088282312799	3.19573982851949	2.7713873388584	2.98737195146566	0.968021139095309	3.47801723027753	2.68814354164175	2.73025147272922	3.27611870829967	3.32169756717345	4.06711346589408	3.21975884637112	3.85394372063228	4.64158430481643	4.61566011923465	4.19045229475832	0.968021139095309	5.15092186994073	3.74294568034954	5.15722336981545	4.04249275440951	3.32079104935166	4.54375870570564	4.56628315540594	4.94022307359318	4.95883351166405	5.34217177483679	5.34003445118537	3.75359987077248	3.76210814711811	3.64002940120629	3.74780300451891
YP_003043363.1	0.968021139095309	0.968021139095309	0.968021139095309	0.968021139095309	0.968021139095309	0.968021139095309	0.968021139095309	2.05568050276357	2.06978300384714	0.968021139095309	0.968021139095309	0.968021139095309	0.968021139095309	0.968021139095309	0.968021139095309	0.968021139095309	0.968021139095309	0.968021139095309	0.968021139095309	0.968021139095309	0.968021139095309	0.968021139095309	0.968021139095309	0.968021139095309	2.25039460135913	0.968021139095309	0.968021139095309	2.55501937586512	0.968021139095309	0.968021139095309	0.968021139095309	2.1127234634291	0.968021139095309	0.968021139095309	0.968021139095309	0.968021139095309	0.968021139095309	0.968021139095309	0.968021139095309	0.968021139095309	0.968021139095309	0.968021139095309	0.968021139095309	0.968021139095309	0.968021139095309	2.59438688341671	2.96233081608416	2.60442006163545	2.12924549010008
YP_003043364.1	0.968021139095309	0.968021139095309	0.968021139095309	0.968021139095309	0.968021139095309	0.968021139095309	0.968021139095309	0.968021139095309	0.968021139095309	0.968021139095309	0.968021139095309	0.968021139095309	0.968021139095309	0.968021139095309	0.968021139095309	0.968021139095309	0.968021139095309	0.968021139095309	0.968021139095309	0.968021139095309	0.968021139095309	0.968021139095309	0.968021139095309	0.968021139095309	0.968021139095309	0.968021139095309	0.968021139095309	0.968021139095309	0.968021139095309	0.968021139095309	0.968021139095309	0.968021139095309	0.968021139095309	0.968021139095309	0.968021139095309	2.15260494414899	0.968021139095309	0.968021139095309	0.968021139095309	0.968021139095309	2.40262098819153	0.968021139095309	2.043311841169	0.968021139095309	0.968021139095309	1.86938703245909	1.61297704894355	1.94546151049209	1.92435355161162
YP_003043365.1	0.968021139095309	0.968021139095309	0.968021139095309	0.968021139095309	0.968021139095309	0.968021139095309	0.968021139095309	0.968021139095309	0.968021139095309	0.968021139095309	0.968021139095309	0.968021139095309	0.968021139095309	0.968021139095309	0.968021139095309	0.968021139095309	0.968021139095309	0.968021139095309	0.968021139095309	0.968021139095309	0.968021139095309	0.968021139095309	0.968021139095309	0.968021139095309	0.968021139095309	0.968021139095309	0.968021139095309	0.968021139095309	0.968021139095309	0.968021139095309	0.968021139095309	0.968021139095309	0.968021139095309	0.968021139095309	0.968021139095309	0.968021139095309	0.968021139095309	0.968021139095309	0.968021139095309	0.968021139095309	0.968021139095309	0.968021139095309	0.968021139095309	0.968021139095309	0.968021139095309	0.968021139095309	1.61297704894355	1.94546151049209	1.65032281723749
YP_003043366.1	0.968021139095309	0.968021139095309	0.968021139095309	0.968021139095309	0.968021139095309	0.968021139095309	0.968021139095309	0.968021139095309	0.968021139095309	0.968021139095309	0.968021139095309	0.968021139095309	0.968021139095309	0.968021139095309	0.968021139095309	0.968021139095309	0.968021139095309	0.968021139095309	0.968021139095309	0.968021139095309	0.968021139095309	0.968021139095309	0.968021139095309	0.968021139095309	0.968021139095309	0.968021139095309	0.968021139095309	0.968021139095309	0.968021139095309	0.968021139095309	0.968021139095309	0.968021139095309	0.968021139095309	0.968021139095309	0.968021139095309	0.968021139095309	2.02568158070287	0.968021139095309	0.968021139095309	0.968021139095309	0.968021139095309	0.968021139095309	0.968021139095309	0.968021139095309	0.968021139095309	2.95552289725672	2.48952431353138	2.60442006163545	2.6866523857604
YP_003043367.1	2.03806065362888	0.968021139095309	0.968021139095309	2.05338224722773	0.968021139095309	0.968021139095309	0.968021139095309	2.05568050276357	0.968021139095309	0.968021139095309	2.05326577058406	0.968021139095309	2.05241638879187	0.968021139095309	0.968021139095309	2.04280758277581	2.06333627234638	0.968021139095309	0.968021139095309	0.968021139095309	2.19418543621045	2.66912729551597	0.968021139095309	2.21818384739287	0.968021139095309	0.968021139095309	0.968021139095309	2.11702993386184	0.968021139095309	2.13509676262961	0.968021139095309	0.968021139095309	2.12344305330424	0.968021139095309	0.968021139095309	0.968021139095309	2.02568158070287	2.01045708411636	0.968021139095309	0.968021139095309	0.968021139095309	0.968021139095309	0.968021139095309	0.968021139095309	0.968021139095309	3.23599974605956	3.03853818215573	2.60442006163545	3.21650766532349
YP_003043368.1	0.968021139095309	0.968021139095309	0.968021139095309	0.968021139095309	0.968021139095309	0.968021139095309	0.968021139095309	0.968021139095309	2.06978300384714	2.04741070347401	0.968021139095309	2.05733751775023	0.968021139095309	0.968021139095309	0.968021139095309	0.968021139095309	0.968021139095309	0.968021139095309	2.33421424409177	2.28196400376165	0.968021139095309	0.968021139095309	0.968021139095309	0.968021139095309	0.968021139095309	0.968021139095309	0.968021139095309	0.968021139095309	0.968021139095309	0.968021139095309	0.968021139095309	0.968021139095309	0.968021139095309	0.968021139095309	2.12288100127881	0.968021139095309	0.968021139095309	0.968021139095309	0.968021139095309	0.968021139095309	2.00244901851139	0.968021139095309	0.968021139095309	0.968021139095309	0.968021139095309	2.22357914103092	2.36679112948257	2.15444798804551	1.92435355161162
YP_003043369.1	2.03806065362888	0.968021139095309	2.04617352499744	0.968021139095309	2.04244994610231	2.04297641214162	2.45554940127835	2.05568050276357	2.06978300384714	0.968021139095309	0.968021139095309	0.968021139095309	0.968021139095309	0.968021139095309	0.968021139095309	0.968021139095309	2.48381348027143	0.968021139095309	0.968021139095309	0.968021139095309	0.968021139095309	0.968021139095309	0.968021139095309	0.968021139095309	0.968021139095309	0.968021139095309	0.968021139095309	0.968021139095309	0.968021139095309	0.968021139095309	0.968021139095309	0.968021139095309	0.968021139095309	0.968021139095309	0.968021139095309	0.968021139095309	0.968021139095309	0.968021139095309	0.968021139095309	0.968021139095309	0.968021139095309	0.968021139095309	0.968021139095309	0.968021139095309	0.968021139095309	2.06349914561596	2.36679112948257	1.94546151049209	2.12924549010008
YP_003043370.1	3.65762641375483	3.65685935607168	3.00213240136824	3.21765667386367	3.66667085401071	4.1158627171825	3.79217114875457	3.22182833075247	3.04217688251995	2.46262244905141	3.39351800037714	2.77870796075483	4.03732851645845	4.1278832164627	3.68310360634624	4.29520341065196	3.83686306410031	2.80990530837945	0.968021139095309	0.968021139095309	0.968021139095309	0.968021139095309	0.968021139095309	0.968021139095309	0.968021139095309	0.968021139095309	0.968021139095309	0.968021139095309	0.968021139095309	0.968021139095309	2.88133096437498	3.50594791302153	4.08049938666976	0.968021139095309	2.87927097729106	2.60199109181986	3.75733697571693	3.13923555756496	2.71378749056913	2.67940401774489	3.44731439578445	3.36008703172744	3.79473130322573	3.00524457012259	2.90244019591172	2.22357914103092	2.36679112948257	1.66565387270179	1.92435355161162
YP_003043371.1	6.01515739877923	5.73779268030627	5.9322458863414	6.1993087023821	6.05172834437926	4.95800347461871	5.0078621401783	5.09183582670425	5.12659684611542	5.988633318323	6.37072953822755	6.23235688328935	6.32742561607964	6.39756671555055	5.17442480227717	5.40851484271584	4.8974577377126	5.45708668050201	0.968021139095309	2.28196400376165	5.14189798461993	5.336804856493	3.25874643818354	4.76652596958145	4.07775088652114	0.968021139095309	4.53315604344153	5.08229685041871	4.97317426550003	5.06740902337728	4.0821424383289	4.16766568720822	4.56060343336992	0.968021139095309	4.38635163595548	4.85213103824123	5.36440541317689	5.2043942860971	5.13092309426928	5.27963962157608	5.14113952078146	5.04231635067676	4.72938070766597	5.25787247233414	4.41938757516874	4.79865331410265	4.56225821825643	4.80881483069174	4.75216445084246
YP_003043372.1	2.03806065362888	0.968021139095309	0.968021139095309	2.05338224722773	2.04244994610231	0.968021139095309	0.968021139095309	0.968021139095309	0.968021139095309	2.04741070347401	2.47041714429299	0.968021139095309	0.968021139095309	0.968021139095309	0.968021139095309	0.968021139095309	0.968021139095309	0.968021139095309	0.968021139095309	0.968021139095309	0.968021139095309	0.968021139095309	0.968021139095309	0.968021139095309	0.968021139095309	0.968021139095309	0.968021139095309	2.35832584827652	0.968021139095309	0.968021139095309	0.968021139095309	0.968021139095309	0.968021139095309	0.968021139095309	0.968021139095309	0.968021139095309	0.968021139095309	0.968021139095309	0.968021139095309	0.968021139095309	2.40262098819153	2.03580818267191	2.043311841169	2.04800372321519	2.58284433822015	2.48403003651292	2.79457897756155	2.72181871725402	3.14205258540791
YP_003043373.1	7.25328202078784	7.23079589876926	7.64071926643563	7.55756544109638	7.47332949657086	8.14216782770046	8.07440262022675	7.91683085540539	7.61965141130854	6.75831547471159	7.32643909777512	7.11213261597168	7.24921701349119	7.21604021056714	7.76384837328287	7.82472155110565	7.8217928766736	7.46316880840329	0.968021139095309	0.968021139095309	5.5648731379443	5.22331087146737	6.49522187137356	6.08628217006471	5.64491441611981	5.29621110095398	3.54478654236065	5.90889645892312	5.3276560151449	5.88894413304244	6.15864037629724	6.39765912799681	6.18321091498177	0.968021139095309	5.82575243872713	6.17382234331391	5.70619093390766	5.50532364111209	5.17473419110823	5.49313414691968	5.73245263855654	5.67060969373925	6.19523651806248	6.115057038602	5.38774306943261	4.75696175786801	4.5376047499704	5.22459756331102	4.97392220294213
YP_003043374.1	3.89910894709679	4.28342001132021	4.30293434017906	4.13909133753844	4.59710091026437	4.20858755210952	4.2065988500354	3.82079767927255	2.79789109330311	3.53754522912143	3.54918604576895	3.55726661368597	3.39189589829515	4.54121837341082	4.03300424285095	4.20820428303517	2.48381348027143	2.80990530837945	0.968021139095309	3.11859373412466	0.968021139095309	0.968021139095309	2.19979418451091	0.968021139095309	0.968021139095309	0.968021139095309	0.968021139095309	1.79093570834536	2.17609281504443	0.968021139095309	2.12423148172643	0.968021139095309	0.968021139095309	0.968021139095309	0.968021139095309	0.968021139095309	3.34060637275565	3.46349480760624	2.01541561269136	3.27794065130187	2.00244901851139	2.98448141261626	2.45716313895408	2.46341211970406	0.968021139095309	3.23599974605956	2.79457897756155	2.82881351400171	2.97900783629874
YP_003043375.1	0.968021139095309	0.968021139095309	0.968021139095309	0.968021139095309	0.968021139095309	0.968021139095309	0.968021139095309	0.968021139095309	0.968021139095309	0.968021139095309	0.968021139095309	0.968021139095309	0.968021139095309	0.968021139095309	0.968021139095309	2.04280758277581	0.968021139095309	2.07759116307449	0.968021139095309	0.968021139095309	0.968021139095309	0.968021139095309	0.968021139095309	0.968021139095309	0.968021139095309	0.968021139095309	0.968021139095309	0.968021139095309	0.968021139095309	0.968021139095309	0.968021139095309	0.968021139095309	0.968021139095309	0.968021139095309	2.12288100127881	0.968021139095309	3.34060637275565	3.13923555756496	2.94963006202582	3.10768335933795	3.12449865744269	3.5144035084662	3.52938113542394	3.20788317015456	2.1380886386694	2.48403003651292	1.87283838775055	2.60442006163545	2.6866523857604
YP_003043376.1	2.03806065362888	2.03768875251022	3.00213240136824	2.05338224722773	0.968021139095309	2.04297641214162	2.04210055111387	0.968021139095309	2.06978300384714	2.76337747155968	2.05326577058406	2.77870796075483	2.05241638879187	0.968021139095309	0.968021139095309	2.04280758277581	2.48381348027143	2.07759116307449	0.968021139095309	4.27468074299524	0.968021139095309	2.66912729551597	0.968021139095309	0.968021139095309	0.968021139095309	0.968021139095309	2.23834547805403	3.00215575780153	2.63291269585263	3.36430819359684	3.52745641964885	3.80934451855753	2.88012837566576	0.968021139095309	2.87927097729106	0.968021139095309	3.34060637275565	3.46349480760624	2.94963006202582	3.10768335933795	2.92738346806233	2.74542587296849	2.99726356278138	3.67809208362299	3.36961292751604	4.06155839037778	3.92484233318198	3.89220526915363	3.84231746067185
YP_003043377.1	5.96396221771365	6.039100252132	5.29600578258717	5.08614117543959	5.05893752349289	5.78179506649517	5.58820140055014	5.75376692155559	6.0729008845615	5.9354930553002	5.89560592351049	5.75804446982231	5.89339185632359	5.73479497215412	5.8308487710812	5.75118183872293	5.86426691589503	6.35123276859624	2.83917942773727	3.39223730944841	4.53915032546717	4.55908479083914	3.98074786254674	3.28884665049693	3.56550641829804	3.27611870829967	3.54478654236065	5.18991009000497	4.75647292422767	4.74116080151462	5.30719011379799	5.46099716908895	5.04029863331959	0.968021139095309	5.79169003391883	5.63973575702113	6.12546117604549	5.89011949557879	5.44884915503041	5.525824422891	5.58229626726098	5.9317034996464	5.92472370022961	6.37682036332979	6.02234568324209	4.95422758291603	4.88852487441298	4.70890327024364	4.79935398119791
YP_003043378.1	6.86436307070872	7.03417155842723	7.31751091065448	7.70926777698895	8.19764622314383	8.11874848826868	7.97374680857825	8.14187343669775	8.15019350647357	7.02299430803836	7.02605998152824	7.51398694901826	8.01513668015775	8.27946367091416	8.23638430891472	8.15901861422203	8.18640228077295	8.24246833725906	3.70772306140142	4.39985062709482	4.94443650600654	4.81631705308587	5.15439398534216	4.92407617749838	4.4520564167716	6.13313002583505	5.10970820954999	6.20607863347855	5.37907150853574	5.75076341804092	5.79499864849998	6.52513551700389	6.65059104021848	0.968021139095309	5.60811826121613	5.96403495130244	6.48565400765786	6.10672884574901	5.979423832503	5.84353375473605	5.94421592622071	5.67060969373925	5.86957357083945	5.88186755869667	5.01473657470897	4.75696175786801	4.43447925473032	4.8562664834094	5.25302003462317
YP_003043379.1	4.51683978578793	4.65221113972056	4.53606493581493	4.23214659099288	5.24383210363761	5.4471320339535	5.0078621401783	4.87888967804803	4.72892215721012	4.67560133529645	4.13883199004438	3.55726661368597	4.31723669879916	5.38342818309606	5.30681342546644	5.05983049283294	5.49901839713602	5.45708668050201	0.968021139095309	0.968021139095309	3.24954001304692	2.20367157456281	2.66404182302042	3.28884665049693	2.25039460135913	2.67794477008123	0.968021139095309	2.55501937586512	2.63291269585263	2.89788687200765	0.968021139095309	2.54932210730358	2.88012837566576	0.968021139095309	0.968021139095309	3.5801421493412	2.96719558080582	2.41332648032321	2.41995118277279	2.39042566304364	2.00244901851139	2.03580818267191	0.968021139095309	3.20788317015456	2.58284433822015	3.10331445152051	2.88126208858791	3.25940021960394	4.01402857831277
YP_003043380.1	2.03806065362888	0.968021139095309	0.968021139095309	0.968021139095309	3.37282857438599	0.968021139095309	3.19713898826303	3.22182833075247	3.04217688251995	2.76337747155968	0.968021139095309	0.968021139095309	2.05241638879187	2.04835461504724	0.968021139095309	2.45649136488135	2.06333627234638	2.80990530837945	0.968021139095309	0.968021139095309	0.968021139095309	0.968021139095309	0.968021139095309	0.968021139095309	0.968021139095309	0.968021139095309	0.968021139095309	0.968021139095309	0.968021139095309	0.968021139095309	0.968021139095309	0.968021139095309	2.12344305330424	0.968021139095309	0.968021139095309	0.968021139095309	2.02568158070287	0.968021139095309	2.01541561269136	0.968021139095309	0.968021139095309	0.968021139095309	0.968021139095309	0.968021139095309	0.968021139095309	2.78821048262566	2.7013176496878	2.60442006163545	2.88897494321767
YP_003043381.1	0.968021139095309	0.968021139095309	0.968021139095309	2.47057216212115	0.968021139095309	2.04297641214162	0.968021139095309	2.05568050276357	2.06978300384714	0.968021139095309	0.968021139095309	0.968021139095309	0.968021139095309	0.968021139095309	0.968021139095309	0.968021139095309	0.968021139095309	0.968021139095309	0.968021139095309	0.968021139095309	2.19418543621045	2.20367157456281	0.968021139095309	2.21818384739287	0.968021139095309	0.968021139095309	2.23834547805403	2.35832584827652	2.63291269585263	2.57889468266249	0.968021139095309	0.968021139095309	2.12344305330424	0.968021139095309	0.968021139095309	2.60199109181986	0.968021139095309	0.968021139095309	0.968021139095309	0.968021139095309	0.968021139095309	0.968021139095309	0.968021139095309	0.968021139095309	0.968021139095309	3.91606253044808	3.99959717735299	3.52463253835697	3.3539205125676
YP_003043382.1	7.02274376072319	7.15305133088795	6.67642644300788	6.71186111483452	6.61712172925842	6.58474245500127	6.64920194878432	6.73390646062517	6.8027496807526	6.98429959561612	6.72743601472819	7.3684388281312	6.81696515332569	6.86411732706895	6.85545237486508	6.84909560909003	6.94648922162325	7.28349895463508	3.70772306140142	5.20274341859296	6.48186177458924	6.5982778424492	5.32808076770338	7.236696148134	6.56412731845678	5.40549790310204	6.63355718705317	7.05912337990476	6.25826493855924	6.69883932832366	6.01810050158181	5.9293006241655	6.18321091498177	0.968021139095309	6.04398069662242	5.8980194002223	5.93103515312088	5.39972463108985	5.51843482193736	5.3903497340358	5.34164378587398	5.90492463206879	6.07853007652519	6.115057038602	5.79382741134463	4.42498910243308	4.26420673650904	4.92461564667964	4.67831942803915
YP_003043383.1	0.968021139095309	0.968021139095309	0.968021139095309	0.968021139095309	0.968021139095309	0.968021139095309	0.968021139095309	0.968021139095309	0.968021139095309	0.968021139095309	0.968021139095309	0.968021139095309	0.968021139095309	0.968021139095309	0.968021139095309	0.968021139095309	0.968021139095309	0.968021139095309	0.968021139095309	0.968021139095309	0.968021139095309	0.968021139095309	0.968021139095309	0.968021139095309	0.968021139095309	2.21039800011707	0.968021139095309	2.11702993386184	2.17609281504443	2.13509676262961	0.968021139095309	0.968021139095309	0.968021139095309	0.968021139095309	0.968021139095309	0.968021139095309	0.968021139095309	2.01045708411636	2.41995118277279	0.968021139095309	0.968021139095309	0.968021139095309	0.968021139095309	0.968021139095309	0.968021139095309	2.69520619502566	2.96233081608416	2.60442006163545	2.44288449432005
YP_003043384.1	4.51683978578793	4.65221113972056	4.21583924164377	3.21765667386367	4.20739228223349	4.20858755210952	3.66595148272253	3.55397964715822	3.4249716353876	3.00423631322472	3.2174451793477	0.968021139095309	3.39189589829515	4.39003429193626	4.03300424285095	4.20820428303517	4.34214138922481	4.09218504967862	3.90618889939569	3.98512712186733	2.6566820401023	3.26510382203885	3.98074786254674	2.68814354164175	0.968021139095309	2.67794477008123	3.05364250081883	3.74802283573125	4.59126912492828	4.41290778333921	5.20696733754179	5.32721481006335	5.52894242361458	0.968021139095309	5.35156781849116	5.10779526374092	4.80528205302118	3.46349480760624	3.47348967075498	4.26058326734193	4.02424138801363	4.58120663608831	4.52929370962301	4.74072361504194	3.36961292751604	2.78821048262566	3.03853818215573	2.60442006163545	2.6866523857604
YP_003043385.1	2.03806065362888	2.03768875251022	2.04617352499744	2.05338224722773	0.968021139095309	2.04297641214162	2.04210055111387	0.968021139095309	2.06978300384714	0.968021139095309	0.968021139095309	2.05733751775023	2.05241638879187	2.04835461504724	2.05044455870349	2.04280758277581	0.968021139095309	0.968021139095309	0.968021139095309	0.968021139095309	0.968021139095309	0.968021139095309	2.66404182302042	0.968021139095309	0.968021139095309	0.968021139095309	0.968021139095309	0.968021139095309	0.968021139095309	2.89788687200765	0.968021139095309	0.968021139095309	0.968021139095309	0.968021139095309	0.968021139095309	0.968021139095309	0.968021139095309	0.968021139095309	0.968021139095309	0.968021139095309	0.968021139095309	0.968021139095309	0.968021139095309	0.968021139095309	0.968021139095309	1.61047849178703	2.36679112948257	1.66565387270179	0.968021139095309
YP_003043386.1	0.968021139095309	0.968021139095309	0.968021139095309	2.05338224722773	2.04244994610231	2.99669265365069	0.968021139095309	0.968021139095309	0.968021139095309	2.46262244905141	0.968021139095309	2.05733751775023	0.968021139095309	0.968021139095309	3.21232036115162	2.99640528460813	0.968021139095309	0.968021139095309	0.968021139095309	0.968021139095309	0.968021139095309	0.968021139095309	0.968021139095309	0.968021139095309	0.968021139095309	0.968021139095309	0.968021139095309	2.35832584827652	0.968021139095309	0.968021139095309	0.968021139095309	3.66599668181116	3.5259854289866	0.968021139095309	0.968021139095309	0.968021139095309	3.34060637275565	3.13923555756496	2.71378749056913	3.42883880128461	2.69361288460908	2.74542587296849	2.45716313895408	0.968021139095309	0.968021139095309	2.78821048262566	3.03853818215573	3.33077817916959	3.28698654038969
YP_003043387.1	5.61140750540831	6.11140060846968	5.69762048415078	6.43050408407139	6.07624657579601	5.75162260134721	5.71852026886285	5.68996606061548	5.69303828794251	5.73234331914248	6.329677873637	6.01464192313733	6.30645433555928	6.2743987216049	6.09737156405221	5.92339658136452	5.49901839713602	5.41652917825104	0.968021139095309	2.7713873388584	3.24954001304692	3.26510382203885	2.66404182302042	2.68814354164175	3.07163476031372	2.21039800011707	4.42785734955052	4.54629881755821	3.21975884637112	3.70930118423839	4.29414312802149	4.76161240445354	5.04029863331959	0.968021139095309	3.96005325735868	4.3547698031619	5.28508418353334	4.22019132065506	4.31300736188376	4.66665871986101	3.82136440620234	4.99217946289462	4.59915900054931	4.74072361504194	4.50889150775935	3.99070029017353	3.99959717735299	3.33077817916959	4.27167177528613
YP_003043388.1	0.968021139095309	0.968021139095309	2.04617352499744	2.47057216212115	2.75570649270389	2.04297641214162	0.968021139095309	2.05568050276357	2.79789109330311	2.04741070347401	0.968021139095309	2.47583517001764	0.968021139095309	2.46387934942479	3.21232036115162	2.04280758277581	0.968021139095309	2.07759116307449	0.968021139095309	0.968021139095309	0.968021139095309	2.66912729551597	0.968021139095309	2.21818384739287	2.25039460135913	0.968021139095309	2.23834547805403	2.55501937586512	2.63291269585263	0.968021139095309	0.968021139095309	0.968021139095309	0.968021139095309	0.968021139095309	2.12288100127881	0.968021139095309	0.968021139095309	0.968021139095309	3.47348967075498	2.91170445924071	2.69361288460908	2.74542587296849	0.968021139095309	2.76429403897919	2.1380886386694	2.87466284515093	3.17866425017605	3.1839630797158	3.14205258540791
YP_003043389.1	7.81881194328832	8.03765463808537	8.21352214886585	8.17085525216248	8.46214737267674	8.28577343987901	8.37499910735573	8.06860364919909	7.48147417286983	7.8660574103085	8.04940677592226	7.92829806961508	8.4376544421041	8.62847034624114	8.65090895307387	8.54884642140317	8.31520661813913	7.71758791395071	4.23443885107322	6.26404635638116	6.68490233009228	6.45510966077562	7.51279067937292	6.74204967656989	6.40460744181258	5.55526354470012	5.0402635345317	7.67231936134942	6.90899529883944	7.25313440312357	7.99062479673643	7.89931350724003	7.83819419742894	3.53523505755907	7.2966605422807	7.47748295448219	7.54205419278808	7.05454234712299	6.99720266316277	7.1066997963033	7.40693200204486	7.44578207915543	7.50310759916948	6.71329413474017	5.38774306943261	5.65456326643438	5.60736373975837	5.37845445174972	5.86362992850865
YP_003043390.1	2.03806065362888	0.968021139095309	0.968021139095309	0.968021139095309	2.04244994610231	0.968021139095309	2.04210055111387	0.968021139095309	2.06978300384714	2.46262244905141	0.968021139095309	0.968021139095309	0.968021139095309	0.968021139095309	0.968021139095309	0.968021139095309	0.968021139095309	0.968021139095309	0.968021139095309	0.968021139095309	0.968021139095309	2.20367157456281	0.968021139095309	2.68814354164175	0.968021139095309	0.968021139095309	0.968021139095309	2.11702993386184	2.17609281504443	0.968021139095309	0.968021139095309	0.968021139095309	0.968021139095309	0.968021139095309	0.968021139095309	0.968021139095309	0.968021139095309	2.70607782250156	2.01541561269136	3.10768335933795	2.69361288460908	2.03580818267191	0.968021139095309	2.04800372321519	0.968021139095309	2.87466284515093	2.96233081608416	3.25940021960394	2.79197382330074
YP_003043391.1	5.70796863056762	5.23175390281386	5.25325133464392	5.18177043342536	5.58910615128948	6.23850045164978	5.94833371253364	6.22799159688455	6.4738499698677	5.49571673535278	4.98338522559594	4.69934655356676	5.50853064984353	5.53442427780446	6.25835070969513	6.32249845027304	6.45687535687308	6.39357877221362	4.37372927449674	4.62126125607159	5.07905349343847	4.55908479083914	5.94040964885092	5.47468494023166	5.13561854339233	5.73339740073164	4.53315604344153	5.40605335814709	4.83241565949607	5.00784019613144	6.07597218723038	6.52513551700389	6.46848524565239	0.968021139095309	6.10070476299617	6.35690601280253	5.11193837801064	5.02639255487824	4.88919374503817	5.31749940756333	5.05237013818385	5.1829896500466	5.48519112669192	5.60345774119656	4.11092732147575	3.75359987077248	3.57764335971547	3.89220526915363	3.79586541833501
YP_003043392.1	0.968021139095309	0.968021139095309	0.968021139095309	0.968021139095309	0.968021139095309	0.968021139095309	2.04210055111387	0.968021139095309	0.968021139095309	0.968021139095309	0.968021139095309	0.968021139095309	0.968021139095309	0.968021139095309	0.968021139095309	0.968021139095309	0.968021139095309	0.968021139095309	0.968021139095309	2.28196400376165	0.968021139095309	0.968021139095309	0.968021139095309	0.968021139095309	0.968021139095309	0.968021139095309	0.968021139095309	1.79093570834536	0.968021139095309	0.968021139095309	0.968021139095309	0.968021139095309	0.968021139095309	0.968021139095309	0.968021139095309	0.968021139095309	0.968021139095309	0.968021139095309	0.968021139095309	0.968021139095309	2.40262098819153	0.968021139095309	0.968021139095309	0.968021139095309	0.968021139095309	2.36167529230033	2.06763228136959	2.82881351400171	2.29780126974233
YP_003043393.1	0.968021139095309	0.968021139095309	0.968021139095309	0.968021139095309	0.968021139095309	0.968021139095309	0.968021139095309	0.968021139095309	0.968021139095309	0.968021139095309	0.968021139095309	0.968021139095309	0.968021139095309	0.968021139095309	0.968021139095309	0.968021139095309	0.968021139095309	0.968021139095309	5.44291097908356	5.80685626763155	6.06311417864547	5.838347314251	6.22986431531589	5.79250670756594	4.33795379870844	6.68085062264816	6.92998801719176	7.22597896876421	6.81896200836768	7.18775822794129	6.99001115830139	6.67926286236579	6.87866528406531	3.25076307012613	6.84441196190187	7.09139691786972	6.58815648056695	6.23492245999186	6.40346698537124	6.59396774374711	6.40392368462023	7.07774954347769	6.82171802404672	6.72900244032323	5.99183823002329	5.46112179052736	5.79488805975157	5.18804573438665	5.31910655772157
YP_003043394.1	3.18977563357959	2.74833795031965	2.46097486612175	2.05338224722773	2.04244994610231	2.04297641214162	0.968021139095309	2.05568050276357	2.79789109330311	3.00423631322472	2.77242292536651	2.47583517001764	0.968021139095309	2.76483633102685	2.05044455870349	2.04280758277581	2.48381348027143	0.968021139095309	0.968021139095309	0.968021139095309	2.6566820401023	0.968021139095309	0.968021139095309	0.968021139095309	0.968021139095309	2.67794477008123	0.968021139095309	1.79093570834536	0.968021139095309	0.968021139095309	2.56454131439397	0.968021139095309	0.968021139095309	0.968021139095309	0.968021139095309	3.1809066323453	3.16715977407659	4.04249275440951	4.14557705955883	3.10768335933795	3.12449865744269	3.6529788739735	2.043311841169	3.38346152394674	3.36961292751604	3.7098246392787	3.52737217645902	3.69427962775679	3.14205258540791
YP_003043395.1	6.46507840245321	6.46407528244963	6.28986815726405	6.1763284773128	6.25867670226722	6.05312194859489	5.92153497408907	5.81485855639063	5.88086357895209	6.0144856705344	6.50584654362677	6.3611342460123	6.40838584234676	6.45541558353315	6.44196735047005	6.30184589628584	5.86426691589503	5.71285605183789	0.968021139095309	3.61946183405227	5.07905349343847	4.46186633106183	3.47801723027753	4.15097354045294	2.73025147272922	4.66430817368308	4.96728007495676	5.24083280431619	4.90452566650763	5.63765756034024	4.78793691326281	4.5366661525963	5.04029863331959	0.968021139095309	4.55935167811404	4.45069236759223	4.96680696160557	5.1619225210013	4.23177301230401	5.11734348369443	5.09744194602348	5.3110898892603	4.95883351166405	5.30064079793424	5.29068613559155	4.19337634371435	4.32326864670536	4.21967849506142	4.36915059289563
YP_003043396.1	8.66536856851303	8.68814666539182	8.6055758248399	8.54710663006902	8.36109184564148	8.0336504311187	7.92065637028866	8.01110078925914	7.86168976007907	8.7881312646349	8.94000143518161	8.83782780526518	8.4568039106189	8.57730368705619	8.27988007233772	8.24802704524497	8.06421426846885	7.78273558709184	3.70772306140142	6.66101303664452	7.52286566953305	7.28886831279531	8.17328364802498	7.54518210238953	7.50854420920533	8.2217039229199	7.44042450336486	8.41493985722129	8.64134654563516	8.72864266901887	7.79790253715194	7.57539915758303	7.80443180669069	0.968021139095309	7.40190743061871	7.44320603999449	7.60042956435285	7.16590263549118	7.30302589491875	7.31710476378237	7.03201672546831	7.55306114581177	7.61621411119193	7.31211777988806	6.77956339626581	6.13160058110844	5.92342307895097	6.32828962510134	5.90719072432178
YP_003043397.1	9.20911116970074	9.42438332045769	9.55070831708825	9.74666337446849	9.57940766492298	8.89777896764452	8.73929143857047	8.56679445262215	8.63170921742611	8.83236702382161	9.5347435201441	9.41868726003349	10.0469394470622	10.1596800755022	9.65426257121782	9.21962989232383	8.89428034302432	8.87823857660597	2.83917942773727	4.72026264302097	5.85429696298044	5.16301004817036	5.32808076770338	5.25553962211455	4.99288887633136	6.41991150088027	3.32169756717345	7.48489902742771	6.38921023108729	7.21426537346709	7.73647432840874	7.39807195024059	7.70729145508336	0.968021139095309	7.67817232329457	7.20486743403482	7.95384091326631	7.7628644159832	7.10274541907817	7.66351786845034	7.73297795860533	8.16798218033428	8.11376204942358	7.98350372718751	6.66828351126561	7.07484837491605	7.38252623193485	5.83325120831665	6.82695521556575
YP_003043398.1	5.64432010163886	5.31589954974523	5.56420151578796	5.35579842575717	5.44578071773638	5.24516528292117	5.32715887192408	5.18750736238713	5.12659684611542	5.16682387891828	5.54701542437256	5.4062139582362	5.50853064984353	5.56981864686801	5.64349108032156	5.32896015200559	5.38088783907423	5.24177373143651	2.83917942773727	3.11859373412466	3.82200588143741	3.4847657314862	3.47801723027753	2.68814354164175	3.07163476031372	2.67794477008123	0.968021139095309	4.32689562837595	3.43660368647453	3.70930118423839	3.96281158959313	4.5366661525963	4.63981329095116	0.968021139095309	4.71357796236238	3.1809066323453	4.68647103312363	3.72481664540271	4.31300736188376	4.7243500457596	4.02424138801363	4.00077949993414	4.45581790043016	4.12709993307653	4.59309209930442	3.91606253044808	4.07056213197426	3.89220526915363	3.74780300451891
YP_003043399.1	6.7330020790121	6.80643992267654	6.39174330025863	6.54254469980511	6.5132518272147	6.51466812061481	6.5123115714935	6.43661044027511	6.49316449515221	6.41458821864019	6.57772524937892	6.72244799874462	6.77179179901349	6.86411732706895	6.85545237486508	6.58428741181813	6.73844340175995	6.91342589664626	3.90618889939569	3.81430831073376	4.79582829009434	4.24482779144186	5.21465599233701	4.68071523258947	4.4520564167716	4.13565413952153	3.05364250081883	5.92452891338058	5.27433083066452	5.55698911807921	6.47046813172535	6.62337831796181	6.68811454520515	0.968021139095309	6.46707102243107	6.68498427206183	6.07925965148216	5.47097903180417	5.33771226871409	5.55778778772213	5.61360786796793	5.82146275610389	6.14968219852338	6.04144447982327	4.22140307831129	4.09568907694126	4.17070867014672	3.98151929017421	4.60044025480093
YP_003043400.1	3.89910894709679	3.18909735704516	3.00213240136824	3.39374040559202	2.99579650399561	3.37383735225745	3.19713898826303	2.77615077125995	3.04217688251995	3.20680465264651	3.39351800037714	3.94067095621356	4.03732851645845	3.80537534790606	3.0093930229302	2.7562597367592	2.06333627234638	2.07759116307449	0.968021139095309	0.968021139095309	0.968021139095309	0.968021139095309	0.968021139095309	0.968021139095309	0.968021139095309	2.21039800011707	0.968021139095309	3.33217837501482	2.17609281504443	3.15180519061874	3.34500539420402	3.50594791302153	2.5634991776686	0.968021139095309	3.68570053496357	3.5801421493412	2.96719558080582	3.13923555756496	3.61071133911387	3.27794065130187	4.02424138801363	3.5144035084662	3.79473130322573	3.20788317015456	0.968021139095309	3.51929783847458	3.57764335971547	3.58354760185884	3.64635008049852
YP_003043401.1	2.03806065362888	3.18909735704516	2.04617352499744	0.968021139095309	2.45601490092722	2.04297641214162	0.968021139095309	2.05568050276357	3.04217688251995	0.968021139095309	2.47041714429299	0.968021139095309	3.01274261945314	2.04835461504724	2.05044455870349	2.04280758277581	0.968021139095309	0.968021139095309	0.968021139095309	0.968021139095309	0.968021139095309	0.968021139095309	0.968021139095309	0.968021139095309	0.968021139095309	0.968021139095309	0.968021139095309	0.968021139095309	0.968021139095309	0.968021139095309	2.12423148172643	2.1127234634291	2.12344305330424	0.968021139095309	0.968021139095309	0.968021139095309	2.96719558080582	2.70607782250156	3.47348967075498	3.5645505317652	2.40262098819153	2.74542587296849	2.45716313895408	2.46341211970406	2.1380886386694	2.69520619502566	2.96233081608416	1.94546151049209	2.29780126974233
YP_003043402.1	0.968021139095309	0.968021139095309	0.968021139095309	0.968021139095309	0.968021139095309	0.968021139095309	0.968021139095309	0.968021139095309	0.968021139095309	0.968021139095309	0.968021139095309	0.968021139095309	0.968021139095309	0.968021139095309	0.968021139095309	0.968021139095309	0.968021139095309	0.968021139095309	0.968021139095309	0.968021139095309	0.968021139095309	0.968021139095309	0.968021139095309	0.968021139095309	0.968021139095309	0.968021139095309	0.968021139095309	0.968021139095309	0.968021139095309	0.968021139095309	0.968021139095309	0.968021139095309	0.968021139095309	0.968021139095309	0.968021139095309	0.968021139095309	0.968021139095309	0.968021139095309	0.968021139095309	0.968021139095309	0.968021139095309	0.968021139095309	0.968021139095309	0.968021139095309	0.968021139095309	0.968021139095309	0.968021139095309	1.66565387270179	0.968021139095309
YP_003043403.1	5.27539096567506	5.14236457739844	4.79725378513398	5.31422919224393	5.44578071773638	4.72856856456125	4.95583527894795	3.82079767927255	3.85035077401658	5.53199937650623	5.27112753223066	5.19163829243416	5.47127937315873	5.30152878927656	5.078849895504	4.45463420662821	4.34214138922481	3.98395158652712	3.47579143286195	3.81430831073376	3.24954001304692	3.26510382203885	2.19979418451091	0.968021139095309	2.25039460135913	0.968021139095309	2.71451620084411	4.27862430659127	4.06757436639087	4.21509719843811	3.52745641964885	2.54932210730358	2.12344305330424	0.968021139095309	2.12288100127881	2.15260494414899	5.01683586452761	4.64904577834977	5.33771226871409	4.60653401092747	3.92648637177223	3.77885035828387	3.91046675129302	3.92059200956097	3.71506556823065	3.5694717426842	3.67296423328968	3.46305243719495	3.93081174209728
YP_003043404.1	8.04485446382874	8.09816639072411	8.43956628099875	8.05603036318808	7.8665021680703	7.90949267482669	7.8655370674089	8.21726223268833	8.23291054134381	8.10719164351943	8.16471463047772	8.30416134743435	8.31184226833605	8.27411803546251	8.36312453612151	8.30618258382626	8.36781029260002	8.51108793903686	5.67437987903824	6.50405841456105	7.29374456957817	7.04409608114416	6.58904517279394	7.2953080321362	6.58907836806526	6.33970649981385	7.09270231694398	7.2069461449942	7.31680195008011	7.60326091408428	7.74541157821518	7.72446857650921	7.75225862989507	0.968021139095309	7.82837446168582	7.45472242515113	7.47231179788577	7.21851578252345	6.78807666533642	7.26005490154338	7.24665868906606	7.4642252332073	7.68962686583676	7.45116845947878	7.31097902018037	5.76345727079432	5.81542528382927	5.82138681508849	5.93901756647875
YP_003043405.1	7.83313563077976	7.69776535393674	7.60724166800717	8.03064653188673	7.99412903179584	8.07682687834641	7.90023264940766	6.01031356294044	5.12659684611542	6.22838179192794	7.95138060136501	6.75405793617301	8.11495082642833	8.19146130723905	8.06049071392793	7.99511801441125	7.19966639350883	5.49653083500191	4.91817334258346	5.20274341859296	4.87206218824047	4.65008353642029	5.02569378990034	4.99678766248802	4.74794211195389	3.01176211754596	3.90469911825501	5.86095402475313	6.17357617462735	5.88894413304244	6.40426347025141	6.32942702993367	6.55227289889546	0.968021139095309	5.35156781849116	6.30692646801556	6.46783850387929	6.19344595727958	5.08573092366686	6.18766796904503	5.51755005884523	6.44048091179283	5.48519112669192	4.30713219239695	3.36961292751604	4.714015976899	5.36402046338878	4.65619554815967	4.51805418376943
YP_003043406.1	5.18869722790297	5.82641576625268	5.1167673499648	5.74782571273446	5.24383210363761	4.78947209383831	4.90184565557909	5.40202122240406	5.39704828803895	5.0713054713803	5.58243551921931	5.52108515047129	5.975432099989	5.63809619599942	5.2199250904483	5.65667359786188	5.70962325258023	5.57231325561925	0.968021139095309	0.968021139095309	0.968021139095309	0.968021139095309	0.968021139095309	0.968021139095309	0.968021139095309	3.27611870829967	0.968021139095309	3.81795954059089	2.96007090586808	3.15180519061874	4.85584672550291	4.5366661525963	4.19045229475832	0.968021139095309	5.09604661200193	4.92045412840528	4.68647103312363	4.45075438658239	4.23177301230401	4.54375870570564	4.56628315540594	4.64767109514303	4.90482946434773	5.99019235516632	4.59309209930442	3.66461472057578	4.03552854829978	3.79677145115743	3.97303900560287
YP_003043407.1	6.01515739877923	5.85478418465243	6.22509618543753	6.22192811149114	6.34190219279551	6.44101215679589	5.77950442960487	6.11113957998587	6.0729008845615	6.06483839476647	5.95082098599104	6.44100648384722	6.44722189041113	6.72994764512913	6.3833234341388	6.07719427423694	6.00389645469329	6.04071869479309	4.72458605350915	5.61528037773996	5.14189798461993	5.28117928568314	3.98074786254674	5.19509607516857	4.74794211195389	2.67794477008123	0.968021139095309	5.42817790220625	5.73513571145919	5.28364214261783	5.04213861197874	4.5366661525963	5.04029863331959	0.968021139095309	4.38635163595548	4.54054207473475	5.11193837801064	4.92834697569303	4.38983005323798	4.7243500457596	5.0058342096792	5.04231635067676	5.37057586328667	5.4600113232248	4.74788859663805	4.09568907694126	4.10474282624317	4.10563659061356	4.43059885539129
YP_003043408.1	5.39634087858874	5.39538542238967	5.37787473322139	5.27142041265455	5.55459208642105	5.59046900354836	5.3674821184053	5.55319061026708	5.39704828803895	5.56738876728036	5.74752435183225	5.09593640663246	5.71379275835965	5.56981864686801	5.53978767963397	5.59003201328981	5.33924901732216	5.28749684357563	0.968021139095309	3.61946183405227	3.82200588143741	4.24482779144186	2.66404182302042	4.15097354045294	4.2138428692198	4.66430817368308	4.31411363359702	5.16375441922587	4.06757436639087	4.41290778333921	5.15410223898038	3.93925662270775	4.08049938666976	0.968021139095309	4.29123701632785	4.54054207473475	4.48733279623139	4.04249275440951	4.59811184386856	4.17995819197453	4.62921992725457	4.43816943151849	4.95883351166405	4.67702375164426	4.67259009638812	3.99070029017353	4.20256810709375	4.10563659061356	4.09257807865672
YP_003043409.1	4.58660386393576	4.65221113972056	3.80077442443468	4.23214659099288	4.20739228223349	4.20858755210952	4.52642427118946	3.82079767927255	3.72263744952028	4.96896216528746	5.31393544092285	4.48860918729123	4.87094650238674	4.80255382579806	4.97644223953565	5.05983049283294	4.95383150217122	4.45725974024857	0.968021139095309	0.968021139095309	2.98737195146566	3.00165136637408	3.83258062488832	3.0234503266177	3.07163476031372	3.27611870829967	0.968021139095309	3.88454106072424	3.93466219568921	3.70930118423839	3.34500539420402	3.32449529379779	0.968021139095309	0.968021139095309	3.34260199947249	3.1809066323453	3.97835210984061	4.13414508520667	3.84981836183455	3.90597836255361	3.44731439578445	4.64767109514303	4.29636247249324	4.38922100682401	4.22140307831129	4.06155839037778	3.8859085309473	4.0654718847198	4.16696810653378
YP_003043410.1	3.78362291108651	4.19656795866081	4.38497652615143	4.23214659099288	4.59710091026437	2.99669265365069	3.3721589911492	3.39812704224692	3.04217688251995	3.53754522912143	3.93192217996919	3.94067095621356	4.22996513974054	3.67881283514438	3.68310360634624	3.19842679125966	2.78795942801209	2.50275388191055	0.968021139095309	0.968021139095309	2.6566820401023	3.26510382203885	0.968021139095309	2.68814354164175	2.73025147272922	3.27611870829967	3.05364250081883	3.00215575780153	2.63291269585263	3.15180519061874	2.88133096437498	3.93925662270775	3.83076190277244	0.968021139095309	2.56275621356463	2.92449861197195	3.49412476903947	3.83895726192046	3.84981836183455	2.91170445924071	3.82136440620234	4.00077949993414	3.52938113542394	4.02764582913426	3.15678669774243	3.10331445152051	2.7013176496878	2.82881351400171	2.79197382330074
YP_003043411.1	4.89187767261461	4.89095877968169	4.96590774936078	4.47938777859181	4.20739228223349	4.29559150737934	3.90784924712575	4.55848126341454	3.96731272962095	4.96896216528746	4.8730149922327	4.14788933618001	4.55079847626835	4.22077958036294	4.03300424285095	4.59795502384677	3.83686306410031	3.43978122245175	3.19573982851949	2.28196400376165	4.33806200003927	3.67374969817788	2.66404182302042	4.4918412964481	4.33795379870844	3.68596467886145	4.19042041113977	3.88454106072424	4.06757436639087	3.54768947580785	0.968021139095309	3.93925662270775	2.12344305330424	0.968021139095309	4.07932774520698	2.15260494414899	4.86117564678422	4.58596964117449	4.72175423687454	4.54375870570564	4.90796320183095	4.43816943151849	4.79028923105139	4.86018299835973	4.22140307831129	4.69204845109968	4.6103198616486	4.65619554815967	4.79935398119791
YP_003043412.1	7.17671557024751	7.38449226779083	7.43666299796002	7.64380571870347	7.59700864555473	7.68870304862742	7.56177918414536	7.77816354727528	7.761750245499	7.17961967366066	7.42713354693678	7.47658748593169	7.54601778092561	7.5961851969839	7.70123503854675	7.57236799322427	7.54857986848961	7.63178417339299	0.968021139095309	3.11859373412466	6.15716672698428	5.91334802646126	5.66658887929121	6.18264076557521	5.73718615726415	5.81482237746547	5.0402635345317	6.88644479594701	6.46242196863523	6.90818102139844	6.95960759609335	7.03383686575337	7.2859194171251	0.968021139095309	6.92511096460411	7.16335516847979	6.48565400765786	6.19344595727958	6.26879692960894	5.99119209811699	6.17145929356238	6.69599002901818	6.68475975702398	6.83441453920459	6.36939430718762	5.02609915883659	4.9078392123761	5.03174141568233	5.12949666117072
YP_003043413.1	0.968021139095309	0.968021139095309	0.968021139095309	0.968021139095309	0.968021139095309	0.968021139095309	0.968021139095309	0.968021139095309	0.968021139095309	0.968021139095309	0.968021139095309	0.968021139095309	0.968021139095309	0.968021139095309	0.968021139095309	0.968021139095309	0.968021139095309	0.968021139095309	0.968021139095309	0.968021139095309	0.968021139095309	3.00165136637408	0.968021139095309	0.968021139095309	0.968021139095309	0.968021139095309	0.968021139095309	2.35832584827652	0.968021139095309	0.968021139095309	0.968021139095309	2.54932210730358	0.968021139095309	0.968021139095309	0.968021139095309	0.968021139095309	2.02568158070287	2.41332648032321	2.01541561269136	0.968021139095309	0.968021139095309	0.968021139095309	0.968021139095309	0.968021139095309	0.968021139095309	3.35657956082674	2.79457897756155	3.10393212436536	3.21650766532349
YP_003043414.1	2.98832075576033	2.98768698873091	3.37995967988817	2.772602776789	3.37282857438599	3.66775460818778	3.52696614124532	3.82079767927255	3.4249716353876	3.53754522912143	2.77242292536651	2.47583517001764	3.5474988877733	3.67881283514438	3.38812845587304	2.04280758277581	3.23570485884017	3.26146183107304	0.968021139095309	0.968021139095309	0.968021139095309	0.968021139095309	0.968021139095309	0.968021139095309	0.968021139095309	0.968021139095309	0.968021139095309	1.79093570834536	0.968021139095309	2.13509676262961	0.968021139095309	2.54932210730358	0.968021139095309	0.968021139095309	0.968021139095309	3.1809066323453	2.72972859420332	2.41332648032321	3.14834364874105	2.67940401774489	2.92738346806233	2.74542587296849	3.52938113542394	3.20788317015456	2.58284433822015	2.36167529230033	2.2282501738363	2.32620659630674	2.79197382330074
YP_003043415.1	4.36611076913498	4.28342001132021	3.80077442443468	3.39374040559202	2.99579650399561	4.20858755210952	4.37551559223477	3.01828404750542	3.4249716353876	4.02634302472865	4.23188357829675	3.94067095621356	4.4771328848195	4.22077958036294	4.13254571332304	4.52809940669477	4.64668706759282	4.6096885823919	0.968021139095309	0.968021139095309	0.968021139095309	0.968021139095309	2.66404182302042	0.968021139095309	0.968021139095309	3.01176211754596	0.968021139095309	2.35832584827652	0.968021139095309	2.13509676262961	2.12423148172643	3.66599668181116	2.5634991776686	2.37177883427208	3.82964117887744	0.968021139095309	3.97835210984061	4.58596964117449	3.47348967075498	3.68798444222876	4.02424138801363	4.0997916041604	4.20934893004962	4.67702375164426	3.99102492705653	3.10331445152051	3.3643215173164	3.01865034705111	3.28698654038969
YP_003043416.1	4.58660386393576	4.44259943966377	4.4625291151544	4.47938777859181	4.66368296177986	5.15568711229661	4.95583527894795	5.2330516728554	5.02378873261885	4.67560133529645	4.23188357829675	4.48860918729123	4.39943728805544	4.02841653048332	5.26402668074856	5.10834050684166	5.2065559938029	5.1457095957633	0.968021139095309	0.968021139095309	0.968021139095309	0.968021139095309	3.83258062488832	2.68814354164175	0.968021139095309	4.37123303001585	0.968021139095309	3.94808453582083	2.17609281504443	3.54768947580785	3.96281158959313	3.50594791302153	3.83076190277244	0.968021139095309	3.82964117887744	3.1809066323453	4.16915226369532	3.46349480760624	3.73543174358792	3.42883880128461	3.92648637177223	3.89422877899722	4.11661334969046	4.02764582913426	2.90244019591172	2.59438688341671	3.17866425017605	3.10393212436536	2.6866523857604
YP_003043417.1	2.74891373081575	3.51816108528831	3.20455402275827	3.01438278203648	3.37282857438599	2.99669265365069	2.99520170340095	3.01828404750542	0.968021139095309	4.12577584750848	3.39351800037714	4.3284778726969	3.01274261945314	0.968021139095309	3.54358014307501	2.99640528460813	3.95353098332031	3.59728238127669	0.968021139095309	0.968021139095309	2.6566820401023	3.00165136637408	3.66669642737278	2.68814354164175	0.968021139095309	0.968021139095309	0.968021139095309	3.94808453582083	2.63291269585263	3.15180519061874	4.0821424383289	4.05810338755815	4.08049938666976	0.968021139095309	2.56275621356463	3.88857358783319	3.49412476903947	3.13923555756496	2.41995118277279	2.91170445924071	3.44731439578445	3.18566645247287	3.79473130322573	2.76429403897919	3.15678669774243	2.87466284515093	2.2282501738363	3.01865034705111	3.28698654038969
YP_003043418.1	0.968021139095309	2.03768875251022	2.76146499540137	2.772602776789	0.968021139095309	0.968021139095309	2.04210055111387	0.968021139095309	0.968021139095309	2.04741070347401	2.77242292536651	2.05733751775023	2.77111128694196	3.00584109323127	2.46666188649508	0.968021139095309	2.48381348027143	2.07759116307449	0.968021139095309	0.968021139095309	0.968021139095309	0.968021139095309	0.968021139095309	0.968021139095309	0.968021139095309	0.968021139095309	0.968021139095309	1.79093570834536	0.968021139095309	2.13509676262961	0.968021139095309	0.968021139095309	0.968021139095309	0.968021139095309	0.968021139095309	2.60199109181986	3.63203272933486	2.94113072365747	3.14834364874105	3.10768335933795	3.12449865744269	3.18566645247287	2.45716313895408	2.76429403897919	2.90244019591172	2.36167529230033	2.79457897756155	2.60442006163545	2.79197382330074
YP_003043419.1	0.968021139095309	0.968021139095309	0.968021139095309	0.968021139095309	0.968021139095309	0.968021139095309	0.968021139095309	0.968021139095309	0.968021139095309	0.968021139095309	0.968021139095309	0.968021139095309	0.968021139095309	0.968021139095309	0.968021139095309	0.968021139095309	0.968021139095309	0.968021139095309	0.968021139095309	0.968021139095309	0.968021139095309	0.968021139095309	0.968021139095309	0.968021139095309	0.968021139095309	0.968021139095309	0.968021139095309	0.968021139095309	0.968021139095309	0.968021139095309	0.968021139095309	0.968021139095309	0.968021139095309	0.968021139095309	0.968021139095309	0.968021139095309	0.968021139095309	0.968021139095309	0.968021139095309	0.968021139095309	0.968021139095309	0.968021139095309	0.968021139095309	0.968021139095309	0.968021139095309	1.86938703245909	1.87283838775055	2.47391774555295	1.65032281723749
YP_003043420.1	2.03806065362888	0.968021139095309	2.04617352499744	2.05338224722773	0.968021139095309	3.19873426226187	2.75516596522669	2.77615077125995	0.968021139095309	3.20680465264651	2.05326577058406	3.22483434469167	2.46928665646441	2.04835461504724	0.968021139095309	2.04280758277581	0.968021139095309	2.07759116307449	0.968021139095309	0.968021139095309	0.968021139095309	0.968021139095309	2.66404182302042	0.968021139095309	0.968021139095309	3.01176211754596	0.968021139095309	2.35832584827652	0.968021139095309	0.968021139095309	2.12423148172643	0.968021139095309	3.1323680725526	0.968021139095309	2.56275621356463	0.968021139095309	0.968021139095309	3.13923555756496	2.94963006202582	3.27794065130187	2.40262098819153	3.5144035084662	2.043311841169	2.46341211970406	0.968021139095309	2.95552289725672	2.88126208858791	3.10393212436536	3.21650766532349
YP_003043421.1	0.968021139095309	0.968021139095309	0.968021139095309	0.968021139095309	0.968021139095309	0.968021139095309	0.968021139095309	0.968021139095309	0.968021139095309	0.968021139095309	0.968021139095309	0.968021139095309	0.968021139095309	0.968021139095309	0.968021139095309	0.968021139095309	0.968021139095309	0.968021139095309	0.968021139095309	0.968021139095309	0.968021139095309	0.968021139095309	0.968021139095309	0.968021139095309	0.968021139095309	0.968021139095309	0.968021139095309	2.11702993386184	0.968021139095309	0.968021139095309	0.968021139095309	0.968021139095309	0.968021139095309	0.968021139095309	0.968021139095309	0.968021139095309	0.968021139095309	0.968021139095309	0.968021139095309	0.968021139095309	0.968021139095309	0.968021139095309	0.968021139095309	0.968021139095309	0.968021139095309	2.69520619502566	2.36679112948257	2.47391774555295	2.29780126974233
YP_003043422.1	8.3135697850813	8.39202638095299	8.34118463887628	8.36106557836714	8.2843136155993	8.34247441006557	8.28859204537004	8.3365003683232	8.45099189188796	8.38476746030672	8.68333068549797	8.69045873524705	8.60577916394237	8.40704554726802	8.37821190168731	8.49984970585263	8.51966399362832	8.4421880234605	4.82465545734217	6.50405841456105	6.66370391674951	6.47998049248675	6.79992807855115	7.2953080321362	7.48215561026886	7.61992688664696	7.17574802807585	7.75325770001188	7.0422883726615	7.22733845872493	7.04896024326291	6.97552015980729	6.98800161192696	0.968021139095309	7.35607643635435	7.16335516847979	7.60857933832056	7.20814558648748	7.07994996468496	7.21072647919878	7.16459438731698	7.40817282539241	7.59938002487681	7.60376725148195	7.54942715092357	5.74232785982635	5.92342307895097	5.7099613793649	5.71219906842537
YP_003043423.1	0.968021139095309	2.44967021566856	3.00213240136824	2.47057216212115	3.90860441006569	3.19873426226187	2.75516596522669	2.47363053711203	0.968021139095309	0.968021139095309	0.968021139095309	3.69722991099944	0.968021139095309	2.04835461504724	2.05044455870349	2.04280758277581	0.968021139095309	0.968021139095309	2.33421424409177	0.968021139095309	2.19418543621045	0.968021139095309	0.968021139095309	2.21818384739287	0.968021139095309	0.968021139095309	0.968021139095309	3.1216488726285	0.968021139095309	2.57889468266249	0.968021139095309	2.1127234634291	0.968021139095309	0.968021139095309	0.968021139095309	0.968021139095309	2.43365686686404	2.94113072365747	2.94963006202582	3.10768335933795	0.968021139095309	2.98448141261626	2.99726356278138	2.76429403897919	2.1380886386694	2.78821048262566	2.36679112948257	2.60442006163545	2.6866523857604
YP_003043424.1	4.94581891851728	5.43353749714199	5.56420151578796	5.08614117543959	5.48297403221305	5.75162260134721	5.7493354114169	5.78463689979966	5.79001307376825	5.11986006626276	5.61700403361864	5.04557770725065	5.35335502710915	5.7656355895012	5.85983380762656	5.97650870909937	5.94965854870546	5.28749684357563	0.968021139095309	0.968021139095309	4.53915032546717	4.12238025422438	4.1147121325822	4.27395047085931	3.92703923816597	2.67794477008123	2.23834547805403	4.37357496122722	4.40434566036483	4.31745612118983	4.7166363122605	4.9558896346935	4.98086440670611	0.968021139095309	4.38635163595548	4.25187642683512	3.97835210984061	3.13923555756496	3.47348967075498	4.09443952333248	3.58365505880545	3.5144035084662	3.37447998687094	3.80463544490744	3.15678669774243	3.75359987077248	3.57764335971547	3.01865034705111	3.53680231026791
YP_003043425.1	8.3033179408168	8.42547270690603	8.49094639992352	8.75900418324575	8.78924654854786	8.76831069229695	8.56429344303125	8.76533601688992	8.9988662554723	8.06455683387838	8.61667317709748	8.70669951415017	8.95122234912431	9.03152990895082	9.03732170723246	8.83042837872394	8.94363283520836	9.19179097961093	5.9638991617333	6.29632671737212	8.21155464088412	7.37091263719746	7.3878622770204	9.15816090932547	8.00198257818712	7.99622460096158	8.34750485729039	8.50598340865425	8.25864185199284	8.41116596828478	8.40578896701788	8.08311813699047	8.29245600231634	4.30311036536028	8.54696784781817	8.03286629463391	7.93452146206277	7.79092843931549	7.63555993919666	7.7695100433692	7.87520038405864	8.07504687519307	8.49671204481451	8.50515977794103	8.79048837537635	6.26344125240534	6.877305989753	6.30293143303439	6.37866811404789
YP_003043426.1	3.18977563357959	4.19656795866081	4.12301224470285	3.68912879935272	3.66667085401071	3.52871248559278	3.79217114875457	3.69383759807657	3.85035077401658	3.00423631322472	2.05326577058406	3.40128769508886	3.39189589829515	4.22077958036294	3.21232036115162	3.79366567565823	4.16120017611686	3.05537167117462	0.968021139095309	0.968021139095309	0.968021139095309	0.968021139095309	0.968021139095309	0.968021139095309	0.968021139095309	0.968021139095309	2.23834547805403	2.11702993386184	0.968021139095309	0.968021139095309	3.52745641964885	2.54932210730358	2.88012837566576	0.968021139095309	2.87927097729106	3.1809066323453	3.34060637275565	3.60038145363042	3.61071133911387	3.5645505317652	3.44731439578445	3.77885035828387	3.37447998687094	3.38346152394674	3.36961292751604	2.78821048262566	2.48952431353138	2.82881351400171	2.6866523857604
YP_003043427.1	7.05976269553541	7.10666864994758	7.29665885373451	7.35770886959429	7.34813752964969	7.29837902520043	7.19897476091166	7.1673799079692	7.27387586134029	7.25740224810119	7.47496163719609	7.26254812903156	7.53704813727204	7.6467017206251	7.24386082523208	7.43693504308252	6.94648922162325	6.88403207966692	0.968021139095309	0.968021139095309	4.22569362616006	2.66912729551597	5.62284339556055	3.7000705281779	3.34125578010376	6.41991150088027	2.71451620084411	6.49479711412931	5.73513571145919	5.82151147143271	5.40087053932064	5.17967427875916	4.85403675253023	2.37177883427208	5.92335475544296	4.78037779495362	6.00705369308048	5.69576116425528	5.6482499286822	5.67897718949317	5.76069075974345	6.08269142344262	6.19523651806248	6.35673410469419	6.1658823933515	4.83916250705619	5.23257989295308	4.60146376028989	4.93223657269485
YP_003043428.1	0.968021139095309	0.968021139095309	0.968021139095309	0.968021139095309	0.968021139095309	0.968021139095309	0.968021139095309	0.968021139095309	0.968021139095309	0.968021139095309	0.968021139095309	0.968021139095309	0.968021139095309	0.968021139095309	0.968021139095309	0.968021139095309	0.968021139095309	0.968021139095309	0.968021139095309	2.28196400376165	2.6566820401023	0.968021139095309	2.9958176495522	2.21818384739287	2.25039460135913	0.968021139095309	2.23834547805403	3.23109969673418	2.96007090586808	3.15180519061874	3.13368477135842	3.32449529379779	3.68678870140093	0.968021139095309	0.968021139095309	0.968021139095309	3.16715977407659	2.94113072365747	3.47348967075498	3.27794065130187	3.12449865744269	3.18566645247287	3.91046675129302	3.80463544490744	2.58284433822015	3.10331445152051	3.03853818215573	3.33077817916959	3.14205258540791
YP_003043429.1	0.968021139095309	0.968021139095309	0.968021139095309	0.968021139095309	0.968021139095309	0.968021139095309	0.968021139095309	0.968021139095309	0.968021139095309	0.968021139095309	0.968021139095309	0.968021139095309	0.968021139095309	0.968021139095309	0.968021139095309	0.968021139095309	0.968021139095309	0.968021139095309	0.968021139095309	0.968021139095309	0.968021139095309	0.968021139095309	0.968021139095309	2.68814354164175	0.968021139095309	2.67794477008123	0.968021139095309	2.35832584827652	2.96007090586808	0.968021139095309	2.56454131439397	3.11444172532843	3.96120142781745	2.37177883427208	2.12288100127881	3.1809066323453	2.72972859420332	2.70607782250156	2.94963006202582	1.99333384372125	2.92738346806233	3.18566645247287	3.37447998687094	3.20788317015456	0.968021139095309	2.06349914561596	2.48952431353138	2.32620659630674	0.968021139095309
YP_003043430.1	0.968021139095309	2.03768875251022	0.968021139095309	2.47057216212115	2.45601490092722	2.75652089458405	2.99520170340095	3.39812704224692	3.04217688251995	3.20680465264651	0.968021139095309	3.0210955090305	2.05241638879187	2.46387934942479	3.21232036115162	2.04280758277581	2.06333627234638	2.80990530837945	2.33421424409177	0.968021139095309	3.24954001304692	2.66912729551597	2.66404182302042	2.68814354164175	3.34125578010376	2.21039800011707	2.23834547805403	3.1216488726285	2.17609281504443	3.36430819359684	0.968021139095309	2.54932210730358	3.1323680725526	0.968021139095309	3.13142927951818	2.60199109181986	3.49412476903947	3.13923555756496	4.14557705955883	3.42883880128461	3.58365505880545	3.89422877899722	4.11661334969046	3.92059200956097	3.85987819684264	3.17133304242859	2.96233081608416	3.33077817916959	3.53680231026791
YP_003043431.1	3.18977563357959	2.03768875251022	0.968021139095309	0.968021139095309	0.968021139095309	0.968021139095309	0.968021139095309	0.968021139095309	0.968021139095309	3.20680465264651	3.54918604576895	2.77870796075483	3.01274261945314	0.968021139095309	0.968021139095309	0.968021139095309	0.968021139095309	0.968021139095309	0.968021139095309	0.968021139095309	0.968021139095309	0.968021139095309	0.968021139095309	2.21818384739287	0.968021139095309	0.968021139095309	0.968021139095309	2.35832584827652	0.968021139095309	2.57889468266249	0.968021139095309	0.968021139095309	0.968021139095309	0.968021139095309	0.968021139095309	0.968021139095309	2.72972859420332	2.70607782250156	2.94963006202582	2.91170445924071	2.40262098819153	3.18566645247287	0.968021139095309	3.00524457012259	2.1380886386694	2.36167529230033	2.7013176496878	3.1839630797158	3.14205258540791
YP_003043432.1	0.968021139095309	0.968021139095309	0.968021139095309	0.968021139095309	2.04244994610231	0.968021139095309	0.968021139095309	2.05568050276357	2.49238245344602	0.968021139095309	0.968021139095309	0.968021139095309	0.968021139095309	2.04835461504724	0.968021139095309	0.968021139095309	0.968021139095309	0.968021139095309	0.968021139095309	0.968021139095309	0.968021139095309	0.968021139095309	2.9958176495522	0.968021139095309	2.25039460135913	0.968021139095309	0.968021139095309	1.79093570834536	0.968021139095309	0.968021139095309	0.968021139095309	0.968021139095309	0.968021139095309	0.968021139095309	0.968021139095309	0.968021139095309	0.968021139095309	2.94113072365747	2.01541561269136	0.968021139095309	0.968021139095309	0.968021139095309	0.968021139095309	0.968021139095309	0.968021139095309	2.48403003651292	2.36679112948257	1.94546151049209	2.57116688516091
YP_003043433.1	0.968021139095309	0.968021139095309	0.968021139095309	2.05338224722773	0.968021139095309	0.968021139095309	0.968021139095309	0.968021139095309	2.06978300384714	0.968021139095309	0.968021139095309	2.05733751775023	0.968021139095309	2.04835461504724	2.05044455870349	0.968021139095309	0.968021139095309	0.968021139095309	0.968021139095309	0.968021139095309	0.968021139095309	0.968021139095309	0.968021139095309	0.968021139095309	0.968021139095309	0.968021139095309	3.32169756717345	1.79093570834536	2.17609281504443	2.13509676262961	0.968021139095309	0.968021139095309	0.968021139095309	0.968021139095309	0.968021139095309	2.15260494414899	0.968021139095309	0.968021139095309	2.41995118277279	2.39042566304364	2.40262098819153	0.968021139095309	2.043311841169	0.968021139095309	0.968021139095309	4.42498910243308	4.4074837035155	3.74647502525239	4.16696810653378
YP_003043434.1	3.89910894709679	2.03768875251022	2.76146499540137	4.31944527372867	4.37632800793286	4.59835816321345	4.37551559223477	4.14420560187852	3.58189066400504	4.38784617413071	3.93192217996919	4.41080204478001	5.0837454522719	3.80537534790606	3.80977998019559	3.37351387215945	0.968021139095309	2.80990530837945	0.968021139095309	0.968021139095309	2.6566820401023	2.66912729551597	2.66404182302042	2.68814354164175	2.73025147272922	0.968021139095309	0.968021139095309	3.1216488726285	3.21975884637112	3.54768947580785	3.52745641964885	3.50594791302153	2.88012837566576	0.968021139095309	2.12288100127881	2.15260494414899	4.33716306283092	3.94442939335967	4.31300736188376	4.40922683277047	4.56628315540594	4.27908295988389	3.52938113542394	3.38346152394674	3.99102492705653	3.031540372721	2.88126208858791	2.92729521054642	3.84231746067185
YP_003043435.1	0.968021139095309	0.968021139095309	0.968021139095309	0.968021139095309	2.45601490092722	0.968021139095309	0.968021139095309	0.968021139095309	0.968021139095309	0.968021139095309	0.968021139095309	0.968021139095309	0.968021139095309	0.968021139095309	0.968021139095309	0.968021139095309	0.968021139095309	0.968021139095309	0.968021139095309	0.968021139095309	0.968021139095309	0.968021139095309	0.968021139095309	0.968021139095309	0.968021139095309	0.968021139095309	0.968021139095309	1.79093570834536	0.968021139095309	0.968021139095309	0.968021139095309	0.968021139095309	0.968021139095309	0.968021139095309	0.968021139095309	0.968021139095309	3.75733697571693	3.13923555756496	3.47348967075498	3.90597836255361	3.92648637177223	3.89422877899722	3.37447998687094	3.38346152394674	0.968021139095309	2.36167529230033	2.36679112948257	2.32620659630674	2.29780126974233
YP_003043436.1	3.65762641375483	2.98768698873091	2.46097486612175	3.01438278203648	0.968021139095309	2.99669265365069	0.968021139095309	0.968021139095309	0.968021139095309	3.20680465264651	3.68889004037957	3.0210955090305	3.39189589829515	2.46387934942479	2.05044455870349	2.04280758277581	3.56914947291043	2.07759116307449	0.968021139095309	0.968021139095309	0.968021139095309	0.968021139095309	0.968021139095309	0.968021139095309	0.968021139095309	0.968021139095309	0.968021139095309	2.72294522424047	0.968021139095309	0.968021139095309	0.968021139095309	2.86376134537985	0.968021139095309	0.968021139095309	2.56275621356463	2.60199109181986	2.72972859420332	3.13923555756496	2.41995118277279	1.99333384372125	2.00244901851139	0.968021139095309	2.043311841169	0.968021139095309	0.968021139095309	2.69520619502566	2.48952431353138	2.32620659630674	2.79197382330074
YP_003043437.1	2.03806065362888	2.03768875251022	2.04617352499744	0.968021139095309	0.968021139095309	0.968021139095309	0.968021139095309	2.05568050276357	0.968021139095309	2.46262244905141	3.68889004037957	3.55726661368597	2.77111128694196	2.46387934942479	2.46666188649508	0.968021139095309	0.968021139095309	0.968021139095309	0.968021139095309	0.968021139095309	0.968021139095309	0.968021139095309	0.968021139095309	0.968021139095309	0.968021139095309	0.968021139095309	0.968021139095309	2.55501937586512	0.968021139095309	0.968021139095309	0.968021139095309	0.968021139095309	0.968021139095309	0.968021139095309	0.968021139095309	0.968021139095309	0.968021139095309	2.01045708411636	3.14834364874105	2.39042566304364	2.00244901851139	2.44716340569697	2.043311841169	2.04800372321519	2.1380886386694	2.48403003651292	2.2282501738363	2.32620659630674	2.29780126974233
YP_003043438.1	0.968021139095309	2.03768875251022	0.968021139095309	0.968021139095309	2.45601490092722	0.968021139095309	0.968021139095309	0.968021139095309	0.968021139095309	0.968021139095309	0.968021139095309	0.968021139095309	0.968021139095309	0.968021139095309	0.968021139095309	0.968021139095309	0.968021139095309	2.07759116307449	0.968021139095309	0.968021139095309	0.968021139095309	0.968021139095309	0.968021139095309	0.968021139095309	0.968021139095309	0.968021139095309	0.968021139095309	0.968021139095309	0.968021139095309	0.968021139095309	0.968021139095309	0.968021139095309	0.968021139095309	0.968021139095309	0.968021139095309	0.968021139095309	0.968021139095309	2.41332648032321	0.968021139095309	0.968021139095309	2.00244901851139	0.968021139095309	0.968021139095309	0.968021139095309	0.968021139095309	3.10331445152051	2.88126208858791	2.82881351400171	3.06309962350191
YP_003043439.1	0.968021139095309	0.968021139095309	0.968021139095309	0.968021139095309	0.968021139095309	0.968021139095309	0.968021139095309	0.968021139095309	0.968021139095309	0.968021139095309	0.968021139095309	0.968021139095309	0.968021139095309	0.968021139095309	0.968021139095309	0.968021139095309	0.968021139095309	0.968021139095309	0.968021139095309	0.968021139095309	2.98737195146566	3.00165136637408	0.968021139095309	0.968021139095309	0.968021139095309	0.968021139095309	0.968021139095309	0.968021139095309	2.96007090586808	2.13509676262961	0.968021139095309	0.968021139095309	0.968021139095309	0.968021139095309	0.968021139095309	0.968021139095309	0.968021139095309	2.41332648032321	2.94963006202582	1.99333384372125	0.968021139095309	0.968021139095309	0.968021139095309	0.968021139095309	0.968021139095309	0.968021139095309	0.968021139095309	0.968021139095309	0.968021139095309
YP_003043440.1	0.968021139095309	0.968021139095309	0.968021139095309	0.968021139095309	0.968021139095309	0.968021139095309	0.968021139095309	0.968021139095309	0.968021139095309	0.968021139095309	0.968021139095309	0.968021139095309	0.968021139095309	0.968021139095309	0.968021139095309	0.968021139095309	0.968021139095309	0.968021139095309	0.968021139095309	0.968021139095309	0.968021139095309	0.968021139095309	0.968021139095309	0.968021139095309	0.968021139095309	0.968021139095309	0.968021139095309	1.79093570834536	0.968021139095309	2.57889468266249	0.968021139095309	0.968021139095309	0.968021139095309	0.968021139095309	0.968021139095309	0.968021139095309	0.968021139095309	0.968021139095309	0.968021139095309	0.968021139095309	2.40262098819153	0.968021139095309	0.968021139095309	0.968021139095309	0.968021139095309	2.95552289725672	2.7013176496878	2.32620659630674	2.57116688516091
YP_003043441.1	0.968021139095309	0.968021139095309	0.968021139095309	0.968021139095309	0.968021139095309	0.968021139095309	0.968021139095309	0.968021139095309	0.968021139095309	0.968021139095309	0.968021139095309	0.968021139095309	0.968021139095309	0.968021139095309	0.968021139095309	0.968021139095309	0.968021139095309	0.968021139095309	0.968021139095309	0.968021139095309	0.968021139095309	0.968021139095309	0.968021139095309	0.968021139095309	0.968021139095309	0.968021139095309	0.968021139095309	0.968021139095309	0.968021139095309	0.968021139095309	0.968021139095309	0.968021139095309	0.968021139095309	0.968021139095309	0.968021139095309	0.968021139095309	0.968021139095309	0.968021139095309	0.968021139095309	0.968021139095309	0.968021139095309	0.968021139095309	0.968021139095309	0.968021139095309	0.968021139095309	2.06349914561596	2.2282501738363	2.32620659630674	1.92435355161162
YP_003043442.1	0.968021139095309	0.968021139095309	0.968021139095309	0.968021139095309	0.968021139095309	0.968021139095309	0.968021139095309	0.968021139095309	0.968021139095309	0.968021139095309	0.968021139095309	0.968021139095309	0.968021139095309	0.968021139095309	0.968021139095309	0.968021139095309	0.968021139095309	0.968021139095309	0.968021139095309	0.968021139095309	0.968021139095309	0.968021139095309	0.968021139095309	0.968021139095309	0.968021139095309	0.968021139095309	0.968021139095309	2.35832584827652	0.968021139095309	0.968021139095309	0.968021139095309	0.968021139095309	0.968021139095309	2.37177883427208	0.968021139095309	0.968021139095309	0.968021139095309	2.41332648032321	0.968021139095309	0.968021139095309	2.00244901851139	0.968021139095309	2.043311841169	2.04800372321519	0.968021139095309	3.29765292801244	3.11048598410422	2.92729521054642	3.21650766532349
YP_003043443.1	2.03806065362888	0.968021139095309	0.968021139095309	0.968021139095309	3.66667085401071	4.29559150737934	3.66595148272253	3.69383759807657	3.04217688251995	2.76337747155968	2.05326577058406	0.968021139095309	2.05241638879187	2.46387934942479	3.92585093391134	3.90937726235909	2.48381348027143	2.07759116307449	0.968021139095309	0.968021139095309	2.19418543621045	0.968021139095309	2.19979418451091	2.68814354164175	2.73025147272922	0.968021139095309	0.968021139095309	1.79093570834536	0.968021139095309	0.968021139095309	2.12423148172643	2.54932210730358	2.12344305330424	0.968021139095309	2.87927097729106	0.968021139095309	2.96719558080582	2.94113072365747	3.95550501024163	2.91170445924071	2.92738346806233	3.6529788739735	2.7570397386675	3.20788317015456	2.90244019591172	2.59438688341671	2.60020945164904	3.1839630797158	2.57116688516091
YP_003043444.1	4.1048477797904	3.65685935607168	3.91664492985916	4.40167020707914	4.29438117840556	4.20858755210952	4.52642427118946	4.48474844062973	4.66187227403151	3.53754522912143	3.93192217996919	3.94067095621356	4.22996513974054	4.1278832164627	4.74661189052205	4.90358758351293	5.00806869081633	4.68018954414707	0.968021139095309	0.968021139095309	0.968021139095309	0.968021139095309	0.968021139095309	0.968021139095309	0.968021139095309	0.968021139095309	0.968021139095309	0.968021139095309	0.968021139095309	0.968021139095309	2.56454131439397	2.86376134537985	2.88012837566576	0.968021139095309	2.56275621356463	2.15260494414899	2.02568158070287	2.41332648032321	2.71378749056913	2.39042566304364	2.69361288460908	2.44716340569697	2.45716313895408	0.968021139095309	0.968021139095309	2.22357914103092	2.48952431353138	2.47391774555295	2.44288449432005
YP_003043445.1	2.03806065362888	0.968021139095309	0.968021139095309	2.05338224722773	5.48297403221305	5.95064244505958	5.7493354114169	5.92977307699814	6.14796068845655	2.76337747155968	0.968021139095309	0.968021139095309	2.05241638879187	4.61117987901948	6.12149957469556	6.19389468554486	6.2254745443379	6.39357877221362	3.47579143286195	3.81430831073376	4.10359854124599	3.98824732069681	3.83258062488832	3.28884665049693	3.56550641829804	4.8307852576725	4.05482093794421	4.58638844515121	4.59126912492828	3.36430819359684	5.65003859898429	5.6961554137601	5.09736489656093	0.968021139095309	6.20786151432187	3.39528681166875	5.70619093390766	5.28574247029038	5.33771226871409	5.02874271133421	5.96862331620891	6.05860067347764	6.17263941751816	6.41617201269362	6.02234568324209	4.77795967227199	4.2940459812659	4.68279290933094	4.30491641567369
YP_003043446.1	6.86436307070872	6.91809725749911	6.87238197783375	6.72774839862798	6.90394937912771	7.23443659366089	7.176502410964	7.1673799079692	7.28499699093209	6.27189011419621	6.78928976835048	6.25463500018712	6.94456765769609	6.99987282689399	7.41945007801349	7.43693504308252	7.36407766756412	7.29471058567526	0.968021139095309	0.968021139095309	4.79582829009434	3.67374969817788	5.86734323943653	4.4918412964481	3.75805449479263	5.85386999922486	3.54478654236065	6.07217280305084	5.03868093119158	5.85562264853893	5.35479406164088	6.12989905779572	6.33289612403706	0.968021139095309	5.79169003391883	5.04803002135725	5.28508418353334	5.32475050205638	5.33771226871409	5.1596712954226	5.48404949604256	5.35136959400424	5.37057586328667	5.38253530426019	4.59309209930442	4.19337634371435	4.2940459812659	4.14468563717835	4.46035297162281
YP_003043447.1	2.98832075576033	3.36369754538095	0.968021139095309	2.05338224722773	2.45601490092722	0.968021139095309	0.968021139095309	0.968021139095309	0.968021139095309	4.02634302472865	2.77242292536651	3.0210955090305	0.968021139095309	2.46387934942479	0.968021139095309	0.968021139095309	0.968021139095309	2.50275388191055	0.968021139095309	0.968021139095309	3.24954001304692	2.20367157456281	0.968021139095309	0.968021139095309	0.968021139095309	0.968021139095309	3.05364250081883	2.11702993386184	2.17609281504443	2.57889468266249	2.12423148172643	0.968021139095309	2.12344305330424	0.968021139095309	2.12288100127881	0.968021139095309	2.43365686686404	3.13923555756496	2.41995118277279	0.968021139095309	2.40262098819153	3.89422877899722	2.45716313895408	3.20788317015456	2.58284433822015	3.17133304242859	2.96233081608416	3.33077817916959	3.14205258540791
YP_003043448.1	2.98832075576033	3.36369754538095	3.53508231720898	3.01438278203648	0.968021139095309	0.968021139095309	0.968021139095309	0.968021139095309	2.06978300384714	0.968021139095309	3.01418500811918	0.968021139095309	3.39189589829515	0.968021139095309	2.05044455870349	2.04280758277581	0.968021139095309	0.968021139095309	0.968021139095309	0.968021139095309	3.24954001304692	2.66912729551597	0.968021139095309	0.968021139095309	0.968021139095309	0.968021139095309	0.968021139095309	2.11702993386184	0.968021139095309	2.13509676262961	0.968021139095309	0.968021139095309	2.12344305330424	0.968021139095309	0.968021139095309	0.968021139095309	0.968021139095309	0.968021139095309	0.968021139095309	2.39042566304364	0.968021139095309	0.968021139095309	0.968021139095309	2.04800372321519	0.968021139095309	2.48403003651292	1.61297704894355	2.32620659630674	2.12924549010008
YP_003043449.1	0.968021139095309	0.968021139095309	0.968021139095309	0.968021139095309	0.968021139095309	0.968021139095309	0.968021139095309	0.968021139095309	0.968021139095309	0.968021139095309	0.968021139095309	0.968021139095309	0.968021139095309	0.968021139095309	0.968021139095309	0.968021139095309	0.968021139095309	0.968021139095309	0.968021139095309	0.968021139095309	0.968021139095309	0.968021139095309	0.968021139095309	2.21818384739287	0.968021139095309	0.968021139095309	0.968021139095309	0.968021139095309	0.968021139095309	0.968021139095309	0.968021139095309	0.968021139095309	0.968021139095309	0.968021139095309	0.968021139095309	0.968021139095309	0.968021139095309	0.968021139095309	0.968021139095309	1.99333384372125	0.968021139095309	0.968021139095309	0.968021139095309	0.968021139095309	0.968021139095309	1.61047849178703	1.61297704894355	1.66565387270179	1.65032281723749
YP_003043450.1	2.03806065362888	0.968021139095309	0.968021139095309	2.05338224722773	2.75570649270389	3.79402248109904	4.29357774414873	3.55397964715822	2.06978300384714	2.04741070347401	0.968021139095309	2.47583517001764	0.968021139095309	0.968021139095309	4.47252569929107	4.01621795613774	2.48381348027143	0.968021139095309	0.968021139095309	0.968021139095309	0.968021139095309	0.968021139095309	2.66404182302042	0.968021139095309	0.968021139095309	2.67794477008123	2.23834547805403	1.79093570834536	0.968021139095309	2.13509676262961	3.13368477135842	3.32449529379779	2.12344305330424	0.968021139095309	0.968021139095309	2.60199109181986	2.96719558080582	3.31119604393589	3.47348967075498	3.68798444222876	2.92738346806233	2.74542587296849	0.968021139095309	0.968021139095309	0.968021139095309	2.78821048262566	2.48952431353138	2.82881351400171	2.29780126974233
YP_003043451.1	2.03806065362888	2.44967021566856	2.46097486612175	0.968021139095309	2.04244994610231	2.04297641214162	0.968021139095309	2.05568050276357	2.49238245344602	0.968021139095309	2.47041714429299	0.968021139095309	0.968021139095309	0.968021139095309	2.05044455870349	0.968021139095309	0.968021139095309	0.968021139095309	0.968021139095309	0.968021139095309	0.968021139095309	0.968021139095309	0.968021139095309	0.968021139095309	0.968021139095309	0.968021139095309	0.968021139095309	2.11702993386184	0.968021139095309	0.968021139095309	0.968021139095309	0.968021139095309	2.5634991776686	0.968021139095309	0.968021139095309	0.968021139095309	2.02568158070287	2.01045708411636	2.01541561269136	0.968021139095309	2.69361288460908	0.968021139095309	2.45716313895408	2.46341211970406	0.968021139095309	2.06349914561596	2.48952431353138	2.32620659630674	2.29780126974233
YP_003043452.1	0.968021139095309	0.968021139095309	0.968021139095309	0.968021139095309	0.968021139095309	0.968021139095309	0.968021139095309	0.968021139095309	2.06978300384714	2.04741070347401	0.968021139095309	0.968021139095309	2.05241638879187	0.968021139095309	0.968021139095309	2.04280758277581	0.968021139095309	2.07759116307449	0.968021139095309	0.968021139095309	0.968021139095309	0.968021139095309	0.968021139095309	0.968021139095309	0.968021139095309	0.968021139095309	0.968021139095309	1.79093570834536	0.968021139095309	0.968021139095309	0.968021139095309	0.968021139095309	0.968021139095309	0.968021139095309	0.968021139095309	0.968021139095309	0.968021139095309	2.41332648032321	2.71378749056913	2.67940401774489	2.00244901851139	0.968021139095309	0.968021139095309	0.968021139095309	0.968021139095309	2.22357914103092	2.48952431353138	2.47391774555295	2.29780126974233
YP_003043453.1	2.03806065362888	0.968021139095309	0.968021139095309	0.968021139095309	2.04244994610231	0.968021139095309	0.968021139095309	0.968021139095309	0.968021139095309	0.968021139095309	2.05326577058406	0.968021139095309	2.46928665646441	2.04835461504724	0.968021139095309	0.968021139095309	0.968021139095309	0.968021139095309	0.968021139095309	0.968021139095309	0.968021139095309	0.968021139095309	0.968021139095309	0.968021139095309	0.968021139095309	0.968021139095309	0.968021139095309	3.33217837501482	0.968021139095309	0.968021139095309	0.968021139095309	0.968021139095309	0.968021139095309	0.968021139095309	0.968021139095309	0.968021139095309	0.968021139095309	2.70607782250156	0.968021139095309	2.67940401774489	0.968021139095309	0.968021139095309	0.968021139095309	0.968021139095309	0.968021139095309	3.29765292801244	3.11048598410422	3.1839630797158	2.79197382330074
YP_003043454.1	0.968021139095309	0.968021139095309	0.968021139095309	0.968021139095309	0.968021139095309	0.968021139095309	0.968021139095309	0.968021139095309	0.968021139095309	3.38232708988962	0.968021139095309	3.22483434469167	0.968021139095309	0.968021139095309	2.05044455870349	0.968021139095309	0.968021139095309	0.968021139095309	0.968021139095309	0.968021139095309	0.968021139095309	0.968021139095309	0.968021139095309	0.968021139095309	0.968021139095309	0.968021139095309	0.968021139095309	0.968021139095309	0.968021139095309	2.13509676262961	2.56454131439397	2.86376134537985	2.5634991776686	0.968021139095309	2.56275621356463	0.968021139095309	0.968021139095309	2.70607782250156	2.41995118277279	2.39042566304364	2.00244901851139	2.44716340569697	2.45716313895408	0.968021139095309	0.968021139095309	2.06349914561596	1.61297704894355	1.66565387270179	2.12924549010008
YP_003043455.1	0.968021139095309	0.968021139095309	0.968021139095309	0.968021139095309	0.968021139095309	0.968021139095309	0.968021139095309	0.968021139095309	2.06978300384714	0.968021139095309	0.968021139095309	0.968021139095309	0.968021139095309	0.968021139095309	0.968021139095309	0.968021139095309	0.968021139095309	0.968021139095309	0.968021139095309	2.7713873388584	2.19418543621045	0.968021139095309	0.968021139095309	0.968021139095309	0.968021139095309	0.968021139095309	2.23834547805403	1.79093570834536	0.968021139095309	0.968021139095309	0.968021139095309	0.968021139095309	0.968021139095309	0.968021139095309	0.968021139095309	0.968021139095309	0.968021139095309	0.968021139095309	0.968021139095309	0.968021139095309	0.968021139095309	0.968021139095309	2.043311841169	0.968021139095309	0.968021139095309	2.22357914103092	2.48952431353138	2.32620659630674	1.92435355161162
YP_003043456.1	0.968021139095309	0.968021139095309	0.968021139095309	0.968021139095309	0.968021139095309	0.968021139095309	0.968021139095309	0.968021139095309	0.968021139095309	0.968021139095309	0.968021139095309	0.968021139095309	0.968021139095309	0.968021139095309	0.968021139095309	0.968021139095309	0.968021139095309	0.968021139095309	0.968021139095309	0.968021139095309	2.19418543621045	0.968021139095309	0.968021139095309	0.968021139095309	2.25039460135913	0.968021139095309	0.968021139095309	0.968021139095309	0.968021139095309	0.968021139095309	0.968021139095309	0.968021139095309	0.968021139095309	0.968021139095309	0.968021139095309	0.968021139095309	0.968021139095309	0.968021139095309	0.968021139095309	0.968021139095309	2.00244901851139	0.968021139095309	0.968021139095309	0.968021139095309	0.968021139095309	1.61047849178703	2.06763228136959	0.968021139095309	0.968021139095309
YP_003043457.1	0.968021139095309	0.968021139095309	0.968021139095309	0.968021139095309	0.968021139095309	0.968021139095309	0.968021139095309	0.968021139095309	0.968021139095309	0.968021139095309	0.968021139095309	0.968021139095309	0.968021139095309	0.968021139095309	0.968021139095309	0.968021139095309	0.968021139095309	0.968021139095309	0.968021139095309	0.968021139095309	0.968021139095309	0.968021139095309	0.968021139095309	0.968021139095309	0.968021139095309	0.968021139095309	0.968021139095309	0.968021139095309	0.968021139095309	0.968021139095309	0.968021139095309	0.968021139095309	0.968021139095309	0.968021139095309	0.968021139095309	0.968021139095309	0.968021139095309	0.968021139095309	0.968021139095309	0.968021139095309	0.968021139095309	0.968021139095309	0.968021139095309	0.968021139095309	0.968021139095309	1.61047849178703	1.61297704894355	0.968021139095309	1.92435355161162
YP_003043458.1	0.968021139095309	0.968021139095309	0.968021139095309	0.968021139095309	2.45601490092722	0.968021139095309	0.968021139095309	0.968021139095309	0.968021139095309	0.968021139095309	0.968021139095309	0.968021139095309	0.968021139095309	0.968021139095309	0.968021139095309	0.968021139095309	0.968021139095309	0.968021139095309	0.968021139095309	0.968021139095309	0.968021139095309	0.968021139095309	0.968021139095309	0.968021139095309	0.968021139095309	0.968021139095309	0.968021139095309	1.79093570834536	0.968021139095309	0.968021139095309	0.968021139095309	0.968021139095309	0.968021139095309	0.968021139095309	0.968021139095309	0.968021139095309	0.968021139095309	0.968021139095309	0.968021139095309	0.968021139095309	0.968021139095309	0.968021139095309	0.968021139095309	0.968021139095309	0.968021139095309	2.48403003651292	2.36679112948257	2.32620659630674	2.57116688516091
YP_003043459.1	7.43331335981492	7.56684980201729	6.95455949082723	7.18437145598651	7.10785864223435	7.22349836997954	7.25366980254373	7.45302022034664	7.43230818799684	7.51434680070187	7.18405592674079	7.27349397507674	7.26016027993204	7.18218827083068	7.44833334963439	7.43693504308252	7.38464844968987	7.44315654405481	5.08865826546516	5.20274341859296	5.65367319932176	5.44198172529206	7.14697259548555	5.6195681528297	4.65597718966032	8.43606437879973	6.29010529473303	6.9257822674241	5.56809824781547	6.45384952889874	6.49187736853878	6.15640442873537	5.72241910462694	0.968021139095309	6.42327882311413	5.93140551617046	6.63679793068346	6.37135271214621	5.8772713530073	6.3238725679533	6.43926712311249	6.85821751897692	6.89253585717193	6.75991474070892	6.13829659211153	5.296773468444	5.24779305006318	5.39457481447095	5.62353731160179
YP_003043460.1	4.36611076913498	4.28342001132021	4.60598494406655	3.81596462256695	4.11468432537322	3.90974205885936	4.01466080067604	4.32469605592576	3.4249716353876	3.00423631322472	4.31917899258837	2.77870796075483	3.5474988877733	3.92134838394585	4.13254571332304	3.90937726235909	3.70949211413292	3.05537167117462	2.83917942773727	4.13733847584906	3.24954001304692	3.83987874083864	3.25874643818354	3.28884665049693	3.56550641829804	0.968021139095309	3.73643436351232	3.94808453582083	3.62338907868509	3.54768947580785	4.19212380932912	4.16766568720822	4.2924467296226	2.37177883427208	3.82964117887744	3.5801421493412	4.41423414224156	3.72481664540271	3.47348967075498	3.90597836255361	4.11562001148287	3.89422877899722	4.11661334969046	3.80463544490744	3.36961292751604	3.35657956082674	2.96233081608416	3.01865034705111	3.4176709538887
YP_003043461.1	4.28427719366599	4.65221113972056	4.60598494406655	4.81474425793175	5.05893752349289	4.95800347461871	4.78733762485431	4.75921416340752	4.26902536127904	3.80338473013412	4.62285333918389	4.24106860791669	4.03732851645845	4.3079365557939	4.74661189052205	4.1154848589365	4.06120322318543	3.73851381001231	0.968021139095309	2.7713873388584	3.96987994891982	4.24482779144186	3.98074786254674	3.0234503266177	3.34125578010376	2.67794477008123	2.23834547805403	3.74802283573125	4.3007592654103	3.98494722042135	4.38929535789491	4.05810338755815	4.47672301825207	0.968021139095309	3.68570053496357	3.74294568034954	4.62313619648009	4.13414508520667	4.38983005323798	4.17995819197453	4.20142157337236	4.58120663608831	4.95883351166405	4.86018299835973	4.11092732147575	3.79603211612428	3.30526801462026	3.69427962775679	3.93081174209728
YP_003043462.1	4.94581891851728	4.65221113972056	4.67263223976904	4.13909133753844	2.99579650399561	0.968021139095309	0.968021139095309	0.968021139095309	0.968021139095309	4.67560133529645	4.92926404707859	4.04810308836546	4.13694030186958	3.38413266807788	0.968021139095309	0.968021139095309	0.968021139095309	0.968021139095309	2.33421424409177	3.61946183405227	4.22569362616006	3.98824732069681	2.19979418451091	0.968021139095309	0.968021139095309	0.968021139095309	2.23834547805403	4.54629881755821	3.62338907868509	4.10472725017311	0.968021139095309	0.968021139095309	0.968021139095309	0.968021139095309	0.968021139095309	3.39528681166875	4.48733279623139	4.64904577834977	4.72175423687454	4.7243500457596	3.58365505880545	0.968021139095309	0.968021139095309	2.04800372321519	0.968021139095309	2.95552289725672	2.79457897756155	3.01865034705111	2.97900783629874
YP_003043463.1	0.968021139095309	0.968021139095309	0.968021139095309	0.968021139095309	0.968021139095309	0.968021139095309	0.968021139095309	0.968021139095309	0.968021139095309	0.968021139095309	0.968021139095309	0.968021139095309	0.968021139095309	0.968021139095309	0.968021139095309	0.968021139095309	0.968021139095309	0.968021139095309	0.968021139095309	0.968021139095309	2.98737195146566	3.00165136637408	0.968021139095309	0.968021139095309	0.968021139095309	0.968021139095309	0.968021139095309	0.968021139095309	2.96007090586808	2.13509676262961	0.968021139095309	0.968021139095309	0.968021139095309	0.968021139095309	0.968021139095309	0.968021139095309	0.968021139095309	2.41332648032321	2.94963006202582	1.99333384372125	0.968021139095309	0.968021139095309	0.968021139095309	0.968021139095309	0.968021139095309	0.968021139095309	0.968021139095309	0.968021139095309	0.968021139095309
YP_003043464.1	0.968021139095309	0.968021139095309	0.968021139095309	0.968021139095309	0.968021139095309	0.968021139095309	0.968021139095309	0.968021139095309	0.968021139095309	0.968021139095309	0.968021139095309	0.968021139095309	0.968021139095309	0.968021139095309	0.968021139095309	0.968021139095309	0.968021139095309	0.968021139095309	0.968021139095309	0.968021139095309	0.968021139095309	0.968021139095309	0.968021139095309	0.968021139095309	0.968021139095309	0.968021139095309	0.968021139095309	1.79093570834536	0.968021139095309	2.57889468266249	0.968021139095309	0.968021139095309	0.968021139095309	0.968021139095309	0.968021139095309	0.968021139095309	0.968021139095309	0.968021139095309	0.968021139095309	0.968021139095309	2.00244901851139	0.968021139095309	0.968021139095309	0.968021139095309	0.968021139095309	2.95552289725672	2.88126208858791	2.47391774555295	2.6866523857604
YP_003043465.1	2.03806065362888	0.968021139095309	0.968021139095309	0.968021139095309	0.968021139095309	2.75652089458405	2.75516596522669	2.77615077125995	2.49238245344602	2.04741070347401	2.05326577058406	0.968021139095309	0.968021139095309	0.968021139095309	0.968021139095309	2.45649136488135	0.968021139095309	2.07759116307449	5.56329857711504	5.85101433310605	2.6566820401023	3.4847657314862	2.19979418451091	0.968021139095309	0.968021139095309	0.968021139095309	2.71451620084411	2.72294522424047	3.78774954606711	0.968021139095309	3.52745641964885	3.11444172532843	3.34360237308929	0.968021139095309	3.13142927951818	4.98566258878521	0.968021139095309	0.968021139095309	2.94963006202582	2.91170445924071	2.40262098819153	0.968021139095309	2.45716313895408	0.968021139095309	0.968021139095309	3.35657956082674	2.79457897756155	3.69427962775679	3.28698654038969
YP_003043466.1	6.42779523340124	6.70110113050529	6.55872851420861	6.15297572086197	6.49518846593787	6.19434399737152	6.05080316317243	6.18238177876672	6.35218934389903	6.41458821864019	6.83399865272854	6.57094314202157	7.09883894849055	6.58199839666831	6.65524704675305	6.98480549234947	6.33528074657302	6.11854416791246	3.19573982851949	3.39223730944841	4.71529532078093	4.24482779144186	3.66669642737278	4.4918412964481	4.99288887633136	4.66430817368308	4.19042041113977	5.68852591991937	4.06757436639087	5.00784019613144	5.48881389680625	5.46099716908895	5.86040911319246	2.37177883427208	5.20377432137181	4.78037779495362	5.87803054099667	5.39972463108985	5.25853548013612	5.20078550327168	5.51755005884523	5.57186923381699	5.78267193034	5.85346308041904	5.99183823002329	4.60062857099013	4.51251642136828	4.35867975807577	4.43059885539129
YP_003043467.1	6.65449670591993	6.62084937670228	6.46835636092488	6.50615701805083	6.58332328293562	6.30229694351629	6.34096700624256	6.43661044027511	6.24231879138369	6.59667291400257	6.86305250004675	6.8152717290155	6.70927094735901	6.97372497905515	6.85545237486508	6.84909560909003	6.37696268516968	6.51362691440824	2.83917942773727	3.39223730944841	5.89127139579183	5.79932865302263	5.79036872806757	6.30184565769084	5.7811937505602	6.22531145934906	5.51967223029487	6.85418338041984	5.84880379666705	5.98451684128746	5.98826852154139	5.80073043222881	5.56977631439643	0.968021139095309	6.42327882311413	6.11693509935468	6.12546117604549	5.6657217138328	5.29866966111416	5.525824422891	5.78838537866666	6.28309520587476	5.97783892557359	6.1850897737044	5.75800576401045	5.00846662758284	5.05363142839095	4.8562664834094	4.60044025480093
YP_003043468.1	0.968021139095309	0.968021139095309	0.968021139095309	0.968021139095309	0.968021139095309	0.968021139095309	0.968021139095309	0.968021139095309	0.968021139095309	0.968021139095309	0.968021139095309	0.968021139095309	0.968021139095309	0.968021139095309	0.968021139095309	0.968021139095309	0.968021139095309	0.968021139095309	0.968021139095309	0.968021139095309	0.968021139095309	0.968021139095309	0.968021139095309	0.968021139095309	0.968021139095309	0.968021139095309	0.968021139095309	1.79093570834536	0.968021139095309	2.13509676262961	0.968021139095309	2.1127234634291	0.968021139095309	0.968021139095309	0.968021139095309	0.968021139095309	0.968021139095309	0.968021139095309	2.01541561269136	0.968021139095309	0.968021139095309	0.968021139095309	0.968021139095309	0.968021139095309	0.968021139095309	2.22357914103092	2.2282501738363	0.968021139095309	1.92435355161162
YP_003043469.1	0.968021139095309	0.968021139095309	0.968021139095309	0.968021139095309	0.968021139095309	0.968021139095309	0.968021139095309	0.968021139095309	0.968021139095309	0.968021139095309	0.968021139095309	0.968021139095309	0.968021139095309	0.968021139095309	0.968021139095309	0.968021139095309	0.968021139095309	0.968021139095309	0.968021139095309	0.968021139095309	0.968021139095309	0.968021139095309	0.968021139095309	0.968021139095309	0.968021139095309	0.968021139095309	0.968021139095309	1.79093570834536	0.968021139095309	0.968021139095309	0.968021139095309	0.968021139095309	0.968021139095309	0.968021139095309	0.968021139095309	0.968021139095309	0.968021139095309	0.968021139095309	0.968021139095309	2.39042566304364	2.00244901851139	0.968021139095309	0.968021139095309	0.968021139095309	0.968021139095309	2.06349914561596	1.87283838775055	2.32620659630674	2.29780126974233
YP_003043470.1	0.968021139095309	0.968021139095309	2.46097486612175	0.968021139095309	2.04244994610231	0.968021139095309	0.968021139095309	0.968021139095309	0.968021139095309	0.968021139095309	2.05326577058406	2.05733751775023	2.05241638879187	2.04835461504724	0.968021139095309	0.968021139095309	0.968021139095309	0.968021139095309	0.968021139095309	0.968021139095309	2.19418543621045	0.968021139095309	0.968021139095309	0.968021139095309	2.25039460135913	0.968021139095309	0.968021139095309	3.23109969673418	0.968021139095309	0.968021139095309	0.968021139095309	2.86376134537985	0.968021139095309	0.968021139095309	0.968021139095309	0.968021139095309	0.968021139095309	2.94113072365747	2.41995118277279	0.968021139095309	2.40262098819153	0.968021139095309	0.968021139095309	0.968021139095309	0.968021139095309	3.87719158740551	3.67296423328968	3.79677145115743	3.93081174209728
YP_003043471.1	2.03806065362888	2.03768875251022	0.968021139095309	0.968021139095309	2.04244994610231	0.968021139095309	2.04210055111387	0.968021139095309	0.968021139095309	0.968021139095309	0.968021139095309	0.968021139095309	0.968021139095309	0.968021139095309	0.968021139095309	0.968021139095309	0.968021139095309	0.968021139095309	0.968021139095309	0.968021139095309	0.968021139095309	0.968021139095309	2.19979418451091	0.968021139095309	0.968021139095309	2.67794477008123	0.968021139095309	1.79093570834536	0.968021139095309	0.968021139095309	0.968021139095309	0.968021139095309	0.968021139095309	0.968021139095309	0.968021139095309	0.968021139095309	0.968021139095309	0.968021139095309	2.01541561269136	0.968021139095309	0.968021139095309	0.968021139095309	0.968021139095309	0.968021139095309	0.968021139095309	2.69520619502566	2.60020945164904	2.32620659630674	2.29780126974233
YP_003043472.1	2.45016590863649	2.03768875251022	0.968021139095309	2.05338224722773	2.04244994610231	2.04297641214162	2.75516596522669	2.47363053711203	2.49238245344602	0.968021139095309	2.05326577058406	2.05733751775023	0.968021139095309	2.76483633102685	2.76806559304347	2.45649136488135	2.48381348027143	2.80990530837945	0.968021139095309	0.968021139095309	0.968021139095309	0.968021139095309	0.968021139095309	0.968021139095309	0.968021139095309	0.968021139095309	0.968021139095309	0.968021139095309	0.968021139095309	0.968021139095309	0.968021139095309	0.968021139095309	0.968021139095309	0.968021139095309	0.968021139095309	0.968021139095309	0.968021139095309	0.968021139095309	0.968021139095309	0.968021139095309	2.00244901851139	0.968021139095309	0.968021139095309	0.968021139095309	0.968021139095309	2.59438688341671	2.36679112948257	1.94546151049209	2.29780126974233
YP_003043473.1	4.65310837878634	4.44259943966377	3.80077442443468	3.81596462256695	4.4537944904585	3.66775460818778	3.66595148272253	3.55397964715822	4.26902536127904	4.12577584750848	4.31917899258837	4.24106860791669	4.55079847626835	4.39003429193626	3.68310360634624	3.52837590715437	4.50255641462254	4.45725974024857	2.83917942773727	2.7713873388584	3.82200588143741	3.67374969817788	4.23701622605981	4.0162177594942	3.92703923816597	4.66430817368308	3.54478654236065	3.81795954059089	3.78774954606711	3.70930118423839	3.34500539420402	3.11444172532843	4.19045229475832	0.968021139095309	4.18926034060473	3.1809066323453	3.16715977407659	2.94113072365747	3.14834364874105	3.10768335933795	2.92738346806233	3.6529788739735	3.19934509949455	3.20788317015456	2.58284433822015	3.29765292801244	3.76210814711811	3.33077817916959	3.3539205125676
YP_003043474.1	0.968021139095309	2.03768875251022	2.04617352499744	2.47057216212115	0.968021139095309	0.968021139095309	0.968021139095309	0.968021139095309	0.968021139095309	0.968021139095309	0.968021139095309	0.968021139095309	0.968021139095309	0.968021139095309	0.968021139095309	0.968021139095309	0.968021139095309	0.968021139095309	0.968021139095309	0.968021139095309	0.968021139095309	0.968021139095309	2.19979418451091	0.968021139095309	0.968021139095309	0.968021139095309	0.968021139095309	1.79093570834536	0.968021139095309	2.13509676262961	0.968021139095309	0.968021139095309	0.968021139095309	0.968021139095309	0.968021139095309	0.968021139095309	0.968021139095309	0.968021139095309	0.968021139095309	0.968021139095309	2.00244901851139	0.968021139095309	0.968021139095309	0.968021139095309	0.968021139095309	1.61047849178703	1.61297704894355	1.94546151049209	2.29780126974233
YP_003043475.1	0.968021139095309	0.968021139095309	0.968021139095309	0.968021139095309	0.968021139095309	0.968021139095309	0.968021139095309	0.968021139095309	0.968021139095309	0.968021139095309	0.968021139095309	0.968021139095309	0.968021139095309	0.968021139095309	0.968021139095309	0.968021139095309	0.968021139095309	0.968021139095309	0.968021139095309	0.968021139095309	2.19418543621045	0.968021139095309	0.968021139095309	0.968021139095309	2.25039460135913	0.968021139095309	2.23834547805403	1.79093570834536	0.968021139095309	2.57889468266249	0.968021139095309	0.968021139095309	0.968021139095309	0.968021139095309	0.968021139095309	0.968021139095309	0.968021139095309	2.01045708411636	2.01541561269136	0.968021139095309	0.968021139095309	0.968021139095309	2.043311841169	2.04800372321519	0.968021139095309	2.36167529230033	2.48952431353138	2.32620659630674	2.29780126974233
YP_003043476.1	0.968021139095309	0.968021139095309	0.968021139095309	0.968021139095309	2.04244994610231	2.04297641214162	2.04210055111387	0.968021139095309	2.06978300384714	0.968021139095309	0.968021139095309	2.05733751775023	0.968021139095309	0.968021139095309	0.968021139095309	2.7562597367592	0.968021139095309	0.968021139095309	0.968021139095309	0.968021139095309	2.19418543621045	0.968021139095309	0.968021139095309	0.968021139095309	0.968021139095309	0.968021139095309	0.968021139095309	1.79093570834536	0.968021139095309	0.968021139095309	2.12423148172643	2.1127234634291	0.968021139095309	0.968021139095309	0.968021139095309	0.968021139095309	0.968021139095309	0.968021139095309	0.968021139095309	1.99333384372125	2.00244901851139	0.968021139095309	0.968021139095309	0.968021139095309	0.968021139095309	2.78821048262566	2.36679112948257	2.60442006163545	2.29780126974233
YP_003043477.1	2.03806065362888	2.98768698873091	2.04617352499744	2.05338224722773	2.04244994610231	0.968021139095309	2.04210055111387	0.968021139095309	0.968021139095309	0.968021139095309	2.47041714429299	0.968021139095309	2.05241638879187	0.968021139095309	0.968021139095309	2.04280758277581	0.968021139095309	0.968021139095309	0.968021139095309	0.968021139095309	0.968021139095309	0.968021139095309	0.968021139095309	2.21818384739287	0.968021139095309	0.968021139095309	0.968021139095309	2.11702993386184	0.968021139095309	0.968021139095309	2.12423148172643	0.968021139095309	0.968021139095309	0.968021139095309	0.968021139095309	2.15260494414899	2.02568158070287	2.41332648032321	2.41995118277279	2.39042566304364	2.00244901851139	0.968021139095309	2.45716313895408	0.968021139095309	0.968021139095309	3.46720321694428	3.17866425017605	3.52463253835697	3.14205258540791
YP_003043478.1	0.968021139095309	0.968021139095309	0.968021139095309	0.968021139095309	0.968021139095309	0.968021139095309	0.968021139095309	0.968021139095309	2.06978300384714	0.968021139095309	0.968021139095309	2.05733751775023	0.968021139095309	0.968021139095309	2.05044455870349	0.968021139095309	0.968021139095309	0.968021139095309	0.968021139095309	0.968021139095309	0.968021139095309	2.20367157456281	0.968021139095309	0.968021139095309	0.968021139095309	0.968021139095309	0.968021139095309	0.968021139095309	0.968021139095309	0.968021139095309	2.12423148172643	0.968021139095309	0.968021139095309	0.968021139095309	0.968021139095309	0.968021139095309	0.968021139095309	0.968021139095309	2.01541561269136	0.968021139095309	2.40262098819153	0.968021139095309	0.968021139095309	0.968021139095309	0.968021139095309	1.86938703245909	2.48952431353138	1.94546151049209	1.65032281723749
YP_003043479.1	0.968021139095309	0.968021139095309	0.968021139095309	0.968021139095309	2.04244994610231	0.968021139095309	0.968021139095309	0.968021139095309	0.968021139095309	2.04741070347401	0.968021139095309	0.968021139095309	0.968021139095309	0.968021139095309	0.968021139095309	0.968021139095309	0.968021139095309	0.968021139095309	0.968021139095309	0.968021139095309	0.968021139095309	0.968021139095309	0.968021139095309	0.968021139095309	0.968021139095309	0.968021139095309	0.968021139095309	0.968021139095309	0.968021139095309	0.968021139095309	0.968021139095309	0.968021139095309	0.968021139095309	0.968021139095309	0.968021139095309	0.968021139095309	0.968021139095309	0.968021139095309	0.968021139095309	0.968021139095309	0.968021139095309	0.968021139095309	0.968021139095309	0.968021139095309	0.968021139095309	1.61047849178703	1.61297704894355	0.968021139095309	0.968021139095309
YP_003043480.1	0.968021139095309	0.968021139095309	0.968021139095309	0.968021139095309	0.968021139095309	0.968021139095309	0.968021139095309	0.968021139095309	0.968021139095309	0.968021139095309	0.968021139095309	0.968021139095309	0.968021139095309	0.968021139095309	0.968021139095309	0.968021139095309	0.968021139095309	0.968021139095309	0.968021139095309	0.968021139095309	0.968021139095309	0.968021139095309	0.968021139095309	0.968021139095309	0.968021139095309	0.968021139095309	0.968021139095309	2.35832584827652	0.968021139095309	0.968021139095309	0.968021139095309	0.968021139095309	0.968021139095309	0.968021139095309	0.968021139095309	2.15260494414899	0.968021139095309	0.968021139095309	0.968021139095309	1.99333384372125	2.69361288460908	0.968021139095309	0.968021139095309	0.968021139095309	0.968021139095309	2.59438688341671	2.60020945164904	2.60442006163545	1.92435355161162
YP_003043481.1	0.968021139095309	0.968021139095309	0.968021139095309	0.968021139095309	0.968021139095309	0.968021139095309	0.968021139095309	0.968021139095309	0.968021139095309	0.968021139095309	0.968021139095309	0.968021139095309	0.968021139095309	0.968021139095309	0.968021139095309	0.968021139095309	0.968021139095309	0.968021139095309	0.968021139095309	2.28196400376165	0.968021139095309	0.968021139095309	0.968021139095309	0.968021139095309	0.968021139095309	0.968021139095309	0.968021139095309	1.79093570834536	0.968021139095309	0.968021139095309	0.968021139095309	0.968021139095309	0.968021139095309	0.968021139095309	0.968021139095309	0.968021139095309	0.968021139095309	0.968021139095309	2.01541561269136	1.99333384372125	0.968021139095309	0.968021139095309	0.968021139095309	0.968021139095309	0.968021139095309	2.06349914561596	2.7013176496878	2.47391774555295	2.57116688516091
YP_003043482.1	0.968021139095309	0.968021139095309	0.968021139095309	0.968021139095309	2.45601490092722	0.968021139095309	0.968021139095309	3.9371125434252	0.968021139095309	4.12577584750848	4.47911591611521	2.05733751775023	3.5474988877733	5.12221799801753	4.97644223953565	5.10834050684166	4.71362889238938	4.28647524455354	0.968021139095309	0.968021139095309	0.968021139095309	0.968021139095309	0.968021139095309	0.968021139095309	5.44045139132469	4.74997221848675	0.968021139095309	0.968021139095309	0.968021139095309	0.968021139095309	4.98269517931369	4.36414743031534	5.72241910462694	0.968021139095309	4.29123701632785	0.968021139095309	0.968021139095309	0.968021139095309	0.968021139095309	0.968021139095309	0.968021139095309	0.968021139095309	0.968021139095309	0.968021139095309	0.968021139095309	2.06349914561596	1.61297704894355	2.15444798804551	1.65032281723749
YP_003043483.1	0.968021139095309	0.968021139095309	0.968021139095309	0.968021139095309	0.968021139095309	0.968021139095309	0.968021139095309	0.968021139095309	0.968021139095309	0.968021139095309	0.968021139095309	0.968021139095309	0.968021139095309	0.968021139095309	0.968021139095309	0.968021139095309	0.968021139095309	0.968021139095309	0.968021139095309	0.968021139095309	2.6566820401023	0.968021139095309	0.968021139095309	2.21818384739287	0.968021139095309	0.968021139095309	0.968021139095309	3.23109969673418	0.968021139095309	0.968021139095309	0.968021139095309	2.1127234634291	2.12344305330424	0.968021139095309	0.968021139095309	0.968021139095309	2.02568158070287	2.41332648032321	2.01541561269136	1.99333384372125	2.40262098819153	0.968021139095309	0.968021139095309	2.04800372321519	0.968021139095309	3.51929783847458	3.76210814711811	3.69427962775679	3.74780300451891
YP_003043484.1	0.968021139095309	0.968021139095309	0.968021139095309	0.968021139095309	2.04244994610231	0.968021139095309	0.968021139095309	2.05568050276357	2.06978300384714	0.968021139095309	2.05326577058406	0.968021139095309	2.46928665646441	0.968021139095309	0.968021139095309	0.968021139095309	2.06333627234638	0.968021139095309	0.968021139095309	0.968021139095309	0.968021139095309	0.968021139095309	0.968021139095309	0.968021139095309	0.968021139095309	0.968021139095309	0.968021139095309	0.968021139095309	2.17609281504443	2.13509676262961	0.968021139095309	0.968021139095309	0.968021139095309	0.968021139095309	0.968021139095309	0.968021139095309	0.968021139095309	0.968021139095309	0.968021139095309	0.968021139095309	0.968021139095309	0.968021139095309	0.968021139095309	0.968021139095309	0.968021139095309	2.06349914561596	2.36679112948257	2.32620659630674	2.29780126974233
YP_003043485.1	0.968021139095309	0.968021139095309	0.968021139095309	0.968021139095309	0.968021139095309	0.968021139095309	0.968021139095309	0.968021139095309	0.968021139095309	0.968021139095309	0.968021139095309	0.968021139095309	0.968021139095309	0.968021139095309	0.968021139095309	0.968021139095309	0.968021139095309	0.968021139095309	0.968021139095309	0.968021139095309	0.968021139095309	0.968021139095309	2.19979418451091	0.968021139095309	0.968021139095309	0.968021139095309	0.968021139095309	3.33217837501482	0.968021139095309	0.968021139095309	0.968021139095309	0.968021139095309	0.968021139095309	0.968021139095309	0.968021139095309	0.968021139095309	0.968021139095309	2.01045708411636	0.968021139095309	0.968021139095309	0.968021139095309	0.968021139095309	0.968021139095309	0.968021139095309	0.968021139095309	2.22357914103092	2.36679112948257	1.94546151049209	1.92435355161162
YP_003043486.1	0.968021139095309	0.968021139095309	0.968021139095309	0.968021139095309	0.968021139095309	0.968021139095309	0.968021139095309	0.968021139095309	2.49238245344602	2.46262244905141	0.968021139095309	0.968021139095309	0.968021139095309	0.968021139095309	0.968021139095309	0.968021139095309	0.968021139095309	0.968021139095309	0.968021139095309	0.968021139095309	0.968021139095309	0.968021139095309	0.968021139095309	0.968021139095309	0.968021139095309	0.968021139095309	0.968021139095309	0.968021139095309	0.968021139095309	0.968021139095309	0.968021139095309	0.968021139095309	0.968021139095309	0.968021139095309	0.968021139095309	0.968021139095309	0.968021139095309	0.968021139095309	0.968021139095309	0.968021139095309	0.968021139095309	0.968021139095309	0.968021139095309	0.968021139095309	0.968021139095309	1.86938703245909	1.87283838775055	2.60442006163545	2.29780126974233
YP_003043487.1	2.03806065362888	2.44967021566856	2.04617352499744	2.05338224722773	0.968021139095309	2.4567162833194	2.04210055111387	0.968021139095309	3.24736638453034	0.968021139095309	0.968021139095309	0.968021139095309	2.05241638879187	0.968021139095309	0.968021139095309	0.968021139095309	2.48381348027143	3.43978122245175	0.968021139095309	0.968021139095309	0.968021139095309	0.968021139095309	0.968021139095309	2.68814354164175	0.968021139095309	2.67794477008123	2.23834547805403	1.79093570834536	0.968021139095309	2.13509676262961	0.968021139095309	0.968021139095309	0.968021139095309	2.37177883427208	0.968021139095309	0.968021139095309	0.968021139095309	0.968021139095309	2.01541561269136	0.968021139095309	0.968021139095309	0.968021139095309	0.968021139095309	0.968021139095309	0.968021139095309	2.59438688341671	2.36679112948257	2.60442006163545	2.12924549010008
YP_003043488.1	0.968021139095309	0.968021139095309	0.968021139095309	0.968021139095309	0.968021139095309	0.968021139095309	0.968021139095309	0.968021139095309	0.968021139095309	0.968021139095309	0.968021139095309	0.968021139095309	0.968021139095309	0.968021139095309	0.968021139095309	0.968021139095309	0.968021139095309	0.968021139095309	0.968021139095309	0.968021139095309	0.968021139095309	0.968021139095309	0.968021139095309	0.968021139095309	2.25039460135913	0.968021139095309	0.968021139095309	1.79093570834536	0.968021139095309	0.968021139095309	0.968021139095309	0.968021139095309	0.968021139095309	0.968021139095309	0.968021139095309	0.968021139095309	0.968021139095309	0.968021139095309	2.41995118277279	1.99333384372125	2.00244901851139	0.968021139095309	0.968021139095309	0.968021139095309	0.968021139095309	2.22357914103092	2.36679112948257	2.15444798804551	1.92435355161162
YP_003043489.1	0.968021139095309	2.03768875251022	0.968021139095309	0.968021139095309	0.968021139095309	0.968021139095309	0.968021139095309	0.968021139095309	0.968021139095309	0.968021139095309	0.968021139095309	0.968021139095309	0.968021139095309	0.968021139095309	0.968021139095309	0.968021139095309	0.968021139095309	0.968021139095309	0.968021139095309	0.968021139095309	0.968021139095309	0.968021139095309	0.968021139095309	0.968021139095309	0.968021139095309	2.21039800011707	0.968021139095309	2.35832584827652	0.968021139095309	0.968021139095309	0.968021139095309	2.86376134537985	2.88012837566576	0.968021139095309	2.87927097729106	2.60199109181986	0.968021139095309	3.31119604393589	3.84981836183455	3.27794065130187	3.7076251577214	3.36008703172744	2.45716313895408	0.968021139095309	0.968021139095309	3.23599974605956	3.03853818215573	2.60442006163545	2.44288449432005
YP_003043490.1	2.03806065362888	0.968021139095309	0.968021139095309	2.05338224722773	2.04244994610231	0.968021139095309	0.968021139095309	2.05568050276357	2.06978300384714	0.968021139095309	0.968021139095309	2.05733751775023	0.968021139095309	2.46387934942479	2.46666188649508	0.968021139095309	2.78795942801209	0.968021139095309	0.968021139095309	0.968021139095309	2.6566820401023	2.20367157456281	0.968021139095309	0.968021139095309	2.73025147272922	2.21039800011707	0.968021139095309	2.11702993386184	2.17609281504443	2.57889468266249	2.12423148172643	0.968021139095309	0.968021139095309	0.968021139095309	0.968021139095309	0.968021139095309	0.968021139095309	3.13923555756496	2.71378749056913	0.968021139095309	3.29566682085343	2.74542587296849	2.45716313895408	2.76429403897919	2.58284433822015	3.29765292801244	3.11048598410422	2.60442006163545	2.57116688516091
YP_003043491.1	0.968021139095309	0.968021139095309	0.968021139095309	2.47057216212115	2.45601490092722	2.4567162833194	2.45554940127835	2.05568050276357	2.49238245344602	0.968021139095309	2.05326577058406	2.05733751775023	2.05241638879187	2.04835461504724	0.968021139095309	0.968021139095309	0.968021139095309	2.07759116307449	0.968021139095309	0.968021139095309	0.968021139095309	0.968021139095309	0.968021139095309	0.968021139095309	0.968021139095309	0.968021139095309	0.968021139095309	1.79093570834536	0.968021139095309	0.968021139095309	0.968021139095309	0.968021139095309	0.968021139095309	0.968021139095309	0.968021139095309	0.968021139095309	3.34060637275565	3.46349480760624	3.73543174358792	2.91170445924071	3.92648637177223	4.00077949993414	3.79473130322573	3.67809208362299	3.36961292751604	2.87466284515093	2.60020945164904	3.01865034705111	2.57116688516091
YP_003043492.1	0.968021139095309	0.968021139095309	0.968021139095309	0.968021139095309	0.968021139095309	0.968021139095309	0.968021139095309	0.968021139095309	0.968021139095309	0.968021139095309	0.968021139095309	0.968021139095309	0.968021139095309	0.968021139095309	0.968021139095309	0.968021139095309	0.968021139095309	0.968021139095309	0.968021139095309	0.968021139095309	0.968021139095309	0.968021139095309	0.968021139095309	0.968021139095309	0.968021139095309	0.968021139095309	0.968021139095309	0.968021139095309	0.968021139095309	0.968021139095309	0.968021139095309	0.968021139095309	0.968021139095309	0.968021139095309	0.968021139095309	0.968021139095309	0.968021139095309	0.968021139095309	0.968021139095309	0.968021139095309	0.968021139095309	0.968021139095309	0.968021139095309	0.968021139095309	0.968021139095309	0.968021139095309	0.968021139095309	0.968021139095309	0.968021139095309
YP_003043493.1	0.968021139095309	0.968021139095309	0.968021139095309	2.05338224722773	2.04244994610231	0.968021139095309	2.04210055111387	2.05568050276357	0.968021139095309	2.46262244905141	0.968021139095309	2.05733751775023	0.968021139095309	0.968021139095309	0.968021139095309	0.968021139095309	2.48381348027143	0.968021139095309	0.968021139095309	0.968021139095309	0.968021139095309	2.66912729551597	0.968021139095309	2.21818384739287	0.968021139095309	0.968021139095309	0.968021139095309	1.79093570834536	0.968021139095309	0.968021139095309	0.968021139095309	0.968021139095309	0.968021139095309	0.968021139095309	0.968021139095309	0.968021139095309	0.968021139095309	2.70607782250156	0.968021139095309	2.91170445924071	0.968021139095309	0.968021139095309	0.968021139095309	0.968021139095309	2.1380886386694	2.36167529230033	2.48952431353138	2.15444798804551	2.29780126974233
YP_003043494.1	3.89910894709679	3.51816108528831	4.30293434017906	4.13909133753844	3.66667085401071	2.4567162833194	2.45554940127835	0.968021139095309	2.49238245344602	3.67687375826425	3.54918604576895	3.94067095621356	3.68714860468262	4.22077958036294	2.05044455870349	2.04280758277581	0.968021139095309	0.968021139095309	0.968021139095309	2.7713873388584	2.19418543621045	3.00165136637408	2.19979418451091	0.968021139095309	2.25039460135913	0.968021139095309	2.23834547805403	3.00215575780153	0.968021139095309	0.968021139095309	0.968021139095309	2.1127234634291	0.968021139095309	0.968021139095309	0.968021139095309	2.15260494414899	2.96719558080582	2.70607782250156	3.47348967075498	1.99333384372125	0.968021139095309	2.03580818267191	0.968021139095309	0.968021139095309	0.968021139095309	3.99070029017353	3.80461356363256	4.21967849506142	5.01442824859175
YP_003043495.1	4.19741440950267	4.44259943966377	4.85571014267166	4.55307330804671	5.10744405494816	4.66494946897854	5.28567042348719	4.98931809842913	5.47695265231171	4.38784617413071	4.98338522559594	4.56237597826536	5.13234801985108	4.9172272471559	4.97644223953565	5.24473780439776	5.15945056822586	4.45725974024857	0.968021139095309	0.968021139095309	0.968021139095309	0.968021139095309	0.968021139095309	0.968021139095309	0.968021139095309	2.67794477008123	0.968021139095309	4.17683350245956	0.968021139095309	3.15180519061874	0.968021139095309	2.54932210730358	0.968021139095309	0.968021139095309	3.52493656278346	0.968021139095309	4.07699015406981	3.94442939335967	3.95550501024163	3.90597836255361	3.44731439578445	2.74542587296849	2.7570397386675	3.38346152394674	3.71506556823065	4.16156103436961	3.99959717735299	4.48525156481125	5.48657125927382
YP_003043496.1	0.968021139095309	0.968021139095309	2.46097486612175	0.968021139095309	0.968021139095309	0.968021139095309	0.968021139095309	0.968021139095309	0.968021139095309	0.968021139095309	0.968021139095309	0.968021139095309	2.46928665646441	0.968021139095309	0.968021139095309	2.04280758277581	0.968021139095309	0.968021139095309	0.968021139095309	0.968021139095309	0.968021139095309	0.968021139095309	0.968021139095309	0.968021139095309	0.968021139095309	0.968021139095309	0.968021139095309	1.79093570834536	2.17609281504443	0.968021139095309	0.968021139095309	0.968021139095309	0.968021139095309	0.968021139095309	0.968021139095309	0.968021139095309	0.968021139095309	0.968021139095309	0.968021139095309	0.968021139095309	0.968021139095309	2.03580818267191	0.968021139095309	0.968021139095309	0.968021139095309	2.06349914561596	2.2282501738363	2.15444798804551	2.44288449432005
YP_003043497.1	0.968021139095309	0.968021139095309	2.04617352499744	0.968021139095309	0.968021139095309	0.968021139095309	0.968021139095309	2.47363053711203	2.49238245344602	0.968021139095309	0.968021139095309	0.968021139095309	0.968021139095309	2.04835461504724	0.968021139095309	0.968021139095309	0.968021139095309	0.968021139095309	0.968021139095309	0.968021139095309	2.19418543621045	0.968021139095309	0.968021139095309	2.21818384739287	0.968021139095309	0.968021139095309	2.23834547805403	0.968021139095309	0.968021139095309	0.968021139095309	0.968021139095309	0.968021139095309	0.968021139095309	0.968021139095309	0.968021139095309	3.1809066323453	2.43365686686404	2.41332648032321	2.41995118277279	1.99333384372125	0.968021139095309	0.968021139095309	0.968021139095309	2.04800372321519	0.968021139095309	2.22357914103092	1.87283838775055	2.60442006163545	2.97900783629874
YP_003043498.1	2.03806065362888	0.968021139095309	2.04617352499744	0.968021139095309	2.04244994610231	2.99669265365069	2.04210055111387	0.968021139095309	0.968021139095309	0.968021139095309	2.05326577058406	0.968021139095309	0.968021139095309	0.968021139095309	0.968021139095309	0.968021139095309	0.968021139095309	0.968021139095309	0.968021139095309	0.968021139095309	0.968021139095309	0.968021139095309	2.19979418451091	0.968021139095309	0.968021139095309	0.968021139095309	0.968021139095309	1.79093570834536	0.968021139095309	0.968021139095309	0.968021139095309	0.968021139095309	0.968021139095309	0.968021139095309	0.968021139095309	0.968021139095309	0.968021139095309	0.968021139095309	0.968021139095309	0.968021139095309	0.968021139095309	0.968021139095309	0.968021139095309	0.968021139095309	0.968021139095309	2.48403003651292	2.48952431353138	2.60442006163545	2.44288449432005
YP_003043499.1	0.968021139095309	0.968021139095309	0.968021139095309	0.968021139095309	0.968021139095309	0.968021139095309	0.968021139095309	0.968021139095309	0.968021139095309	0.968021139095309	0.968021139095309	0.968021139095309	0.968021139095309	0.968021139095309	0.968021139095309	0.968021139095309	0.968021139095309	0.968021139095309	0.968021139095309	0.968021139095309	0.968021139095309	0.968021139095309	0.968021139095309	0.968021139095309	0.968021139095309	0.968021139095309	0.968021139095309	2.11702993386184	0.968021139095309	0.968021139095309	2.12423148172643	0.968021139095309	0.968021139095309	2.8876926849057	0.968021139095309	0.968021139095309	0.968021139095309	0.968021139095309	0.968021139095309	0.968021139095309	0.968021139095309	0.968021139095309	0.968021139095309	0.968021139095309	2.1380886386694	3.51929783847458	3.3643215173164	3.01865034705111	3.28698654038969
YP_003043500.1	0.968021139095309	0.968021139095309	0.968021139095309	0.968021139095309	0.968021139095309	0.968021139095309	0.968021139095309	0.968021139095309	0.968021139095309	0.968021139095309	0.968021139095309	0.968021139095309	0.968021139095309	0.968021139095309	0.968021139095309	0.968021139095309	0.968021139095309	0.968021139095309	0.968021139095309	0.968021139095309	0.968021139095309	0.968021139095309	0.968021139095309	0.968021139095309	0.968021139095309	0.968021139095309	0.968021139095309	0.968021139095309	0.968021139095309	0.968021139095309	0.968021139095309	0.968021139095309	0.968021139095309	0.968021139095309	0.968021139095309	0.968021139095309	0.968021139095309	0.968021139095309	0.968021139095309	0.968021139095309	2.00244901851139	0.968021139095309	0.968021139095309	0.968021139095309	0.968021139095309	0.968021139095309	0.968021139095309	0.968021139095309	0.968021139095309
YP_003043501.1	0.968021139095309	0.968021139095309	0.968021139095309	0.968021139095309	0.968021139095309	0.968021139095309	2.04210055111387	2.47363053711203	0.968021139095309	0.968021139095309	0.968021139095309	0.968021139095309	2.05241638879187	0.968021139095309	0.968021139095309	0.968021139095309	0.968021139095309	0.968021139095309	0.968021139095309	0.968021139095309	0.968021139095309	0.968021139095309	0.968021139095309	2.21818384739287	0.968021139095309	0.968021139095309	0.968021139095309	1.79093570834536	0.968021139095309	0.968021139095309	0.968021139095309	0.968021139095309	0.968021139095309	0.968021139095309	0.968021139095309	0.968021139095309	0.968021139095309	0.968021139095309	0.968021139095309	0.968021139095309	0.968021139095309	0.968021139095309	0.968021139095309	0.968021139095309	0.968021139095309	2.06349914561596	2.48952431353138	2.15444798804551	1.92435355161162
YP_003043502.1	2.74891373081575	2.03768875251022	2.04617352499744	0.968021139095309	0.968021139095309	2.04297641214162	0.968021139095309	0.968021139095309	0.968021139095309	2.04741070347401	0.968021139095309	0.968021139095309	2.05241638879187	2.46387934942479	0.968021139095309	0.968021139095309	0.968021139095309	2.07759116307449	0.968021139095309	0.968021139095309	0.968021139095309	0.968021139095309	0.968021139095309	0.968021139095309	0.968021139095309	0.968021139095309	2.23834547805403	1.79093570834536	0.968021139095309	0.968021139095309	0.968021139095309	0.968021139095309	0.968021139095309	0.968021139095309	0.968021139095309	0.968021139095309	0.968021139095309	0.968021139095309	0.968021139095309	0.968021139095309	0.968021139095309	0.968021139095309	0.968021139095309	0.968021139095309	0.968021139095309	1.86938703245909	0.968021139095309	0.968021139095309	0.968021139095309
YP_003043503.1	2.03806065362888	0.968021139095309	3.00213240136824	2.05338224722773	2.04244994610231	2.04297641214162	2.45554940127835	2.05568050276357	2.06978300384714	2.04741070347401	2.05326577058406	0.968021139095309	2.46928665646441	2.76483633102685	0.968021139095309	2.04280758277581	2.06333627234638	0.968021139095309	0.968021139095309	0.968021139095309	0.968021139095309	0.968021139095309	0.968021139095309	0.968021139095309	0.968021139095309	0.968021139095309	0.968021139095309	1.79093570834536	0.968021139095309	0.968021139095309	2.12423148172643	0.968021139095309	0.968021139095309	0.968021139095309	0.968021139095309	0.968021139095309	0.968021139095309	0.968021139095309	0.968021139095309	0.968021139095309	0.968021139095309	0.968021139095309	2.043311841169	0.968021139095309	0.968021139095309	3.5694717426842	3.17866425017605	3.33077817916959	2.97900783629874
YP_003043504.1	0.968021139095309	2.03768875251022	2.04617352499744	2.05338224722773	2.75570649270389	0.968021139095309	0.968021139095309	2.05568050276357	0.968021139095309	2.04741070347401	2.05326577058406	2.05733751775023	2.46928665646441	2.46387934942479	0.968021139095309	2.04280758277581	0.968021139095309	2.07759116307449	2.33421424409177	0.968021139095309	0.968021139095309	0.968021139095309	0.968021139095309	0.968021139095309	0.968021139095309	0.968021139095309	0.968021139095309	3.00215575780153	0.968021139095309	0.968021139095309	0.968021139095309	0.968021139095309	0.968021139095309	0.968021139095309	0.968021139095309	0.968021139095309	0.968021139095309	0.968021139095309	2.01541561269136	0.968021139095309	2.40262098819153	0.968021139095309	0.968021139095309	2.04800372321519	0.968021139095309	3.4130254933396	3.3643215173164	3.46305243719495	2.97900783629874
YP_003043505.1	2.03806065362888	0.968021139095309	2.04617352499744	0.968021139095309	0.968021139095309	0.968021139095309	0.968021139095309	2.05568050276357	0.968021139095309	2.04741070347401	2.05326577058406	2.05733751775023	0.968021139095309	2.46387934942479	0.968021139095309	0.968021139095309	0.968021139095309	0.968021139095309	0.968021139095309	0.968021139095309	0.968021139095309	0.968021139095309	0.968021139095309	0.968021139095309	0.968021139095309	0.968021139095309	0.968021139095309	2.11702993386184	0.968021139095309	0.968021139095309	0.968021139095309	0.968021139095309	0.968021139095309	0.968021139095309	0.968021139095309	0.968021139095309	0.968021139095309	0.968021139095309	2.41995118277279	1.99333384372125	2.92738346806233	2.03580818267191	0.968021139095309	0.968021139095309	0.968021139095309	2.78821048262566	2.7013176496878	2.60442006163545	2.57116688516091
YP_003043506.1	4.00575334736664	2.44967021566856	2.46097486612175	0.968021139095309	2.45601490092722	3.52871248559278	2.75516596522669	3.55397964715822	2.06978300384714	3.80338473013412	4.03918998841025	2.47583517001764	2.05241638879187	3.00584109323127	2.46666188649508	2.45649136488135	2.06333627234638	4.53551522451786	0.968021139095309	0.968021139095309	2.19418543621045	2.66912729551597	2.66404182302042	2.21818384739287	0.968021139095309	2.67794477008123	0.968021139095309	2.11702993386184	2.17609281504443	2.13509676262961	3.52745641964885	3.11444172532843	3.34360237308929	0.968021139095309	2.87927097729106	2.15260494414899	3.16715977407659	3.13923555756496	3.61071133911387	3.42883880128461	3.7076251577214	4.00077949993414	3.37447998687094	3.80463544490744	3.15678669774243	3.5694717426842	3.84585518906142	3.98151929017421	3.64635008049852
YP_003043507.1	0.968021139095309	0.968021139095309	0.968021139095309	0.968021139095309	0.968021139095309	0.968021139095309	0.968021139095309	0.968021139095309	0.968021139095309	0.968021139095309	0.968021139095309	0.968021139095309	0.968021139095309	0.968021139095309	0.968021139095309	0.968021139095309	0.968021139095309	0.968021139095309	2.33421424409177	2.7713873388584	4.53915032546717	3.4847657314862	4.34956466751747	2.68814354164175	4.07775088652114	3.27611870829967	2.71451620084411	5.02530046459322	3.78774954606711	4.21509719843811	4.29414312802149	4.26931851860857	3.83076190277244	0.968021139095309	3.82964117887744	4.54054207473475	4.68647103312363	3.83895726192046	3.73543174358792	3.90597836255361	3.58365505880545	4.27908295988389	4.29636247249324	4.02764582913426	2.58284433822015	3.87719158740551	3.52737217645902	3.58354760185884	4.09257807865672
YP_003043508.1	0.968021139095309	0.968021139095309	0.968021139095309	0.968021139095309	0.968021139095309	0.968021139095309	0.968021139095309	0.968021139095309	0.968021139095309	0.968021139095309	0.968021139095309	0.968021139095309	0.968021139095309	0.968021139095309	0.968021139095309	0.968021139095309	0.968021139095309	0.968021139095309	0.968021139095309	0.968021139095309	0.968021139095309	0.968021139095309	0.968021139095309	0.968021139095309	0.968021139095309	0.968021139095309	0.968021139095309	2.11702993386184	0.968021139095309	0.968021139095309	0.968021139095309	0.968021139095309	0.968021139095309	0.968021139095309	0.968021139095309	0.968021139095309	0.968021139095309	0.968021139095309	0.968021139095309	0.968021139095309	2.00244901851139	0.968021139095309	0.968021139095309	0.968021139095309	0.968021139095309	2.59438688341671	2.2282501738363	2.72181871725402	2.57116688516091
YP_003043509.1	0.968021139095309	0.968021139095309	0.968021139095309	0.968021139095309	0.968021139095309	0.968021139095309	0.968021139095309	0.968021139095309	0.968021139095309	0.968021139095309	0.968021139095309	0.968021139095309	0.968021139095309	0.968021139095309	0.968021139095309	0.968021139095309	0.968021139095309	0.968021139095309	0.968021139095309	0.968021139095309	0.968021139095309	2.20367157456281	0.968021139095309	0.968021139095309	0.968021139095309	0.968021139095309	2.23834547805403	0.968021139095309	0.968021139095309	0.968021139095309	0.968021139095309	0.968021139095309	0.968021139095309	0.968021139095309	0.968021139095309	0.968021139095309	0.968021139095309	0.968021139095309	0.968021139095309	0.968021139095309	0.968021139095309	0.968021139095309	0.968021139095309	0.968021139095309	0.968021139095309	2.06349914561596	1.87283838775055	0.968021139095309	1.65032281723749
YP_003043510.1	2.03806065362888	0.968021139095309	0.968021139095309	0.968021139095309	0.968021139095309	0.968021139095309	0.968021139095309	0.968021139095309	0.968021139095309	0.968021139095309	0.968021139095309	0.968021139095309	0.968021139095309	0.968021139095309	2.05044455870349	0.968021139095309	0.968021139095309	0.968021139095309	0.968021139095309	0.968021139095309	0.968021139095309	0.968021139095309	0.968021139095309	0.968021139095309	0.968021139095309	0.968021139095309	0.968021139095309	0.968021139095309	0.968021139095309	0.968021139095309	0.968021139095309	0.968021139095309	0.968021139095309	0.968021139095309	0.968021139095309	0.968021139095309	0.968021139095309	0.968021139095309	0.968021139095309	0.968021139095309	0.968021139095309	0.968021139095309	0.968021139095309	0.968021139095309	0.968021139095309	1.61047849178703	1.61297704894355	0.968021139095309	0.968021139095309
YP_003043511.1	4.4434749662453	2.98768698873091	3.53508231720898	3.54941736660237	4.72729355142479	7.3190783351009	6.90299951427206	7.26901011943255	6.94977145588673	4.38784617413071	0.968021139095309	3.0210955090305	3.81393208070592	2.76483633102685	6.93924382138161	6.69927266174925	6.31397875755182	6.71069280392732	0.968021139095309	0.968021139095309	0.968021139095309	0.968021139095309	4.64186263614168	3.50995826041121	3.07163476031372	4.47578455934479	0.968021139095309	3.1216488726285	0.968021139095309	0.968021139095309	0.968021139095309	2.86376134537985	3.34360237308929	0.968021139095309	3.82964117887744	3.39528681166875	4.55685407824554	3.13923555756496	3.47348967075498	4.33685483184876	4.68949375723976	3.89422877899722	4.37833143274913	4.30713219239695	3.99102492705653	3.23599974605956	2.60020945164904	3.10393212436536	3.28698654038969
YP_003043512.1	0.968021139095309	0.968021139095309	0.968021139095309	0.968021139095309	0.968021139095309	0.968021139095309	0.968021139095309	0.968021139095309	0.968021139095309	0.968021139095309	0.968021139095309	0.968021139095309	0.968021139095309	2.04835461504724	0.968021139095309	2.04280758277581	0.968021139095309	0.968021139095309	2.33421424409177	0.968021139095309	0.968021139095309	0.968021139095309	0.968021139095309	0.968021139095309	0.968021139095309	0.968021139095309	3.05364250081883	2.11702993386184	2.63291269585263	2.13509676262961	0.968021139095309	0.968021139095309	0.968021139095309	0.968021139095309	0.968021139095309	0.968021139095309	0.968021139095309	0.968021139095309	0.968021139095309	1.99333384372125	2.00244901851139	0.968021139095309	0.968021139095309	0.968021139095309	0.968021139095309	3.51929783847458	3.47517397604322	3.46305243719495	3.53680231026791
YP_003043513.1	0.968021139095309	0.968021139095309	0.968021139095309	0.968021139095309	2.04244994610231	0.968021139095309	2.04210055111387	2.77615077125995	0.968021139095309	0.968021139095309	0.968021139095309	0.968021139095309	0.968021139095309	3.00584109323127	2.05044455870349	2.04280758277581	2.06333627234638	0.968021139095309	2.33421424409177	0.968021139095309	0.968021139095309	0.968021139095309	0.968021139095309	0.968021139095309	0.968021139095309	3.27611870829967	0.968021139095309	2.11702993386184	0.968021139095309	0.968021139095309	0.968021139095309	0.968021139095309	0.968021139095309	0.968021139095309	0.968021139095309	0.968021139095309	0.968021139095309	2.01045708411636	0.968021139095309	0.968021139095309	0.968021139095309	0.968021139095309	0.968021139095309	3.00524457012259	2.1380886386694	3.29765292801244	2.7013176496878	3.74647502525239	2.6866523857604
YP_003043514.1	0.968021139095309	0.968021139095309	0.968021139095309	0.968021139095309	2.04244994610231	2.99669265365069	2.45554940127835	2.77615077125995	0.968021139095309	0.968021139095309	0.968021139095309	0.968021139095309	0.968021139095309	0.968021139095309	0.968021139095309	0.968021139095309	2.06333627234638	3.05537167117462	0.968021139095309	0.968021139095309	2.19418543621045	0.968021139095309	0.968021139095309	0.968021139095309	0.968021139095309	0.968021139095309	0.968021139095309	2.11702993386184	0.968021139095309	2.57889468266249	0.968021139095309	0.968021139095309	0.968021139095309	0.968021139095309	0.968021139095309	0.968021139095309	0.968021139095309	0.968021139095309	0.968021139095309	0.968021139095309	0.968021139095309	2.03580818267191	2.043311841169	3.38346152394674	3.36961292751604	3.99070029017353	2.79457897756155	4.29088634948782	3.79586541833501
YP_003043515.1	0.968021139095309	0.968021139095309	0.968021139095309	2.05338224722773	0.968021139095309	2.75652089458405	4.01466080067604	3.69383759807657	3.96731272962095	2.46262244905141	0.968021139095309	0.968021139095309	0.968021139095309	0.968021139095309	2.46666188649508	2.45649136488135	2.48381348027143	4.09218504967862	2.33421424409177	0.968021139095309	0.968021139095309	0.968021139095309	0.968021139095309	2.68814354164175	0.968021139095309	3.01176211754596	3.54478654236065	2.11702993386184	2.63291269585263	2.13509676262961	0.968021139095309	0.968021139095309	0.968021139095309	2.37177883427208	3.82964117887744	0.968021139095309	2.02568158070287	2.41332648032321	2.41995118277279	0.968021139095309	2.69361288460908	2.03580818267191	2.043311841169	4.02764582913426	4.74788859663805	3.46720321694428	3.03853818215573	4.10563659061356	2.97900783629874
YP_003043516.1	0.968021139095309	0.968021139095309	0.968021139095309	0.968021139095309	0.968021139095309	0.968021139095309	0.968021139095309	0.968021139095309	0.968021139095309	0.968021139095309	0.968021139095309	0.968021139095309	0.968021139095309	0.968021139095309	0.968021139095309	0.968021139095309	0.968021139095309	0.968021139095309	0.968021139095309	0.968021139095309	0.968021139095309	0.968021139095309	0.968021139095309	0.968021139095309	0.968021139095309	0.968021139095309	2.71451620084411	1.79093570834536	0.968021139095309	0.968021139095309	0.968021139095309	0.968021139095309	0.968021139095309	0.968021139095309	0.968021139095309	2.60199109181986	0.968021139095309	0.968021139095309	0.968021139095309	0.968021139095309	0.968021139095309	0.968021139095309	2.043311841169	0.968021139095309	0.968021139095309	3.23599974605956	2.88126208858791	3.1839630797158	2.79197382330074
YP_003043517.1	0.968021139095309	0.968021139095309	0.968021139095309	0.968021139095309	0.968021139095309	0.968021139095309	0.968021139095309	0.968021139095309	0.968021139095309	0.968021139095309	0.968021139095309	0.968021139095309	0.968021139095309	0.968021139095309	0.968021139095309	0.968021139095309	0.968021139095309	0.968021139095309	0.968021139095309	0.968021139095309	0.968021139095309	0.968021139095309	0.968021139095309	0.968021139095309	0.968021139095309	0.968021139095309	0.968021139095309	0.968021139095309	0.968021139095309	0.968021139095309	0.968021139095309	0.968021139095309	0.968021139095309	0.968021139095309	0.968021139095309	0.968021139095309	0.968021139095309	0.968021139095309	0.968021139095309	0.968021139095309	0.968021139095309	0.968021139095309	0.968021139095309	0.968021139095309	0.968021139095309	1.61047849178703	2.06763228136959	0.968021139095309	0.968021139095309
YP_003043518.1	5.93766545429838	6.28814287395537	6.03662036594822	6.48761279662604	5.80996919627113	5.65711219557343	5.80905392924161	5.72222011862312	5.82093815521913	6.56204977103601	6.26582058937752	6.44100648384722	6.42793467633927	6.13970935495508	5.94344350539081	5.95019753348313	5.80438846446628	5.95844605641649	0.968021139095309	2.28196400376165	3.82200588143741	3.26510382203885	4.64186263614168	2.68814354164175	0.968021139095309	4.25834851034165	3.54478654236065	4.17683350245956	3.62338907868509	3.85394372063228	4.5623587366776	4.9558896346935	4.7861387508108	0.968021139095309	5.30397423634915	4.25187642683512	6.00705369308048	5.47097903180417	5.25853548013612	5.96761021143769	5.81555707290199	5.87763818572303	6.02906435347756	5.79491509021853	6.29640401192103	3.99070029017353	4.35190015689376	3.84530712725273	3.79586541833501
YP_003043519.1	0.968021139095309	2.03768875251022	2.04617352499744	0.968021139095309	0.968021139095309	0.968021139095309	0.968021139095309	0.968021139095309	0.968021139095309	0.968021139095309	2.05326577058406	0.968021139095309	0.968021139095309	0.968021139095309	0.968021139095309	0.968021139095309	0.968021139095309	0.968021139095309	0.968021139095309	0.968021139095309	2.6566820401023	3.00165136637408	0.968021139095309	2.21818384739287	2.73025147272922	0.968021139095309	0.968021139095309	2.11702993386184	2.17609281504443	2.57889468266249	0.968021139095309	2.1127234634291	0.968021139095309	0.968021139095309	0.968021139095309	0.968021139095309	2.02568158070287	0.968021139095309	2.01541561269136	1.99333384372125	0.968021139095309	0.968021139095309	0.968021139095309	0.968021139095309	0.968021139095309	2.59438688341671	2.36679112948257	2.60442006163545	2.57116688516091
YP_003043520.1	0.968021139095309	0.968021139095309	0.968021139095309	0.968021139095309	0.968021139095309	0.968021139095309	0.968021139095309	0.968021139095309	0.968021139095309	0.968021139095309	0.968021139095309	0.968021139095309	0.968021139095309	0.968021139095309	0.968021139095309	0.968021139095309	0.968021139095309	0.968021139095309	0.968021139095309	0.968021139095309	0.968021139095309	0.968021139095309	0.968021139095309	0.968021139095309	0.968021139095309	0.968021139095309	0.968021139095309	1.79093570834536	0.968021139095309	0.968021139095309	0.968021139095309	0.968021139095309	0.968021139095309	0.968021139095309	0.968021139095309	0.968021139095309	0.968021139095309	0.968021139095309	0.968021139095309	0.968021139095309	0.968021139095309	0.968021139095309	0.968021139095309	0.968021139095309	0.968021139095309	1.61047849178703	1.61297704894355	1.94546151049209	1.92435355161162
YP_003043521.1	0.968021139095309	0.968021139095309	0.968021139095309	0.968021139095309	0.968021139095309	0.968021139095309	0.968021139095309	0.968021139095309	0.968021139095309	0.968021139095309	0.968021139095309	0.968021139095309	0.968021139095309	0.968021139095309	0.968021139095309	0.968021139095309	0.968021139095309	0.968021139095309	0.968021139095309	0.968021139095309	0.968021139095309	0.968021139095309	0.968021139095309	0.968021139095309	0.968021139095309	0.968021139095309	0.968021139095309	0.968021139095309	0.968021139095309	0.968021139095309	0.968021139095309	0.968021139095309	0.968021139095309	0.968021139095309	0.968021139095309	0.968021139095309	0.968021139095309	0.968021139095309	0.968021139095309	0.968021139095309	2.40262098819153	0.968021139095309	0.968021139095309	0.968021139095309	0.968021139095309	2.78821048262566	2.60020945164904	2.60442006163545	2.29780126974233
YP_003043522.1	0.968021139095309	0.968021139095309	0.968021139095309	0.968021139095309	0.968021139095309	0.968021139095309	0.968021139095309	0.968021139095309	0.968021139095309	0.968021139095309	0.968021139095309	0.968021139095309	0.968021139095309	0.968021139095309	0.968021139095309	0.968021139095309	0.968021139095309	0.968021139095309	0.968021139095309	0.968021139095309	0.968021139095309	0.968021139095309	0.968021139095309	0.968021139095309	0.968021139095309	0.968021139095309	0.968021139095309	0.968021139095309	0.968021139095309	0.968021139095309	0.968021139095309	0.968021139095309	0.968021139095309	0.968021139095309	0.968021139095309	0.968021139095309	0.968021139095309	0.968021139095309	0.968021139095309	0.968021139095309	0.968021139095309	0.968021139095309	0.968021139095309	0.968021139095309	0.968021139095309	1.61047849178703	0.968021139095309	0.968021139095309	1.65032281723749
YP_003043523.1	2.74891373081575	2.03768875251022	0.968021139095309	0.968021139095309	0.968021139095309	2.04297641214162	0.968021139095309	0.968021139095309	2.06978300384714	2.04741070347401	0.968021139095309	0.968021139095309	0.968021139095309	2.04835461504724	0.968021139095309	2.04280758277581	0.968021139095309	0.968021139095309	0.968021139095309	0.968021139095309	2.6566820401023	2.66912729551597	2.9958176495522	0.968021139095309	0.968021139095309	2.21039800011707	0.968021139095309	1.79093570834536	2.63291269585263	2.13509676262961	0.968021139095309	0.968021139095309	0.968021139095309	0.968021139095309	0.968021139095309	0.968021139095309	2.02568158070287	0.968021139095309	0.968021139095309	0.968021139095309	0.968021139095309	0.968021139095309	0.968021139095309	0.968021139095309	0.968021139095309	2.36167529230033	2.06763228136959	2.15444798804551	2.29780126974233
YP_003043524.1	0.968021139095309	0.968021139095309	0.968021139095309	0.968021139095309	0.968021139095309	0.968021139095309	0.968021139095309	2.05568050276357	0.968021139095309	0.968021139095309	0.968021139095309	0.968021139095309	0.968021139095309	0.968021139095309	0.968021139095309	0.968021139095309	0.968021139095309	0.968021139095309	0.968021139095309	0.968021139095309	0.968021139095309	0.968021139095309	0.968021139095309	0.968021139095309	0.968021139095309	0.968021139095309	0.968021139095309	0.968021139095309	0.968021139095309	0.968021139095309	0.968021139095309	0.968021139095309	0.968021139095309	0.968021139095309	0.968021139095309	0.968021139095309	0.968021139095309	0.968021139095309	0.968021139095309	0.968021139095309	0.968021139095309	0.968021139095309	0.968021139095309	0.968021139095309	0.968021139095309	1.86938703245909	1.61297704894355	0.968021139095309	1.92435355161162
YP_003043525.1	0.968021139095309	2.03768875251022	3.20455402275827	2.47057216212115	2.04244994610231	2.04297641214162	2.04210055111387	0.968021139095309	2.06978300384714	0.968021139095309	2.47041714429299	0.968021139095309	2.05241638879187	2.46387934942479	2.05044455870349	0.968021139095309	2.06333627234638	2.07759116307449	0.968021139095309	0.968021139095309	2.6566820401023	0.968021139095309	0.968021139095309	0.968021139095309	2.25039460135913	0.968021139095309	0.968021139095309	2.55501937586512	2.17609281504443	2.89788687200765	0.968021139095309	0.968021139095309	2.12344305330424	0.968021139095309	0.968021139095309	0.968021139095309	0.968021139095309	0.968021139095309	2.01541561269136	0.968021139095309	2.40262098819153	0.968021139095309	0.968021139095309	2.04800372321519	0.968021139095309	3.4130254933396	3.47517397604322	2.72181871725402	3.4176709538887
YP_003043526.1	0.968021139095309	0.968021139095309	3.20455402275827	0.968021139095309	2.45601490092722	0.968021139095309	0.968021139095309	2.05568050276357	2.06978300384714	2.76337747155968	0.968021139095309	0.968021139095309	2.05241638879187	0.968021139095309	2.05044455870349	0.968021139095309	0.968021139095309	0.968021139095309	0.968021139095309	0.968021139095309	3.46824219709912	3.67374969817788	2.19979418451091	3.50995826041121	3.34125578010376	2.21039800011707	2.71451620084411	0.968021139095309	2.63291269585263	0.968021139095309	3.13368477135842	3.11444172532843	2.5634991776686	0.968021139095309	2.87927097729106	3.39528681166875	3.49412476903947	3.31119604393589	2.41995118277279	3.42883880128461	3.82136440620234	3.18566645247287	2.99726356278138	0.968021139095309	2.58284433822015	3.35657956082674	3.57764335971547	3.1839630797158	3.14205258540791
YP_003043527.1	2.45016590863649	2.98768698873091	0.968021139095309	0.968021139095309	3.52766285330761	3.19873426226187	3.3721589911492	3.22182833075247	3.24736638453034	0.968021139095309	2.77242292536651	2.77870796075483	0.968021139095309	3.67881283514438	3.54358014307501	3.66740709012916	3.41271552886819	0.968021139095309	0.968021139095309	0.968021139095309	2.6566820401023	2.20367157456281	3.25874643818354	0.968021139095309	2.25039460135913	2.67794477008123	0.968021139095309	3.51400620327062	2.63291269585263	3.15180519061874	0.968021139095309	0.968021139095309	0.968021139095309	0.968021139095309	0.968021139095309	0.968021139095309	3.63203272933486	3.46349480760624	3.47348967075498	3.10768335933795	3.12449865744269	3.18566645247287	2.7570397386675	3.20788317015456	0.968021139095309	3.5694717426842	3.42088571261424	3.69427962775679	3.14205258540791
YP_003043528.1	2.45016590863649	2.03768875251022	2.46097486612175	0.968021139095309	0.968021139095309	2.04297641214162	2.45554940127835	2.05568050276357	0.968021139095309	2.46262244905141	0.968021139095309	0.968021139095309	0.968021139095309	2.76483633102685	2.46666188649508	0.968021139095309	0.968021139095309	0.968021139095309	0.968021139095309	2.28196400376165	0.968021139095309	0.968021139095309	0.968021139095309	0.968021139095309	0.968021139095309	0.968021139095309	0.968021139095309	2.72294522424047	0.968021139095309	0.968021139095309	0.968021139095309	2.1127234634291	0.968021139095309	0.968021139095309	0.968021139095309	0.968021139095309	0.968021139095309	2.01045708411636	0.968021139095309	0.968021139095309	2.40262098819153	0.968021139095309	0.968021139095309	0.968021139095309	0.968021139095309	3.35657956082674	3.76210814711811	3.33077817916959	3.4176709538887
YP_003043529.1	0.968021139095309	0.968021139095309	0.968021139095309	0.968021139095309	0.968021139095309	0.968021139095309	0.968021139095309	0.968021139095309	0.968021139095309	0.968021139095309	0.968021139095309	0.968021139095309	0.968021139095309	0.968021139095309	0.968021139095309	0.968021139095309	0.968021139095309	0.968021139095309	0.968021139095309	0.968021139095309	2.19418543621045	2.20367157456281	0.968021139095309	0.968021139095309	0.968021139095309	2.21039800011707	0.968021139095309	2.35832584827652	0.968021139095309	0.968021139095309	0.968021139095309	0.968021139095309	0.968021139095309	0.968021139095309	0.968021139095309	0.968021139095309	0.968021139095309	0.968021139095309	2.01541561269136	1.99333384372125	2.92738346806233	0.968021139095309	0.968021139095309	0.968021139095309	0.968021139095309	2.87466284515093	3.24347832233195	2.82881351400171	2.29780126974233
YP_003043530.1	0.968021139095309	0.968021139095309	0.968021139095309	0.968021139095309	0.968021139095309	0.968021139095309	0.968021139095309	0.968021139095309	0.968021139095309	0.968021139095309	0.968021139095309	0.968021139095309	0.968021139095309	0.968021139095309	0.968021139095309	0.968021139095309	0.968021139095309	0.968021139095309	0.968021139095309	0.968021139095309	0.968021139095309	2.20367157456281	0.968021139095309	0.968021139095309	0.968021139095309	0.968021139095309	0.968021139095309	2.55501937586512	0.968021139095309	0.968021139095309	0.968021139095309	0.968021139095309	0.968021139095309	2.37177883427208	0.968021139095309	0.968021139095309	0.968021139095309	0.968021139095309	2.01541561269136	1.99333384372125	0.968021139095309	0.968021139095309	0.968021139095309	0.968021139095309	0.968021139095309	3.10331445152051	2.88126208858791	2.47391774555295	2.57116688516091
YP_003043531.1	0.968021139095309	0.968021139095309	0.968021139095309	0.968021139095309	0.968021139095309	0.968021139095309	0.968021139095309	0.968021139095309	0.968021139095309	0.968021139095309	0.968021139095309	0.968021139095309	0.968021139095309	0.968021139095309	0.968021139095309	0.968021139095309	0.968021139095309	0.968021139095309	0.968021139095309	0.968021139095309	0.968021139095309	0.968021139095309	0.968021139095309	0.968021139095309	2.25039460135913	0.968021139095309	2.23834547805403	1.79093570834536	0.968021139095309	0.968021139095309	0.968021139095309	0.968021139095309	0.968021139095309	0.968021139095309	0.968021139095309	0.968021139095309	0.968021139095309	0.968021139095309	0.968021139095309	0.968021139095309	0.968021139095309	0.968021139095309	0.968021139095309	0.968021139095309	0.968021139095309	2.87466284515093	2.36679112948257	2.60442006163545	2.44288449432005
YP_003043532.1	0.968021139095309	0.968021139095309	0.968021139095309	0.968021139095309	0.968021139095309	0.968021139095309	0.968021139095309	0.968021139095309	0.968021139095309	0.968021139095309	0.968021139095309	0.968021139095309	0.968021139095309	0.968021139095309	0.968021139095309	0.968021139095309	0.968021139095309	0.968021139095309	0.968021139095309	0.968021139095309	0.968021139095309	0.968021139095309	0.968021139095309	0.968021139095309	0.968021139095309	0.968021139095309	2.23834547805403	2.11702993386184	2.17609281504443	0.968021139095309	0.968021139095309	0.968021139095309	0.968021139095309	0.968021139095309	0.968021139095309	0.968021139095309	0.968021139095309	0.968021139095309	2.01541561269136	0.968021139095309	2.00244901851139	0.968021139095309	0.968021139095309	0.968021139095309	0.968021139095309	2.36167529230033	2.2282501738363	1.66565387270179	1.92435355161162
YP_003043533.1	0.968021139095309	0.968021139095309	0.968021139095309	0.968021139095309	0.968021139095309	0.968021139095309	0.968021139095309	0.968021139095309	0.968021139095309	0.968021139095309	0.968021139095309	0.968021139095309	0.968021139095309	0.968021139095309	0.968021139095309	0.968021139095309	0.968021139095309	0.968021139095309	0.968021139095309	0.968021139095309	0.968021139095309	0.968021139095309	0.968021139095309	0.968021139095309	0.968021139095309	0.968021139095309	0.968021139095309	2.35832584827652	0.968021139095309	0.968021139095309	0.968021139095309	0.968021139095309	0.968021139095309	0.968021139095309	0.968021139095309	0.968021139095309	0.968021139095309	2.01045708411636	2.01541561269136	2.39042566304364	0.968021139095309	0.968021139095309	0.968021139095309	0.968021139095309	0.968021139095309	2.95552289725672	2.88126208858791	2.82881351400171	2.29780126974233
YP_003043534.1	0.968021139095309	2.03768875251022	0.968021139095309	0.968021139095309	0.968021139095309	0.968021139095309	0.968021139095309	0.968021139095309	0.968021139095309	0.968021139095309	0.968021139095309	0.968021139095309	0.968021139095309	0.968021139095309	0.968021139095309	0.968021139095309	0.968021139095309	0.968021139095309	0.968021139095309	0.968021139095309	0.968021139095309	0.968021139095309	0.968021139095309	0.968021139095309	0.968021139095309	0.968021139095309	0.968021139095309	1.79093570834536	0.968021139095309	0.968021139095309	0.968021139095309	0.968021139095309	0.968021139095309	0.968021139095309	0.968021139095309	0.968021139095309	0.968021139095309	0.968021139095309	0.968021139095309	0.968021139095309	0.968021139095309	0.968021139095309	0.968021139095309	2.04800372321519	0.968021139095309	2.06349914561596	2.06763228136959	1.94546151049209	1.92435355161162
YP_003043535.1	4.28427719366599	4.44259943966377	4.53606493581493	4.92954907478377	4.78818923532984	4.29559150737934	4.2065988500354	4.14420560187852	3.72263744952028	4.02634302472865	4.81446225870317	4.56237597826536	5.03343654485655	4.1278832164627	4.2255082965707	4.59795502384677	4.42461469466198	4.6096885823919	0.968021139095309	2.28196400376165	3.24954001304692	2.66912729551597	3.98074786254674	3.28884665049693	3.34125578010376	3.68596467886145	2.23834547805403	4.12304292952742	3.62338907868509	3.70930118423839	4.47846086864087	4.76161240445354	4.85403675253023	0.968021139095309	4.55935167811404	4.25187642683512	3.63203272933486	3.72481664540271	3.95550501024163	4.00337721571253	3.58365505880545	3.18566645247287	3.91046675129302	3.80463544490744	0.968021139095309	2.78821048262566	2.96233081608416	2.92729521054642	3.06309962350191
YP_003043536.1	0.968021139095309	0.968021139095309	0.968021139095309	0.968021139095309	0.968021139095309	0.968021139095309	0.968021139095309	0.968021139095309	0.968021139095309	0.968021139095309	0.968021139095309	0.968021139095309	0.968021139095309	0.968021139095309	0.968021139095309	0.968021139095309	0.968021139095309	0.968021139095309	0.968021139095309	0.968021139095309	0.968021139095309	0.968021139095309	0.968021139095309	0.968021139095309	0.968021139095309	0.968021139095309	0.968021139095309	2.11702993386184	0.968021139095309	0.968021139095309	0.968021139095309	0.968021139095309	0.968021139095309	0.968021139095309	0.968021139095309	0.968021139095309	0.968021139095309	0.968021139095309	0.968021139095309	0.968021139095309	2.00244901851139	0.968021139095309	0.968021139095309	0.968021139095309	0.968021139095309	2.22357914103092	2.36679112948257	2.47391774555295	1.92435355161162
YP_003043537.1	2.98832075576033	3.36369754538095	3.00213240136824	3.93217267140073	2.99579650399561	3.52871248559278	2.99520170340095	3.01828404750542	0.968021139095309	4.38784617413071	4.23188357829675	4.14788933618001	4.03732851645845	3.53942356834909	3.38812845587304	3.52837590715437	2.48381348027143	0.968021139095309	0.968021139095309	0.968021139095309	0.968021139095309	0.968021139095309	0.968021139095309	0.968021139095309	0.968021139095309	2.21039800011707	0.968021139095309	3.94808453582083	0.968021139095309	3.15180519061874	3.34500539420402	3.11444172532843	3.1323680725526	0.968021139095309	2.56275621356463	2.92449861197195	4.07699015406981	3.72481664540271	3.95550501024163	3.5645505317652	3.92648637177223	3.89422877899722	2.99726356278138	4.12709993307653	4.50889150775935	3.46720321694428	3.62613145355822	3.46305243719495	3.74780300451891
YP_003043538.1	4.00575334736664	3.51816108528831	3.91664492985916	3.01438278203648	2.04244994610231	4.1158627171825	3.19713898826303	4.04447793537094	3.4249716353876	4.12577584750848	3.68889004037957	3.55726661368597	0.968021139095309	3.38413266807788	3.21232036115162	2.99640528460813	3.41271552886819	3.59728238127669	0.968021139095309	2.7713873388584	2.19418543621045	3.26510382203885	3.83258062488832	0.968021139095309	2.73025147272922	3.27611870829967	0.968021139095309	3.42615147701943	2.63291269585263	3.70930118423839	3.83233360182153	3.80934451855753	4.08049938666976	0.968021139095309	3.96005325735868	2.60199109181986	2.43365686686404	2.94113072365747	2.94963006202582	2.91170445924071	2.92738346806233	3.6529788739735	3.66844498512837	3.38346152394674	2.90244019591172	2.87466284515093	2.60020945164904	2.72181871725402	2.97900783629874
YP_003043539.1	0.968021139095309	0.968021139095309	0.968021139095309	0.968021139095309	0.968021139095309	0.968021139095309	0.968021139095309	0.968021139095309	0.968021139095309	0.968021139095309	0.968021139095309	0.968021139095309	0.968021139095309	0.968021139095309	0.968021139095309	0.968021139095309	0.968021139095309	0.968021139095309	0.968021139095309	0.968021139095309	0.968021139095309	0.968021139095309	0.968021139095309	0.968021139095309	2.25039460135913	0.968021139095309	0.968021139095309	0.968021139095309	0.968021139095309	0.968021139095309	0.968021139095309	0.968021139095309	0.968021139095309	0.968021139095309	0.968021139095309	0.968021139095309	0.968021139095309	0.968021139095309	2.01541561269136	0.968021139095309	0.968021139095309	0.968021139095309	0.968021139095309	0.968021139095309	0.968021139095309	1.86938703245909	2.06763228136959	1.94546151049209	1.92435355161162
YP_003043540.1	0.968021139095309	0.968021139095309	0.968021139095309	0.968021139095309	0.968021139095309	0.968021139095309	0.968021139095309	0.968021139095309	0.968021139095309	0.968021139095309	0.968021139095309	0.968021139095309	0.968021139095309	0.968021139095309	0.968021139095309	0.968021139095309	0.968021139095309	0.968021139095309	0.968021139095309	0.968021139095309	0.968021139095309	0.968021139095309	0.968021139095309	0.968021139095309	0.968021139095309	0.968021139095309	0.968021139095309	1.79093570834536	0.968021139095309	2.57889468266249	0.968021139095309	0.968021139095309	0.968021139095309	0.968021139095309	0.968021139095309	0.968021139095309	0.968021139095309	0.968021139095309	0.968021139095309	0.968021139095309	2.40262098819153	0.968021139095309	0.968021139095309	0.968021139095309	0.968021139095309	2.59438688341671	2.48952431353138	2.15444798804551	2.29780126974233
YP_003043541.1	0.968021139095309	0.968021139095309	0.968021139095309	0.968021139095309	0.968021139095309	0.968021139095309	0.968021139095309	0.968021139095309	0.968021139095309	0.968021139095309	0.968021139095309	0.968021139095309	0.968021139095309	0.968021139095309	0.968021139095309	0.968021139095309	0.968021139095309	0.968021139095309	0.968021139095309	0.968021139095309	2.98737195146566	3.00165136637408	0.968021139095309	0.968021139095309	0.968021139095309	0.968021139095309	0.968021139095309	0.968021139095309	2.96007090586808	2.13509676262961	0.968021139095309	0.968021139095309	0.968021139095309	0.968021139095309	0.968021139095309	0.968021139095309	0.968021139095309	2.41332648032321	2.94963006202582	1.99333384372125	0.968021139095309	0.968021139095309	0.968021139095309	0.968021139095309	0.968021139095309	0.968021139095309	0.968021139095309	0.968021139095309	0.968021139095309
YP_003043542.1	4.83582198909534	4.83490790404027	4.60598494406655	5.03582245363641	4.20739228223349	2.04297641214162	0.968021139095309	0.968021139095309	0.968021139095309	5.29913958599634	4.55279904313745	5.04557770725065	4.68759238618054	4.74157063637346	0.968021139095309	2.04280758277581	0.968021139095309	0.968021139095309	0.968021139095309	0.968021139095309	2.98737195146566	2.66912729551597	0.968021139095309	0.968021139095309	0.968021139095309	0.968021139095309	0.968021139095309	2.55501937586512	3.21975884637112	3.85394372063228	0.968021139095309	0.968021139095309	0.968021139095309	0.968021139095309	0.968021139095309	3.5801421493412	3.34060637275565	3.31119604393589	3.95550501024163	3.90597836255361	0.968021139095309	0.968021139095309	0.968021139095309	0.968021139095309	0.968021139095309	2.48403003651292	2.60020945164904	2.60442006163545	2.6866523857604
YP_003043543.1	0.968021139095309	2.98768698873091	2.46097486612175	0.968021139095309	0.968021139095309	0.968021139095309	0.968021139095309	0.968021139095309	0.968021139095309	0.968021139095309	2.05326577058406	0.968021139095309	2.46928665646441	0.968021139095309	0.968021139095309	2.04280758277581	0.968021139095309	0.968021139095309	0.968021139095309	3.11859373412466	2.19418543621045	2.66912729551597	0.968021139095309	0.968021139095309	0.968021139095309	0.968021139095309	3.05364250081883	2.35832584827652	2.96007090586808	3.15180519061874	0.968021139095309	0.968021139095309	0.968021139095309	0.968021139095309	0.968021139095309	0.968021139095309	2.43365686686404	3.13923555756496	3.61071133911387	3.42883880128461	3.44731439578445	2.44716340569697	2.45716313895408	2.04800372321519	0.968021139095309	2.78821048262566	2.48952431353138	2.82881351400171	2.57116688516091
YP_003043544.1	0.968021139095309	0.968021139095309	0.968021139095309	0.968021139095309	0.968021139095309	0.968021139095309	0.968021139095309	0.968021139095309	0.968021139095309	0.968021139095309	0.968021139095309	0.968021139095309	0.968021139095309	0.968021139095309	0.968021139095309	0.968021139095309	0.968021139095309	0.968021139095309	0.968021139095309	0.968021139095309	0.968021139095309	0.968021139095309	0.968021139095309	0.968021139095309	0.968021139095309	0.968021139095309	0.968021139095309	0.968021139095309	0.968021139095309	0.968021139095309	0.968021139095309	0.968021139095309	0.968021139095309	0.968021139095309	0.968021139095309	0.968021139095309	0.968021139095309	0.968021139095309	0.968021139095309	0.968021139095309	0.968021139095309	0.968021139095309	0.968021139095309	0.968021139095309	0.968021139095309	0.968021139095309	1.61297704894355	0.968021139095309	0.968021139095309
YP_003043545.1	4.36611076913498	4.00493249258034	3.37995967988817	2.47057216212115	0.968021139095309	3.37383735225745	2.75516596522669	2.05568050276357	0.968021139095309	4.12577584750848	3.2174451793477	3.0210955090305	2.05241638879187	3.20852124654974	3.54358014307501	3.90937726235909	3.95353098332031	3.05537167117462	0.968021139095309	0.968021139095309	2.98737195146566	2.66912729551597	0.968021139095309	0.968021139095309	0.968021139095309	2.67794477008123	2.23834547805403	2.11702993386184	0.968021139095309	0.968021139095309	3.96281158959313	4.45302552000771	4.63981329095116	0.968021139095309	3.96005325735868	2.92449861197195	3.87222685452093	3.72481664540271	3.47348967075498	3.27794065130187	3.44731439578445	3.89422877899722	3.52938113542394	4.12709993307653	2.58284433822015	2.48403003651292	2.79457897756155	2.60442006163545	2.57116688516091
YP_003043546.1	6.15865288587906	5.96297739715773	5.81970905884116	5.43549275501633	5.68794028121663	5.55595225618333	5.80905392924161	5.92977307699814	5.75840881197075	5.9354930553002	6.17602141886962	6.23235688328935	5.89339185632359	5.8827853090522	5.94344350539081	5.75118183872293	5.74191011223807	5.53492135412916	0.968021139095309	2.7713873388584	3.46824219709912	3.4847657314862	2.19979418451091	3.7000705281779	3.34125578010376	2.67794477008123	3.05364250081883	4.27862430659127	2.63291269585263	3.15180519061874	4.92067632871196	5.23055864532047	4.7861387508108	2.37177883427208	4.91755701579052	3.5801421493412	5.47573324403275	4.76739693793169	5.03906715162389	5.24075413391126	5.34164378587398	5.67060969373925	4.52929370962301	5.25787247233414	4.95254503947129	4.37054085634552	4.4074837035155	4.14468563717835	4.36915059289563
YP_003043547.1	0.968021139095309	0.968021139095309	0.968021139095309	0.968021139095309	0.968021139095309	0.968021139095309	0.968021139095309	0.968021139095309	0.968021139095309	0.968021139095309	0.968021139095309	0.968021139095309	0.968021139095309	0.968021139095309	0.968021139095309	0.968021139095309	0.968021139095309	0.968021139095309	0.968021139095309	0.968021139095309	0.968021139095309	0.968021139095309	0.968021139095309	0.968021139095309	0.968021139095309	0.968021139095309	0.968021139095309	0.968021139095309	0.968021139095309	0.968021139095309	0.968021139095309	0.968021139095309	0.968021139095309	0.968021139095309	0.968021139095309	2.15260494414899	0.968021139095309	0.968021139095309	0.968021139095309	0.968021139095309	0.968021139095309	0.968021139095309	0.968021139095309	0.968021139095309	0.968021139095309	2.48403003651292	2.36679112948257	0.968021139095309	2.29780126974233
YP_003043548.1	0.968021139095309	0.968021139095309	2.46097486612175	0.968021139095309	2.04244994610231	2.04297641214162	2.04210055111387	0.968021139095309	0.968021139095309	0.968021139095309	2.05326577058406	0.968021139095309	0.968021139095309	2.04835461504724	0.968021139095309	0.968021139095309	0.968021139095309	0.968021139095309	0.968021139095309	0.968021139095309	0.968021139095309	2.20367157456281	0.968021139095309	0.968021139095309	0.968021139095309	0.968021139095309	0.968021139095309	1.79093570834536	2.17609281504443	0.968021139095309	0.968021139095309	0.968021139095309	0.968021139095309	0.968021139095309	0.968021139095309	0.968021139095309	2.43365686686404	0.968021139095309	0.968021139095309	1.99333384372125	0.968021139095309	0.968021139095309	0.968021139095309	0.968021139095309	0.968021139095309	2.36167529230033	2.36679112948257	1.94546151049209	0.968021139095309
YP_003043549.1	0.968021139095309	0.968021139095309	0.968021139095309	2.05338224722773	0.968021139095309	2.04297641214162	0.968021139095309	0.968021139095309	0.968021139095309	0.968021139095309	0.968021139095309	0.968021139095309	0.968021139095309	2.04835461504724	0.968021139095309	0.968021139095309	0.968021139095309	0.968021139095309	0.968021139095309	0.968021139095309	0.968021139095309	0.968021139095309	0.968021139095309	0.968021139095309	2.25039460135913	0.968021139095309	0.968021139095309	0.968021139095309	0.968021139095309	0.968021139095309	0.968021139095309	0.968021139095309	0.968021139095309	0.968021139095309	0.968021139095309	0.968021139095309	0.968021139095309	2.70607782250156	3.32079104935166	2.39042566304364	2.92738346806233	0.968021139095309	0.968021139095309	0.968021139095309	0.968021139095309	2.69520619502566	2.48952431353138	2.32620659630674	2.29780126974233
YP_003043550.1	5.14330312051906	5.6104396508912	4.67263223976904	5.08614117543959	4.84659442045616	3.79402248109904	2.99520170340095	2.77615077125995	3.24736638453034	5.60192797738321	4.47911591611521	5.59286334112959	4.39943728805544	4.9172272471559	4.13254571332304	3.66740709012916	4.42461469466198	4.19267419650899	0.968021139095309	0.968021139095309	2.19418543621045	0.968021139095309	3.25874643818354	0.968021139095309	0.968021139095309	0.968021139095309	0.968021139095309	4.17683350245956	3.21975884637112	3.54768947580785	3.68831477289434	0.968021139095309	0.968021139095309	0.968021139095309	0.968021139095309	4.02040635047278	3.97835210984061	3.94442939335967	4.53201841763333	4.7243500457596	3.7076251577214	0.968021139095309	0.968021139095309	0.968021139095309	0.968021139095309	3.46720321694428	4.32326864670536	3.33077817916959	3.28698654038969
YP_003043551.1	0.968021139095309	0.968021139095309	0.968021139095309	0.968021139095309	0.968021139095309	0.968021139095309	0.968021139095309	0.968021139095309	0.968021139095309	0.968021139095309	2.05326577058406	0.968021139095309	0.968021139095309	2.04835461504724	0.968021139095309	0.968021139095309	0.968021139095309	0.968021139095309	0.968021139095309	0.968021139095309	0.968021139095309	2.20367157456281	2.19979418451091	0.968021139095309	0.968021139095309	0.968021139095309	0.968021139095309	0.968021139095309	0.968021139095309	2.13509676262961	2.56454131439397	0.968021139095309	0.968021139095309	0.968021139095309	0.968021139095309	0.968021139095309	0.968021139095309	2.41332648032321	2.94963006202582	1.99333384372125	2.40262098819153	2.44716340569697	2.043311841169	2.04800372321519	2.1380886386694	2.22357914103092	2.2282501738363	1.94546151049209	2.57116688516091
YP_003043552.1	2.03806065362888	2.44967021566856	3.00213240136824	3.54941736660237	2.99579650399561	3.79402248109904	2.75516596522669	3.01828404750542	2.49238245344602	0.968021139095309	2.05326577058406	0.968021139095309	3.93009512476066	3.00584109323127	3.38812845587304	3.19842679125966	2.78795942801209	2.80990530837945	2.33421424409177	0.968021139095309	0.968021139095309	0.968021139095309	0.968021139095309	0.968021139095309	0.968021139095309	0.968021139095309	0.968021139095309	0.968021139095309	0.968021139095309	0.968021139095309	0.968021139095309	0.968021139095309	0.968021139095309	0.968021139095309	2.56275621356463	2.15260494414899	2.43365686686404	2.01045708411636	3.32079104935166	3.90597836255361	3.12449865744269	0.968021139095309	0.968021139095309	2.46341211970406	0.968021139095309	3.61786828036359	3.03853818215573	3.33077817916959	3.69800963461201
YP_003043553.1	0.968021139095309	0.968021139095309	0.968021139095309	0.968021139095309	0.968021139095309	0.968021139095309	0.968021139095309	0.968021139095309	0.968021139095309	0.968021139095309	0.968021139095309	0.968021139095309	0.968021139095309	0.968021139095309	0.968021139095309	0.968021139095309	0.968021139095309	0.968021139095309	0.968021139095309	0.968021139095309	0.968021139095309	0.968021139095309	0.968021139095309	0.968021139095309	0.968021139095309	0.968021139095309	0.968021139095309	0.968021139095309	0.968021139095309	0.968021139095309	0.968021139095309	0.968021139095309	0.968021139095309	0.968021139095309	0.968021139095309	0.968021139095309	0.968021139095309	2.01045708411636	0.968021139095309	0.968021139095309	0.968021139095309	0.968021139095309	0.968021139095309	0.968021139095309	0.968021139095309	2.22357914103092	1.61297704894355	1.66565387270179	2.12924549010008
YP_003043554.1	0.968021139095309	0.968021139095309	0.968021139095309	0.968021139095309	0.968021139095309	0.968021139095309	0.968021139095309	0.968021139095309	0.968021139095309	0.968021139095309	0.968021139095309	0.968021139095309	0.968021139095309	0.968021139095309	0.968021139095309	0.968021139095309	0.968021139095309	0.968021139095309	0.968021139095309	0.968021139095309	0.968021139095309	0.968021139095309	0.968021139095309	0.968021139095309	0.968021139095309	0.968021139095309	0.968021139095309	0.968021139095309	0.968021139095309	0.968021139095309	0.968021139095309	0.968021139095309	0.968021139095309	0.968021139095309	0.968021139095309	0.968021139095309	0.968021139095309	0.968021139095309	2.41995118277279	0.968021139095309	0.968021139095309	0.968021139095309	0.968021139095309	0.968021139095309	2.1380886386694	1.61047849178703	1.87283838775055	1.66565387270179	1.65032281723749
YP_003043555.1	5.18869722790297	5.09548968871989	4.85571014267166	4.68990202743217	5.05893752349289	5.10876362181592	5.28567042348719	4.98931809842913	4.59151238008985	5.0713054713803	5.35550385087413	5.14458562834163	5.13234801985108	5.30152878927656	5.17442480227717	5.24473780439776	4.95383150217122	4.53551522451786	0.968021139095309	3.11859373412466	2.6566820401023	3.00165136637408	2.9958176495522	2.68814354164175	0.968021139095309	2.67794477008123	3.05364250081883	4.00886302162487	3.43660368647453	3.70930118423839	3.52745641964885	3.66599668181116	2.88012837566576	0.968021139095309	3.68570053496357	2.92449861197195	4.48733279623139	4.04249275440951	3.73543174358792	4.33685483184876	3.7076251577214	4.27908295988389	4.79028923105139	4.54038972363201	2.90244019591172	3.66461472057578	3.71825572124907	3.58354760185884	3.93081174209728
YP_003043556.1	2.45016590863649	2.03768875251022	0.968021139095309	3.21765667386367	2.04244994610231	3.19873426226187	2.75516596522669	2.77615077125995	2.79789109330311	3.38232708988962	2.47041714429299	0.968021139095309	0.968021139095309	0.968021139095309	2.05044455870349	2.7562597367592	0.968021139095309	0.968021139095309	0.968021139095309	0.968021139095309	0.968021139095309	0.968021139095309	2.66404182302042	0.968021139095309	0.968021139095309	3.27611870829967	0.968021139095309	2.87034029335383	2.63291269585263	2.57889468266249	3.52745641964885	4.16766568720822	4.2924467296226	0.968021139095309	3.34260199947249	0.968021139095309	3.63203272933486	3.46349480760624	2.94963006202582	3.10768335933795	3.44731439578445	3.77885035828387	3.37447998687094	2.76429403897919	3.15678669774243	1.86938703245909	2.2282501738363	1.94546151049209	2.29780126974233
YP_003043557.1	2.45016590863649	0.968021139095309	2.04617352499744	2.05338224722773	2.45601490092722	2.04297641214162	0.968021139095309	0.968021139095309	0.968021139095309	2.04741070347401	2.05326577058406	2.05733751775023	0.968021139095309	2.76483633102685	0.968021139095309	0.968021139095309	0.968021139095309	2.50275388191055	0.968021139095309	0.968021139095309	2.6566820401023	3.26510382203885	0.968021139095309	0.968021139095309	0.968021139095309	2.21039800011707	0.968021139095309	2.87034029335383	0.968021139095309	0.968021139095309	0.968021139095309	0.968021139095309	0.968021139095309	0.968021139095309	0.968021139095309	0.968021139095309	0.968021139095309	0.968021139095309	0.968021139095309	2.91170445924071	2.00244901851139	0.968021139095309	0.968021139095309	0.968021139095309	0.968021139095309	3.23599974605956	3.47517397604322	3.01865034705111	2.79197382330074
YP_003043558.1	0.968021139095309	0.968021139095309	0.968021139095309	0.968021139095309	2.04244994610231	3.52871248559278	3.19713898826303	0.968021139095309	0.968021139095309	0.968021139095309	0.968021139095309	0.968021139095309	2.05241638879187	0.968021139095309	3.38812845587304	2.45649136488135	0.968021139095309	0.968021139095309	0.968021139095309	0.968021139095309	0.968021139095309	0.968021139095309	0.968021139095309	3.7000705281779	0.968021139095309	0.968021139095309	2.23834547805403	2.87034029335383	0.968021139095309	3.36430819359684	3.13368477135842	3.11444172532843	0.968021139095309	0.968021139095309	0.968021139095309	2.60199109181986	0.968021139095309	2.70607782250156	2.71378749056913	2.39042566304364	2.40262098819153	2.03580818267191	2.043311841169	0.968021139095309	0.968021139095309	3.4130254933396	3.42088571261424	2.15444798804551	3.14205258540791
YP_003043559.1	0.968021139095309	0.968021139095309	0.968021139095309	0.968021139095309	0.968021139095309	0.968021139095309	0.968021139095309	0.968021139095309	0.968021139095309	0.968021139095309	0.968021139095309	0.968021139095309	0.968021139095309	0.968021139095309	0.968021139095309	0.968021139095309	0.968021139095309	0.968021139095309	0.968021139095309	2.28196400376165	2.19418543621045	2.20367157456281	0.968021139095309	0.968021139095309	0.968021139095309	0.968021139095309	0.968021139095309	1.79093570834536	0.968021139095309	0.968021139095309	0.968021139095309	2.54932210730358	0.968021139095309	0.968021139095309	0.968021139095309	0.968021139095309	0.968021139095309	0.968021139095309	2.01541561269136	2.39042566304364	0.968021139095309	0.968021139095309	0.968021139095309	0.968021139095309	0.968021139095309	3.031540372721	3.17866425017605	2.82881351400171	2.88897494321767
YP_003043560.1	5.70796863056762	5.54226830100756	5.45532776057741	5.68404436167581	5.62281117329076	5.40894709187353	5.40670410526725	5.55319061026708	5.72609478485248	4.67560133529645	4.98338522559594	4.69934655356676	5.35335502710915	5.30152878927656	5.2199250904483	5.1552624542924	5.38088783907423	5.33180841115633	0.968021139095309	2.7713873388584	3.65647804415794	3.98824732069681	2.66404182302042	3.28884665049693	3.34125578010376	4.13565413952153	3.32169756717345	4.22864623372352	3.21975884637112	4.31745612118983	4.0821424383289	4.36414743031534	3.83076190277244	0.968021139095309	4.18926034060473	3.1809066323453	4.80528205302118	3.72481664540271	3.84981836183455	4.09443952333248	3.82136440620234	4.77196956235093	4.29636247249324	5.12134162394506	4.81941331006075	3.83720427960814	3.57764335971547	4.0654718847198	4.09257807865672
YP_003043561.1	2.45016590863649	0.968021139095309	0.968021139095309	2.05338224722773	0.968021139095309	2.4567162833194	2.04210055111387	0.968021139095309	2.49238245344602	2.46262244905141	2.47041714429299	3.40128769508886	0.968021139095309	0.968021139095309	0.968021139095309	0.968021139095309	0.968021139095309	2.07759116307449	0.968021139095309	0.968021139095309	0.968021139095309	0.968021139095309	0.968021139095309	0.968021139095309	0.968021139095309	2.21039800011707	0.968021139095309	1.79093570834536	2.96007090586808	0.968021139095309	3.13368477135842	3.32449529379779	3.83076190277244	0.968021139095309	2.12288100127881	3.1809066323453	2.72972859420332	2.70607782250156	3.47348967075498	3.10768335933795	3.29566682085343	3.18566645247287	3.66844498512837	2.76429403897919	0.968021139095309	2.59438688341671	2.06763228136959	2.60442006163545	2.79197382330074
YP_003043562.1	4.36611076913498	4.10401335372056	4.53606493581493	4.6231297939294	4.66368296177986	4.59835816321345	4.2065988500354	3.82079767927255	3.58189066400504	4.53898890065228	4.31917899258837	4.82430849814338	4.03732851645845	4.22077958036294	4.13254571332304	4.52809940669477	4.42461469466198	3.59728238127669	2.33421424409177	0.968021139095309	2.98737195146566	3.26510382203885	0.968021139095309	2.21818384739287	2.73025147272922	0.968021139095309	3.05364250081883	2.87034029335383	2.63291269585263	2.89788687200765	3.13368477135842	3.11444172532843	3.34360237308929	0.968021139095309	2.87927097729106	2.60199109181986	4.16915226369532	3.94442939335967	3.61071133911387	4.09443952333248	4.11562001148287	3.89422877899722	4.45581790043016	4.12709993307653	4.50889150775935	3.17133304242859	3.24347832233195	3.33077817916959	3.14205258540791
YP_003043563.1	0.968021139095309	2.98768698873091	0.968021139095309	0.968021139095309	0.968021139095309	0.968021139095309	0.968021139095309	0.968021139095309	0.968021139095309	0.968021139095309	4.40140099249531	0.968021139095309	0.968021139095309	0.968021139095309	0.968021139095309	0.968021139095309	3.95353098332031	2.80990530837945	0.968021139095309	0.968021139095309	0.968021139095309	0.968021139095309	0.968021139095309	0.968021139095309	2.25039460135913	0.968021139095309	0.968021139095309	1.79093570834536	0.968021139095309	0.968021139095309	0.968021139095309	0.968021139095309	0.968021139095309	0.968021139095309	0.968021139095309	0.968021139095309	0.968021139095309	2.01045708411636	2.01541561269136	2.39042566304364	0.968021139095309	0.968021139095309	2.45716313895408	0.968021139095309	0.968021139095309	2.36167529230033	2.2282501738363	2.47391774555295	2.79197382330074
YP_003043564.1	2.45016590863649	2.44967021566856	0.968021139095309	2.05338224722773	2.04244994610231	0.968021139095309	2.04210055111387	0.968021139095309	2.49238245344602	0.968021139095309	0.968021139095309	0.968021139095309	2.05241638879187	0.968021139095309	2.05044455870349	0.968021139095309	0.968021139095309	2.07759116307449	0.968021139095309	0.968021139095309	0.968021139095309	0.968021139095309	0.968021139095309	0.968021139095309	0.968021139095309	0.968021139095309	0.968021139095309	0.968021139095309	2.63291269585263	2.57889468266249	0.968021139095309	0.968021139095309	2.12344305330424	0.968021139095309	0.968021139095309	0.968021139095309	2.72972859420332	2.41332648032321	0.968021139095309	2.67940401774489	0.968021139095309	0.968021139095309	0.968021139095309	0.968021139095309	2.1380886386694	2.22357914103092	2.06763228136959	2.32620659630674	2.29780126974233
YP_003043565.1	0.968021139095309	0.968021139095309	0.968021139095309	0.968021139095309	0.968021139095309	0.968021139095309	0.968021139095309	0.968021139095309	0.968021139095309	0.968021139095309	0.968021139095309	0.968021139095309	0.968021139095309	0.968021139095309	0.968021139095309	0.968021139095309	0.968021139095309	0.968021139095309	0.968021139095309	3.11859373412466	2.6566820401023	2.66912729551597	3.66669642737278	0.968021139095309	0.968021139095309	2.67794477008123	2.71451620084411	2.55501937586512	2.63291269585263	2.57889468266249	2.56454131439397	2.86376134537985	3.1323680725526	0.968021139095309	3.13142927951818	2.60199109181986	0.968021139095309	0.968021139095309	2.41995118277279	2.39042566304364	2.40262098819153	2.03580818267191	2.043311841169	2.04800372321519	2.1380886386694	2.06349914561596	2.06763228136959	2.15444798804551	1.92435355161162
YP_003043566.1	0.968021139095309	0.968021139095309	0.968021139095309	0.968021139095309	0.968021139095309	0.968021139095309	0.968021139095309	0.968021139095309	0.968021139095309	0.968021139095309	0.968021139095309	0.968021139095309	0.968021139095309	0.968021139095309	0.968021139095309	0.968021139095309	0.968021139095309	0.968021139095309	0.968021139095309	0.968021139095309	0.968021139095309	0.968021139095309	0.968021139095309	0.968021139095309	0.968021139095309	0.968021139095309	0.968021139095309	0.968021139095309	0.968021139095309	0.968021139095309	0.968021139095309	0.968021139095309	0.968021139095309	0.968021139095309	0.968021139095309	0.968021139095309	0.968021139095309	0.968021139095309	0.968021139095309	0.968021139095309	0.968021139095309	0.968021139095309	0.968021139095309	0.968021139095309	0.968021139095309	1.61047849178703	0.968021139095309	1.94546151049209	0.968021139095309
YP_003043567.1	0.968021139095309	0.968021139095309	0.968021139095309	0.968021139095309	0.968021139095309	0.968021139095309	0.968021139095309	0.968021139095309	0.968021139095309	0.968021139095309	0.968021139095309	0.968021139095309	0.968021139095309	0.968021139095309	0.968021139095309	0.968021139095309	0.968021139095309	0.968021139095309	0.968021139095309	0.968021139095309	0.968021139095309	0.968021139095309	0.968021139095309	0.968021139095309	0.968021139095309	0.968021139095309	0.968021139095309	1.79093570834536	0.968021139095309	2.57889468266249	0.968021139095309	0.968021139095309	0.968021139095309	0.968021139095309	0.968021139095309	0.968021139095309	0.968021139095309	0.968021139095309	0.968021139095309	0.968021139095309	2.40262098819153	0.968021139095309	0.968021139095309	0.968021139095309	0.968021139095309	0.968021139095309	0.968021139095309	0.968021139095309	0.968021139095309
YP_003043568.1	0.968021139095309	0.968021139095309	0.968021139095309	0.968021139095309	0.968021139095309	0.968021139095309	0.968021139095309	0.968021139095309	0.968021139095309	0.968021139095309	0.968021139095309	0.968021139095309	0.968021139095309	0.968021139095309	0.968021139095309	0.968021139095309	0.968021139095309	0.968021139095309	0.968021139095309	0.968021139095309	2.98737195146566	3.00165136637408	0.968021139095309	0.968021139095309	0.968021139095309	0.968021139095309	0.968021139095309	0.968021139095309	2.96007090586808	2.13509676262961	0.968021139095309	0.968021139095309	0.968021139095309	0.968021139095309	0.968021139095309	0.968021139095309	0.968021139095309	2.41332648032321	2.94963006202582	1.99333384372125	0.968021139095309	0.968021139095309	0.968021139095309	0.968021139095309	0.968021139095309	0.968021139095309	0.968021139095309	0.968021139095309	0.968021139095309
YP_003043569.1	5.47166263761355	5.67552508676874	5.1167673499648	5.35579842575717	5.36837476716956	5.720803868121	5.80905392924161	5.92977307699814	5.82093815521913	5.85191356790934	5.27112753223066	4.99338410145964	6.05304889521661	5.70327878274041	5.57519303232746	5.81090581354388	5.70962325258023	5.49653083500191	3.90618889939569	3.81430831073376	3.96987994891982	3.83987874083864	4.1147121325822	2.68814354164175	4.2138428692198	3.8525155659642	4.19042041113977	5.05408206662267	3.93466219568921	4.74116080151462	4.38929535789491	4.45302552000771	4.38757701276938	0.968021139095309	4.97955878157477	3.74294568034954	4.33716306283092	4.76739693793169	4.59811184386856	4.33685483184876	4.02424138801363	4.77196956235093	4.01732820740487	4.97042540076817	3.55324827304901	4.22448961612909	3.84585518906142	3.79677145115743	4.30491641567369
YP_003043570.1	3.89910894709679	3.65685935607168	3.53508231720898	3.54941736660237	4.01543036811031	5.01004006947965	4.5962663083273	4.23733302223957	4.59151238008985	5.0713054713803	4.03918998841025	4.69934655356676	3.21590268632111	3.80537534790606	4.97644223953565	4.52809940669477	3.95353098332031	4.68018954414707	0.968021139095309	2.7713873388584	3.46824219709912	3.67374969817788	2.9958176495522	2.68814354164175	2.73025147272922	2.21039800011707	2.23834547805403	4.22864623372352	3.78774954606711	4.10472725017311	4.38929535789491	3.93925662270775	3.68678870140093	0.968021139095309	3.34260199947249	4.62505179159221	4.55685407824554	4.30129104361391	4.23177301230401	4.17995819197453	4.11562001148287	4.83028247701186	4.79028923105139	4.30713219239695	2.90244019591172	3.51929783847458	3.42088571261424	3.79677145115743	3.79586541833501
YP_003043571.1	0.968021139095309	0.968021139095309	0.968021139095309	0.968021139095309	2.04244994610231	0.968021139095309	0.968021139095309	0.968021139095309	0.968021139095309	2.46262244905141	0.968021139095309	0.968021139095309	0.968021139095309	0.968021139095309	0.968021139095309	2.45649136488135	2.48381348027143	2.50275388191055	0.968021139095309	0.968021139095309	0.968021139095309	0.968021139095309	0.968021139095309	0.968021139095309	0.968021139095309	0.968021139095309	0.968021139095309	0.968021139095309	0.968021139095309	0.968021139095309	0.968021139095309	0.968021139095309	0.968021139095309	0.968021139095309	0.968021139095309	0.968021139095309	0.968021139095309	0.968021139095309	0.968021139095309	0.968021139095309	0.968021139095309	0.968021139095309	0.968021139095309	0.968021139095309	0.968021139095309	1.61047849178703	2.06763228136959	1.66565387270179	0.968021139095309
YP_003043572.1	3.65762641375483	3.78283524162147	3.20455402275827	3.93217267140073	3.52766285330761	4.0165897059283	3.66595148272253	3.69383759807657	3.58189066400504	3.91931343695791	3.2174451793477	3.55726661368597	4.31723669879916	2.76483633102685	3.38812845587304	3.79366567565823	3.95353098332031	3.59728238127669	0.968021139095309	2.28196400376165	0.968021139095309	0.968021139095309	2.9958176495522	0.968021139095309	0.968021139095309	3.49645532437805	3.05364250081883	2.87034029335383	0.968021139095309	2.13509676262961	2.56454131439397	2.54932210730358	2.5634991776686	0.968021139095309	2.12288100127881	0.968021139095309	4.68647103312363	2.94113072365747	3.73543174358792	4.26058326734193	3.82136440620234	3.36008703172744	4.29636247249324	4.30713219239695	3.15678669774243	4.06155839037778	3.99959717735299	3.89220526915363	4.23762630522051
YP_003043573.1	2.74891373081575	0.968021139095309	0.968021139095309	2.05338224722773	0.968021139095309	2.4567162833194	0.968021139095309	0.968021139095309	0.968021139095309	2.76337747155968	3.01418500811918	3.55726661368597	3.21590268632111	3.80537534790606	3.54358014307501	3.19842679125966	3.23570485884017	3.26146183107304	0.968021139095309	0.968021139095309	2.6566820401023	3.00165136637408	2.66404182302042	3.50995826041121	3.07163476031372	0.968021139095309	3.54478654236065	3.00215575780153	2.63291269585263	0.968021139095309	0.968021139095309	3.11444172532843	0.968021139095309	0.968021139095309	3.13142927951818	0.968021139095309	2.96719558080582	2.94113072365747	2.01541561269136	3.42883880128461	3.29566682085343	3.18566645247287	3.37447998687094	3.00524457012259	3.71506556823065	2.69520619502566	2.48952431353138	2.47391774555295	2.97900783629874
YP_003043574.1	3.18977563357959	3.51816108528831	4.0236238885714	3.93217267140073	3.90860441006569	4.90400341783254	4.11390210311933	4.14420560187852	4.51749389275975	4.46542723817634	3.81571955482797	3.22483434469167	3.93009512476066	3.92134838394585	4.74661189052205	4.72815973183761	3.95353098332031	4.45725974024857	0.968021139095309	2.28196400376165	2.19418543621045	0.968021139095309	0.968021139095309	2.68814354164175	0.968021139095309	0.968021139095309	0.968021139095309	3.74802283573125	0.968021139095309	0.968021139095309	2.56454131439397	3.32449529379779	3.34360237308929	0.968021139095309	2.87927097729106	2.92449861197195	4.16915226369532	4.04249275440951	4.05375718738889	4.00337721571253	4.35880311710009	3.6529788739735	4.20934893004962	3.80463544490744	3.15678669774243	3.4130254933396	3.92484233318198	2.82881351400171	3.28698654038969
YP_003043575.1	0.968021139095309	0.968021139095309	2.04617352499744	0.968021139095309	2.45601490092722	2.04297641214162	0.968021139095309	2.05568050276357	0.968021139095309	0.968021139095309	2.05326577058406	2.05733751775023	2.05241638879187	0.968021139095309	2.05044455870349	0.968021139095309	2.06333627234638	0.968021139095309	2.33421424409177	2.28196400376165	0.968021139095309	0.968021139095309	0.968021139095309	0.968021139095309	0.968021139095309	3.27611870829967	0.968021139095309	1.79093570834536	0.968021139095309	2.13509676262961	0.968021139095309	0.968021139095309	0.968021139095309	0.968021139095309	0.968021139095309	0.968021139095309	2.43365686686404	0.968021139095309	2.41995118277279	2.91170445924071	3.12449865744269	0.968021139095309	3.66844498512837	3.67809208362299	3.71506556823065	2.95552289725672	3.24347832233195	3.46305243719495	2.97900783629874
YP_003043576.1	0.968021139095309	0.968021139095309	0.968021139095309	0.968021139095309	0.968021139095309	0.968021139095309	0.968021139095309	0.968021139095309	0.968021139095309	0.968021139095309	0.968021139095309	0.968021139095309	0.968021139095309	0.968021139095309	0.968021139095309	0.968021139095309	0.968021139095309	0.968021139095309	0.968021139095309	0.968021139095309	0.968021139095309	0.968021139095309	0.968021139095309	0.968021139095309	0.968021139095309	0.968021139095309	0.968021139095309	0.968021139095309	0.968021139095309	0.968021139095309	0.968021139095309	0.968021139095309	0.968021139095309	0.968021139095309	0.968021139095309	0.968021139095309	0.968021139095309	0.968021139095309	0.968021139095309	0.968021139095309	0.968021139095309	2.44716340569697	0.968021139095309	0.968021139095309	0.968021139095309	1.61047849178703	0.968021139095309	0.968021139095309	1.92435355161162
YP_003043577.1	0.968021139095309	0.968021139095309	0.968021139095309	0.968021139095309	0.968021139095309	0.968021139095309	0.968021139095309	0.968021139095309	0.968021139095309	0.968021139095309	0.968021139095309	0.968021139095309	0.968021139095309	0.968021139095309	0.968021139095309	0.968021139095309	0.968021139095309	0.968021139095309	2.33421424409177	0.968021139095309	0.968021139095309	0.968021139095309	0.968021139095309	0.968021139095309	0.968021139095309	0.968021139095309	2.23834547805403	1.79093570834536	0.968021139095309	0.968021139095309	0.968021139095309	0.968021139095309	0.968021139095309	0.968021139095309	0.968021139095309	0.968021139095309	0.968021139095309	2.01045708411636	0.968021139095309	2.39042566304364	0.968021139095309	0.968021139095309	0.968021139095309	0.968021139095309	0.968021139095309	2.36167529230033	2.06763228136959	2.32620659630674	1.92435355161162
YP_003043578.1	3.78362291108651	2.74833795031965	2.76146499540137	4.13909133753844	3.37282857438599	0.968021139095309	0.968021139095309	0.968021139095309	2.06978300384714	4.02634302472865	3.2174451793477	4.48860918729123	3.21590268632111	2.76483633102685	2.05044455870349	2.04280758277581	0.968021139095309	0.968021139095309	0.968021139095309	0.968021139095309	4.10359854124599	3.67374969817788	2.19979418451091	3.50995826041121	3.07163476031372	3.01176211754596	2.23834547805403	3.81795954059089	2.96007090586808	4.10472725017311	3.52745641964885	2.86376134537985	3.1323680725526	0.968021139095309	3.52493656278346	2.92449861197195	4.41423414224156	4.37799200353264	4.94091502607137	4.77979929167937	4.02424138801363	4.36085805676744	3.66844498512837	4.67702375164426	4.11092732147575	4.06155839037778	4.20256810709375	4.70890327024364	4.60044025480093
YP_003043579.1	4.19741440950267	4.51595635574903	3.91664492985916	4.13909133753844	3.37282857438599	3.52871248559278	3.79217114875457	3.55397964715822	3.58189066400504	2.04741070347401	3.01418500811918	2.05733751775023	4.4771328848195	4.1278832164627	3.68310360634624	3.90937726235909	3.41271552886819	2.80990530837945	0.968021139095309	0.968021139095309	0.968021139095309	0.968021139095309	0.968021139095309	0.968021139095309	0.968021139095309	0.968021139095309	0.968021139095309	1.79093570834536	0.968021139095309	0.968021139095309	2.56454131439397	3.66599668181116	2.88012837566576	0.968021139095309	3.13142927951818	0.968021139095309	3.49412476903947	3.31119604393589	2.41995118277279	3.10768335933795	3.12449865744269	3.18566645247287	2.45716313895408	2.46341211970406	3.71506556823065	3.17133304242859	3.47517397604322	2.60442006163545	3.06309962350191
YP_003043580.1	6.11239148960334	5.70699573952623	5.20918395031022	5.68404436167581	5.05893752349289	4.95800347461871	5.48207488895548	5.3616061107383	5.12659684611542	5.988633318323	5.71598758085199	6.16337783962445	5.39374831631251	5.21467291640571	5.50348829558801	5.95019753348313	5.77348834458503	5.60875734368441	0.968021139095309	0.968021139095309	5.25988341422262	4.96520918199359	4.1147121325822	5.36928802383798	5.20198520724348	0.968021139095309	3.73643436351232	4.99592863242181	4.59126912492828	5.38065291023328	4.0821424383289	3.66599668181116	4.08049938666976	0.968021139095309	3.96005325735868	3.74294568034954	5.20112199561578	4.37799200353264	4.94091502607137	5.02874271133421	4.68949375723976	4.71117358931058	4.59915900054931	4.54038972363201	4.11092732147575	4.52799414031637	4.63375579862932	3.98151929017421	4.27167177528613
YP_003043581.1	7.5066390921092	7.45097183283884	7.49274018642653	7.46583909461824	7.31763588223788	7.30876581449057	7.29597978620652	7.34338395945907	7.26266830939809	7.88718251437312	7.86786193348504	7.90032700205203	7.77688597124819	7.81075603948503	7.74068570359261	7.77316789086709	7.73634542783475	7.55926564414123	5.56329857711504	6.35879575362094	5.5648731379443	5.91334802646126	6.20042943272782	5.47468494023166	5.26541684048387	5.73339740073164	6.74654900035173	5.98541476139287	5.8119030586098	5.47152397484135	5.98826852154139	4.5366661525963	4.47672301825207	0.968021139095309	5.52758448899768	5.32468320391579	6.62076578969369	6.86950293661493	6.65557874125639	6.56284696523156	6.61953397291647	7.12488558616282	7.09827667500563	7.14656858305858	7.16833222270426	4.83916250705619	5.27774394094997	4.25573102117963	4.65282966657239
YP_003043582.1	6.77813202315809	6.91809725749911	6.35185327765186	6.35065884020715	6.0267854666952	5.65711219557343	6.02586123769707	5.90189295968654	6.26497336312428	6.54442126225763	6.30870498728005	6.27657388476565	6.48503885553329	6.52910372645512	6.09737156405221	6.32249845027304	6.87558364626748	6.85402656590765	5.08865826546516	5.56311594974787	5.25988341422262	5.58658545075491	5.43319775930991	5.0659845871407	4.74794211195389	5.40549790310204	4.31411363359702	5.81135961079273	5.84880379666705	5.33296663313004	6.42667130832528	6.2331143700695	6.30900370913381	0.968021139095309	6.55085514266445	5.79294741650344	6.21364302643075	6.17225114606156	5.85055904380204	5.86921933951792	6.06231490854992	6.05860067347764	5.75249814702904	5.79491509021853	5.86290193700233	4.79865331410265	4.65681250032082	4.68279290933094	4.5460496061473
YP_003043583.1	5.39634087858874	5.76794422486277	5.56420151578796	5.35579842575717	5.00873109734812	5.32939014514072	5.24294706557985	5.4413303454565	5.69303828794251	5.21229842443732	5.61700403361864	5.87776453126819	5.35335502710915	5.07365431681484	5.078849895504	5.40851484271584	5.64279082557758	5.77829274624076	0.968021139095309	0.968021139095309	3.82200588143741	2.20367157456281	2.66404182302042	0.968021139095309	2.73025147272922	3.27611870829967	0.968021139095309	4.50504659999392	3.93466219568921	3.98494722042135	4.5623587366776	4.45302552000771	4.19045229475832	0.968021139095309	5.15092186994073	4.70482783596401	4.86117564678422	4.51996876815178	4.77977567738177	4.54375870570564	4.20142157337236	5.04231635067676	4.29636247249324	4.97042540076817	4.81941331006075	3.83720427960814	3.84585518906142	3.93757623401682	3.74780300451891
YP_003043584.1	4.58660386393576	4.58571322592257	4.73630279499267	4.23214659099288	4.66368296177986	4.59835816321345	4.45297396386289	3.22182833075247	3.72263744952028	4.60893246928717	4.40140099249531	4.99338410145964	4.81240523623493	4.9712909446194	3.21232036115162	2.99640528460813	3.70949211413292	3.05537167117462	2.33421424409177	3.39223730944841	3.24954001304692	3.00165136637408	3.66669642737278	3.28884665049693	0.968021139095309	0.968021139095309	3.54478654236065	3.81795954059089	3.78774954606711	3.98494722042135	3.13368477135842	2.86376134537985	2.5634991776686	0.968021139095309	2.56275621356463	2.92449861197195	3.87222685452093	4.37799200353264	4.14557705955883	4.17995819197453	4.43138456200205	4.0997916041604	4.6657561974153	4.12709993307653	4.41938757516874	3.10331445152051	3.42088571261424	2.60442006163545	3.4176709538887
YP_003043585.1	0.968021139095309	0.968021139095309	0.968021139095309	0.968021139095309	0.968021139095309	0.968021139095309	0.968021139095309	0.968021139095309	0.968021139095309	0.968021139095309	0.968021139095309	0.968021139095309	2.05241638879187	0.968021139095309	0.968021139095309	0.968021139095309	0.968021139095309	0.968021139095309	0.968021139095309	0.968021139095309	0.968021139095309	0.968021139095309	0.968021139095309	0.968021139095309	0.968021139095309	0.968021139095309	0.968021139095309	2.11702993386184	0.968021139095309	0.968021139095309	0.968021139095309	0.968021139095309	0.968021139095309	0.968021139095309	0.968021139095309	0.968021139095309	0.968021139095309	0.968021139095309	0.968021139095309	0.968021139095309	0.968021139095309	0.968021139095309	0.968021139095309	0.968021139095309	0.968021139095309	2.06349914561596	2.36679112948257	1.94546151049209	0.968021139095309
YP_003043586.1	0.968021139095309	0.968021139095309	0.968021139095309	0.968021139095309	0.968021139095309	0.968021139095309	0.968021139095309	2.05568050276357	0.968021139095309	0.968021139095309	0.968021139095309	0.968021139095309	0.968021139095309	0.968021139095309	0.968021139095309	2.04280758277581	2.06333627234638	0.968021139095309	0.968021139095309	0.968021139095309	0.968021139095309	0.968021139095309	0.968021139095309	0.968021139095309	0.968021139095309	0.968021139095309	0.968021139095309	1.79093570834536	0.968021139095309	0.968021139095309	0.968021139095309	0.968021139095309	0.968021139095309	0.968021139095309	0.968021139095309	0.968021139095309	0.968021139095309	0.968021139095309	0.968021139095309	0.968021139095309	0.968021139095309	0.968021139095309	0.968021139095309	0.968021139095309	0.968021139095309	2.06349914561596	1.61297704894355	1.94546151049209	2.12924549010008
YP_003043587.1	5.76892013787055	5.27444326000935	5.25325133464392	4.92954907478377	4.78818923532984	4.84788453823922	4.52642427118946	4.82030445388511	4.96947856533643	5.66861316009575	5.03553480517664	5.23719642864922	4.87094650238674	4.54121837341082	4.54615047112069	4.72815973183761	4.50255641462254	4.81152739381694	0.968021139095309	0.968021139095309	4.10359854124599	3.4847657314862	4.1147121325822	3.86710513088296	3.75805449479263	0.968021139095309	2.71451620084411	4.58638844515121	4.06757436639087	4.50233934636756	3.83233360182153	3.93925662270775	3.1323680725526	0.968021139095309	3.34260199947249	4.70482783596401	4.68647103312363	4.04249275440951	3.84981836183455	4.00337721571253	4.62921992725457	3.77885035828387	4.45581790043016	4.02764582913426	4.41938757516874	3.29765292801244	3.67296423328968	3.93757623401682	3.59267190815464
YP_003043588.1	5.14330312051906	5.39538542238967	4.79725378513398	4.68990202743217	4.78818923532984	4.59835816321345	5.0078621401783	5.27719475414809	4.72892215721012	5.76318011601263	5.1814794541761	4.99338410145964	5.31179262936872	4.9712909446194	5.2199250904483	5.05983049283294	5.2065559938029	5.45708668050201	0.968021139095309	3.39223730944841	5.47022538418888	4.24482779144186	3.66669642737278	5.66479056968662	4.33795379870844	2.67794477008123	5.23925444972314	4.06711346589408	4.50087823279886	5.9215117387899	5.04213861197874	4.76161240445354	4.7861387508108	0.968021139095309	4.29123701632785	3.88857358783319	4.74711231659966	4.13414508520667	4.99083198118747	4.66665871986101	4.11562001148287	4.83028247701186	4.37833143274913	4.12709993307653	4.50889150775935	3.95387966406817	3.76210814711811	3.64002940120629	4.09257807865672
YP_003043589.1	0.968021139095309	0.968021139095309	0.968021139095309	0.968021139095309	0.968021139095309	0.968021139095309	0.968021139095309	0.968021139095309	0.968021139095309	0.968021139095309	0.968021139095309	0.968021139095309	0.968021139095309	0.968021139095309	0.968021139095309	0.968021139095309	0.968021139095309	0.968021139095309	0.968021139095309	0.968021139095309	3.46824219709912	3.67374969817788	6.25870985046941	4.68071523258947	4.07775088652114	6.06822631129783	5.41397990836353	7.22597896876421	5.61171124897897	7.03256177260256	6.07597218723038	6.78492494862321	6.95759936772768	0.968021139095309	6.35498966435566	6.14565952342477	6.12546117604549	5.96600119635481	5.48406309562504	5.81738146254923	5.55028761620497	6.32408223377833	5.86957357083945	6.41617201269362	6.58901891514501	4.52799414031637	4.74548275028621	4.83273758710427	4.79935398119791
YP_003043590.1	5.5777239775863	5.27444326000935	5.29600578258717	5.43549275501633	5.05893752349289	4.29559150737934	4.78733762485431	4.98931809842913	5.17536185189481	5.29913958599634	5.54701542437256	5.72649081598769	5.0837454522719	5.42269063611658	5.50348829558801	5.24473780439776	5.33924901732216	4.6096885823919	4.07988384458201	4.39985062709482	3.82200588143741	3.98824732069681	4.64186263614168	4.27395047085931	4.07775088652114	4.37123303001585	3.73643436351232	4.73633598367922	4.18898284225107	4.58647521648449	4.29414312802149	4.26931851860857	4.71485108006538	0.968021139095309	3.82964117887744	3.74294568034954	4.48733279623139	4.64904577834977	3.95550501024163	4.66665871986101	4.43138456200205	4.94022307359318	4.45581790043016	4.466815696231	4.11092732147575	3.23599974605956	3.67296423328968	3.1839630797158	3.64635008049852
YP_003043591.1	0.968021139095309	0.968021139095309	2.04617352499744	2.05338224722773	2.04244994610231	2.04297641214162	2.45554940127835	2.47363053711203	2.79789109330311	2.04741070347401	0.968021139095309	3.0210955090305	0.968021139095309	0.968021139095309	2.05044455870349	0.968021139095309	3.0312644729708	3.59728238127669	0.968021139095309	0.968021139095309	0.968021139095309	0.968021139095309	0.968021139095309	0.968021139095309	0.968021139095309	2.67794477008123	0.968021139095309	0.968021139095309	3.62338907868509	2.57889468266249	3.52745641964885	3.50594791302153	3.68678870140093	2.37177883427208	3.34260199947249	3.88857358783319	4.07699015406981	3.60038145363042	3.84981836183455	3.90597836255361	3.44731439578445	3.36008703172744	2.99726356278138	3.20788317015456	3.15678669774243	2.87466284515093	2.60020945164904	3.01865034705111	2.97900783629874
YP_003043592.1	0.968021139095309	0.968021139095309	0.968021139095309	0.968021139095309	0.968021139095309	0.968021139095309	0.968021139095309	0.968021139095309	0.968021139095309	0.968021139095309	0.968021139095309	0.968021139095309	0.968021139095309	0.968021139095309	0.968021139095309	0.968021139095309	0.968021139095309	0.968021139095309	0.968021139095309	0.968021139095309	0.968021139095309	0.968021139095309	0.968021139095309	0.968021139095309	0.968021139095309	0.968021139095309	0.968021139095309	1.79093570834536	0.968021139095309	0.968021139095309	0.968021139095309	0.968021139095309	0.968021139095309	0.968021139095309	0.968021139095309	0.968021139095309	0.968021139095309	0.968021139095309	0.968021139095309	1.99333384372125	0.968021139095309	0.968021139095309	0.968021139095309	0.968021139095309	0.968021139095309	2.22357914103092	1.87283838775055	1.94546151049209	2.29780126974233
YP_003043593.1	0.968021139095309	2.03768875251022	2.46097486612175	2.47057216212115	0.968021139095309	3.79402248109904	4.01466080067604	3.01828404750542	2.49238245344602	0.968021139095309	0.968021139095309	0.968021139095309	0.968021139095309	0.968021139095309	4.03300424285095	3.79366567565823	2.48381348027143	2.07759116307449	0.968021139095309	0.968021139095309	2.19418543621045	0.968021139095309	2.19979418451091	0.968021139095309	0.968021139095309	2.67794477008123	0.968021139095309	1.79093570834536	2.17609281504443	0.968021139095309	3.52745641964885	3.11444172532843	2.12344305330424	0.968021139095309	3.34260199947249	2.60199109181986	3.75733697571693	2.01045708411636	2.94963006202582	3.27794065130187	3.82136440620234	3.36008703172744	2.45716313895408	3.80463544490744	3.71506556823065	3.61786828036359	3.47517397604322	3.69427962775679	3.47854414910144
YP_003043594.1	6.01515739877923	6.32913700237316	6.35185327765186	6.1993087023821	5.55459208642105	5.52058639992868	5.48207488895548	5.65697221150026	5.39704828803895	6.31412306043431	6.54223389218546	6.42144957982166	6.10256276315625	6.06732747891144	5.80126800385275	5.86824978341874	6.05616543258248	6.01381339660963	3.90618889939569	4.89977863696491	5.20210332297924	5.10006199883706	3.83258062488832	5.25553962211455	5.32616331350159	4.47578455934479	5.0402635345317	5.63249309327019	5.37907150853574	5.23256225647936	4.47846086864087	4.89401785524637	4.91885552487028	0.968021139095309	5.64675459517438	4.54054207473475	6.03152680961205	5.72518616406006	5.44884915503041	5.61965867220735	5.86840833365463	6.00917545153817	5.72167804067596	6.090935148325	5.47865488767367	4.45144911131158	4.65681250032082	4.70890327024364	4.72797160424682
YP_003043595.1	5.04796122843117	5.31589954974523	5.1167673499648	4.98367160929527	5.40759903010672	5.15568711229661	5.15348353895005	5.18750736238713	4.59151238008985	4.02634302472865	5.43519666034118	4.14788933618001	5.50853064984353	5.2587578095335	5.2199250904483	4.95758563068992	4.77757006433323	4.81152739381694	0.968021139095309	0.968021139095309	2.6566820401023	3.00165136637408	2.66404182302042	2.68814354164175	3.34125578010376	0.968021139095309	3.32169756717345	3.74802283573125	2.96007090586808	4.21509719843811	3.83233360182153	4.61566011923465	4.08049938666976	0.968021139095309	4.29123701632785	4.70482783596401	4.07699015406981	4.04249275440951	3.84981836183455	3.80126063670668	3.44731439578445	4.36085805676744	4.29636247249324	4.12709993307653	4.32385443837171	3.29765292801244	3.3643215173164	3.1839630797158	3.53680231026791
YP_003043596.1	4.71664769620754	4.65221113972056	4.4625291151544	4.31944527372867	4.20739228223349	4.52849930614088	4.52642427118946	4.55848126341454	4.51749389275975	4.60893246928717	4.55279904313745	4.04810308836546	4.39943728805544	4.46763703631129	4.47252569929107	4.29520341065196	4.77757006433323	4.68018954414707	0.968021139095309	0.968021139095309	2.6566820401023	3.26510382203885	2.66404182302042	4.15097354045294	4.07775088652114	0.968021139095309	2.71451620084411	3.94808453582083	3.21975884637112	3.54768947580785	4.38929535789491	4.5366661525963	4.98086440670611	0.968021139095309	4.63855032203676	3.74294568034954	3.49412476903947	3.31119604393589	2.94963006202582	3.27794065130187	3.12449865744269	3.5144035084662	3.37447998687094	3.38346152394674	2.58284433822015	2.59438688341671	2.36679112948257	2.82881351400171	2.6866523857604
YP_003043597.1	4.36611076913498	4.99687310240547	4.73630279499267	4.87329856241769	4.59710091026437	3.79402248109904	4.01466080067604	4.23733302223957	3.72263744952028	4.60893246928717	5.61700403361864	4.88291592369303	4.87094650238674	4.54121837341082	4.31272433477857	4.29520341065196	4.06120322318543	4.53551522451786	0.968021139095309	2.7713873388584	0.968021139095309	2.20367157456281	0.968021139095309	0.968021139095309	0.968021139095309	3.01176211754596	3.32169756717345	3.81795954059089	2.96007090586808	2.89788687200765	3.52745641964885	3.93925662270775	3.96120142781745	0.968021139095309	4.07932774520698	0.968021139095309	4.80528205302118	4.45075438658239	4.4627030576239	4.40922683277047	4.43138456200205	4.51148629524217	4.6657561974153	4.54038972363201	4.11092732147575	4.12901049792434	4.13811216869715	4.21967849506142	4.51805418376943
YP_003043598.1	4.51683978578793	4.44259943966377	4.53606493581493	4.68990202743217	4.72729355142479	4.78947209383831	4.78733762485431	4.75921416340752	4.85425457254206	5.29913958599634	4.68962356823988	4.99338410145964	4.31723669879916	3.67881283514438	4.2255082965707	3.90937726235909	3.56914947291043	3.43978122245175	2.83917942773727	3.39223730944841	2.6566820401023	2.66912729551597	3.47801723027753	3.0234503266177	0.968021139095309	4.13565413952153	2.71451620084411	3.59652928934932	3.21975884637112	3.54768947580785	0.968021139095309	3.66599668181116	3.5259854289866	0.968021139095309	0.968021139095309	2.92449861197195	4.55685407824554	3.46349480760624	3.32079104935166	3.42883880128461	3.58365505880545	4.0997916041604	4.01732820740487	3.53872538622906	3.36961292751604	3.031540372721	3.03853818215573	3.01865034705111	3.28698654038969
YP_003043599.1	3.51890387545801	3.36369754538095	3.20455402275827	2.772602776789	2.99579650399561	3.37383735225745	3.66595148272253	3.82079767927255	3.85035077401658	3.80338473013412	4.03918998841025	3.82427931762981	3.39189589829515	2.04835461504724	4.03300424285095	3.79366567565823	3.70949211413292	3.43978122245175	0.968021139095309	0.968021139095309	0.968021139095309	0.968021139095309	0.968021139095309	0.968021139095309	0.968021139095309	0.968021139095309	0.968021139095309	0.968021139095309	0.968021139095309	0.968021139095309	0.968021139095309	0.968021139095309	0.968021139095309	0.968021139095309	0.968021139095309	0.968021139095309	2.43365686686404	0.968021139095309	0.968021139095309	2.67940401774489	0.968021139095309	2.74542587296849	2.043311841169	0.968021139095309	2.58284433822015	3.23599974605956	2.79457897756155	3.10393212436536	3.53680231026791
YP_003043600.1	6.70211100877605	6.71662899476617	6.99395622508198	7.07685801118521	6.99672563766717	6.83525279317329	7.02122023949403	7.07060732478862	7.01801809417135	6.33478424099425	7.06408706308738	6.80021020254766	7.17019698547077	7.07558654476242	7.22172412445644	7.2120149150296	7.06594472453137	6.88403207966692	0.968021139095309	2.7713873388584	4.79582829009434	4.35749978009392	6.10833446378007	5.79250670756594	4.91580926110172	5.85386999922486	3.73643436351232	6.12723766471468	5.2189478238151	5.63765756034024	6.10405873664869	6.834987220554	7.08962889067949	0.968021139095309	6.20786151432187	6.42876822980279	5.82299936197363	5.28574247029038	5.13092309426928	5.55778778772213	5.64425222422067	5.84982450228811	5.95152622881432	5.07278131832064	4.41938757516874	4.50293445514037	4.10474282624317	4.21967849506142	4.75216445084246
YP_003043601.1	0.968021139095309	2.03768875251022	2.46097486612175	0.968021139095309	0.968021139095309	2.04297641214162	0.968021139095309	2.05568050276357	0.968021139095309	0.968021139095309	0.968021139095309	0.968021139095309	0.968021139095309	0.968021139095309	2.46666188649508	2.45649136488135	0.968021139095309	0.968021139095309	0.968021139095309	0.968021139095309	0.968021139095309	0.968021139095309	0.968021139095309	0.968021139095309	0.968021139095309	0.968021139095309	0.968021139095309	2.35832584827652	0.968021139095309	0.968021139095309	0.968021139095309	0.968021139095309	0.968021139095309	0.968021139095309	2.12288100127881	0.968021139095309	0.968021139095309	0.968021139095309	0.968021139095309	0.968021139095309	0.968021139095309	0.968021139095309	0.968021139095309	0.968021139095309	0.968021139095309	2.36167529230033	2.60020945164904	1.94546151049209	2.29780126974233
YP_003043602.1	0.968021139095309	0.968021139095309	0.968021139095309	2.05338224722773	2.04244994610231	2.4567162833194	2.75516596522669	2.47363053711203	0.968021139095309	0.968021139095309	0.968021139095309	0.968021139095309	0.968021139095309	2.04835461504724	0.968021139095309	0.968021139095309	0.968021139095309	2.07759116307449	0.968021139095309	0.968021139095309	0.968021139095309	0.968021139095309	2.19979418451091	0.968021139095309	0.968021139095309	3.01176211754596	2.23834547805403	0.968021139095309	0.968021139095309	0.968021139095309	0.968021139095309	0.968021139095309	0.968021139095309	0.968021139095309	2.12288100127881	0.968021139095309	0.968021139095309	0.968021139095309	0.968021139095309	0.968021139095309	0.968021139095309	0.968021139095309	0.968021139095309	0.968021139095309	0.968021139095309	2.06349914561596	2.60020945164904	2.60442006163545	2.29780126974233
YP_003043603.1	0.968021139095309	0.968021139095309	0.968021139095309	0.968021139095309	0.968021139095309	0.968021139095309	0.968021139095309	0.968021139095309	0.968021139095309	0.968021139095309	0.968021139095309	0.968021139095309	0.968021139095309	0.968021139095309	0.968021139095309	0.968021139095309	0.968021139095309	0.968021139095309	0.968021139095309	0.968021139095309	0.968021139095309	0.968021139095309	2.19979418451091	2.21818384739287	2.25039460135913	0.968021139095309	0.968021139095309	0.968021139095309	0.968021139095309	0.968021139095309	0.968021139095309	0.968021139095309	0.968021139095309	0.968021139095309	0.968021139095309	0.968021139095309	0.968021139095309	0.968021139095309	2.41995118277279	1.99333384372125	2.40262098819153	2.98448141261626	0.968021139095309	2.76429403897919	3.55324827304901	2.87466284515093	2.88126208858791	2.32620659630674	2.88897494321767
YP_003043604.1	0.968021139095309	2.03768875251022	0.968021139095309	0.968021139095309	0.968021139095309	0.968021139095309	0.968021139095309	0.968021139095309	0.968021139095309	0.968021139095309	0.968021139095309	0.968021139095309	2.05241638879187	0.968021139095309	0.968021139095309	0.968021139095309	0.968021139095309	0.968021139095309	0.968021139095309	0.968021139095309	0.968021139095309	0.968021139095309	0.968021139095309	0.968021139095309	0.968021139095309	0.968021139095309	0.968021139095309	1.79093570834536	0.968021139095309	0.968021139095309	2.56454131439397	3.50594791302153	3.5259854289866	0.968021139095309	2.56275621356463	3.39528681166875	0.968021139095309	2.41332648032321	2.71378749056913	2.39042566304364	0.968021139095309	0.968021139095309	0.968021139095309	0.968021139095309	0.968021139095309	2.06349914561596	2.06763228136959	1.66565387270179	2.57116688516091
YP_003043605.1	0.968021139095309	0.968021139095309	0.968021139095309	0.968021139095309	0.968021139095309	0.968021139095309	0.968021139095309	0.968021139095309	0.968021139095309	0.968021139095309	0.968021139095309	2.05733751775023	2.05241638879187	0.968021139095309	0.968021139095309	0.968021139095309	0.968021139095309	2.07759116307449	0.968021139095309	0.968021139095309	0.968021139095309	0.968021139095309	0.968021139095309	0.968021139095309	0.968021139095309	0.968021139095309	0.968021139095309	0.968021139095309	0.968021139095309	0.968021139095309	0.968021139095309	0.968021139095309	0.968021139095309	0.968021139095309	0.968021139095309	0.968021139095309	0.968021139095309	0.968021139095309	0.968021139095309	1.99333384372125	0.968021139095309	2.03580818267191	0.968021139095309	0.968021139095309	0.968021139095309	1.61047849178703	1.87283838775055	1.94546151049209	0.968021139095309
YP_003043606.1	0.968021139095309	0.968021139095309	0.968021139095309	2.05338224722773	0.968021139095309	0.968021139095309	0.968021139095309	0.968021139095309	0.968021139095309	0.968021139095309	0.968021139095309	0.968021139095309	2.05241638879187	0.968021139095309	2.05044455870349	2.04280758277581	0.968021139095309	0.968021139095309	0.968021139095309	0.968021139095309	0.968021139095309	0.968021139095309	0.968021139095309	0.968021139095309	0.968021139095309	0.968021139095309	0.968021139095309	0.968021139095309	0.968021139095309	0.968021139095309	0.968021139095309	0.968021139095309	0.968021139095309	0.968021139095309	0.968021139095309	0.968021139095309	0.968021139095309	0.968021139095309	0.968021139095309	0.968021139095309	0.968021139095309	0.968021139095309	0.968021139095309	0.968021139095309	0.968021139095309	0.968021139095309	0.968021139095309	0.968021139095309	0.968021139095309
YP_003043607.1	0.968021139095309	0.968021139095309	0.968021139095309	2.05338224722773	0.968021139095309	0.968021139095309	0.968021139095309	0.968021139095309	0.968021139095309	0.968021139095309	0.968021139095309	0.968021139095309	2.05241638879187	0.968021139095309	0.968021139095309	0.968021139095309	0.968021139095309	0.968021139095309	0.968021139095309	0.968021139095309	0.968021139095309	0.968021139095309	0.968021139095309	0.968021139095309	0.968021139095309	0.968021139095309	0.968021139095309	0.968021139095309	0.968021139095309	0.968021139095309	0.968021139095309	0.968021139095309	0.968021139095309	0.968021139095309	0.968021139095309	0.968021139095309	0.968021139095309	0.968021139095309	0.968021139095309	0.968021139095309	0.968021139095309	0.968021139095309	0.968021139095309	0.968021139095309	0.968021139095309	1.86938703245909	2.06763228136959	1.66565387270179	1.92435355161162
YP_003043608.1	4.1048477797904	4.9448955510586	4.67263223976904	4.81474425793175	4.20739228223349	3.66775460818778	4.11390210311933	4.40697874138323	4.59151238008985	4.46542723817634	4.81446225870317	4.69934655356676	4.81240523623493	3.92134838394585	3.68310360634624	4.1154848589365	4.83877057297315	5.04274443026748	0.968021139095309	0.968021139095309	0.968021139095309	0.968021139095309	2.66404182302042	0.968021139095309	0.968021139095309	2.67794477008123	0.968021139095309	2.72294522424047	0.968021139095309	2.89788687200765	3.83233360182153	3.50594791302153	3.34360237308929	0.968021139095309	4.63855032203676	4.14089447062004	4.07699015406981	3.46349480760624	3.73543174358792	3.68798444222876	3.92648637177223	4.51148629524217	3.52938113542394	4.466815696231	4.11092732147575	3.29765292801244	3.52737217645902	3.52463253835697	3.28698654038969
YP_003043609.1	8.70873662045698	8.92371731487665	9.09655690576026	8.90583665942375	7.95503222402667	7.3190783351009	8.2514514829592	8.57563616254247	8.49475020034635	9.01618285112013	9.01632433460649	9.1690652984557	8.88207549934915	8.48777403051771	8.55679806713584	8.8376162317306	8.96427778223888	9.02680728950249	2.83917942773727	3.98512712186733	6.35533552958925	6.01899605383309	4.95673110268177	6.82397506067704	7.7038878868097	4.57316551800957	5.46779752589849	7.02330385472184	6.38921023108729	6.64138377186816	7.0775550843452	6.99032192101966	7.22341138161239	2.37177883427208	6.68669146336818	7.01565863537612	6.43153291783163	5.99043167884521	5.90349698907268	5.99119209811699	6.12878874116917	6.40271639916794	6.60264574266151	6.41617201269362	6.50514084010271	4.73565039377616	4.74548275028621	4.65619554815967	4.36915059289563
YP_003043610.1	0.968021139095309	0.968021139095309	0.968021139095309	0.968021139095309	0.968021139095309	0.968021139095309	0.968021139095309	0.968021139095309	0.968021139095309	0.968021139095309	0.968021139095309	0.968021139095309	0.968021139095309	0.968021139095309	0.968021139095309	0.968021139095309	0.968021139095309	0.968021139095309	0.968021139095309	0.968021139095309	0.968021139095309	0.968021139095309	0.968021139095309	0.968021139095309	2.73025147272922	0.968021139095309	2.23834547805403	2.11702993386184	2.63291269585263	2.13509676262961	0.968021139095309	0.968021139095309	0.968021139095309	2.37177883427208	0.968021139095309	0.968021139095309	0.968021139095309	0.968021139095309	0.968021139095309	0.968021139095309	2.00244901851139	0.968021139095309	0.968021139095309	0.968021139095309	0.968021139095309	2.36167529230033	2.06763228136959	2.60442006163545	2.44288449432005
YP_003043611.1	5.47166263761355	5.35619233343124	5.69762048415078	5.89590943519326	6.00140294629799	6.28134374213594	6.02586123769707	5.62320373013663	5.82093815521913	4.30577245091206	5.80859713002271	5.04557770725065	6.21937679411779	6.06732747891144	5.9702681264299	6.0277312494219	5.38088783907423	5.49653083500191	3.19573982851949	3.11859373412466	6.38154506648962	6.14878846845318	6.73983756531249	6.88250194859545	6.43245051585022	5.5070551073306	4.42785734955052	5.57418840980478	5.3276560151449	5.06740902337728	5.68767076864464	5.46099716908895	5.95585954827438	2.37177883427208	5.72104662261665	5.10779526374092	5.54543178784901	5.36272675166901	5.41275051393707	5.49313414691968	5.48404949604256	6.17521659441461	5.65798344261045	5.63718964232441	5.99183823002329	3.91606253044808	3.92484233318198	3.1839630797158	3.93081174209728
YP_003043612.1	3.65762641375483	3.18909735704516	3.00213240136824	3.68912879935272	3.79290975807169	5.62417658867778	5.5536891177858	5.40202122240406	5.31243605142234	3.67687375826425	2.47041714429299	2.47583517001764	3.81393208070592	3.92134838394585	5.80126800385275	5.24473780439776	5.2963666447984	4.98834718928045	0.968021139095309	0.968021139095309	0.968021139095309	0.968021139095309	0.968021139095309	0.968021139095309	0.968021139095309	0.968021139095309	0.968021139095309	0.968021139095309	0.968021139095309	0.968021139095309	2.88133096437498	3.66599668181116	2.5634991776686	0.968021139095309	2.87927097729106	2.15260494414899	3.87222685452093	3.46349480760624	3.32079104935166	3.90597836255361	3.7076251577214	4.43816943151849	4.29636247249324	4.02764582913426	4.22140307831129	3.23599974605956	2.96233081608416	3.1839630797158	2.97900783629874
YP_003043613.1	9.30728030224374	9.31391259587121	9.63201923437659	9.71315042346584	9.45649086353653	9.41053314909737	9.37146503967742	9.59458606853155	9.49892469963479	8.68334396258724	9.31323941029572	9.15433882300104	9.46542421169477	9.58727036059021	9.47874454030826	9.53248916465244	9.73059954864991	9.59915564738478	5.16685148201618	7.59486570894524	7.76100594816605	7.93561754163868	8.68429142445736	8.24802679772324	7.88600395451779	8.59414439718799	8.54782483882678	8.79433180721021	8.48037344841914	8.57351106735206	8.89372947586592	8.46322816227306	8.45360039954238	2.8876926849057	8.38526891889758	8.56092620608745	8.0586839424857	7.83876381253078	7.69676600426704	7.82300782274817	7.80922083040166	8.15100676604553	8.37341834451284	7.97694244721618	6.79730276971815	6.82673315582342	6.95333421645954	6.44106267862926	6.51857353823842
YP_003043614.1	6.24694408611641	6.65348810099403	6.54110169827198	6.87767631854526	6.81938060754886	7.10929557076018	6.80384303594646	7.1437887223415	7.27387586134029	6.03988208565202	6.69548467646551	6.55308264794877	6.75641392059851	7.09996611212381	7.18786864099861	6.87727865230812	7.12826818696353	7.07821788525338	0.968021139095309	0.968021139095309	0.968021139095309	0.968021139095309	5.75028042019189	0.968021139095309	0.968021139095309	6.86399670212794	2.71451620084411	5.68852591991937	4.06757436639087	5.12459995899116	5.5308464709102	5.76670961348279	5.60948247113755	0.968021139095309	5.52758448899768	4.98566258878521	5.79467407632515	4.9782089455374	4.53201841763333	4.7243500457596	5.34164378587398	4.88630898289242	5.55681860407306	5.56891554473202	5.47865488767367	4.42498910243308	4.10474282624317	4.4233765624078	4.5460496061473
YP_003043615.1	7.30558594844709	7.44166030506541	7.27550088911377	7.27364270702788	7.08389198053755	6.56754064353261	6.47595662443364	6.41705624240981	6.5679339997175	7.37173998030294	7.60101234791836	7.4575176973657	7.68242822789011	7.55269307998021	6.88392732406671	6.79102102756139	6.65621201334426	6.76007104280913	5.77749467273414	5.97589986624935	6.21662128809268	6.20954712405439	6.98386560518404	5.47468494023166	4.33795379870844	5.6019077884441	5.66493043467447	6.74405090627784	6.11421820256971	6.36196820959568	6.40426347025141	6.81849218276427	6.35639884376981	0.968021139095309	6.37811413988697	6.64532073533939	7.2610662135782	7.01938541145079	6.36625671527324	6.7677790583038	6.52401022130087	6.49533473029855	6.44191220530299	6.74454143791972	6.50514084010271	4.69204845109968	5.17006092540078	4.8562664834094	4.88929999525328
YP_003043616.1	0.968021139095309	0.968021139095309	0.968021139095309	0.968021139095309	0.968021139095309	0.968021139095309	0.968021139095309	0.968021139095309	0.968021139095309	0.968021139095309	0.968021139095309	0.968021139095309	0.968021139095309	0.968021139095309	0.968021139095309	0.968021139095309	0.968021139095309	0.968021139095309	0.968021139095309	0.968021139095309	0.968021139095309	0.968021139095309	0.968021139095309	0.968021139095309	2.25039460135913	0.968021139095309	0.968021139095309	0.968021139095309	0.968021139095309	0.968021139095309	0.968021139095309	0.968021139095309	0.968021139095309	0.968021139095309	0.968021139095309	0.968021139095309	0.968021139095309	0.968021139095309	2.41995118277279	2.67940401774489	0.968021139095309	0.968021139095309	0.968021139095309	0.968021139095309	0.968021139095309	0.968021139095309	0.968021139095309	0.968021139095309	0.968021139095309
YP_003043617.1	2.03806065362888	0.968021139095309	2.04617352499744	2.47057216212115	2.04244994610231	0.968021139095309	2.04210055111387	2.47363053711203	3.04217688251995	0.968021139095309	2.05326577058406	2.05733751775023	0.968021139095309	2.46387934942479	0.968021139095309	0.968021139095309	2.06333627234638	0.968021139095309	2.33421424409177	0.968021139095309	2.19418543621045	0.968021139095309	0.968021139095309	0.968021139095309	0.968021139095309	0.968021139095309	2.23834547805403	3.42615147701943	0.968021139095309	2.13509676262961	2.12423148172643	2.54932210730358	0.968021139095309	0.968021139095309	2.12288100127881	0.968021139095309	3.16715977407659	0.968021139095309	3.61071133911387	3.42883880128461	3.29566682085343	3.89422877899722	2.043311841169	2.76429403897919	0.968021139095309	4.34251177082356	4.10474282624317	3.93757623401682	4.23762630522051
YP_003043618.1	6.36999718650228	6.91809725749911	6.44958151076469	5.95112524825685	6.21518894940415	6.77658673935277	6.66543417286145	6.33607304822301	6.33087523301749	5.34066631626565	5.58243551921931	5.87776453126819	6.64391538937289	6.93359210614887	7.08125521194906	7.2874546313406	7.30054410114927	6.3725613056872	0.968021139095309	0.968021139095309	2.19418543621045	0.968021139095309	4.45382365902064	2.21818384739287	2.25039460135913	4.66430817368308	4.31411363359702	5.53396232065715	5.1013225752147	5.51489164405706	7.21259638335368	7.55563375597603	7.74337664113304	5.16391247819374	7.10214294731591	6.85109012681538	5.67544452214678	5.60369257380817	5.03906715162389	5.35438646115192	5.37859039703717	6.21934200415442	6.02906435347756	6.56364063791475	3.55324827304901	4.47742501023435	4.43447925473032	4.5445440580225	4.4894964408084
YP_003043619.1	7.81881194328832	7.96152184424088	7.89769039519687	7.87532829061476	7.98768604116341	7.90949267482669	7.74090997367042	7.67497116188392	7.49110940831848	7.68489892602448	8.01746584909658	7.74385842094819	8.09675418778165	7.93790059216398	7.99674733469218	7.81017898134639	7.63696772716759	7.64935811078081	4.91817334258346	5.26944079779579	6.9353893175658	6.5982778424492	7.26535501072865	7.14405458798977	6.56412731845678	5.5070551073306	6.13263938072704	7.51099596310489	6.83742403642146	7.04738129887232	7.75429379488269	6.99032192101966	6.81225130679128	0.968021139095309	7.16993941700534	7.35990899515678	7.04985051792397	7.1223848923926	6.88332074380509	6.91056677222495	6.76589247780765	6.87209900468426	7.20228665736675	7.26979590654903	6.94783982478823	5.7842809055957	5.83567356576806	5.7099613793649	5.77234202141105
YP_003043620.1	0.968021139095309	0.968021139095309	0.968021139095309	0.968021139095309	0.968021139095309	0.968021139095309	0.968021139095309	0.968021139095309	0.968021139095309	0.968021139095309	0.968021139095309	0.968021139095309	0.968021139095309	0.968021139095309	0.968021139095309	0.968021139095309	0.968021139095309	0.968021139095309	0.968021139095309	0.968021139095309	0.968021139095309	0.968021139095309	0.968021139095309	0.968021139095309	0.968021139095309	0.968021139095309	0.968021139095309	2.11702993386184	0.968021139095309	0.968021139095309	0.968021139095309	0.968021139095309	0.968021139095309	0.968021139095309	0.968021139095309	0.968021139095309	0.968021139095309	2.01045708411636	0.968021139095309	0.968021139095309	0.968021139095309	0.968021139095309	0.968021139095309	0.968021139095309	2.58284433822015	2.22357914103092	2.36679112948257	2.60442006163545	2.57116688516091
YP_003043621.1	0.968021139095309	2.03768875251022	0.968021139095309	0.968021139095309	0.968021139095309	0.968021139095309	0.968021139095309	0.968021139095309	0.968021139095309	0.968021139095309	0.968021139095309	0.968021139095309	0.968021139095309	0.968021139095309	0.968021139095309	0.968021139095309	0.968021139095309	0.968021139095309	0.968021139095309	0.968021139095309	0.968021139095309	0.968021139095309	0.968021139095309	0.968021139095309	0.968021139095309	2.21039800011707	0.968021139095309	0.968021139095309	0.968021139095309	0.968021139095309	0.968021139095309	0.968021139095309	0.968021139095309	0.968021139095309	0.968021139095309	0.968021139095309	2.43365686686404	2.41332648032321	2.71378749056913	2.67940401774489	2.92738346806233	2.44716340569697	0.968021139095309	3.20788317015456	3.15678669774243	2.48403003651292	1.61297704894355	2.47391774555295	2.29780126974233
YP_003043622.1	5.39634087858874	5.50693082995755	4.73630279499267	5.18177043342536	4.9027065632484	4.52849930614088	4.52642427118946	3.82079767927255	3.96731272962095	5.34066631626565	4.75340709265352	5.78892101841519	4.981296197837	4.61117987901948	4.2255082965707	3.79366567565823	3.41271552886819	3.86663744495481	0.968021139095309	0.968021139095309	2.6566820401023	0.968021139095309	0.968021139095309	2.21818384739287	0.968021139095309	0.968021139095309	0.968021139095309	3.59652928934932	2.63291269585263	3.15180519061874	2.56454131439397	3.32449529379779	0.968021139095309	0.968021139095309	2.12288100127881	0.968021139095309	3.75733697571693	4.04249275440951	4.38983005323798	4.09443952333248	3.29566682085343	4.19228528344994	3.79473130322573	4.54038972363201	4.22140307831129	3.29765292801244	3.42088571261424	3.84530712725273	3.53680231026791
YP_003043623.1	2.74891373081575	2.03768875251022	2.04617352499744	0.968021139095309	2.04244994610231	4.84788453823922	4.37551559223477	4.48474844062973	4.35677748428768	2.04741070347401	0.968021139095309	0.968021139095309	0.968021139095309	2.04835461504724	5.12743362839122	5.200697608714	4.42461469466198	4.37443859130412	0.968021139095309	0.968021139095309	0.968021139095309	2.20367157456281	2.66404182302042	0.968021139095309	0.968021139095309	4.13565413952153	2.23834547805403	2.87034029335383	0.968021139095309	0.968021139095309	2.56454131439397	2.54932210730358	0.968021139095309	0.968021139095309	3.68570053496357	0.968021139095309	3.97835210984061	3.94442939335967	3.47348967075498	4.00337721571253	4.56628315540594	4.27908295988389	4.6657561974153	4.97042540076817	3.99102492705653	3.031540372721	2.96233081608416	2.60442006163545	2.44288449432005
YP_003043624.1	2.03806065362888	2.03768875251022	2.04617352499744	0.968021139095309	0.968021139095309	2.04297641214162	2.04210055111387	2.05568050276357	0.968021139095309	0.968021139095309	0.968021139095309	0.968021139095309	0.968021139095309	0.968021139095309	2.46666188649508	0.968021139095309	0.968021139095309	2.07759116307449	0.968021139095309	0.968021139095309	0.968021139095309	0.968021139095309	0.968021139095309	0.968021139095309	0.968021139095309	0.968021139095309	0.968021139095309	2.35832584827652	0.968021139095309	0.968021139095309	0.968021139095309	0.968021139095309	0.968021139095309	0.968021139095309	0.968021139095309	0.968021139095309	0.968021139095309	0.968021139095309	2.01541561269136	0.968021139095309	0.968021139095309	0.968021139095309	0.968021139095309	0.968021139095309	0.968021139095309	2.95552289725672	2.79457897756155	2.82881351400171	2.79197382330074
YP_003043625.1	0.968021139095309	0.968021139095309	0.968021139095309	0.968021139095309	0.968021139095309	0.968021139095309	0.968021139095309	0.968021139095309	0.968021139095309	0.968021139095309	0.968021139095309	0.968021139095309	0.968021139095309	0.968021139095309	0.968021139095309	0.968021139095309	0.968021139095309	0.968021139095309	0.968021139095309	0.968021139095309	0.968021139095309	2.20367157456281	0.968021139095309	0.968021139095309	0.968021139095309	0.968021139095309	0.968021139095309	2.11702993386184	0.968021139095309	0.968021139095309	0.968021139095309	0.968021139095309	0.968021139095309	0.968021139095309	0.968021139095309	0.968021139095309	0.968021139095309	2.01045708411636	2.01541561269136	0.968021139095309	0.968021139095309	0.968021139095309	0.968021139095309	0.968021139095309	0.968021139095309	2.22357914103092	1.87283838775055	1.66565387270179	1.92435355161162
YP_003043626.1	0.968021139095309	2.74833795031965	2.46097486612175	3.01438278203648	2.99579650399561	2.04297641214162	2.04210055111387	0.968021139095309	2.49238245344602	0.968021139095309	0.968021139095309	2.77870796075483	2.77111128694196	3.00584109323127	2.46666188649508	2.04280758277581	0.968021139095309	2.50275388191055	0.968021139095309	0.968021139095309	2.19418543621045	2.66912729551597	0.968021139095309	2.21818384739287	0.968021139095309	0.968021139095309	0.968021139095309	1.79093570834536	0.968021139095309	0.968021139095309	2.12423148172643	0.968021139095309	0.968021139095309	0.968021139095309	0.968021139095309	0.968021139095309	3.34060637275565	2.94113072365747	2.71378749056913	1.99333384372125	3.12449865744269	0.968021139095309	0.968021139095309	0.968021139095309	0.968021139095309	3.29765292801244	3.42088571261424	2.72181871725402	2.57116688516091
YP_003043627.1	0.968021139095309	0.968021139095309	0.968021139095309	2.47057216212115	2.45601490092722	2.4567162833194	2.04210055111387	0.968021139095309	0.968021139095309	0.968021139095309	2.47041714429299	2.05733751775023	2.46928665646441	2.46387934942479	0.968021139095309	2.04280758277581	2.06333627234638	0.968021139095309	0.968021139095309	0.968021139095309	0.968021139095309	0.968021139095309	0.968021139095309	0.968021139095309	0.968021139095309	0.968021139095309	0.968021139095309	1.79093570834536	0.968021139095309	0.968021139095309	0.968021139095309	0.968021139095309	0.968021139095309	0.968021139095309	0.968021139095309	0.968021139095309	0.968021139095309	2.41332648032321	2.94963006202582	2.67940401774489	2.69361288460908	2.44716340569697	2.45716313895408	2.46341211970406	0.968021139095309	2.95552289725672	3.24347832233195	3.1839630797158	2.88897494321767
YP_003043628.1	2.03806065362888	0.968021139095309	0.968021139095309	0.968021139095309	0.968021139095309	0.968021139095309	0.968021139095309	0.968021139095309	0.968021139095309	0.968021139095309	0.968021139095309	0.968021139095309	0.968021139095309	0.968021139095309	0.968021139095309	0.968021139095309	0.968021139095309	0.968021139095309	0.968021139095309	0.968021139095309	0.968021139095309	0.968021139095309	0.968021139095309	0.968021139095309	0.968021139095309	0.968021139095309	0.968021139095309	0.968021139095309	0.968021139095309	0.968021139095309	0.968021139095309	0.968021139095309	0.968021139095309	0.968021139095309	0.968021139095309	0.968021139095309	0.968021139095309	2.01045708411636	0.968021139095309	1.99333384372125	0.968021139095309	0.968021139095309	0.968021139095309	0.968021139095309	0.968021139095309	1.61047849178703	2.06763228136959	0.968021139095309	1.92435355161162
YP_003043629.1	0.968021139095309	0.968021139095309	0.968021139095309	0.968021139095309	0.968021139095309	0.968021139095309	0.968021139095309	0.968021139095309	0.968021139095309	0.968021139095309	0.968021139095309	0.968021139095309	0.968021139095309	0.968021139095309	0.968021139095309	0.968021139095309	0.968021139095309	0.968021139095309	0.968021139095309	0.968021139095309	0.968021139095309	0.968021139095309	0.968021139095309	0.968021139095309	0.968021139095309	0.968021139095309	0.968021139095309	0.968021139095309	0.968021139095309	0.968021139095309	0.968021139095309	0.968021139095309	0.968021139095309	0.968021139095309	0.968021139095309	0.968021139095309	2.02568158070287	0.968021139095309	0.968021139095309	0.968021139095309	0.968021139095309	0.968021139095309	0.968021139095309	0.968021139095309	0.968021139095309	1.61047849178703	1.61297704894355	0.968021139095309	0.968021139095309
YP_003043630.1	4.71664769620754	3.18909735704516	3.37995967988817	3.54941736660237	3.52766285330761	4.0165897059283	4.37551559223477	4.14420560187852	3.85035077401658	4.73929171420038	3.68889004037957	4.48860918729123	4.39943728805544	4.02841653048332	4.2255082965707	4.29520341065196	4.50255641462254	4.09218504967862	0.968021139095309	0.968021139095309	0.968021139095309	0.968021139095309	4.88427663859634	2.21818384739287	0.968021139095309	4.9072719953076	2.71451620084411	4.06711346589408	3.21975884637112	3.15180519061874	3.68831477289434	3.80934451855753	3.83076190277244	0.968021139095309	3.68570053496357	3.1809066323453	4.74711231659966	3.83895726192046	3.95550501024163	4.26058326734193	4.02424138801363	3.89422877899722	4.59915900054931	4.91636583323478	4.41938757516874	3.23599974605956	2.7013176496878	2.82881351400171	3.69800963461201
YP_003043631.1	3.51890387545801	2.98768698873091	0.968021139095309	0.968021139095309	2.99579650399561	5.48432844382039	5.51832793903132	5.40202122240406	5.62455523857342	4.21864222404698	0.968021139095309	0.968021139095309	0.968021139095309	0.968021139095309	5.57519303232746	5.36928825190675	5.64279082557758	5.71285605183789	0.968021139095309	0.968021139095309	0.968021139095309	0.968021139095309	2.66404182302042	0.968021139095309	0.968021139095309	2.67794477008123	0.968021139095309	0.968021139095309	0.968021139095309	0.968021139095309	3.13368477135842	3.66599668181116	3.34360237308929	0.968021139095309	3.13142927951818	0.968021139095309	2.72972859420332	0.968021139095309	2.01541561269136	0.968021139095309	3.12449865744269	0.968021139095309	3.52938113542394	2.46341211970406	3.15678669774243	2.69520619502566	2.06763228136959	3.01865034705111	2.79197382330074
YP_003043632.1	0.968021139095309	0.968021139095309	0.968021139095309	0.968021139095309	0.968021139095309	0.968021139095309	0.968021139095309	0.968021139095309	0.968021139095309	0.968021139095309	0.968021139095309	0.968021139095309	0.968021139095309	0.968021139095309	0.968021139095309	0.968021139095309	0.968021139095309	0.968021139095309	0.968021139095309	0.968021139095309	0.968021139095309	0.968021139095309	0.968021139095309	0.968021139095309	0.968021139095309	0.968021139095309	0.968021139095309	0.968021139095309	0.968021139095309	0.968021139095309	2.12423148172643	2.54932210730358	0.968021139095309	0.968021139095309	0.968021139095309	0.968021139095309	0.968021139095309	0.968021139095309	0.968021139095309	0.968021139095309	0.968021139095309	0.968021139095309	0.968021139095309	0.968021139095309	0.968021139095309	2.48403003651292	2.06763228136959	2.15444798804551	2.29780126974233
YP_003043633.1	0.968021139095309	0.968021139095309	0.968021139095309	0.968021139095309	0.968021139095309	0.968021139095309	0.968021139095309	0.968021139095309	0.968021139095309	0.968021139095309	0.968021139095309	0.968021139095309	0.968021139095309	2.04835461504724	0.968021139095309	2.04280758277581	2.06333627234638	0.968021139095309	0.968021139095309	0.968021139095309	2.6566820401023	0.968021139095309	0.968021139095309	0.968021139095309	2.73025147272922	2.21039800011707	0.968021139095309	1.79093570834536	0.968021139095309	0.968021139095309	0.968021139095309	0.968021139095309	0.968021139095309	0.968021139095309	0.968021139095309	0.968021139095309	0.968021139095309	2.94113072365747	2.71378749056913	2.39042566304364	2.40262098819153	0.968021139095309	0.968021139095309	0.968021139095309	0.968021139095309	2.69520619502566	2.36679112948257	2.32620659630674	2.29780126974233
YP_003043634.1	0.968021139095309	0.968021139095309	0.968021139095309	0.968021139095309	0.968021139095309	0.968021139095309	0.968021139095309	0.968021139095309	2.06978300384714	0.968021139095309	0.968021139095309	0.968021139095309	0.968021139095309	0.968021139095309	0.968021139095309	0.968021139095309	0.968021139095309	0.968021139095309	0.968021139095309	0.968021139095309	0.968021139095309	0.968021139095309	0.968021139095309	0.968021139095309	0.968021139095309	0.968021139095309	0.968021139095309	2.11702993386184	0.968021139095309	0.968021139095309	2.12423148172643	0.968021139095309	0.968021139095309	0.968021139095309	0.968021139095309	0.968021139095309	0.968021139095309	0.968021139095309	0.968021139095309	3.10768335933795	2.40262098819153	0.968021139095309	0.968021139095309	2.04800372321519	0.968021139095309	2.48403003651292	2.7013176496878	2.60442006163545	2.79197382330074
YP_003043635.1	0.968021139095309	0.968021139095309	0.968021139095309	0.968021139095309	0.968021139095309	2.04297641214162	0.968021139095309	0.968021139095309	0.968021139095309	2.46262244905141	0.968021139095309	0.968021139095309	0.968021139095309	0.968021139095309	0.968021139095309	0.968021139095309	0.968021139095309	0.968021139095309	0.968021139095309	0.968021139095309	0.968021139095309	0.968021139095309	0.968021139095309	0.968021139095309	0.968021139095309	0.968021139095309	0.968021139095309	0.968021139095309	0.968021139095309	3.15180519061874	0.968021139095309	0.968021139095309	2.12344305330424	0.968021139095309	2.12288100127881	0.968021139095309	2.96719558080582	2.94113072365747	2.94963006202582	2.39042566304364	0.968021139095309	0.968021139095309	0.968021139095309	0.968021139095309	0.968021139095309	2.06349914561596	1.61297704894355	1.94546151049209	0.968021139095309
YP_003043636.1	2.98832075576033	2.98768698873091	0.968021139095309	2.47057216212115	0.968021139095309	0.968021139095309	2.75516596522669	2.77615077125995	2.06978300384714	0.968021139095309	0.968021139095309	3.0210955090305	0.968021139095309	0.968021139095309	0.968021139095309	0.968021139095309	0.968021139095309	2.50275388191055	0.968021139095309	0.968021139095309	0.968021139095309	0.968021139095309	0.968021139095309	0.968021139095309	2.73025147272922	0.968021139095309	0.968021139095309	3.1216488726285	0.968021139095309	2.57889468266249	0.968021139095309	0.968021139095309	2.88012837566576	0.968021139095309	2.87927097729106	0.968021139095309	2.43365686686404	2.01045708411636	2.94963006202582	0.968021139095309	0.968021139095309	2.44716340569697	2.7570397386675	0.968021139095309	2.1380886386694	2.36167529230033	2.60020945164904	1.94546151049209	2.97900783629874
YP_003043637.1	4.89187767261461	5.14236457739844	4.60598494406655	4.6231297939294	3.52766285330761	2.75652089458405	3.3721589911492	3.69383759807657	3.04217688251995	4.60893246928717	4.62285333918389	4.56237597826536	4.03732851645845	3.53942356834909	3.21232036115162	3.19842679125966	3.41271552886819	3.98395158652712	0.968021139095309	0.968021139095309	2.19418543621045	0.968021139095309	3.25874643818354	2.21818384739287	0.968021139095309	2.67794477008123	0.968021139095309	2.87034029335383	2.96007090586808	3.54768947580785	2.56454131439397	2.54932210730358	3.1323680725526	0.968021139095309	0.968021139095309	3.1809066323453	2.72972859420332	2.70607782250156	3.14834364874105	2.91170445924071	2.92738346806233	2.98448141261626	2.99726356278138	3.00524457012259	2.90244019591172	2.06349914561596	1.87283838775055	2.60442006163545	2.79197382330074
YP_003043638.1	0.968021139095309	0.968021139095309	0.968021139095309	0.968021139095309	0.968021139095309	0.968021139095309	0.968021139095309	0.968021139095309	0.968021139095309	0.968021139095309	0.968021139095309	0.968021139095309	0.968021139095309	0.968021139095309	0.968021139095309	0.968021139095309	0.968021139095309	0.968021139095309	0.968021139095309	0.968021139095309	0.968021139095309	0.968021139095309	0.968021139095309	0.968021139095309	0.968021139095309	0.968021139095309	0.968021139095309	0.968021139095309	0.968021139095309	0.968021139095309	0.968021139095309	0.968021139095309	0.968021139095309	0.968021139095309	0.968021139095309	0.968021139095309	0.968021139095309	0.968021139095309	0.968021139095309	0.968021139095309	0.968021139095309	0.968021139095309	0.968021139095309	0.968021139095309	0.968021139095309	1.61047849178703	0.968021139095309	0.968021139095309	0.968021139095309
YP_003043639.1	6.51925492959029	6.6372611082237	6.62715628349898	6.48761279662604	6.58332328293562	6.51466812061481	6.58238111461151	6.65264600450453	6.65625163918126	6.11349001484548	6.59514852281496	6.58858504243919	6.90327558282035	6.68229857863808	6.51662244136271	6.74587655022141	6.78562113319338	6.82338333882904	0.968021139095309	3.81430831073376	5.25988341422262	5.10006199883706	4.88427663859634	5.52461943132626	5.54631475223794	5.5070551073306	5.23925444972314	6.05807124352677	5.3276560151449	5.59788893186317	5.61139530824324	5.41777273426514	5.15224580999863	0.968021139095309	5.89155031337987	4.45069236759223	6.21364302643075	5.83721436695078	5.67895195750377	5.91925514255964	5.99262386407972	6.30373444895581	6.23939441141046	6.54601131959533	6.27122851127195	5.11114643327657	4.80854769826742	4.96843251100492	5.14780763082001
YP_003043640.1	7.36594535534161	7.47855107605869	7.40778503331083	7.1958372663129	7.15462916878126	7.36956305995127	7.21008097230597	7.21343519247694	7.19352999154447	6.99731354360518	7.42713354693678	7.09988540566074	7.38538530997657	7.29206859669918	7.16484856171766	7.42743749960954	7.45442004571488	7.64935811078081	5.08865826546516	5.76130029803133	5.60995847942114	5.75922254485505	5.97559775922463	6.21337930808584	5.3844437496456	6.00025914778725	5.51967223029487	6.53606247705286	6.3120791993043	6.18556947134168	6.77986060878907	6.91474526934244	6.81225130679128	0.968021139095309	6.68669146336818	6.77961656949629	6.88515870708137	6.51293172597319	6.40346698537124	6.53103944248249	6.69456972752792	6.58235917358608	6.80712728822564	6.8488634589576	6.52657237068004	4.75696175786801	4.63375579862932	4.80881483069174	5.01442824859175
YP_003043641.1	2.03806065362888	0.968021139095309	0.968021139095309	2.05338224722773	2.99579650399561	2.4567162833194	3.3721589911492	3.22182833075247	2.06978300384714	2.76337747155968	0.968021139095309	3.40128769508886	3.01274261945314	2.04835461504724	3.21232036115162	2.99640528460813	2.48381348027143	2.07759116307449	0.968021139095309	0.968021139095309	2.6566820401023	0.968021139095309	2.66404182302042	2.21818384739287	0.968021139095309	0.968021139095309	0.968021139095309	3.51400620327062	2.63291269585263	2.13509676262961	0.968021139095309	0.968021139095309	0.968021139095309	0.968021139095309	0.968021139095309	2.60199109181986	2.72972859420332	2.01045708411636	2.41995118277279	2.91170445924071	2.40262098819153	2.74542587296849	2.043311841169	3.00524457012259	2.58284433822015	2.59438688341671	2.36679112948257	2.72181871725402	2.44288449432005
YP_003043642.1	6.40878561604985	6.22437823933683	6.33148640149853	6.12923813670628	5.83892544019553	5.78179506649517	5.80905392924161	5.2330516728554	4.85425457254206	6.49020401467685	6.1990013811166	6.11548569966968	5.64857381576067	5.73479497215412	5.85983380762656	6.25963095323781	5.57270090030461	5.60875734368441	3.19573982851949	2.7713873388584	4.22569362616006	4.24482779144186	4.34956466751747	3.7000705281779	2.73025147272922	2.21039800011707	2.71451620084411	5.10996685327548	4.59126912492828	4.10472725017311	5.20696733754179	4.9558896346935	4.08049938666976	0.968021139095309	4.91755701579052	4.78037779495362	5.11193837801064	4.87668445866448	4.99083198118747	4.88463044938898	5.37859039703717	5.13761517264433	4.79028923105139	3.53872538622906	3.55324827304901	4.28473180726573	4.43447925473032	4.35867975807577	4.09257807865672
YP_003043643.1	0.968021139095309	0.968021139095309	0.968021139095309	0.968021139095309	0.968021139095309	0.968021139095309	0.968021139095309	0.968021139095309	0.968021139095309	0.968021139095309	0.968021139095309	0.968021139095309	0.968021139095309	0.968021139095309	0.968021139095309	0.968021139095309	0.968021139095309	0.968021139095309	0.968021139095309	0.968021139095309	0.968021139095309	0.968021139095309	0.968021139095309	0.968021139095309	0.968021139095309	0.968021139095309	0.968021139095309	0.968021139095309	0.968021139095309	0.968021139095309	0.968021139095309	0.968021139095309	0.968021139095309	0.968021139095309	0.968021139095309	0.968021139095309	0.968021139095309	0.968021139095309	0.968021139095309	0.968021139095309	0.968021139095309	0.968021139095309	0.968021139095309	0.968021139095309	0.968021139095309	1.61047849178703	1.61297704894355	1.66565387270179	0.968021139095309
YP_003043644.1	2.03806065362888	0.968021139095309	0.968021139095309	0.968021139095309	2.04244994610231	0.968021139095309	2.45554940127835	0.968021139095309	2.49238245344602	0.968021139095309	0.968021139095309	2.47583517001764	0.968021139095309	0.968021139095309	2.05044455870349	2.04280758277581	0.968021139095309	0.968021139095309	2.83917942773727	2.7713873388584	2.19418543621045	3.4847657314862	2.19979418451091	2.21818384739287	0.968021139095309	0.968021139095309	0.968021139095309	2.55501937586512	3.21975884637112	0.968021139095309	2.56454131439397	2.86376134537985	3.1323680725526	0.968021139095309	2.56275621356463	2.60199109181986	2.43365686686404	0.968021139095309	0.968021139095309	0.968021139095309	2.00244901851139	2.98448141261626	2.45716313895408	2.46341211970406	0.968021139095309	2.36167529230033	2.2282501738363	1.66565387270179	2.29780126974233
YP_003043645.1	0.968021139095309	0.968021139095309	0.968021139095309	0.968021139095309	0.968021139095309	0.968021139095309	0.968021139095309	0.968021139095309	0.968021139095309	0.968021139095309	0.968021139095309	0.968021139095309	0.968021139095309	0.968021139095309	0.968021139095309	0.968021139095309	0.968021139095309	0.968021139095309	0.968021139095309	0.968021139095309	0.968021139095309	0.968021139095309	0.968021139095309	0.968021139095309	0.968021139095309	0.968021139095309	0.968021139095309	0.968021139095309	0.968021139095309	0.968021139095309	0.968021139095309	0.968021139095309	0.968021139095309	0.968021139095309	0.968021139095309	0.968021139095309	0.968021139095309	0.968021139095309	0.968021139095309	0.968021139095309	0.968021139095309	0.968021139095309	0.968021139095309	0.968021139095309	0.968021139095309	2.06349914561596	2.06763228136959	1.66565387270179	2.29780126974233
YP_003043646.1	6.08869143032418	6.13471611322939	6.13393872124667	5.86748650834343	6.25867670226722	6.05312194859489	6.05080316317243	6.06160871206479	6.04698578929823	5.73234331914248	6.22162053537733	5.81914898171124	6.15043095172252	6.0423686326517	6.09737156405221	6.14834266505281	5.89329723181174	5.84088282312799	4.91817334258346	4.98173592903399	5.01332612984272	4.96520918199359	4.95673110268177	5.47468494023166	4.65597718966032	0.968021139095309	3.73643436351232	5.26563212101769	5.16134082880044	5.12459995899116	4.5623587366776	5.12691809547682	6.12964823772835	2.8876926849057	4.97955878157477	4.70482783596401	4.80528205302118	4.82308523523959	4.53201841763333	4.60653401092747	4.56628315540594	4.71117358931058	5.24601445131024	4.38922100682401	2.90244019591172	3.23599974605956	3.3643215173164	3.33077817916959	3.74780300451891
YP_003043647.1	3.36441129463894	4.00493249258034	4.12301224470285	3.93217267140073	4.11468432537322	3.90974205885936	4.2065988500354	3.82079767927255	4.17546141606831	3.91931343695791	3.39351800037714	4.14788933618001	3.39189589829515	3.80537534790606	2.46666188649508	0.968021139095309	3.83686306410031	3.43978122245175	0.968021139095309	0.968021139095309	3.65647804415794	3.83987874083864	2.19979418451091	3.28884665049693	2.73025147272922	3.01176211754596	3.32169756717345	3.59652928934932	3.21975884637112	4.31745612118983	4.19212380932912	2.54932210730358	2.88012837566576	0.968021139095309	3.13142927951818	3.88857358783319	4.33716306283092	3.83895726192046	4.38983005323798	4.88463044938898	4.20142157337236	4.00077949993414	3.91046675129302	4.02764582913426	3.99102492705653	4.12901049792434	3.92484233318198	4.21967849506142	4.30491641567369
YP_003043648.1	6.74820289866675	6.83517528908825	6.59334838957712	6.77438607474014	6.95769294906521	6.89162486931273	6.74396199116701	6.65264600450453	6.78718812314685	6.64709662794664	6.86305250004675	6.75405793617301	7.02376533538181	7.19356076819755	7.24386082523208	6.87727865230812	7.07862675591622	6.82338333882904	2.33421424409177	0.968021139095309	4.94443650600654	4.65008353642029	4.1147121325822	4.0162177594942	4.4520564167716	0.968021139095309	0.968021139095309	5.55421604853872	4.6762623087301	5.06740902337728	6.21122919836378	6.18243090478368	6.66947487448507	3.97132425053936	6.10070476299617	5.63973575702113	5.79467407632515	5.28574247029038	5.21724659211715	5.67897718949317	5.37859039703717	5.46584450009474	6.05400957658149	5.85346308041904	4.41938757516874	4.69204845109968	4.51251642136828	4.65619554815967	5.01442824859175
YP_003043649.1	4.71664769620754	4.9448955510586	4.91186977300659	4.47938777859181	4.01543036811031	3.66775460818778	2.75516596522669	2.77615077125995	2.49238245344602	4.91490958450057	4.8730149922327	4.88291592369303	5.03343654485655	4.74157063637346	4.61615157323442	4.1154848589365	3.95353098332031	3.59728238127669	0.968021139095309	0.968021139095309	3.24954001304692	3.26510382203885	2.9958176495522	3.28884665049693	2.25039460135913	3.01176211754596	2.71451620084411	3.74802283573125	3.43660368647453	3.54768947580785	4.47846086864087	3.80934451855753	4.2924467296226	0.968021139095309	3.52493656278346	4.3547698031619	4.16915226369532	3.72481664540271	3.32079104935166	3.42883880128461	2.92738346806233	3.77885035828387	3.52938113542394	3.92059200956097	4.41938757516874	3.51929783847458	3.57764335971547	3.58354760185884	3.53680231026791
YP_003043650.1	8.3882207854208	8.56920702519001	8.46781839879819	8.27721035543859	8.18643732101435	8.15948615116253	8.24066186138636	8.36737931519389	8.44604690118366	8.26614700925612	8.55125443041979	8.64903841108342	8.76788546025112	8.68997769274616	8.79278231965066	8.73742133199777	8.76688787499499	8.75379300280941	5.44291097908356	6.7568940106664	7.43803336629581	7.38414415739853	6.71923764633966	7.44519415367897	7.25162386291014	6.33970649981385	6.78937748999209	7.8174013392792	7.30358529763422	7.62317888988548	7.83186449275419	7.56555031280604	7.54298204832042	4.14697078773926	7.9413094319017	7.70667121888925	7.95384091326631	7.69764987311045	7.74827040941327	7.91826333760785	7.89441978002084	7.94320926120529	7.88286079380177	8.00301038243458	7.47424090653595	6.41122897278735	6.36755689652268	6.35320927476496	6.47584223596188
YP_003043651.1	6.85034462310194	6.74719182572373	6.78523635109815	6.72774839862798	6.58332328293562	6.65156765482257	6.36104279416803	6.5841696715141	6.51222361600767	6.81821774039845	6.62937574832449	6.69012943526194	6.80206407619777	7.13577968327954	7.17640453208886	7.03570432605056	6.97390315985022	7.0118275354701	3.90618889939569	4.27468074299524	6.74668915745825	6.66486018895644	7.32109102725425	7.14405458798977	6.91925493866281	5.23828104494206	5.35806749556751	6.49479711412931	6.33825094945456	6.04488031311847	7.70932545194648	7.8186904799043	8.10409896015544	3.53523505755907	7.33260297871314	7.31005766985107	5.7362939676486	5.99043167884521	5.67895195750377	5.86921933951792	5.89412363655921	5.9838118022199	6.30319290991484	6.090935148325	4.41938757516874	4.31391668240371	4.46097089883381	4.4233765624078	4.88929999525328
YP_003043652.1	3.36441129463894	3.18909735704516	3.37995967988817	2.772602776789	4.01543036811031	4.1158627171825	4.29357774414873	4.55848126341454	4.51749389275975	3.20680465264651	3.01418500811918	3.40128769508886	2.46928665646441	3.38413266807788	4.80762579841775	4.78906074615495	4.06120322318543	4.45725974024857	0.968021139095309	2.28196400376165	0.968021139095309	0.968021139095309	2.9958176495522	0.968021139095309	0.968021139095309	3.01176211754596	0.968021139095309	3.51400620327062	2.63291269585263	3.70930118423839	3.13368477135842	2.86376134537985	3.5259854289866	0.968021139095309	3.34260199947249	2.92449861197195	4.07699015406981	3.13923555756496	3.14834364874105	3.68798444222876	3.92648637177223	3.77885035828387	4.29636247249324	4.21998515521163	4.32385443837171	3.4130254933396	3.67296423328968	3.1839630797158	3.47854414910144
YP_003043653.1	0.968021139095309	0.968021139095309	2.04617352499744	0.968021139095309	0.968021139095309	2.04297641214162	2.45554940127835	2.05568050276357	0.968021139095309	0.968021139095309	0.968021139095309	0.968021139095309	2.05241638879187	2.04835461504724	0.968021139095309	0.968021139095309	2.06333627234638	2.07759116307449	0.968021139095309	0.968021139095309	0.968021139095309	2.20367157456281	0.968021139095309	0.968021139095309	0.968021139095309	2.67794477008123	0.968021139095309	1.79093570834536	0.968021139095309	2.13509676262961	0.968021139095309	0.968021139095309	0.968021139095309	0.968021139095309	0.968021139095309	0.968021139095309	0.968021139095309	0.968021139095309	0.968021139095309	0.968021139095309	0.968021139095309	0.968021139095309	0.968021139095309	0.968021139095309	0.968021139095309	2.69520619502566	2.48952431353138	1.94546151049209	2.97900783629874
YP_003043654.1	6.33013577244328	6.28814287395537	6.26859940172431	6.1763284773128	5.83892544019553	4.95800347461871	5.32715887192408	5.18750736238713	5.31243605142234	6.2061247960374	6.30870498728005	6.20972886361947	5.975432099989	5.73479497215412	5.30681342546644	5.36928825190675	5.42135350496358	5.24177373143651	0.968021139095309	0.968021139095309	3.24954001304692	0.968021139095309	0.968021139095309	2.21818384739287	0.968021139095309	2.67794477008123	0.968021139095309	3.67435934636485	2.17609281504443	3.85394372063228	3.68831477289434	4.26931851860857	3.68678870140093	0.968021139095309	4.18926034060473	4.54054207473475	5.15722336981545	5.1619225210013	5.03906715162389	5.11734348369443	5.09744194602348	5.22697264546358	5.20197016936486	5.21379039024121	5.64485715636365	4.12901049792434	4.17070867014672	3.89220526915363	4.27167177528613
YP_003043655.1	0.968021139095309	0.968021139095309	2.04617352499744	0.968021139095309	0.968021139095309	0.968021139095309	0.968021139095309	0.968021139095309	2.06978300384714	2.04741070347401	0.968021139095309	0.968021139095309	2.46928665646441	0.968021139095309	2.46666188649508	0.968021139095309	2.06333627234638	0.968021139095309	0.968021139095309	0.968021139095309	0.968021139095309	0.968021139095309	0.968021139095309	0.968021139095309	0.968021139095309	0.968021139095309	0.968021139095309	2.55501937586512	0.968021139095309	0.968021139095309	2.56454131439397	0.968021139095309	2.12344305330424	0.968021139095309	2.12288100127881	0.968021139095309	2.02568158070287	2.01045708411636	2.01541561269136	0.968021139095309	2.00244901851139	2.44716340569697	2.043311841169	2.46341211970406	3.36961292751604	3.23599974605956	3.30526801462026	3.1839630797158	3.47854414910144
YP_003043656.1	0.968021139095309	0.968021139095309	2.04617352499744	0.968021139095309	0.968021139095309	0.968021139095309	2.04210055111387	2.05568050276357	0.968021139095309	0.968021139095309	0.968021139095309	0.968021139095309	0.968021139095309	2.04835461504724	0.968021139095309	0.968021139095309	0.968021139095309	0.968021139095309	0.968021139095309	0.968021139095309	0.968021139095309	0.968021139095309	0.968021139095309	0.968021139095309	0.968021139095309	0.968021139095309	0.968021139095309	2.35832584827652	0.968021139095309	2.13509676262961	0.968021139095309	0.968021139095309	0.968021139095309	0.968021139095309	0.968021139095309	0.968021139095309	0.968021139095309	0.968021139095309	2.01541561269136	0.968021139095309	0.968021139095309	0.968021139095309	0.968021139095309	0.968021139095309	0.968021139095309	1.86938703245909	1.87283838775055	1.66565387270179	0.968021139095309
YP_003043657.1	4.99780064468866	5.31589954974523	5.29600578258717	5.08614117543959	5.24383210363761	5.59046900354836	5.89422792128416	6.15902368751341	6.41430306339112	5.11986006626276	5.13446300033515	5.28135254001542	5.03343654485655	5.46090859905628	5.94344350539081	5.92339658136452	6.17909648959428	6.45485239265028	2.33421424409177	4.13733847584906	2.98737195146566	3.00165136637408	3.47801723027753	3.7000705281779	3.75805449479263	5.23828104494206	3.54478654236065	4.27862430659127	3.78774954606711	4.41290778333921	4.85584672550291	5.50295931553936	5.09736489656093	0.968021139095309	5.44226976742944	4.62505179159221	4.62313619648009	4.58596964117449	4.31300736188376	4.47808471373446	4.74732323097424	4.83028247701186	5.10960412560074	5.25787247233414	3.71506556823065	4.28473180726573	4.35190015689376	4.60146376028989	4.62687575388605
YP_003043658.1	5.76892013787055	6.13471611322939	6.11021861491824	6.1051028085079	6.07624657579601	6.21659138851589	5.94833371253364	6.22799159688455	6.09835791062389	4.73929171420038	5.74752435183225	5.28135254001542	6.44722189041113	6.2743987216049	6.4983180474763	6.21614170889464	6.43730874940276	6.09306675042113	2.83917942773727	3.11859373412466	3.96987994891982	3.67374969817788	3.66669642737278	4.15097354045294	3.34125578010376	4.25834851034165	2.71451620084411	4.37357496122722	3.62338907868509	3.70930118423839	4.85584672550291	5.65953687044387	5.75817679015142	0.968021139095309	4.18926034060473	4.70482783596401	4.86117564678422	4.76739693793169	4.05375718738889	4.93429782617784	5.05237013818385	4.88630898289242	5.40980573308572	5.38253530426019	2.1380886386694	3.79603211612428	3.92484233318198	3.46305243719495	3.64635008049852
YP_003043659.1	0.968021139095309	2.03768875251022	2.04617352499744	0.968021139095309	0.968021139095309	0.968021139095309	0.968021139095309	0.968021139095309	0.968021139095309	0.968021139095309	0.968021139095309	0.968021139095309	0.968021139095309	2.04835461504724	0.968021139095309	2.04280758277581	2.48381348027143	0.968021139095309	0.968021139095309	0.968021139095309	0.968021139095309	0.968021139095309	0.968021139095309	0.968021139095309	0.968021139095309	0.968021139095309	0.968021139095309	0.968021139095309	0.968021139095309	0.968021139095309	0.968021139095309	2.1127234634291	0.968021139095309	0.968021139095309	0.968021139095309	0.968021139095309	0.968021139095309	0.968021139095309	0.968021139095309	0.968021139095309	0.968021139095309	0.968021139095309	0.968021139095309	0.968021139095309	0.968021139095309	2.48403003651292	1.61297704894355	1.94546151049209	2.12924549010008
YP_003043660.1	2.98832075576033	2.74833795031965	3.53508231720898	3.21765667386367	0.968021139095309	0.968021139095309	0.968021139095309	0.968021139095309	0.968021139095309	3.00423631322472	3.01418500811918	2.05733751775023	3.01274261945314	2.04835461504724	0.968021139095309	0.968021139095309	0.968021139095309	0.968021139095309	0.968021139095309	2.28196400376165	0.968021139095309	2.66912729551597	0.968021139095309	0.968021139095309	0.968021139095309	0.968021139095309	0.968021139095309	0.968021139095309	0.968021139095309	0.968021139095309	0.968021139095309	0.968021139095309	0.968021139095309	0.968021139095309	0.968021139095309	0.968021139095309	2.02568158070287	2.41332648032321	2.71378749056913	0.968021139095309	0.968021139095309	0.968021139095309	0.968021139095309	0.968021139095309	0.968021139095309	2.06349914561596	2.2282501738363	1.94546151049209	2.29780126974233
YP_003043661.1	6.71763927963466	6.13471611322939	5.98537861853337	5.61730332088676	5.75024798059208	5.59046900354836	5.32715887192408	5.65697221150026	5.07611455607751	5.11986006626276	6.08025023802604	5.48380574228357	5.39374831631251	5.7656355895012	5.99660213986708	6.23805041504795	6.78562113319338	5.80992801163698	4.23443885107322	4.39985062709482	4.53915032546717	4.12238025422438	5.4830059946965	5.19509607516857	3.75805449479263	0.968021139095309	4.72291596442841	5.05408206662267	5.1013225752147	4.88070837584549	5.35479406164088	4.9558896346935	4.38757701276938	0.968021139095309	6.01475824159063	2.60199109181986	4.62313619648009	4.45075438658239	4.59811184386856	3.68798444222876	3.58365505880545	3.77885035828387	4.01732820740487	3.67809208362299	2.1380886386694	4.60062857099013	4.03552854829978	4.8562664834094	4.79935398119791
YP_003043662.1	0.968021139095309	0.968021139095309	0.968021139095309	0.968021139095309	0.968021139095309	3.37383735225745	3.79217114875457	4.04447793537094	4.26902536127904	0.968021139095309	0.968021139095309	0.968021139095309	0.968021139095309	0.968021139095309	3.80977998019559	3.79366567565823	3.56914947291043	4.28647524455354	0.968021139095309	0.968021139095309	0.968021139095309	0.968021139095309	0.968021139095309	0.968021139095309	0.968021139095309	0.968021139095309	0.968021139095309	0.968021139095309	0.968021139095309	0.968021139095309	0.968021139095309	0.968021139095309	0.968021139095309	0.968021139095309	0.968021139095309	0.968021139095309	0.968021139095309	0.968021139095309	0.968021139095309	0.968021139095309	0.968021139095309	0.968021139095309	0.968021139095309	0.968021139095309	0.968021139095309	2.06349914561596	2.60020945164904	1.94546151049209	2.12924549010008
YP_003043663.1	0.968021139095309	0.968021139095309	0.968021139095309	0.968021139095309	0.968021139095309	0.968021139095309	0.968021139095309	0.968021139095309	0.968021139095309	0.968021139095309	0.968021139095309	0.968021139095309	0.968021139095309	0.968021139095309	0.968021139095309	0.968021139095309	0.968021139095309	0.968021139095309	0.968021139095309	0.968021139095309	0.968021139095309	0.968021139095309	0.968021139095309	0.968021139095309	0.968021139095309	0.968021139095309	0.968021139095309	1.79093570834536	2.63291269585263	2.13509676262961	0.968021139095309	0.968021139095309	0.968021139095309	0.968021139095309	0.968021139095309	0.968021139095309	0.968021139095309	0.968021139095309	2.41995118277279	1.99333384372125	0.968021139095309	0.968021139095309	0.968021139095309	0.968021139095309	0.968021139095309	1.61047849178703	1.87283838775055	1.66565387270179	0.968021139095309
YP_003043664.1	3.78362291108651	3.51816108528831	3.00213240136824	3.01438278203648	2.45601490092722	3.19873426226187	0.968021139095309	2.05568050276357	0.968021139095309	3.38232708988962	2.47041714429299	3.0210955090305	3.01274261945314	3.53942356834909	3.38812845587304	3.19842679125966	0.968021139095309	2.07759116307449	0.968021139095309	0.968021139095309	2.19418543621045	2.66912729551597	0.968021139095309	2.21818384739287	0.968021139095309	0.968021139095309	0.968021139095309	1.79093570834536	0.968021139095309	2.13509676262961	3.13368477135842	3.80934451855753	3.5259854289866	0.968021139095309	3.13142927951818	3.74294568034954	2.96719558080582	2.94113072365747	3.32079104935166	2.67940401774489	3.12449865744269	2.74542587296849	2.99726356278138	2.46341211970406	2.58284433822015	2.36167529230033	2.36679112948257	2.32620659630674	2.88897494321767
YP_003043665.1	0.968021139095309	2.03768875251022	0.968021139095309	0.968021139095309	0.968021139095309	0.968021139095309	2.04210055111387	0.968021139095309	0.968021139095309	0.968021139095309	0.968021139095309	0.968021139095309	0.968021139095309	0.968021139095309	2.46666188649508	0.968021139095309	2.06333627234638	0.968021139095309	0.968021139095309	0.968021139095309	0.968021139095309	0.968021139095309	0.968021139095309	0.968021139095309	0.968021139095309	0.968021139095309	0.968021139095309	0.968021139095309	0.968021139095309	0.968021139095309	0.968021139095309	0.968021139095309	0.968021139095309	0.968021139095309	0.968021139095309	0.968021139095309	0.968021139095309	2.01045708411636	0.968021139095309	0.968021139095309	0.968021139095309	0.968021139095309	0.968021139095309	0.968021139095309	0.968021139095309	2.06349914561596	1.61297704894355	1.94546151049209	1.92435355161162
YP_003043666.1	0.968021139095309	0.968021139095309	0.968021139095309	0.968021139095309	0.968021139095309	0.968021139095309	0.968021139095309	0.968021139095309	0.968021139095309	0.968021139095309	0.968021139095309	0.968021139095309	0.968021139095309	0.968021139095309	0.968021139095309	0.968021139095309	0.968021139095309	0.968021139095309	0.968021139095309	0.968021139095309	2.19418543621045	2.20367157456281	0.968021139095309	2.21818384739287	2.25039460135913	2.21039800011707	3.05364250081883	0.968021139095309	0.968021139095309	0.968021139095309	4.0821424383289	4.16766568720822	3.96120142781745	0.968021139095309	3.34260199947249	0.968021139095309	3.63203272933486	3.46349480760624	2.71378749056913	3.5645505317652	3.92648637177223	3.5144035084662	4.01732820740487	3.80463544490744	3.85987819684264	4.09568907694126	3.57764335971547	3.79677145115743	4.01402857831277
YP_003043667.1	0.968021139095309	0.968021139095309	2.04617352499744	0.968021139095309	0.968021139095309	2.4567162833194	0.968021139095309	0.968021139095309	0.968021139095309	0.968021139095309	0.968021139095309	0.968021139095309	0.968021139095309	0.968021139095309	0.968021139095309	0.968021139095309	0.968021139095309	0.968021139095309	0.968021139095309	0.968021139095309	0.968021139095309	2.66912729551597	0.968021139095309	2.68814354164175	3.07163476031372	0.968021139095309	0.968021139095309	1.79093570834536	0.968021139095309	2.13509676262961	2.12423148172643	2.86376134537985	2.88012837566576	0.968021139095309	0.968021139095309	0.968021139095309	0.968021139095309	2.94113072365747	0.968021139095309	1.99333384372125	2.69361288460908	2.74542587296849	2.45716313895408	2.46341211970406	2.1380886386694	2.69520619502566	2.36679112948257	2.47391774555295	2.29780126974233
YP_003043668.1	0.968021139095309	0.968021139095309	0.968021139095309	0.968021139095309	0.968021139095309	0.968021139095309	0.968021139095309	0.968021139095309	0.968021139095309	0.968021139095309	0.968021139095309	0.968021139095309	0.968021139095309	0.968021139095309	0.968021139095309	0.968021139095309	0.968021139095309	0.968021139095309	0.968021139095309	0.968021139095309	0.968021139095309	0.968021139095309	0.968021139095309	0.968021139095309	0.968021139095309	0.968021139095309	0.968021139095309	1.79093570834536	2.17609281504443	0.968021139095309	2.12423148172643	0.968021139095309	0.968021139095309	0.968021139095309	0.968021139095309	0.968021139095309	0.968021139095309	0.968021139095309	0.968021139095309	0.968021139095309	0.968021139095309	0.968021139095309	0.968021139095309	0.968021139095309	0.968021139095309	2.06349914561596	2.06763228136959	1.66565387270179	1.92435355161162
YP_003043669.1	5.82739446884875	6.11140060846968	5.98537861853337	6.44979284854049	6.38177915782998	6.12546298810307	6.2790048500568	6.61881439357358	6.51222361600767	6.16055189550884	6.22162053537733	6.25463500018712	6.44722189041113	6.31663533393085	6.30122394152092	6.25963095323781	6.03026806898016	6.23958091706946	0.968021139095309	0.968021139095309	0.968021139095309	2.20367157456281	4.64186263614168	0.968021139095309	0.968021139095309	5.5070551073306	2.71451620084411	4.93531303837801	4.59126912492828	4.88070837584549	3.83233360182153	0.968021139095309	2.5634991776686	0.968021139095309	4.38635163595548	3.74294568034954	5.79467407632515	5.43579349263979	5.21724659211715	5.55778778772213	5.41461041574094	5.76300535924189	5.97783892557359	6.01604641500718	5.79382741134463	4.50293445514037	4.4074837035155	4.48525156481125	4.75216445084246
YP_003043670.1	4.19741440950267	4.44259943966377	3.53508231720898	3.01438278203648	2.99579650399561	2.99669265365069	2.99520170340095	3.22182833075247	3.24736638453034	4.80026098645848	4.81446225870317	4.3284778726969	3.5474988877733	3.38413266807788	2.46666188649508	2.04280758277581	4.42461469466198	4.68018954414707	0.968021139095309	2.7713873388584	2.6566820401023	2.66912729551597	2.9958176495522	3.28884665049693	4.2138428692198	0.968021139095309	4.19042041113977	3.74802283573125	2.63291269585263	2.57889468266249	3.13368477135842	3.50594791302153	2.88012837566576	0.968021139095309	3.96005325735868	3.74294568034954	3.34060637275565	3.13923555756496	3.84981836183455	4.00337721571253	2.69361288460908	3.6529788739735	3.19934509949455	3.80463544490744	3.15678669774243	3.35657956082674	3.42088571261424	3.1839630797158	3.53680231026791
YP_003043671.1	4.28427719366599	4.65221113972056	4.79725378513398	3.93217267140073	4.66368296177986	4.66494946897854	4.01466080067604	3.39812704224692	3.24736638453034	3.80338473013412	4.03918998841025	4.41080204478001	4.4771328848195	4.74157063637346	4.74661189052205	4.29520341065196	3.83686306410031	3.73851381001231	0.968021139095309	2.7713873388584	3.82200588143741	3.98824732069681	2.66404182302042	2.68814354164175	2.73025147272922	0.968021139095309	0.968021139095309	3.74802283573125	3.78774954606711	2.89788687200765	3.52745641964885	3.80934451855753	3.68678870140093	0.968021139095309	0.968021139095309	4.14089447062004	4.55685407824554	4.64904577834977	4.38983005323798	4.33685483184876	4.43138456200205	4.43816943151849	2.45716313895408	0.968021139095309	0.968021139095309	2.95552289725672	2.79457897756155	3.33077817916959	3.53680231026791
YP_003043672.1	3.18977563357959	2.03768875251022	0.968021139095309	0.968021139095309	0.968021139095309	0.968021139095309	0.968021139095309	0.968021139095309	0.968021139095309	3.67687375826425	0.968021139095309	3.22483434469167	0.968021139095309	0.968021139095309	0.968021139095309	0.968021139095309	2.06333627234638	0.968021139095309	0.968021139095309	2.28196400376165	3.24954001304692	3.00165136637408	2.9958176495522	2.68814354164175	0.968021139095309	0.968021139095309	0.968021139095309	2.11702993386184	2.96007090586808	0.968021139095309	2.56454131439397	2.1127234634291	2.5634991776686	0.968021139095309	0.968021139095309	3.1809066323453	0.968021139095309	2.94113072365747	0.968021139095309	0.968021139095309	0.968021139095309	2.74542587296849	2.7570397386675	2.76429403897919	3.55324827304901	2.69520619502566	2.48952431353138	2.32620659630674	2.57116688516091
YP_003043673.1	2.45016590863649	2.03768875251022	2.46097486612175	0.968021139095309	2.04244994610231	2.75652089458405	2.45554940127835	2.77615077125995	2.06978300384714	3.00423631322472	0.968021139095309	2.05733751775023	3.01274261945314	3.20852124654974	2.46666188649508	2.99640528460813	2.06333627234638	2.50275388191055	0.968021139095309	2.28196400376165	2.19418543621045	2.66912729551597	0.968021139095309	3.0234503266177	3.34125578010376	2.21039800011707	3.05364250081883	3.1216488726285	0.968021139095309	2.89788687200765	2.56454131439397	0.968021139095309	0.968021139095309	0.968021139095309	0.968021139095309	0.968021139095309	3.34060637275565	3.13923555756496	2.94963006202582	1.99333384372125	3.92648637177223	2.03580818267191	2.7570397386675	2.04800372321519	2.1380886386694	3.35657956082674	3.71825572124907	3.58354760185884	2.97900783629874
YP_003043674.1	0.968021139095309	0.968021139095309	0.968021139095309	0.968021139095309	0.968021139095309	0.968021139095309	0.968021139095309	0.968021139095309	0.968021139095309	0.968021139095309	0.968021139095309	0.968021139095309	0.968021139095309	0.968021139095309	0.968021139095309	0.968021139095309	0.968021139095309	0.968021139095309	0.968021139095309	0.968021139095309	0.968021139095309	2.66912729551597	2.19979418451091	2.21818384739287	0.968021139095309	2.21039800011707	2.23834547805403	3.74802283573125	2.17609281504443	0.968021139095309	0.968021139095309	0.968021139095309	2.12344305330424	0.968021139095309	0.968021139095309	2.60199109181986	0.968021139095309	2.94113072365747	3.14834364874105	2.67940401774489	2.92738346806233	0.968021139095309	2.7570397386675	2.04800372321519	0.968021139095309	4.62403923149204	4.35190015689376	4.73454433497383	4.43059885539129
YP_003043675.1	0.968021139095309	0.968021139095309	0.968021139095309	0.968021139095309	0.968021139095309	0.968021139095309	0.968021139095309	0.968021139095309	0.968021139095309	0.968021139095309	0.968021139095309	0.968021139095309	0.968021139095309	0.968021139095309	2.05044455870349	0.968021139095309	0.968021139095309	0.968021139095309	0.968021139095309	0.968021139095309	0.968021139095309	0.968021139095309	0.968021139095309	0.968021139095309	0.968021139095309	0.968021139095309	0.968021139095309	0.968021139095309	0.968021139095309	0.968021139095309	0.968021139095309	0.968021139095309	0.968021139095309	0.968021139095309	0.968021139095309	0.968021139095309	0.968021139095309	0.968021139095309	0.968021139095309	0.968021139095309	0.968021139095309	0.968021139095309	0.968021139095309	0.968021139095309	0.968021139095309	2.36167529230033	2.36679112948257	2.32620659630674	2.29780126974233
YP_003043676.1	0.968021139095309	0.968021139095309	0.968021139095309	0.968021139095309	0.968021139095309	0.968021139095309	0.968021139095309	0.968021139095309	0.968021139095309	0.968021139095309	0.968021139095309	0.968021139095309	0.968021139095309	0.968021139095309	0.968021139095309	0.968021139095309	0.968021139095309	0.968021139095309	0.968021139095309	0.968021139095309	0.968021139095309	0.968021139095309	0.968021139095309	0.968021139095309	0.968021139095309	0.968021139095309	0.968021139095309	2.55501937586512	0.968021139095309	2.13509676262961	0.968021139095309	0.968021139095309	0.968021139095309	0.968021139095309	0.968021139095309	0.968021139095309	0.968021139095309	0.968021139095309	0.968021139095309	0.968021139095309	0.968021139095309	0.968021139095309	0.968021139095309	0.968021139095309	0.968021139095309	2.36167529230033	2.06763228136959	2.47391774555295	1.92435355161162
YP_003043677.1	0.968021139095309	0.968021139095309	0.968021139095309	0.968021139095309	0.968021139095309	0.968021139095309	0.968021139095309	0.968021139095309	0.968021139095309	0.968021139095309	0.968021139095309	0.968021139095309	0.968021139095309	0.968021139095309	0.968021139095309	0.968021139095309	0.968021139095309	0.968021139095309	0.968021139095309	0.968021139095309	0.968021139095309	0.968021139095309	0.968021139095309	0.968021139095309	0.968021139095309	0.968021139095309	0.968021139095309	0.968021139095309	0.968021139095309	0.968021139095309	0.968021139095309	0.968021139095309	0.968021139095309	0.968021139095309	0.968021139095309	0.968021139095309	0.968021139095309	0.968021139095309	0.968021139095309	0.968021139095309	0.968021139095309	0.968021139095309	0.968021139095309	0.968021139095309	0.968021139095309	0.968021139095309	0.968021139095309	0.968021139095309	0.968021139095309
YP_003043678.1	0.968021139095309	0.968021139095309	0.968021139095309	0.968021139095309	2.45601490092722	2.04297641214162	0.968021139095309	0.968021139095309	0.968021139095309	0.968021139095309	0.968021139095309	0.968021139095309	2.05241638879187	2.46387934942479	2.46666188649508	2.04280758277581	0.968021139095309	0.968021139095309	0.968021139095309	0.968021139095309	0.968021139095309	0.968021139095309	0.968021139095309	0.968021139095309	0.968021139095309	0.968021139095309	0.968021139095309	1.79093570834536	0.968021139095309	0.968021139095309	0.968021139095309	0.968021139095309	0.968021139095309	0.968021139095309	0.968021139095309	0.968021139095309	0.968021139095309	0.968021139095309	0.968021139095309	1.99333384372125	2.40262098819153	0.968021139095309	0.968021139095309	0.968021139095309	0.968021139095309	2.22357914103092	2.36679112948257	1.94546151049209	2.29780126974233
YP_003043679.1	0.968021139095309	2.03768875251022	0.968021139095309	2.47057216212115	0.968021139095309	2.04297641214162	2.75516596522669	2.05568050276357	2.06978300384714	0.968021139095309	0.968021139095309	0.968021139095309	0.968021139095309	0.968021139095309	2.05044455870349	2.04280758277581	2.06333627234638	2.07759116307449	0.968021139095309	0.968021139095309	0.968021139095309	0.968021139095309	0.968021139095309	0.968021139095309	0.968021139095309	2.21039800011707	0.968021139095309	1.79093570834536	0.968021139095309	2.57889468266249	0.968021139095309	0.968021139095309	0.968021139095309	0.968021139095309	2.12288100127881	0.968021139095309	0.968021139095309	2.70607782250156	2.01541561269136	0.968021139095309	2.40262098819153	2.03580818267191	0.968021139095309	0.968021139095309	0.968021139095309	2.36167529230033	2.60020945164904	2.72181871725402	2.57116688516091
YP_003043680.1	0.968021139095309	0.968021139095309	0.968021139095309	0.968021139095309	0.968021139095309	0.968021139095309	0.968021139095309	0.968021139095309	0.968021139095309	0.968021139095309	0.968021139095309	0.968021139095309	0.968021139095309	0.968021139095309	0.968021139095309	0.968021139095309	0.968021139095309	0.968021139095309	0.968021139095309	0.968021139095309	0.968021139095309	2.20367157456281	0.968021139095309	0.968021139095309	0.968021139095309	0.968021139095309	2.23834547805403	1.79093570834536	0.968021139095309	0.968021139095309	2.12423148172643	0.968021139095309	0.968021139095309	0.968021139095309	0.968021139095309	0.968021139095309	0.968021139095309	0.968021139095309	0.968021139095309	0.968021139095309	0.968021139095309	0.968021139095309	0.968021139095309	0.968021139095309	0.968021139095309	2.36167529230033	2.60020945164904	1.66565387270179	2.29780126974233
YP_003043681.1	0.968021139095309	0.968021139095309	0.968021139095309	0.968021139095309	0.968021139095309	0.968021139095309	0.968021139095309	0.968021139095309	0.968021139095309	0.968021139095309	0.968021139095309	0.968021139095309	0.968021139095309	0.968021139095309	0.968021139095309	0.968021139095309	0.968021139095309	0.968021139095309	0.968021139095309	0.968021139095309	0.968021139095309	0.968021139095309	0.968021139095309	0.968021139095309	0.968021139095309	0.968021139095309	0.968021139095309	0.968021139095309	0.968021139095309	0.968021139095309	0.968021139095309	0.968021139095309	0.968021139095309	0.968021139095309	0.968021139095309	0.968021139095309	0.968021139095309	0.968021139095309	0.968021139095309	0.968021139095309	2.00244901851139	0.968021139095309	0.968021139095309	0.968021139095309	0.968021139095309	2.06349914561596	1.87283838775055	0.968021139095309	0.968021139095309
YP_003043682.1	4.36611076913498	4.10401335372056	3.00213240136824	4.0394451957187	4.4537944904585	2.99669265365069	3.66595148272253	3.69383759807657	3.58189066400504	3.80338473013412	4.68962356823988	3.94067095621356	4.55079847626835	4.86103997364122	4.54615047112069	4.37715942744969	3.83686306410031	4.45725974024857	0.968021139095309	3.11859373412466	3.65647804415794	3.83987874083864	3.66669642737278	3.28884665049693	3.56550641829804	2.67794477008123	3.32169756717345	4.50504659999392	3.78774954606711	3.70930118423839	3.34500539420402	3.66599668181116	3.5259854289866	0.968021139095309	3.68570053496357	2.60199109181986	3.63203272933486	3.60038145363042	2.71378749056913	3.80126063670668	3.44731439578445	3.5144035084662	4.29636247249324	4.12709993307653	0.968021139095309	3.5694717426842	3.24347832233195	3.1839630797158	3.64635008049852
YP_003043683.1	0.968021139095309	2.03768875251022	2.04617352499744	0.968021139095309	2.04244994610231	2.04297641214162	0.968021139095309	0.968021139095309	0.968021139095309	0.968021139095309	0.968021139095309	0.968021139095309	0.968021139095309	0.968021139095309	0.968021139095309	0.968021139095309	0.968021139095309	0.968021139095309	0.968021139095309	0.968021139095309	0.968021139095309	0.968021139095309	0.968021139095309	0.968021139095309	0.968021139095309	0.968021139095309	2.71451620084411	2.11702993386184	0.968021139095309	0.968021139095309	0.968021139095309	0.968021139095309	0.968021139095309	2.37177883427208	2.56275621356463	0.968021139095309	0.968021139095309	2.01045708411636	2.71378749056913	2.67940401774489	2.40262098819153	0.968021139095309	0.968021139095309	0.968021139095309	2.90244019591172	3.51929783847458	3.17866425017605	3.89220526915363	3.28698654038969
YP_003043684.1	0.968021139095309	0.968021139095309	0.968021139095309	0.968021139095309	0.968021139095309	0.968021139095309	2.04210055111387	0.968021139095309	0.968021139095309	0.968021139095309	0.968021139095309	0.968021139095309	0.968021139095309	0.968021139095309	0.968021139095309	0.968021139095309	0.968021139095309	0.968021139095309	0.968021139095309	0.968021139095309	0.968021139095309	0.968021139095309	0.968021139095309	0.968021139095309	0.968021139095309	2.21039800011707	0.968021139095309	1.79093570834536	0.968021139095309	0.968021139095309	2.12423148172643	0.968021139095309	0.968021139095309	0.968021139095309	0.968021139095309	0.968021139095309	0.968021139095309	2.01045708411636	0.968021139095309	2.39042566304364	0.968021139095309	2.03580818267191	0.968021139095309	0.968021139095309	4.41938757516874	3.23599974605956	2.60020945164904	3.89220526915363	3.4176709538887
YP_003043685.1	0.968021139095309	0.968021139095309	0.968021139095309	0.968021139095309	0.968021139095309	0.968021139095309	0.968021139095309	0.968021139095309	0.968021139095309	0.968021139095309	0.968021139095309	0.968021139095309	0.968021139095309	0.968021139095309	0.968021139095309	0.968021139095309	0.968021139095309	0.968021139095309	0.968021139095309	0.968021139095309	2.19418543621045	0.968021139095309	0.968021139095309	2.21818384739287	2.25039460135913	0.968021139095309	0.968021139095309	2.72294522424047	0.968021139095309	0.968021139095309	2.12423148172643	0.968021139095309	2.5634991776686	0.968021139095309	0.968021139095309	0.968021139095309	0.968021139095309	0.968021139095309	0.968021139095309	2.39042566304364	2.00244901851139	0.968021139095309	0.968021139095309	0.968021139095309	0.968021139095309	3.29765292801244	2.79457897756155	3.64002940120629	2.97900783629874
YP_003043686.1	0.968021139095309	0.968021139095309	0.968021139095309	0.968021139095309	0.968021139095309	0.968021139095309	0.968021139095309	0.968021139095309	0.968021139095309	0.968021139095309	0.968021139095309	0.968021139095309	0.968021139095309	0.968021139095309	0.968021139095309	0.968021139095309	0.968021139095309	0.968021139095309	0.968021139095309	0.968021139095309	0.968021139095309	0.968021139095309	0.968021139095309	0.968021139095309	0.968021139095309	0.968021139095309	0.968021139095309	2.11702993386184	0.968021139095309	0.968021139095309	0.968021139095309	0.968021139095309	0.968021139095309	0.968021139095309	0.968021139095309	0.968021139095309	0.968021139095309	0.968021139095309	0.968021139095309	0.968021139095309	0.968021139095309	0.968021139095309	0.968021139095309	0.968021139095309	0.968021139095309	1.61047849178703	0.968021139095309	0.968021139095309	1.92435355161162
YP_003043687.1	0.968021139095309	0.968021139095309	0.968021139095309	0.968021139095309	0.968021139095309	0.968021139095309	0.968021139095309	0.968021139095309	0.968021139095309	0.968021139095309	0.968021139095309	0.968021139095309	0.968021139095309	0.968021139095309	0.968021139095309	0.968021139095309	0.968021139095309	0.968021139095309	0.968021139095309	0.968021139095309	0.968021139095309	0.968021139095309	0.968021139095309	0.968021139095309	0.968021139095309	0.968021139095309	0.968021139095309	1.79093570834536	0.968021139095309	0.968021139095309	0.968021139095309	0.968021139095309	0.968021139095309	0.968021139095309	0.968021139095309	0.968021139095309	0.968021139095309	0.968021139095309	2.01541561269136	1.99333384372125	2.00244901851139	0.968021139095309	0.968021139095309	0.968021139095309	0.968021139095309	1.86938703245909	2.36679112948257	1.66565387270179	1.92435355161162
[truncated: 3,741 more rows]
[truncated: 56 more columns]
