# Supplementary material for: The E. coli molecular phenotype under different growth conditions
Source: Sci Rep. 2017 Apr 18;7:45303. doi: 10.1038/srep45303 (PMC5394689; doi:10.1038/srep45303)
Supplement: Supplementary Dataset 4 [file srep45303-s5.csv]

	Phase	Salt	Conc	Branch	MeanFluxRatio	SDEFluxRatio	Phase2
1	EXP	MGSO4	0.08	E4P from P5P	1	0	Exponential
2	EXP	MGSO4	0.08	E4P through TK	0.431111111111111	0.041514537093932	Exponential
3	EXP	MGSO4	0.08	GLY from SER	1	0	Exponential
4	EXP	MGSO4	0.08	Labeled CO2 EC	0.0544477777777778	0.0272358924632846	Exponential
5	EXP	MGSO4	0.08	OAA from PEP	0.403333333333333	0.0342106762629792	Exponential
6	EXP	MGSO4	0.08	P5P from E4P	1e-05	0	Exponential
7	EXP	MGSO4	0.08	P5P from G3P	0.154444444444444	0.0520090210598598	Exponential
8	EXP	MGSO4	0.08	P5P from G6P	0.955555555555556	0.0411561315054492	Exponential
9	EXP	MGSO4	0.08	PEP from OAA	0.0955555555555556	0.00675862503366469	Exponential
10	EXP	MGSO4	0.08	PEP through TK	0.0666666666666667	0.00838870492807861	Exponential
11	EXP	MGSO4	0.08	PYR from MAL_LB	1e-05	0	Exponential
12	EXP	MGSO4	0.08	PYR from MAL_UB	1e-05	0	Exponential
13	EXP	MGSO4	0.08	SER from GLY	0.168888888888889	0.0156741510885177	Exponential
14	EXP	MGSO4	0.8	E4P from P5P	0.944444444444444	0.0555555555555555	Exponential
15	EXP	MGSO4	0.8	E4P through TK	0.3	0.0985637601495337	Exponential
16	EXP	MGSO4	0.8	GLY from SER	1	0	Exponential
17	EXP	MGSO4	0.8	Labeled CO2 EC	0.0533366666666667	0.0272812513968435	Exponential
18	EXP	MGSO4	0.8	OAA from PEP	0.432222222222222	0.0165924272478534	Exponential
19	EXP	MGSO4	0.8	P5P from E4P	1e-05	0	Exponential
20	EXP	MGSO4	0.8	P5P from G3P	0.21	0.0614937515645409	Exponential
21	EXP	MGSO4	0.8	P5P from G6P	0.917777777777778	0.0662580067372248	Exponential
22	EXP	MGSO4	0.8	PEP from OAA	0.117777777777778	0.0302050604868182	Exponential
23	EXP	MGSO4	0.8	PEP through TK	0.0733333333333333	0.0251661147842358	Exponential
24	EXP	MGSO4	0.8	PYR from MAL_LB	1e-05	0	Exponential
25	EXP	MGSO4	0.8	PYR from MAL_UB	1e-05	0	Exponential
26	EXP	MGSO4	0.8	SER from GLY	0.124447777777778	0.0626932962431165	Exponential
27	EXP	MGSO4	200	E4P from P5P	1	0	Exponential
28	EXP	MGSO4	200	E4P through TK	0.388333333333333	0.00499999999999998	Exponential
29	EXP	MGSO4	200	GLY from SER	1	0	Exponential
30	EXP	MGSO4	200	Labeled CO2 EC	0.12	0.01	Exponential
31	EXP	MGSO4	200	OAA from PEP	0.531666666666667	0.00499999999999995	Exponential
32	EXP	MGSO4	200	P5P from E4P	1e-05	0	Exponential
33	EXP	MGSO4	200	P5P from G3P	0.101666666666667	0.0116666666666667	Exponential
34	EXP	MGSO4	200	P5P from G6P	1	0	Exponential
35	EXP	MGSO4	200	PEP from OAA	0.07	0.00333333333333333	Exponential
36	EXP	MGSO4	200	PEP through TK	0.07	0.00333333333333333	Exponential
37	EXP	MGSO4	200	PYR from MAL_LB	1e-05	0	Exponential
38	EXP	MGSO4	200	PYR from MAL_UB	1e-05	0	Exponential
39	EXP	MGSO4	200	SER from GLY	0.153333333333333	1.96261557335472e-17	Exponential
40	EXP	MGSO4	400	E4P from P5P	1	0	Exponential
41	EXP	MGSO4	400	E4P through TK	0.348333333333333	0.0583333333333333	Exponential
42	EXP	MGSO4	400	GLY from SER	0.991666666666667	0.00833333333333336	Exponential
43	EXP	MGSO4	400	Labeled CO2 EC	0.1	0.0233333333333333	Exponential
44	EXP	MGSO4	400	OAA from PEP	0.441666666666667	0.0316666666666667	Exponential
45	EXP	MGSO4	400	P5P from E4P	1e-05	0	Exponential
46	EXP	MGSO4	400	P5P from G3P	0.156666666666667	0.0533333333333333	Exponential
47	EXP	MGSO4	400	P5P from G6P	0.961666666666667	0.0383333333333333	Exponential
48	EXP	MGSO4	400	PEP from OAA	0.0933333333333333	0.02	Exponential
49	EXP	MGSO4	400	PEP through TK	0.0633333333333333	0.00333333333333333	Exponential
50	EXP	MGSO4	400	PYR from MAL_LB	1e-05	0	Exponential
51	EXP	MGSO4	400	PYR from MAL_UB	1e-05	0	Exponential
52	EXP	MGSO4	400	SER from GLY	0.106666666666667	0.02	Exponential
53	EXP	MGSO4	50	E4P from P5P	1	0	Exponential
54	EXP	MGSO4	50	E4P through TK	0.408333333333333	0.00166666666666668	Exponential
55	EXP	MGSO4	50	GLY from SER	1	0	Exponential
56	EXP	MGSO4	50	Labeled CO2 EC	0.116666666666667	0.00666666666666667	Exponential
57	EXP	MGSO4	50	OAA from PEP	0.515	0.005	Exponential
58	EXP	MGSO4	50	P5P from E4P	1e-05	0	Exponential
59	EXP	MGSO4	50	P5P from G3P	0.0616666666666667	0.015	Exponential
60	EXP	MGSO4	50	P5P from G6P	1	0	Exponential
61	EXP	MGSO4	50	PEP from OAA	0.075	0.00166666666666666	Exponential
62	EXP	MGSO4	50	PEP through TK	0.055	0.00166666666666667	Exponential
63	EXP	MGSO4	50	PYR from MAL_LB	1e-05	0	Exponential
64	EXP	MGSO4	50	PYR from MAL_UB	1e-05	0	Exponential
65	EXP	MGSO4	50	SER from GLY	0.185	0.0116666666666667	Exponential
66	EXP	MGSO4	8	E4P from P5P	1	0	Exponential
67	EXP	MGSO4	8	E4P through TK	0.454444444444444	0.0483939594230724	Exponential
68	EXP	MGSO4	8	GLY from SER	1	0	Exponential
69	EXP	MGSO4	8	Labeled CO2 EC	0.0777777777777778	0.0156741510885176	Exponential
70	EXP	MGSO4	8	OAA from PEP	0.415555555555556	0.0378267656234427	Exponential
71	EXP	MGSO4	8	P5P from E4P	1e-05	0	Exponential
72	EXP	MGSO4	8	P5P from G3P	0.153333333333333	0.0269430125621825	Exponential
73	EXP	MGSO4	8	P5P from G6P	0.968888888888889	0.0182911973701715	Exponential
74	EXP	MGSO4	8	PEP from OAA	0.0788888888888889	0.00400616808384888	Exponential
75	EXP	MGSO4	8	PEP through TK	0.0744444444444445	0.00587944735792131	Exponential
76	EXP	MGSO4	8	PYR from MAL_LB	1e-05	0	Exponential
77	EXP	MGSO4	8	PYR from MAL_UB	1e-05	0	Exponential
78	EXP	MGSO4	8	SER from GLY	0.203333333333333	0.0117062819476142	Exponential
79	EXP	NACL	100	E4P from P5P	1	0	Exponential
80	EXP	NACL	100	E4P through TK	0.463333333333333	0.0133333333333333	Exponential
81	EXP	NACL	100	GLY from SER	1	0	Exponential
82	EXP	NACL	100	Labeled CO2 EC	0.106666666666667	0.0101835015443463	Exponential
83	EXP	NACL	100	OAA from PEP	0.456666666666667	0.0126197963240006	Exponential
84	EXP	NACL	100	P5P from E4P	0.00222888888888889	0.00221888888888889	Exponential
85	EXP	NACL	100	P5P from G3P	0.0311111111111111	0.00801233616769776	Exponential
86	EXP	NACL	100	P5P from G6P	0.991111111111111	0.00888888888888891	Exponential
87	EXP	NACL	100	PEP from OAA	0.0544444444444444	0.00555555555555556	Exponential
88	EXP	NACL	100	PEP through TK	0.0966666666666667	0.0120185042515466	Exponential
89	EXP	NACL	100	PYR from MAL_LB	1e-05	0	Exponential
90	EXP	NACL	100	PYR from MAL_UB	1e-05	0	Exponential
91	EXP	NACL	100	SER from GLY	0.185555555555556	0.0327353774725694	Exponential
92	EXP	NACL	200	E4P from P5P	1	0	Exponential
93	EXP	NACL	200	E4P through TK	0.443333333333333	0.00838870492807862	Exponential
94	EXP	NACL	200	GLY from SER	1	0	Exponential
95	EXP	NACL	200	Labeled CO2 EC	0.0722255555555556	0.0367306682000172	Exponential
96	EXP	NACL	200	OAA from PEP	0.425555555555556	0.0977588365492184	Exponential
97	EXP	NACL	200	P5P from E4P	1e-05	0	Exponential
98	EXP	NACL	200	P5P from G3P	0.0522222222222222	0.00968644209675706	Exponential
99	EXP	NACL	200	P5P from G6P	1	0	Exponential
100	EXP	NACL	200	PEP from OAA	0.07	0.00509175077217316	Exponential
101	EXP	NACL	200	PEP through TK	0.0955555555555556	0.00867805519545184	Exponential
102	EXP	NACL	200	PYR from MAL_LB	1e-05	0	Exponential
103	EXP	NACL	200	PYR from MAL_UB	1e-05	0	Exponential
104	EXP	NACL	200	SER from GLY	0.191111111111111	0.0173561103909037	Exponential
105	EXP	NACL	300	E4P from P5P	0.66667	0.33333	Exponential
106	EXP	NACL	300	E4P through TK	0.285003333333333	0.144132057541378	Exponential
107	EXP	NACL	300	GLY from SER	1	0	Exponential
108	EXP	NACL	300	Labeled CO2 EC	0.0666666666666667	0.0317979733805649	Exponential
109	EXP	NACL	300	OAA from PEP	0.51	0.0941187193566367	Exponential
110	EXP	NACL	300	P5P from E4P	1e-05	0	Exponential
111	EXP	NACL	300	P5P from G3P	0.06	0.00763762615825974	Exponential
112	EXP	NACL	300	P5P from G6P	1	0	Exponential
113	EXP	NACL	300	PEP from OAA	0.0666666666666667	0.00881917103688197	Exponential
114	EXP	NACL	300	PEP through TK	0.0583366666666667	0.0291990298545079	Exponential
115	EXP	NACL	300	PYR from MAL_LB	1e-05	0	Exponential
116	EXP	NACL	300	PYR from MAL_UB	0.0611177777777778	0.0611077777777778	Exponential
117	EXP	NACL	300	SER from GLY	0.178336666666667	0.101088327768893	Exponential
118	EXP	NACL	5	E4P from P5P	1	0	Exponential
119	EXP	NACL	5	E4P through TK	0.451111111111111	0.0155555555555556	Exponential
120	EXP	NACL	5	GLY from SER	1	0	Exponential
121	EXP	NACL	5	Labeled CO2 EC	0.0955555555555556	0.0178816410438123	Exponential
122	EXP	NACL	5	OAA from PEP	0.452222222222222	0.0344981659916889	Exponential
123	EXP	NACL	5	P5P from E4P	1e-05	0	Exponential
124	EXP	NACL	5	P5P from G3P	0.0566666666666667	0.02185812841434	Exponential
125	EXP	NACL	5	P5P from G6P	1	0	Exponential
126	EXP	NACL	5	PEP from OAA	0.0655555555555556	0.00618640484758891	Exponential
127	EXP	NACL	5	PEP through TK	0.0944444444444444	0.00587944735792131	Exponential
128	EXP	NACL	5	PYR from MAL_LB	1e-05	0	Exponential
129	EXP	NACL	5	PYR from MAL_UB	1e-05	0	Exponential
130	EXP	NACL	5	SER from GLY	0.22	0.0164429428743875	Exponential
131	STA	MGSO4	0.08	E4P from P5P	0.924444444444444	0.0755555555555556	Stationary
132	STA	MGSO4	0.08	E4P through TK	0.387777777777778	0.0408399465544202	Stationary
133	STA	MGSO4	0.08	GLY from SER	0.998888888888889	0.0011111111111111	Stationary
134	STA	MGSO4	0.08	Labeled CO2 EC	0.0688922222222222	0.0344411111111111	Stationary
135	STA	MGSO4	0.08	OAA from PEP	0.386666666666667	0.0134715062810913	Stationary
136	STA	MGSO4	0.08	P5P from E4P	1e-05	0	Stationary
137	STA	MGSO4	0.08	P5P from G3P	0.273333333333333	0.104473991092591	Stationary
138	STA	MGSO4	0.08	P5P from G6P	0.827777777777778	0.0873124091416762	Stationary
139	STA	MGSO4	0.08	PEP from OAA	0.115555555555556	0.0494912387807113	Stationary
140	STA	MGSO4	0.08	PEP through TK	0.0655555555555556	0.0105993244601883	Stationary
141	STA	MGSO4	0.08	PYR from MAL_LB	1e-05	0	Stationary
142	STA	MGSO4	0.08	PYR from MAL_UB	1e-05	0	Stationary
143	STA	MGSO4	0.08	SER from GLY	0.207777777777778	0.108343304384435	Stationary
144	STA	MGSO4	0.8	E4P from P5P	1	0	Stationary
145	STA	MGSO4	0.8	E4P through TK	0.427777777777778	0.0488888888888889	Stationary
146	STA	MGSO4	0.8	GLY from SER	0.996666666666667	0.00192450089729877	Stationary
147	STA	MGSO4	0.8	Labeled CO2 EC	0.0855555555555556	0.0149484711634152	Stationary
148	STA	MGSO4	0.8	OAA from PEP	0.39	0.0200923792444724	Stationary
149	STA	MGSO4	0.8	P5P from E4P	1e-05	0	Stationary
150	STA	MGSO4	0.8	P5P from G3P	0.121111111111111	0.0308120547196934	Stationary
151	STA	MGSO4	0.8	P5P from G6P	0.985555555555556	0.0144444444444444	Stationary
152	STA	MGSO4	0.8	PEP from OAA	0.0977777777777778	0.0462013841917595	Stationary
153	STA	MGSO4	0.8	PEP through TK	0.07	0.0117062819476142	Stationary
154	STA	MGSO4	0.8	PYR from MAL_LB	0.00222888888888889	0.00221888888888889	Stationary
155	STA	MGSO4	0.8	PYR from MAL_UB	0.00222888888888889	0.00221888888888889	Stationary
156	STA	MGSO4	0.8	SER from GLY	0.223333333333333	0.0685025006302149	Stationary
157	STA	MGSO4	200	E4P from P5P	0.801111111111111	0.198888888888889	Stationary
158	STA	MGSO4	200	E4P through TK	0.444444444444444	0.13369857382177	Stationary
159	STA	MGSO4	200	GLY from SER	0.625555555555556	0.189583689458355	Stationary
160	STA	MGSO4	200	Labeled CO2 EC	0.0911177777777778	0.0911077777777778	Stationary
161	STA	MGSO4	200	OAA from PEP	0.431114444444444	0.296778663855327	Stationary
162	STA	MGSO4	200	P5P from E4P	0.0744511111111111	0.0744411111111111	Stationary
163	STA	MGSO4	200	P5P from G3P	0.364444444444444	0.317801086946218	Stationary
164	STA	MGSO4	200	P5P from G6P	0.66667	0.33333	Stationary
165	STA	MGSO4	200	PEP from OAA	0.158888888888889	0.0550196373472887	Stationary
166	STA	MGSO4	200	PEP through TK	0.0822222222222222	0.00675862503366469	Stationary
167	STA	MGSO4	200	PYR from MAL_LB	0.145562222222222	0.145552222222222	Stationary
168	STA	MGSO4	200	PYR from MAL_UB	1e-05	0	Stationary
169	STA	MGSO4	200	SER from GLY	0.195558888888889	0.101418774949936	Stationary
170	STA	MGSO4	400	E4P from P5P	0.500005	0.499995	Stationary
171	STA	MGSO4	400	E4P through TK	0.621666666666667	0.131666666666667	Stationary
172	STA	MGSO4	400	GLY from SER	1e-05	0	Stationary
173	STA	MGSO4	400	Labeled CO2 EC	0.085005	0.084995	Stationary
174	STA	MGSO4	400	OAA from PEP	0.288338333333333	0.288328333333333	Stationary
175	STA	MGSO4	400	P5P from E4P	1e-05	0	Stationary
176	STA	MGSO4	400	P5P from G3P	0.0333383333333333	0.0333283333333333	Stationary
177	STA	MGSO4	400	P5P from G6P	0.500005	0.499995	Stationary
178	STA	MGSO4	400	PEP from OAA	0.0616666666666667	0.025	Stationary
179	STA	MGSO4	400	PEP through TK	0.08	0.00333333333333333	Stationary
180	STA	MGSO4	400	PYR from MAL_LB	0.203333333333333	0.146666666666667	Stationary
181	STA	MGSO4	400	PYR from MAL_UB	0.0416716666666667	0.0416616666666667	Stationary
182	STA	MGSO4	400	SER from GLY	0.195005	0.194995	Stationary
183	STA	MGSO4	50	E4P from P5P	0.818888888888889	0.181111111111111	Stationary
184	STA	MGSO4	50	E4P through TK	0.410003333333333	0.220711232517195	Stationary
185	STA	MGSO4	50	GLY from SER	0.84	0.16	Stationary
186	STA	MGSO4	50	Labeled CO2 EC	0.0833366666666667	0.0800214092417588	Stationary
187	STA	MGSO4	50	OAA from PEP	0.393336666666667	0.296070849897891	Stationary
188	STA	MGSO4	50	P5P from E4P	0.0744511111111111	0.0744411111111111	Stationary
189	STA	MGSO4	50	P5P from G3P	0.396666666666667	0.302954586500158	Stationary
190	STA	MGSO4	50	P5P from G6P	0.663336666666667	0.33167589603574	Stationary
191	STA	MGSO4	50	PEP from OAA	0.0455588888888889	0.0243654534075007	Stationary
192	STA	MGSO4	50	PEP through TK	0.0633333333333333	0.0266666666666667	Stationary
193	STA	MGSO4	50	PYR from MAL_LB	0.0166733333333333	0.0166633333333333	Stationary
194	STA	MGSO4	50	PYR from MAL_UB	0.0211177777777778	0.0211077777777778	Stationary
195	STA	MGSO4	50	SER from GLY	0.181114444444444	0.0920179196785893	Stationary
196	STA	MGSO4	8	E4P from P5P	1	0	Stationary
197	STA	MGSO4	8	E4P through TK	0.438888888888889	0.0542399788775952	Stationary
198	STA	MGSO4	8	GLY from SER	0.994444444444444	0.00555555555555557	Stationary
199	STA	MGSO4	8	Labeled CO2 EC	0.0933333333333333	0.0134715062810913	Stationary
200	STA	MGSO4	8	OAA from PEP	0.398888888888889	0.0135172500673294	Stationary
201	STA	MGSO4	8	P5P from E4P	1e-05	0	Stationary
202	STA	MGSO4	8	P5P from G3P	0.13	0.0458257569495584	Stationary
203	STA	MGSO4	8	P5P from G6P	0.974444444444444	0.0192770573032194	Stationary
204	STA	MGSO4	8	PEP from OAA	0.101111111111111	0.0501971422136734	Stationary
205	STA	MGSO4	8	PEP through TK	0.0811111111111111	0.0128139584385231	Stationary
206	STA	MGSO4	8	PYR from MAL_LB	0.00778444444444444	0.00777444444444444	Stationary
207	STA	MGSO4	8	PYR from MAL_UB	0.0122288888888889	0.0122188888888889	Stationary
208	STA	MGSO4	8	SER from GLY	0.265555555555556	0.074195271221318	Stationary
209	STA	NACL	100	E4P from P5P	1	0	Stationary
210	STA	NACL	100	E4P through TK	0.463333333333333	0.00509175077217316	Stationary
211	STA	NACL	100	GLY from SER	0.998888888888889	0.0011111111111111	Stationary
212	STA	NACL	100	Labeled CO2 EC	0.09	0.0173205080756888	Stationary
213	STA	NACL	100	OAA from PEP	0.418888888888889	0.0173561103909037	Stationary
214	STA	NACL	100	P5P from E4P	1e-05	0	Stationary
215	STA	NACL	100	P5P from G3P	0.0933333333333333	0.05	Stationary
216	STA	NACL	100	P5P from G6P	0.975555555555556	0.0244444444444445	Stationary
217	STA	NACL	100	PEP from OAA	0.0644444444444444	0.00400616808384888	Stationary
218	STA	NACL	100	PEP through TK	0.1	0.0185592145427667	Stationary
219	STA	NACL	100	PYR from MAL_LB	0.0144444444444444	0.00444444444444445	Stationary
220	STA	NACL	100	PYR from MAL_UB	0.0222222222222222	0.00555555555555556	Stationary
221	STA	NACL	100	SER from GLY	0.227777777777778	0.0130998068028351	Stationary
222	STA	NACL	200	E4P from P5P	1	0	Stationary
223	STA	NACL	200	E4P through TK	0.476666666666667	0.0038490017945975	Stationary
224	STA	NACL	200	GLY from SER	1	0	Stationary
225	STA	NACL	200	Labeled CO2 EC	0.0622255555555556	0.032046108929648	Stationary
226	STA	NACL	200	OAA from PEP	0.32	0.0574778540283447	Stationary
227	STA	NACL	200	P5P from E4P	1e-05	0	Stationary
228	STA	NACL	200	P5P from G3P	0.0811111111111111	0.0349249636566705	Stationary
229	STA	NACL	200	P5P from G6P	0.995555555555556	0.00444444444444444	Stationary
230	STA	NACL	200	PEP from OAA	0.0555555555555556	0.00400616808384888	Stationary
231	STA	NACL	200	PEP through TK	0.0933333333333333	0.00509175077217315	Stationary
232	STA	NACL	200	PYR from MAL_LB	0.0100066666666667	0.00999666666666667	Stationary
233	STA	NACL	200	PYR from MAL_UB	0.0144511111111111	0.0144411111111111	Stationary
234	STA	NACL	200	SER from GLY	0.271111111111111	0.00867805519545183	Stationary
235	STA	NACL	300	E4P from P5P	1	0	Stationary
236	STA	NACL	300	E4P through TK	0.463333333333333	0.0192450089729875	Stationary
237	STA	NACL	300	GLY from SER	0.995555555555556	0.00444444444444444	Stationary
238	STA	NACL	300	Labeled CO2 EC	0.0344511111111111	0.0344411111111111	Stationary
239	STA	NACL	300	OAA from PEP	0.285555555555556	0.0474666874739863	Stationary
240	STA	NACL	300	P5P from E4P	1e-05	0	Stationary
241	STA	NACL	300	P5P from G3P	0.126666666666667	0.0425571511160123	Stationary
242	STA	NACL	300	P5P from G6P	0.975555555555556	0.0244444444444445	Stationary
243	STA	NACL	300	PEP from OAA	0.0822222222222222	0.00222222222222222	Stationary
244	STA	NACL	300	PEP through TK	0.113333333333333	0.0150308325094097	Stationary
245	STA	NACL	300	PYR from MAL_LB	0.0155555555555556	0.00555555555555556	Stationary
246	STA	NACL	300	PYR from MAL_UB	0.0211111111111111	0.00618640484758891	Stationary
247	STA	NACL	300	SER from GLY	0.332222222222222	0.0251170101232385	Stationary
248	STA	NACL	5	E4P from P5P	1	0	Stationary
249	STA	NACL	5	E4P through TK	0.503333333333333	0.0107151675122144	Stationary
250	STA	NACL	5	GLY from SER	1	0	Stationary
251	STA	NACL	5	Labeled CO2 EC	0.101111111111111	0.0125215862995385	Stationary
252	STA	NACL	5	OAA from PEP	0.39	0.00333333333333334	Stationary
253	STA	NACL	5	P5P from E4P	1e-05	0	Stationary
254	STA	NACL	5	P5P from G3P	0.0722222222222222	0.0294601635190286	Stationary
255	STA	NACL	5	P5P from G6P	1	0	Stationary
256	STA	NACL	5	PEP from OAA	0.0533333333333333	0.00333333333333333	Stationary
257	STA	NACL	5	PEP through TK	0.0911111111111111	0.00777777777777778	Stationary
258	STA	NACL	5	PYR from MAL_LB	0.0155555555555556	0.0105993244601883	Stationary
259	STA	NACL	5	PYR from MAL_UB	0.0255555555555556	0.0172490829958445	Stationary
260	STA	NACL	5	SER from GLY	0.324444444444444	0.0125215862995385	Stationary
