# Supplementary material for: The E. coli molecular phenotype under different growth conditions
Source: Sci Rep. 2017 Apr 18;7:45303. doi: 10.1038/srep45303 (PMC5394689; doi:10.1038/srep45303)
Supplement: Supplementary Dataset 5 [file srep45303-s6.csv]

name	replicate	doubling.time.minutes	doubling.time.minutes.95m	doubling.time.minutes.95p	r.squared
Gluconate.tab	1	60.42473355	52.37822925	71.39222644	0.997456894
Gluconate.tab	2	63.14600872	52.01126823	80.34694185	0.995073055
Glucose.tab	1	54.65716691	40.93857995	82.20379772	0.988014015
Glucose.tab	2	47.64904849	40.95851674	56.95211873	0.997125647
Glucose.tab	3	57.45528482	55.08476478	60.03900586	0.99979997
Glycerol.tab	1	80.95212424	38.94241445	-1027.769034	0.992843467
Glycerol.tab	2	94.51236702	57.80298158	258.9931359	0.997508055
Glycerol.tab	3	78.48450254	43.12509451	435.8470555	0.995853196
Lactate.tab	1	89.95541966	77.88718164	106.4492033	0.987695593
Lactate.tab	2	105.3583865	84.77710765	139.136443	0.957308014
MgSO4_000.080_mM.tab	1	57.97606601	52.4871484	64.74708365	0.994357238
MgSO4_000.080_mM.tab	2	59.14029944	49.5354806	73.36575519	0.988986257
MgSO4_000.080_mM.tab	3	63.93911028	58.6660015	70.25376879	0.995825298
MgSO4_000.800_mM.tab	1	58.0345128	52.3097149	65.166346	0.996464778
MgSO4_000.800_mM.tab	2	59.95780211	52.12048445	70.56924603	0.993346992
MgSO4_000.800_mM.tab	3	67.74958297	58.43417121	80.59834521	0.986984452
MgSO4_008.000_mM.tab	1	55.4834508	54.07851646	56.96333127	0.9996499
MgSO4_008.000_mM.tab	2	60.92792113	52.05046359	73.45623645	0.991457184
MgSO4_008.000_mM.tab	3	66.89730426	59.89028097	75.76118652	0.992947187
MgSO4_050.000_mM.tab	1	52.78629985	46.86950661	60.41279383	0.995301645
MgSO4_050.000_mM.tab	2	58.65645281	47.07231996	77.80322242	0.993499884
MgSO4_050.000_mM.tab	3	57.54335579	45.43898479	78.43833696	0.979413042
MgSO4_200.000_mM.tab	1	49.39744166	43.76234279	56.69824389	0.995112652
MgSO4_200.000_mM.tab	2	57.65745884	47.4389058	73.48685749	0.995012357
MgSO4_200.000_mM.tab	3	57.11174186	50.12631903	66.35933984	0.994280451
MgSO4_400.000_mM.tab	1	75.61999564	73.09790775	78.32234149	0.999100033
MgSO4_400.000_mM.tab	2	90.00843298	76.84369401	108.6164256	0.9782742
MgSO4_400.000_mM.tab	3	84.34788711	75.03636978	96.2978084	0.984802883
MgSO4-2_000.005_mM.tab	1	70.26709945	64.51216767	77.14935586	0.995887658
MgSO4-2_000.005_mM.tab	2	67.1118943	61.42870026	73.9538793	0.995578196
MgSO4-2_000.005_mM.tab	3	69.04569434	62.67600001	76.85654184	0.994669167
MgSO4-2_000.010_mM.tab	1	67.7891542	59.45006645	78.84939448	0.989893456
MgSO4-2_000.010_mM.tab	2	60.33955966	55.26809873	66.43577911	0.995649837
MgSO4-2_000.010_mM.tab	3	65.29528247	59.41205234	72.47173728	0.994937556
MgSO4-2_000.020_mM.tab	1	62.85206581	53.11799523	76.95421194	0.982872863
MgSO4-2_000.020_mM.tab	2	60.91057737	56.46526671	66.11562674	0.996794256
MgSO4-2_000.020_mM.tab	3	64.6719153	58.70481327	71.98933404	0.994667398
MgSO4-2_000.040_mM.tab	1	59.25533041	48.9876258	74.96859146	0.977712221
MgSO4-2_000.040_mM.tab	2	57.5787038	50.60958865	66.77366858	0.990256407
MgSO4-2_000.040_mM.tab	3	64.6719153	58.70481327	71.98933404	0.994667398
MgSO4-2_000.080_mM.tab	1	59.0144051	50.42338567	71.13406139	0.985160671
MgSO4-2_000.080_mM.tab	2	56.95780071	48.06472256	69.88884256	0.982546353
MgSO4-2_000.080_mM.tab	3	61.15972231	55.17639122	68.59855346	0.99393516
NaCl_005_mM.tab	1	55.4880327	49.71149825	62.78355556	0.998543383
NaCl_005_mM.tab	2	62.76617842	53.06086621	76.81663566	0.982936133
NaCl_005_mM.tab	3	56.80037107	48.73823093	68.05839866	0.997052617
NaCl_100_mM.tab	1	54.47824465	48.51644347	62.11051333	0.995547151
NaCl_100_mM.tab	2	68.63049568	62.17891231	76.57588572	0.989326651
NaCl_100_mM.tab	3	55.26931442	49.76948917	62.13567717	0.996395854
NaCl_200_mM.tab	1	58.20392587	51.17124466	67.47766799	0.990294098
NaCl_200_mM.tab	2	76.87060944	67.26273971	89.68067737	0.97996315
NaCl_200_mM.tab	3	66.75029733	60.60335	74.28495885	0.992275593
NaCl_300_mM.tab	1	86.54961168	77.1974121	98.48014018	0.981957835
NaCl_300_mM.tab	2	93.17749596	84.43851601	103.9341837	0.986767891
NaCl_300_mM.tab	3	88.61437506	77.71161954	103.0756427	0.980656627
