# Supplementary material for: The E. coli molecular phenotype under different growth conditions
Source: Sci Rep. 2017 Apr 18;7:45303. doi: 10.1038/srep45303 (PMC5394689; doi:10.1038/srep45303)
Supplement: Supplementary Dataset 6 [file srep45303-s7.csv]

Variable	Overall_Z_score	Condition	Z_score	num_elements
growthPhase	-30.98	exponential	-15.49	79
growthPhase	-30.98	stationary	-0.94	63
growthPhase	-30.98	late_stationary	-2.90	10
carbonSource	1.21	glucose	1.19	115
carbonSource	1.21	glycerol	-0.48	25
carbonSource	1.21	lactate	-1.93	6
carbonSource	1.21	gluconate	-0.46	6
Mg_mM_Levels	-3.21	lowMg	0.38	36
Mg_mM_Levels	-3.21	baseMg	-2.21	92
Mg_mM_Levels	-3.21	highMg	-0.97	24
Na_mM_Levels	-1.89	baseNa	-1.83	136
Na_mM_Levels	-1.89	highNa	1.15	16
batchNumber	-1.43	7	-0.91	9
batchNumber	-1.43	8	-0.35	9
batchNumber	-1.43	9	-4.16	9
batchNumber	-1.43	10	-2.09	9
batchNumber	-1.43	11	0.73	8
batchNumber	-1.43	12	0.60	8
batchNumber	-1.43	13	0.71	7
batchNumber	-1.43	14	1.36	8
batchNumber	-1.43	15	0.34	7
batchNumber	-1.43	16	-2.17	2
batchNumber	-1.43	17	-0.23	2
batchNumber	-1.43	18	0.99	2
batchNumber	-1.43	19	-1.53	2
batchNumber	-1.43	20	-0.23	2
batchNumber	-1.43	21	0.97	2
batchNumber	-1.43	22	-0.43	12
batchNumber	-1.43	23	-0.27	12
batchNumber	-1.43	24	0.19	12
batchNumber	-1.43	25	0.34	10
batchNumber	-1.43	26	0.61	10
batchNumber	-1.43	27	0.42	10
