# Supplementary material for: The E. coli molecular phenotype under different growth conditions
Source: Sci Rep. 2017 Apr 18;7:45303. doi: 10.1038/srep45303 (PMC5394689; doi:10.1038/srep45303)
Supplement: Supplementary Dataset 7 [file srep45303-s8.csv]

Variable	Overall_Z_score	Condition	Z_score	num_elements
growthPhase	-1.27	exponential	-0.82	56
growthPhase	-1.27	stationary	0.23	37
growthPhase	-1.27	late_stationary	-0.08	12
carbonSource	-2.79	glucose	-2.33	66
carbonSource	-2.79	glycerol	1.35	27
carbonSource	-2.79	lactate	-2.73	6
carbonSource	-2.79	gluconate	-2.64	6
Mg_mM_Levels	-0.50	lowMg	0.85	6
Mg_mM_Levels	-0.50	baseMg	-0.44	87
Mg_mM_Levels	-0.50	highMg	-0.42	12
Na_mM_Levels	-1.74	baseNa	-0.94	94
Na_mM_Levels	-1.74	highNa	-5.61	11
batchNumber	-20.54	7	-2.34	9
batchNumber	-20.54	8	-3.03	9
batchNumber	-20.54	9	-2.91	9
batchNumber	-20.54	10	-2.37	9
batchNumber	-20.54	11	-1.53	9
batchNumber	-20.54	12	-3.79	9
batchNumber	-20.54	14	-4.45	8
batchNumber	-20.54	15	-4.36	7
batchNumber	-20.54	16	-0.90	2
batchNumber	-20.54	17	-0.94	2
batchNumber	-20.54	18	-0.95	2
batchNumber	-20.54	19	-0.91	2
batchNumber	-20.54	20	-0.92	2
batchNumber	-20.54	21	-0.90	2
batchNumber	-20.54	22	-2.42	8
batchNumber	-20.54	23	-2.70	8
batchNumber	-20.54	24	-0.18	8
