# Supplementary material for: The E. coli molecular phenotype under different growth conditions
Source: Sci Rep. 2017 Apr 18;7:45303. doi: 10.1038/srep45303 (PMC5394689; doi:10.1038/srep45303)
Supplement: Supplementary Dataset 8 [file srep45303-s9.csv]

	X	id	baseMean	log2FoldChange	lfcSE	stat	pvalue	padj	gene_name	signChange	pick_data	growthPhase.x	test_for	contrast	base	fullFileName	dataType	carbonSource	Mg	Na	growthPhase.y	investigatedEffect	testVSbase
1	1	ECB_00001	78.506136702022	0.961482316686143	0.527998481316829	1.82099447386327	0.0686076968963086	0.386947410495181	thrL	1	mrna	Exp	carbonSource	gluconate	glucose	resDf_mrna_trT_set00_StcAllEx_SYAN_baseMgAllMg_baseNaAllNa_Exp_noMatchFilter_p1Sf_noNorm__batchNumberPLUScarbonSource__gluconateVSglucose.csv	mrna	SYAN	baseMgAllMg	baseNaAllNa	Exp	batchNumberPLUScarbonSource	gluconateVSglucose
2	2	ECB_00002	408.139694282282	0.883121504783271	0.574254602034483	1.53785707881927	0.124083563782689	0.48922960367582	thrA	1	mrna	Exp	carbonSource	gluconate	glucose	resDf_mrna_trT_set00_StcAllEx_SYAN_baseMgAllMg_baseNaAllNa_Exp_noMatchFilter_p1Sf_noNorm__batchNumberPLUScarbonSource__gluconateVSglucose.csv	mrna	SYAN	baseMgAllMg	baseNaAllNa	Exp	batchNumberPLUScarbonSource	gluconateVSglucose
3	3	ECB_00003	172.687704835938	0.573569688601785	0.550410485056337	1.0420762397778	0.297376333476176	0.686572850607343	thrB	1	mrna	Exp	carbonSource	gluconate	glucose	resDf_mrna_trT_set00_StcAllEx_SYAN_baseMgAllMg_baseNaAllNa_Exp_noMatchFilter_p1Sf_noNorm__batchNumberPLUScarbonSource__gluconateVSglucose.csv	mrna	SYAN	baseMgAllMg	baseNaAllNa	Exp	batchNumberPLUScarbonSource	gluconateVSglucose
4	4	ECB_00004	197.869346301947	0.987970117685776	0.586073294949	1.68574498480049	0.0918449283239763	0.431671163122689	thrC	1	mrna	Exp	carbonSource	gluconate	glucose	resDf_mrna_trT_set00_StcAllEx_SYAN_baseMgAllMg_baseNaAllNa_Exp_noMatchFilter_p1Sf_noNorm__batchNumberPLUScarbonSource__gluconateVSglucose.csv	mrna	SYAN	baseMgAllMg	baseNaAllNa	Exp	batchNumberPLUScarbonSource	gluconateVSglucose
5	5	ECB_00005	20.1889442996216	0.854132464607126	0.491120221275807	1.73915149001258	0.0820081196656167	0.40772778167852	yaaX	1	mrna	Exp	carbonSource	gluconate	glucose	resDf_mrna_trT_set00_StcAllEx_SYAN_baseMgAllMg_baseNaAllNa_Exp_noMatchFilter_p1Sf_noNorm__batchNumberPLUScarbonSource__gluconateVSglucose.csv	mrna	SYAN	baseMgAllMg	baseNaAllNa	Exp	batchNumberPLUScarbonSource	gluconateVSglucose
6	6	ECB_00006	6.9772608121277	0.0156028263163971	0.425380292752744	0.0366797112659528	0.970740385820019	0.993214333936792	yaaA	1	mrna	Exp	carbonSource	gluconate	glucose	resDf_mrna_trT_set00_StcAllEx_SYAN_baseMgAllMg_baseNaAllNa_Exp_noMatchFilter_p1Sf_noNorm__batchNumberPLUScarbonSource__gluconateVSglucose.csv	mrna	SYAN	baseMgAllMg	baseNaAllNa	Exp	batchNumberPLUScarbonSource	gluconateVSglucose
7	7	ECB_00007	1.04997416712263	0.518457119459631	0.605400672669599	0.856386758166986	0.391783886699756	NA	yaaJ	1	mrna	Exp	carbonSource	gluconate	glucose	resDf_mrna_trT_set00_StcAllEx_SYAN_baseMgAllMg_baseNaAllNa_Exp_noMatchFilter_p1Sf_noNorm__batchNumberPLUScarbonSource__gluconateVSglucose.csv	mrna	SYAN	baseMgAllMg	baseNaAllNa	Exp	batchNumberPLUScarbonSource	gluconateVSglucose
8	8	ECB_00008	334.664753625052	0.399785601350568	0.253713432165867	1.57573683796609	0.115086464028425	0.480657799382308	talB	1	mrna	Exp	carbonSource	gluconate	glucose	resDf_mrna_trT_set00_StcAllEx_SYAN_baseMgAllMg_baseNaAllNa_Exp_noMatchFilter_p1Sf_noNorm__batchNumberPLUScarbonSource__gluconateVSglucose.csv	mrna	SYAN	baseMgAllMg	baseNaAllNa	Exp	batchNumberPLUScarbonSource	gluconateVSglucose
9	9	ECB_00009	27.111669576119	-0.227420357163751	0.312792056507932	-0.727065641316834	0.467185745347731	0.814467436069814	mogA	-1	mrna	Exp	carbonSource	gluconate	glucose	resDf_mrna_trT_set00_StcAllEx_SYAN_baseMgAllMg_baseNaAllNa_Exp_noMatchFilter_p1Sf_noNorm__batchNumberPLUScarbonSource__gluconateVSglucose.csv	mrna	SYAN	baseMgAllMg	baseNaAllNa	Exp	batchNumberPLUScarbonSource	gluconateVSglucose
10	10	ECB_00010	9.47533537552819	0.867735818450586	0.369677220255481	2.34727965615761	0.0189110548550863	0.234291353246487	yaaH	1	mrna	Exp	carbonSource	gluconate	glucose	resDf_mrna_trT_set00_StcAllEx_SYAN_baseMgAllMg_baseNaAllNa_Exp_noMatchFilter_p1Sf_noNorm__batchNumberPLUScarbonSource__gluconateVSglucose.csv	mrna	SYAN	baseMgAllMg	baseNaAllNa	Exp	batchNumberPLUScarbonSource	gluconateVSglucose
11	11	ECB_00013	0.118776045414841	-0.220630954050587	0.822293910728154	-0.26831155037402	0.788459516172168	NA	yaaI	-1	mrna	Exp	carbonSource	gluconate	glucose	resDf_mrna_trT_set00_StcAllEx_SYAN_baseMgAllMg_baseNaAllNa_Exp_noMatchFilter_p1Sf_noNorm__batchNumberPLUScarbonSource__gluconateVSglucose.csv	mrna	SYAN	baseMgAllMg	baseNaAllNa	Exp	batchNumberPLUScarbonSource	gluconateVSglucose
12	12	ECB_00014	523.033174361552	0.374268257166652	0.415593195866279	0.900563967094103	0.367820200213899	0.751821853012475	dnaK	1	mrna	Exp	carbonSource	gluconate	glucose	resDf_mrna_trT_set00_StcAllEx_SYAN_baseMgAllMg_baseNaAllNa_Exp_noMatchFilter_p1Sf_noNorm__batchNumberPLUScarbonSource__gluconateVSglucose.csv	mrna	SYAN	baseMgAllMg	baseNaAllNa	Exp	batchNumberPLUScarbonSource	gluconateVSglucose
13	13	ECB_00015	38.887081929789	0.804674191300919	0.41637716233683	1.93256082246407	0.0532903225936574	0.344816252294134	dnaJ	1	mrna	Exp	carbonSource	gluconate	glucose	resDf_mrna_trT_set00_StcAllEx_SYAN_baseMgAllMg_baseNaAllNa_Exp_noMatchFilter_p1Sf_noNorm__batchNumberPLUScarbonSource__gluconateVSglucose.csv	mrna	SYAN	baseMgAllMg	baseNaAllNa	Exp	batchNumberPLUScarbonSource	gluconateVSglucose
14	14	ECB_00016	14.2063622074488	-0.142776631536902	0.471174322188045	-0.303022946738426	0.761872374270162	0.932569981476837	insL-1	-1	mrna	Exp	carbonSource	gluconate	glucose	resDf_mrna_trT_set00_StcAllEx_SYAN_baseMgAllMg_baseNaAllNa_Exp_noMatchFilter_p1Sf_noNorm__batchNumberPLUScarbonSource__gluconateVSglucose.csv	mrna	SYAN	baseMgAllMg	baseNaAllNa	Exp	batchNumberPLUScarbonSource	gluconateVSglucose
15	15	ECB_00017	2.5724327537675	0.761637501688382	0.612542677154408	1.24340316208921	0.213719305650503	NA	mokC	1	mrna	Exp	carbonSource	gluconate	glucose	resDf_mrna_trT_set00_StcAllEx_SYAN_baseMgAllMg_baseNaAllNa_Exp_noMatchFilter_p1Sf_noNorm__batchNumberPLUScarbonSource__gluconateVSglucose.csv	mrna	SYAN	baseMgAllMg	baseNaAllNa	Exp	batchNumberPLUScarbonSource	gluconateVSglucose
16	16	ECB_00018	42.6411737966905	0.226691623674135	0.320496471847549	0.707313944416729	0.479371401809897	0.819976766944884	nhaA	1	mrna	Exp	carbonSource	gluconate	glucose	resDf_mrna_trT_set00_StcAllEx_SYAN_baseMgAllMg_baseNaAllNa_Exp_noMatchFilter_p1Sf_noNorm__batchNumberPLUScarbonSource__gluconateVSglucose.csv	mrna	SYAN	baseMgAllMg	baseNaAllNa	Exp	batchNumberPLUScarbonSource	gluconateVSglucose
17	17	ECB_00019	6.81127466441053	0.45975626849518	0.398138676087407	1.15476414653633	0.248187023018424	0.647978174358703	nhaR	1	mrna	Exp	carbonSource	gluconate	glucose	resDf_mrna_trT_set00_StcAllEx_SYAN_baseMgAllMg_baseNaAllNa_Exp_noMatchFilter_p1Sf_noNorm__batchNumberPLUScarbonSource__gluconateVSglucose.csv	mrna	SYAN	baseMgAllMg	baseNaAllNa	Exp	batchNumberPLUScarbonSource	gluconateVSglucose
18	18	ECB_00020	0.273315432652161	-0.466810866389895	0.843480419855499	-0.553434146663258	0.57996616226306	NA	ECB_00020	-1	mrna	Exp	carbonSource	gluconate	glucose	resDf_mrna_trT_set00_StcAllEx_SYAN_baseMgAllMg_baseNaAllNa_Exp_noMatchFilter_p1Sf_noNorm__batchNumberPLUScarbonSource__gluconateVSglucose.csv	mrna	SYAN	baseMgAllMg	baseNaAllNa	Exp	batchNumberPLUScarbonSource	gluconateVSglucose
19	19	ECB_00021	0.142986829175289	0.174858822878486	0.838688699630367	0.208490734351793	0.834845816602446	NA	ECB_00021	1	mrna	Exp	carbonSource	gluconate	glucose	resDf_mrna_trT_set00_StcAllEx_SYAN_baseMgAllMg_baseNaAllNa_Exp_noMatchFilter_p1Sf_noNorm__batchNumberPLUScarbonSource__gluconateVSglucose.csv	mrna	SYAN	baseMgAllMg	baseNaAllNa	Exp	batchNumberPLUScarbonSource	gluconateVSglucose
20	20	ECB_00022	0.123474505798685	0.0738599267568343	0.789742619683901	0.0935240481087335	0.925487245791133	NA	ECB_00022	1	mrna	Exp	carbonSource	gluconate	glucose	resDf_mrna_trT_set00_StcAllEx_SYAN_baseMgAllMg_baseNaAllNa_Exp_noMatchFilter_p1Sf_noNorm__batchNumberPLUScarbonSource__gluconateVSglucose.csv	mrna	SYAN	baseMgAllMg	baseNaAllNa	Exp	batchNumberPLUScarbonSource	gluconateVSglucose
21	21	ECB_00023	0.662668974924224	0.622070905041129	0.700236532594836	0.88837253711392	0.374340392886087	NA	insA-1	1	mrna	Exp	carbonSource	gluconate	glucose	resDf_mrna_trT_set00_StcAllEx_SYAN_baseMgAllMg_baseNaAllNa_Exp_noMatchFilter_p1Sf_noNorm__batchNumberPLUScarbonSource__gluconateVSglucose.csv	mrna	SYAN	baseMgAllMg	baseNaAllNa	Exp	batchNumberPLUScarbonSource	gluconateVSglucose
22	22	ECB_00024	4.45590049616533	0.0239693305403465	0.522114568602647	0.0459081818086333	0.963383432914315	0.99185616997889	insB-1	1	mrna	Exp	carbonSource	gluconate	glucose	resDf_mrna_trT_set00_StcAllEx_SYAN_baseMgAllMg_baseNaAllNa_Exp_noMatchFilter_p1Sf_noNorm__batchNumberPLUScarbonSource__gluconateVSglucose.csv	mrna	SYAN	baseMgAllMg	baseNaAllNa	Exp	batchNumberPLUScarbonSource	gluconateVSglucose
23	23	ECB_00025	0.0769158846712836	0.0643154512656229	0.721720484149442	0.0891140721070424	0.928991253965944	NA	ECB_00025	1	mrna	Exp	carbonSource	gluconate	glucose	resDf_mrna_trT_set00_StcAllEx_SYAN_baseMgAllMg_baseNaAllNa_Exp_noMatchFilter_p1Sf_noNorm__batchNumberPLUScarbonSource__gluconateVSglucose.csv	mrna	SYAN	baseMgAllMg	baseNaAllNa	Exp	batchNumberPLUScarbonSource	gluconateVSglucose
24	24	ECB_00026	1.99487839583483	0.824072643891911	0.580570869556649	1.41941783011127	0.155777237225088	NA	ECB_00026	1	mrna	Exp	carbonSource	gluconate	glucose	resDf_mrna_trT_set00_StcAllEx_SYAN_baseMgAllMg_baseNaAllNa_Exp_noMatchFilter_p1Sf_noNorm__batchNumberPLUScarbonSource__gluconateVSglucose.csv	mrna	SYAN	baseMgAllMg	baseNaAllNa	Exp	batchNumberPLUScarbonSource	gluconateVSglucose
25	25	ECB_00027	337.15854717512	0.555522185981264	0.608509214894203	0.912923210337658	0.361282929399704	0.747038236000365	rpsT	1	mrna	Exp	carbonSource	gluconate	glucose	resDf_mrna_trT_set00_StcAllEx_SYAN_baseMgAllMg_baseNaAllNa_Exp_noMatchFilter_p1Sf_noNorm__batchNumberPLUScarbonSource__gluconateVSglucose.csv	mrna	SYAN	baseMgAllMg	baseNaAllNa	Exp	batchNumberPLUScarbonSource	gluconateVSglucose
26	26	ECB_00028	0.954748746781097	0.689807953955277	0.653118559882658	1.05617570273797	0.290887949237272	NA	yaaY	1	mrna	Exp	carbonSource	gluconate	glucose	resDf_mrna_trT_set00_StcAllEx_SYAN_baseMgAllMg_baseNaAllNa_Exp_noMatchFilter_p1Sf_noNorm__batchNumberPLUScarbonSource__gluconateVSglucose.csv	mrna	SYAN	baseMgAllMg	baseNaAllNa	Exp	batchNumberPLUScarbonSource	gluconateVSglucose
27	27	ECB_00029	45.9644201827385	-0.0755210501344103	0.416928543886246	-0.181136674957461	0.856260298259586	0.96897039506912	ribF	-1	mrna	Exp	carbonSource	gluconate	glucose	resDf_mrna_trT_set00_StcAllEx_SYAN_baseMgAllMg_baseNaAllNa_Exp_noMatchFilter_p1Sf_noNorm__batchNumberPLUScarbonSource__gluconateVSglucose.csv	mrna	SYAN	baseMgAllMg	baseNaAllNa	Exp	batchNumberPLUScarbonSource	gluconateVSglucose
28	28	ECB_00030	371.886390810594	0.481743999480469	0.506158507634833	0.951765093767865	0.341216128505933	0.726667643696864	ileS	1	mrna	Exp	carbonSource	gluconate	glucose	resDf_mrna_trT_set00_StcAllEx_SYAN_baseMgAllMg_baseNaAllNa_Exp_noMatchFilter_p1Sf_noNorm__batchNumberPLUScarbonSource__gluconateVSglucose.csv	mrna	SYAN	baseMgAllMg	baseNaAllNa	Exp	batchNumberPLUScarbonSource	gluconateVSglucose
29	29	ECB_00031	88.3399951265423	0.50710835214832	0.462134907872835	1.09731670018717	0.272502973009946	0.665633399778925	lspA	1	mrna	Exp	carbonSource	gluconate	glucose	resDf_mrna_trT_set00_StcAllEx_SYAN_baseMgAllMg_baseNaAllNa_Exp_noMatchFilter_p1Sf_noNorm__batchNumberPLUScarbonSource__gluconateVSglucose.csv	mrna	SYAN	baseMgAllMg	baseNaAllNa	Exp	batchNumberPLUScarbonSource	gluconateVSglucose
30	30	ECB_00032	12.3976196297131	0.916431057712096	0.553947396701456	1.65436477031771	0.0980534200168508	0.442585635167523	fkpB	1	mrna	Exp	carbonSource	gluconate	glucose	resDf_mrna_trT_set00_StcAllEx_SYAN_baseMgAllMg_baseNaAllNa_Exp_noMatchFilter_p1Sf_noNorm__batchNumberPLUScarbonSource__gluconateVSglucose.csv	mrna	SYAN	baseMgAllMg	baseNaAllNa	Exp	batchNumberPLUScarbonSource	gluconateVSglucose
31	31	ECB_00033	57.5174962405624	0.24325862902458	0.518684336839656	0.468991661685323	0.63907559614227	0.891391649057834	ispH	1	mrna	Exp	carbonSource	gluconate	glucose	resDf_mrna_trT_set00_StcAllEx_SYAN_baseMgAllMg_baseNaAllNa_Exp_noMatchFilter_p1Sf_noNorm__batchNumberPLUScarbonSource__gluconateVSglucose.csv	mrna	SYAN	baseMgAllMg	baseNaAllNa	Exp	batchNumberPLUScarbonSource	gluconateVSglucose
32	32	ECB_00034	11.2815910301609	-0.00998840052221222	0.500395934885278	-0.019960994536261	0.98407448821188	0.995586059193341	rihC	-1	mrna	Exp	carbonSource	gluconate	glucose	resDf_mrna_trT_set00_StcAllEx_SYAN_baseMgAllMg_baseNaAllNa_Exp_noMatchFilter_p1Sf_noNorm__batchNumberPLUScarbonSource__gluconateVSglucose.csv	mrna	SYAN	baseMgAllMg	baseNaAllNa	Exp	batchNumberPLUScarbonSource	gluconateVSglucose
33	33	ECB_00035	29.2111097159719	0.110591058181761	0.47069359786659	0.234953393636568	0.814244907151304	0.949721149724593	dapB	1	mrna	Exp	carbonSource	gluconate	glucose	resDf_mrna_trT_set00_StcAllEx_SYAN_baseMgAllMg_baseNaAllNa_Exp_noMatchFilter_p1Sf_noNorm__batchNumberPLUScarbonSource__gluconateVSglucose.csv	mrna	SYAN	baseMgAllMg	baseNaAllNa	Exp	batchNumberPLUScarbonSource	gluconateVSglucose
34	34	ECB_00036	86.9217336137612	1.49198841390835	0.684995733216501	2.17809884289716	0.0293986787338879	0.281268860920517	carA	1	mrna	Exp	carbonSource	gluconate	glucose	resDf_mrna_trT_set00_StcAllEx_SYAN_baseMgAllMg_baseNaAllNa_Exp_noMatchFilter_p1Sf_noNorm__batchNumberPLUScarbonSource__gluconateVSglucose.csv	mrna	SYAN	baseMgAllMg	baseNaAllNa	Exp	batchNumberPLUScarbonSource	gluconateVSglucose
35	35	ECB_00037	392.730233830317	1.29907093374663	0.666975296020692	1.94770472234451	0.051450304738517	0.342124883578132	carB	1	mrna	Exp	carbonSource	gluconate	glucose	resDf_mrna_trT_set00_StcAllEx_SYAN_baseMgAllMg_baseNaAllNa_Exp_noMatchFilter_p1Sf_noNorm__batchNumberPLUScarbonSource__gluconateVSglucose.csv	mrna	SYAN	baseMgAllMg	baseNaAllNa	Exp	batchNumberPLUScarbonSource	gluconateVSglucose
36	36	ECB_00038	2.92958225756545	1.2344064948121	0.567256425177978	2.17609962624011	0.0295478118707437	0.281297942613962	caiF	1	mrna	Exp	carbonSource	gluconate	glucose	resDf_mrna_trT_set00_StcAllEx_SYAN_baseMgAllMg_baseNaAllNa_Exp_noMatchFilter_p1Sf_noNorm__batchNumberPLUScarbonSource__gluconateVSglucose.csv	mrna	SYAN	baseMgAllMg	baseNaAllNa	Exp	batchNumberPLUScarbonSource	gluconateVSglucose
37	37	ECB_00039	0.982525370013903	-0.0885910776493387	0.684130658376379	-0.129494383221457	0.896966469073363	NA	caiE	-1	mrna	Exp	carbonSource	gluconate	glucose	resDf_mrna_trT_set00_StcAllEx_SYAN_baseMgAllMg_baseNaAllNa_Exp_noMatchFilter_p1Sf_noNorm__batchNumberPLUScarbonSource__gluconateVSglucose.csv	mrna	SYAN	baseMgAllMg	baseNaAllNa	Exp	batchNumberPLUScarbonSource	gluconateVSglucose
38	38	ECB_00040	0.409772728517936	-0.1619267702043	0.811537513067974	-0.199530850511327	0.841847513282524	NA	caiD	-1	mrna	Exp	carbonSource	gluconate	glucose	resDf_mrna_trT_set00_StcAllEx_SYAN_baseMgAllMg_baseNaAllNa_Exp_noMatchFilter_p1Sf_noNorm__batchNumberPLUScarbonSource__gluconateVSglucose.csv	mrna	SYAN	baseMgAllMg	baseNaAllNa	Exp	batchNumberPLUScarbonSource	gluconateVSglucose
39	39	ECB_00041	0.792832274120119	-0.467237724579742	0.746382144512381	-0.626003352324289	0.531312742501652	NA	caiC	-1	mrna	Exp	carbonSource	gluconate	glucose	resDf_mrna_trT_set00_StcAllEx_SYAN_baseMgAllMg_baseNaAllNa_Exp_noMatchFilter_p1Sf_noNorm__batchNumberPLUScarbonSource__gluconateVSglucose.csv	mrna	SYAN	baseMgAllMg	baseNaAllNa	Exp	batchNumberPLUScarbonSource	gluconateVSglucose
40	40	ECB_00043	8.5879078855209	0.516316116414079	0.415272905023464	1.24331761154729	0.213750816863688	0.610741069514494	caiA	1	mrna	Exp	carbonSource	gluconate	glucose	resDf_mrna_trT_set00_StcAllEx_SYAN_baseMgAllMg_baseNaAllNa_Exp_noMatchFilter_p1Sf_noNorm__batchNumberPLUScarbonSource__gluconateVSglucose.csv	mrna	SYAN	baseMgAllMg	baseNaAllNa	Exp	batchNumberPLUScarbonSource	gluconateVSglucose
41	41	ECB_00044	4.65314166267004	-0.226176101450101	0.769955104889873	-0.293752324016931	0.76894716842245	0.932569981476837	caiT	-1	mrna	Exp	carbonSource	gluconate	glucose	resDf_mrna_trT_set00_StcAllEx_SYAN_baseMgAllMg_baseNaAllNa_Exp_noMatchFilter_p1Sf_noNorm__batchNumberPLUScarbonSource__gluconateVSglucose.csv	mrna	SYAN	baseMgAllMg	baseNaAllNa	Exp	batchNumberPLUScarbonSource	gluconateVSglucose
42	42	ECB_00045	1.11665635547601	-1.27591636175	0.781599820725083	-1.63244198363089	0.102586410891356	NA	fixA	-1	mrna	Exp	carbonSource	gluconate	glucose	resDf_mrna_trT_set00_StcAllEx_SYAN_baseMgAllMg_baseNaAllNa_Exp_noMatchFilter_p1Sf_noNorm__batchNumberPLUScarbonSource__gluconateVSglucose.csv	mrna	SYAN	baseMgAllMg	baseNaAllNa	Exp	batchNumberPLUScarbonSource	gluconateVSglucose
43	43	ECB_00046	0.424651411713867	0.406429345794088	0.789855900263495	0.514561384751957	0.606859554918489	NA	fixB	1	mrna	Exp	carbonSource	gluconate	glucose	resDf_mrna_trT_set00_StcAllEx_SYAN_baseMgAllMg_baseNaAllNa_Exp_noMatchFilter_p1Sf_noNorm__batchNumberPLUScarbonSource__gluconateVSglucose.csv	mrna	SYAN	baseMgAllMg	baseNaAllNa	Exp	batchNumberPLUScarbonSource	gluconateVSglucose
44	44	ECB_00047	0.2782825076966	-0.631134864321342	0.832226089989683	-0.758369476651671	0.44822982544794	NA	fixC	-1	mrna	Exp	carbonSource	gluconate	glucose	resDf_mrna_trT_set00_StcAllEx_SYAN_baseMgAllMg_baseNaAllNa_Exp_noMatchFilter_p1Sf_noNorm__batchNumberPLUScarbonSource__gluconateVSglucose.csv	mrna	SYAN	baseMgAllMg	baseNaAllNa	Exp	batchNumberPLUScarbonSource	gluconateVSglucose
45	45	ECB_00048	0.218599678054418	-0.507912435219223	0.854056514271254	-0.594705885069693	0.552040087310211	NA	fixX	-1	mrna	Exp	carbonSource	gluconate	glucose	resDf_mrna_trT_set00_StcAllEx_SYAN_baseMgAllMg_baseNaAllNa_Exp_noMatchFilter_p1Sf_noNorm__batchNumberPLUScarbonSource__gluconateVSglucose.csv	mrna	SYAN	baseMgAllMg	baseNaAllNa	Exp	batchNumberPLUScarbonSource	gluconateVSglucose
46	46	ECB_00049	0.561029586524203	-0.788738654978036	0.77986463521291	-1.01137892316748	0.311835104965573	NA	yaaU	-1	mrna	Exp	carbonSource	gluconate	glucose	resDf_mrna_trT_set00_StcAllEx_SYAN_baseMgAllMg_baseNaAllNa_Exp_noMatchFilter_p1Sf_noNorm__batchNumberPLUScarbonSource__gluconateVSglucose.csv	mrna	SYAN	baseMgAllMg	baseNaAllNa	Exp	batchNumberPLUScarbonSource	gluconateVSglucose
47	47	ECB_00050	1.99693632436053	-0.973048298915988	0.684822813893426	-1.42087599766706	0.15535281195988	NA	yabF	-1	mrna	Exp	carbonSource	gluconate	glucose	resDf_mrna_trT_set00_StcAllEx_SYAN_baseMgAllMg_baseNaAllNa_Exp_noMatchFilter_p1Sf_noNorm__batchNumberPLUScarbonSource__gluconateVSglucose.csv	mrna	SYAN	baseMgAllMg	baseNaAllNa	Exp	batchNumberPLUScarbonSource	gluconateVSglucose
48	48	ECB_00051	8.25618465234223	0.0823469489012595	0.356219583585785	0.23116906732734	0.817183459894378	0.949721149724593	kefC	1	mrna	Exp	carbonSource	gluconate	glucose	resDf_mrna_trT_set00_StcAllEx_SYAN_baseMgAllMg_baseNaAllNa_Exp_noMatchFilter_p1Sf_noNorm__batchNumberPLUScarbonSource__gluconateVSglucose.csv	mrna	SYAN	baseMgAllMg	baseNaAllNa	Exp	batchNumberPLUScarbonSource	gluconateVSglucose
49	49	ECB_00052	15.5393556112531	-0.741199036045317	0.494040396325656	-1.50028022315151	0.133541830134418	0.504346991473474	folA	-1	mrna	Exp	carbonSource	gluconate	glucose	resDf_mrna_trT_set00_StcAllEx_SYAN_baseMgAllMg_baseNaAllNa_Exp_noMatchFilter_p1Sf_noNorm__batchNumberPLUScarbonSource__gluconateVSglucose.csv	mrna	SYAN	baseMgAllMg	baseNaAllNa	Exp	batchNumberPLUScarbonSource	gluconateVSglucose
50	50	ECB_00053	11.9961411498934	0.258897188828855	0.52194368356133	0.496025140226519	0.619876673754263	0.885921570113895	apaH	1	mrna	Exp	carbonSource	gluconate	glucose	resDf_mrna_trT_set00_StcAllEx_SYAN_baseMgAllMg_baseNaAllNa_Exp_noMatchFilter_p1Sf_noNorm__batchNumberPLUScarbonSource__gluconateVSglucose.csv	mrna	SYAN	baseMgAllMg	baseNaAllNa	Exp	batchNumberPLUScarbonSource	gluconateVSglucose
51	51	ECB_00054	5.9656602285567	1.05048232090588	0.40055073214197	2.62259493395096	0.00872629527098095	0.167782859073861	apaG	1	mrna	Exp	carbonSource	gluconate	glucose	resDf_mrna_trT_set00_StcAllEx_SYAN_baseMgAllMg_baseNaAllNa_Exp_noMatchFilter_p1Sf_noNorm__batchNumberPLUScarbonSource__gluconateVSglucose.csv	mrna	SYAN	baseMgAllMg	baseNaAllNa	Exp	batchNumberPLUScarbonSource	gluconateVSglucose
52	52	ECB_00055	28.476892926995	0.828323300716734	0.433650620097203	1.9101167214544	0.056118186485445	0.352793949433976	ksgA	1	mrna	Exp	carbonSource	gluconate	glucose	resDf_mrna_trT_set00_StcAllEx_SYAN_baseMgAllMg_baseNaAllNa_Exp_noMatchFilter_p1Sf_noNorm__batchNumberPLUScarbonSource__gluconateVSglucose.csv	mrna	SYAN	baseMgAllMg	baseNaAllNa	Exp	batchNumberPLUScarbonSource	gluconateVSglucose
53	53	ECB_00056	49.4393940690689	0.718998230627478	0.432994144045749	1.6605264540287	0.0968085906043868	0.441000364276291	pdxA	1	mrna	Exp	carbonSource	gluconate	glucose	resDf_mrna_trT_set00_StcAllEx_SYAN_baseMgAllMg_baseNaAllNa_Exp_noMatchFilter_p1Sf_noNorm__batchNumberPLUScarbonSource__gluconateVSglucose.csv	mrna	SYAN	baseMgAllMg	baseNaAllNa	Exp	batchNumberPLUScarbonSource	gluconateVSglucose
54	54	ECB_00057	214.123985804094	0.627143757086116	0.425580503159829	1.47361956769572	0.140584049812327	0.514980578226199	surA	1	mrna	Exp	carbonSource	gluconate	glucose	resDf_mrna_trT_set00_StcAllEx_SYAN_baseMgAllMg_baseNaAllNa_Exp_noMatchFilter_p1Sf_noNorm__batchNumberPLUScarbonSource__gluconateVSglucose.csv	mrna	SYAN	baseMgAllMg	baseNaAllNa	Exp	batchNumberPLUScarbonSource	gluconateVSglucose
55	55	ECB_00058	213.968081456911	0.0710263925581789	0.422783634215112	0.167997024506489	0.866585619911736	0.97391433044341	imp	1	mrna	Exp	carbonSource	gluconate	glucose	resDf_mrna_trT_set00_StcAllEx_SYAN_baseMgAllMg_baseNaAllNa_Exp_noMatchFilter_p1Sf_noNorm__batchNumberPLUScarbonSource__gluconateVSglucose.csv	mrna	SYAN	baseMgAllMg	baseNaAllNa	Exp	batchNumberPLUScarbonSource	gluconateVSglucose
56	56	ECB_00059	15.3449998390042	0.387261349340334	0.295613635450208	1.31002532664148	0.190187267893867	0.592043154844611	djlA	1	mrna	Exp	carbonSource	gluconate	glucose	resDf_mrna_trT_set00_StcAllEx_SYAN_baseMgAllMg_baseNaAllNa_Exp_noMatchFilter_p1Sf_noNorm__batchNumberPLUScarbonSource__gluconateVSglucose.csv	mrna	SYAN	baseMgAllMg	baseNaAllNa	Exp	batchNumberPLUScarbonSource	gluconateVSglucose
57	57	ECB_00060	8.19754181263044	0.840912306793806	0.395172704510056	2.12796151453929	0.0333402745920773	0.292916151182858	rluA	1	mrna	Exp	carbonSource	gluconate	glucose	resDf_mrna_trT_set00_StcAllEx_SYAN_baseMgAllMg_baseNaAllNa_Exp_noMatchFilter_p1Sf_noNorm__batchNumberPLUScarbonSource__gluconateVSglucose.csv	mrna	SYAN	baseMgAllMg	baseNaAllNa	Exp	batchNumberPLUScarbonSource	gluconateVSglucose
58	58	ECB_00061	28.029601976409	0.634453234821103	0.55441723547841	1.1443605902216	0.252474125012563	0.650653906360052	hepA	1	mrna	Exp	carbonSource	gluconate	glucose	resDf_mrna_trT_set00_StcAllEx_SYAN_baseMgAllMg_baseNaAllNa_Exp_noMatchFilter_p1Sf_noNorm__batchNumberPLUScarbonSource__gluconateVSglucose.csv	mrna	SYAN	baseMgAllMg	baseNaAllNa	Exp	batchNumberPLUScarbonSource	gluconateVSglucose
59	59	ECB_00062	13.0862930379361	0.610680011829436	0.298418027448078	2.04639115488989	0.0407179016206461	0.322118836489706	polB	1	mrna	Exp	carbonSource	gluconate	glucose	resDf_mrna_trT_set00_StcAllEx_SYAN_baseMgAllMg_baseNaAllNa_Exp_noMatchFilter_p1Sf_noNorm__batchNumberPLUScarbonSource__gluconateVSglucose.csv	mrna	SYAN	baseMgAllMg	baseNaAllNa	Exp	batchNumberPLUScarbonSource	gluconateVSglucose
60	60	ECB_00063	0.510416896946	1.10750640664554	0.791657668213801	1.39897136238746	0.161821570921543	NA	araD	1	mrna	Exp	carbonSource	gluconate	glucose	resDf_mrna_trT_set00_StcAllEx_SYAN_baseMgAllMg_baseNaAllNa_Exp_noMatchFilter_p1Sf_noNorm__batchNumberPLUScarbonSource__gluconateVSglucose.csv	mrna	SYAN	baseMgAllMg	baseNaAllNa	Exp	batchNumberPLUScarbonSource	gluconateVSglucose
61	61	ECB_00064	6.18226151257271	1.58461274116773	0.67289817456092	2.35490717774904	0.0185273330812871	0.233222934637479	araA	1	mrna	Exp	carbonSource	gluconate	glucose	resDf_mrna_trT_set00_StcAllEx_SYAN_baseMgAllMg_baseNaAllNa_Exp_noMatchFilter_p1Sf_noNorm__batchNumberPLUScarbonSource__gluconateVSglucose.csv	mrna	SYAN	baseMgAllMg	baseNaAllNa	Exp	batchNumberPLUScarbonSource	gluconateVSglucose
62	62	ECB_00065	3.37201264526379	1.09286255966219	0.69578230617775	1.57069610704214	0.116253253890642	0.480670276079958	araB	1	mrna	Exp	carbonSource	gluconate	glucose	resDf_mrna_trT_set00_StcAllEx_SYAN_baseMgAllMg_baseNaAllNa_Exp_noMatchFilter_p1Sf_noNorm__batchNumberPLUScarbonSource__gluconateVSglucose.csv	mrna	SYAN	baseMgAllMg	baseNaAllNa	Exp	batchNumberPLUScarbonSource	gluconateVSglucose
63	63	ECB_00066	12.6916517835062	0.439217975692166	0.503847560928277	0.871727898975955	0.383356836529693	0.765421168553216	araC	1	mrna	Exp	carbonSource	gluconate	glucose	resDf_mrna_trT_set00_StcAllEx_SYAN_baseMgAllMg_baseNaAllNa_Exp_noMatchFilter_p1Sf_noNorm__batchNumberPLUScarbonSource__gluconateVSglucose.csv	mrna	SYAN	baseMgAllMg	baseNaAllNa	Exp	batchNumberPLUScarbonSource	gluconateVSglucose
64	64	ECB_00067	39.2012087749173	-0.293367780763269	0.430567159617196	-0.681351966146451	0.495648808757596	0.8272245737411	yabI	-1	mrna	Exp	carbonSource	gluconate	glucose	resDf_mrna_trT_set00_StcAllEx_SYAN_baseMgAllMg_baseNaAllNa_Exp_noMatchFilter_p1Sf_noNorm__batchNumberPLUScarbonSource__gluconateVSglucose.csv	mrna	SYAN	baseMgAllMg	baseNaAllNa	Exp	batchNumberPLUScarbonSource	gluconateVSglucose
65	65	ECB_00068	1.36985011994373	0.257671870272163	0.642855786012155	0.400823755310014	0.688549887829028	NA	yabJ	1	mrna	Exp	carbonSource	gluconate	glucose	resDf_mrna_trT_set00_StcAllEx_SYAN_baseMgAllMg_baseNaAllNa_Exp_noMatchFilter_p1Sf_noNorm__batchNumberPLUScarbonSource__gluconateVSglucose.csv	mrna	SYAN	baseMgAllMg	baseNaAllNa	Exp	batchNumberPLUScarbonSource	gluconateVSglucose
66	66	ECB_00069	0.7789864014031	-0.94917777264368	0.776434596765255	-1.22248258462219	0.221525185764203	NA	thiP	-1	mrna	Exp	carbonSource	gluconate	glucose	resDf_mrna_trT_set00_StcAllEx_SYAN_baseMgAllMg_baseNaAllNa_Exp_noMatchFilter_p1Sf_noNorm__batchNumberPLUScarbonSource__gluconateVSglucose.csv	mrna	SYAN	baseMgAllMg	baseNaAllNa	Exp	batchNumberPLUScarbonSource	gluconateVSglucose
67	67	ECB_00070	1.59030633344037	-1.42454766264523	0.764697346212782	-1.86289081517074	0.0624776293209717	NA	tbpA	-1	mrna	Exp	carbonSource	gluconate	glucose	resDf_mrna_trT_set00_StcAllEx_SYAN_baseMgAllMg_baseNaAllNa_Exp_noMatchFilter_p1Sf_noNorm__batchNumberPLUScarbonSource__gluconateVSglucose.csv	mrna	SYAN	baseMgAllMg	baseNaAllNa	Exp	batchNumberPLUScarbonSource	gluconateVSglucose
68	68	ECB_00071	12.7613217094145	-0.053748791953555	0.349835986571936	-0.153639974206893	0.877893616269403	0.97488653498555	yabN	-1	mrna	Exp	carbonSource	gluconate	glucose	resDf_mrna_trT_set00_StcAllEx_SYAN_baseMgAllMg_baseNaAllNa_Exp_noMatchFilter_p1Sf_noNorm__batchNumberPLUScarbonSource__gluconateVSglucose.csv	mrna	SYAN	baseMgAllMg	baseNaAllNa	Exp	batchNumberPLUScarbonSource	gluconateVSglucose
69	69	ECB_00072	20.6302335933498	-0.258632739393951	0.331808532911902	-0.779463798366575	0.435706554841637	0.800274234487575	setA	-1	mrna	Exp	carbonSource	gluconate	glucose	resDf_mrna_trT_set00_StcAllEx_SYAN_baseMgAllMg_baseNaAllNa_Exp_noMatchFilter_p1Sf_noNorm__batchNumberPLUScarbonSource__gluconateVSglucose.csv	mrna	SYAN	baseMgAllMg	baseNaAllNa	Exp	batchNumberPLUScarbonSource	gluconateVSglucose
70	70	ECB_00073	292.317997739555	0.803953845032905	0.519254763043372	1.54828400671936	0.121553933307963	0.485723612044369	leuD	1	mrna	Exp	carbonSource	gluconate	glucose	resDf_mrna_trT_set00_StcAllEx_SYAN_baseMgAllMg_baseNaAllNa_Exp_noMatchFilter_p1Sf_noNorm__batchNumberPLUScarbonSource__gluconateVSglucose.csv	mrna	SYAN	baseMgAllMg	baseNaAllNa	Exp	batchNumberPLUScarbonSource	gluconateVSglucose
71	71	ECB_00074	189.866310419577	1.39662396111847	0.550000803506725	2.53931258320678	0.0111070537005867	0.192327403552265	leuC	1	mrna	Exp	carbonSource	gluconate	glucose	resDf_mrna_trT_set00_StcAllEx_SYAN_baseMgAllMg_baseNaAllNa_Exp_noMatchFilter_p1Sf_noNorm__batchNumberPLUScarbonSource__gluconateVSglucose.csv	mrna	SYAN	baseMgAllMg	baseNaAllNa	Exp	batchNumberPLUScarbonSource	gluconateVSglucose
72	72	ECB_00075	146.395257046475	1.39571962309207	0.579790366547031	2.40728322445981	0.0160717003967473	0.226511581229091	leuB	1	mrna	Exp	carbonSource	gluconate	glucose	resDf_mrna_trT_set00_StcAllEx_SYAN_baseMgAllMg_baseNaAllNa_Exp_noMatchFilter_p1Sf_noNorm__batchNumberPLUScarbonSource__gluconateVSglucose.csv	mrna	SYAN	baseMgAllMg	baseNaAllNa	Exp	batchNumberPLUScarbonSource	gluconateVSglucose
73	73	ECB_00076	89.325263028399	1.22115108185893	0.522554384217484	2.33688802302861	0.019445007271591	0.237920109632979	leuA	1	mrna	Exp	carbonSource	gluconate	glucose	resDf_mrna_trT_set00_StcAllEx_SYAN_baseMgAllMg_baseNaAllNa_Exp_noMatchFilter_p1Sf_noNorm__batchNumberPLUScarbonSource__gluconateVSglucose.csv	mrna	SYAN	baseMgAllMg	baseNaAllNa	Exp	batchNumberPLUScarbonSource	gluconateVSglucose
74	74	ECB_00077	241.982600603855	0.683725432787073	0.443971513579668	1.54002095151175	0.123555246468715	0.488724638038938	leuL	1	mrna	Exp	carbonSource	gluconate	glucose	resDf_mrna_trT_set00_StcAllEx_SYAN_baseMgAllMg_baseNaAllNa_Exp_noMatchFilter_p1Sf_noNorm__batchNumberPLUScarbonSource__gluconateVSglucose.csv	mrna	SYAN	baseMgAllMg	baseNaAllNa	Exp	batchNumberPLUScarbonSource	gluconateVSglucose
75	75	ECB_00078	1.63998235949652	0.179943704592096	0.589666334121854	0.305161909675704	0.760242841263597	NA	leuO	1	mrna	Exp	carbonSource	gluconate	glucose	resDf_mrna_trT_set00_StcAllEx_SYAN_baseMgAllMg_baseNaAllNa_Exp_noMatchFilter_p1Sf_noNorm__batchNumberPLUScarbonSource__gluconateVSglucose.csv	mrna	SYAN	baseMgAllMg	baseNaAllNa	Exp	batchNumberPLUScarbonSource	gluconateVSglucose
76	76	ECB_00079	85.8799710914494	0.625470616946878	0.396719088841929	1.57660832195572	0.114885676718716	0.480657799382308	ilvI	1	mrna	Exp	carbonSource	gluconate	glucose	resDf_mrna_trT_set00_StcAllEx_SYAN_baseMgAllMg_baseNaAllNa_Exp_noMatchFilter_p1Sf_noNorm__batchNumberPLUScarbonSource__gluconateVSglucose.csv	mrna	SYAN	baseMgAllMg	baseNaAllNa	Exp	batchNumberPLUScarbonSource	gluconateVSglucose
77	77	ECB_00080	107.066444055581	-0.0884349158349974	0.596085873564575	-0.148359355181762	0.882059174906008	0.975002170614591	ilvH	-1	mrna	Exp	carbonSource	gluconate	glucose	resDf_mrna_trT_set00_StcAllEx_SYAN_baseMgAllMg_baseNaAllNa_Exp_noMatchFilter_p1Sf_noNorm__batchNumberPLUScarbonSource__gluconateVSglucose.csv	mrna	SYAN	baseMgAllMg	baseNaAllNa	Exp	batchNumberPLUScarbonSource	gluconateVSglucose
78	78	ECB_00081	120.378309392141	-0.135324827498224	0.276648158734092	-0.489158605347144	0.624729413189725	0.88679663691795	fruR	-1	mrna	Exp	carbonSource	gluconate	glucose	resDf_mrna_trT_set00_StcAllEx_SYAN_baseMgAllMg_baseNaAllNa_Exp_noMatchFilter_p1Sf_noNorm__batchNumberPLUScarbonSource__gluconateVSglucose.csv	mrna	SYAN	baseMgAllMg	baseNaAllNa	Exp	batchNumberPLUScarbonSource	gluconateVSglucose
79	79	ECB_00082	61.1726751669975	-0.855958093645891	0.348454373330153	-2.45644239004826	0.0140320298739368	0.219835134691677	yabB	-1	mrna	Exp	carbonSource	gluconate	glucose	resDf_mrna_trT_set00_StcAllEx_SYAN_baseMgAllMg_baseNaAllNa_Exp_noMatchFilter_p1Sf_noNorm__batchNumberPLUScarbonSource__gluconateVSglucose.csv	mrna	SYAN	baseMgAllMg	baseNaAllNa	Exp	batchNumberPLUScarbonSource	gluconateVSglucose
80	80	ECB_00083	84.6896340305873	-0.299172562198129	0.339428481778907	-0.881400879001663	0.378100882081469	0.761075027819204	mraW	-1	mrna	Exp	carbonSource	gluconate	glucose	resDf_mrna_trT_set00_StcAllEx_SYAN_baseMgAllMg_baseNaAllNa_Exp_noMatchFilter_p1Sf_noNorm__batchNumberPLUScarbonSource__gluconateVSglucose.csv	mrna	SYAN	baseMgAllMg	baseNaAllNa	Exp	batchNumberPLUScarbonSource	gluconateVSglucose
81	81	ECB_00084	45.3715448078322	-0.290972182137973	0.318472111522652	-0.913650431577202	0.36090055777136	0.747038236000365	ftsL	-1	mrna	Exp	carbonSource	gluconate	glucose	resDf_mrna_trT_set00_StcAllEx_SYAN_baseMgAllMg_baseNaAllNa_Exp_noMatchFilter_p1Sf_noNorm__batchNumberPLUScarbonSource__gluconateVSglucose.csv	mrna	SYAN	baseMgAllMg	baseNaAllNa	Exp	batchNumberPLUScarbonSource	gluconateVSglucose
82	82	ECB_00085	473.635708172909	-0.114555227565014	0.422551922776927	-0.271103316279287	0.786311571039219	0.939150611643962	ftsI	-1	mrna	Exp	carbonSource	gluconate	glucose	resDf_mrna_trT_set00_StcAllEx_SYAN_baseMgAllMg_baseNaAllNa_Exp_noMatchFilter_p1Sf_noNorm__batchNumberPLUScarbonSource__gluconateVSglucose.csv	mrna	SYAN	baseMgAllMg	baseNaAllNa	Exp	batchNumberPLUScarbonSource	gluconateVSglucose
83	83	ECB_00086	129.314497144589	0.28981419431108	0.411564782114243	0.70417637005353	0.481322944794014	0.819976766944884	murE	1	mrna	Exp	carbonSource	gluconate	glucose	resDf_mrna_trT_set00_StcAllEx_SYAN_baseMgAllMg_baseNaAllNa_Exp_noMatchFilter_p1Sf_noNorm__batchNumberPLUScarbonSource__gluconateVSglucose.csv	mrna	SYAN	baseMgAllMg	baseNaAllNa	Exp	batchNumberPLUScarbonSource	gluconateVSglucose
84	84	ECB_00087	44.3527591179201	0.519735568444069	0.434435462511651	1.19634701421303	0.231561169157682	0.629797901637197	murF	1	mrna	Exp	carbonSource	gluconate	glucose	resDf_mrna_trT_set00_StcAllEx_SYAN_baseMgAllMg_baseNaAllNa_Exp_noMatchFilter_p1Sf_noNorm__batchNumberPLUScarbonSource__gluconateVSglucose.csv	mrna	SYAN	baseMgAllMg	baseNaAllNa	Exp	batchNumberPLUScarbonSource	gluconateVSglucose
85	85	ECB_00088	71.9070932409732	0.88231811080832	0.389506622587616	2.26521979253344	0.0234991951447659	0.260735271334537	mraY	1	mrna	Exp	carbonSource	gluconate	glucose	resDf_mrna_trT_set00_StcAllEx_SYAN_baseMgAllMg_baseNaAllNa_Exp_noMatchFilter_p1Sf_noNorm__batchNumberPLUScarbonSource__gluconateVSglucose.csv	mrna	SYAN	baseMgAllMg	baseNaAllNa	Exp	batchNumberPLUScarbonSource	gluconateVSglucose
86	86	ECB_00089	90.5969836498507	0.201614342326911	0.399226685973519	0.505012188339244	0.613550275356454	0.880555082920151	murD	1	mrna	Exp	carbonSource	gluconate	glucose	resDf_mrna_trT_set00_StcAllEx_SYAN_baseMgAllMg_baseNaAllNa_Exp_noMatchFilter_p1Sf_noNorm__batchNumberPLUScarbonSource__gluconateVSglucose.csv	mrna	SYAN	baseMgAllMg	baseNaAllNa	Exp	batchNumberPLUScarbonSource	gluconateVSglucose
87	87	ECB_00090	31.432299725503	0.638726621918888	0.458416614169321	1.39333218338149	0.16351936279236	0.555890738493888	ftsW	1	mrna	Exp	carbonSource	gluconate	glucose	resDf_mrna_trT_set00_StcAllEx_SYAN_baseMgAllMg_baseNaAllNa_Exp_noMatchFilter_p1Sf_noNorm__batchNumberPLUScarbonSource__gluconateVSglucose.csv	mrna	SYAN	baseMgAllMg	baseNaAllNa	Exp	batchNumberPLUScarbonSource	gluconateVSglucose
88	88	ECB_00091	51.1848642953584	0.317606193450419	0.396375432446843	0.80127618275891	0.422971775952018	0.791577214381651	murG	1	mrna	Exp	carbonSource	gluconate	glucose	resDf_mrna_trT_set00_StcAllEx_SYAN_baseMgAllMg_baseNaAllNa_Exp_noMatchFilter_p1Sf_noNorm__batchNumberPLUScarbonSource__gluconateVSglucose.csv	mrna	SYAN	baseMgAllMg	baseNaAllNa	Exp	batchNumberPLUScarbonSource	gluconateVSglucose
89	89	ECB_00092	113.808670398302	0.626856487821541	0.46569690737613	1.34606109229591	0.178282815071802	0.580104852118247	murC	1	mrna	Exp	carbonSource	gluconate	glucose	resDf_mrna_trT_set00_StcAllEx_SYAN_baseMgAllMg_baseNaAllNa_Exp_noMatchFilter_p1Sf_noNorm__batchNumberPLUScarbonSource__gluconateVSglucose.csv	mrna	SYAN	baseMgAllMg	baseNaAllNa	Exp	batchNumberPLUScarbonSource	gluconateVSglucose
90	90	ECB_00093	120.781532820456	0.632925334681081	0.394633625200248	1.60383022191765	0.108751480972733	0.468415448560458	ddl	1	mrna	Exp	carbonSource	gluconate	glucose	resDf_mrna_trT_set00_StcAllEx_SYAN_baseMgAllMg_baseNaAllNa_Exp_noMatchFilter_p1Sf_noNorm__batchNumberPLUScarbonSource__gluconateVSglucose.csv	mrna	SYAN	baseMgAllMg	baseNaAllNa	Exp	batchNumberPLUScarbonSource	gluconateVSglucose
91	91	ECB_00094	51.1239831984078	0.0986500853381278	0.364174103434708	0.270887150974519	0.786477827718037	0.939150611643962	ftsQ	1	mrna	Exp	carbonSource	gluconate	glucose	resDf_mrna_trT_set00_StcAllEx_SYAN_baseMgAllMg_baseNaAllNa_Exp_noMatchFilter_p1Sf_noNorm__batchNumberPLUScarbonSource__gluconateVSglucose.csv	mrna	SYAN	baseMgAllMg	baseNaAllNa	Exp	batchNumberPLUScarbonSource	gluconateVSglucose
92	92	ECB_00095	256.224743399195	-0.369882790505707	0.380847671327272	-0.971209274344905	0.331444076446248	0.718978688906476	ftsA	-1	mrna	Exp	carbonSource	gluconate	glucose	resDf_mrna_trT_set00_StcAllEx_SYAN_baseMgAllMg_baseNaAllNa_Exp_noMatchFilter_p1Sf_noNorm__batchNumberPLUScarbonSource__gluconateVSglucose.csv	mrna	SYAN	baseMgAllMg	baseNaAllNa	Exp	batchNumberPLUScarbonSource	gluconateVSglucose
93	93	ECB_00096	459.225767462082	0.0548932219637836	0.376179298598385	0.145923027046708	0.883982153208731	0.975940028206954	ftsZ	1	mrna	Exp	carbonSource	gluconate	glucose	resDf_mrna_trT_set00_StcAllEx_SYAN_baseMgAllMg_baseNaAllNa_Exp_noMatchFilter_p1Sf_noNorm__batchNumberPLUScarbonSource__gluconateVSglucose.csv	mrna	SYAN	baseMgAllMg	baseNaAllNa	Exp	batchNumberPLUScarbonSource	gluconateVSglucose
94	94	ECB_00097	1531.37582590477	0.0486040053217724	0.352336503169218	0.137947686046113	0.89028176262608	0.976073027769259	lpxC	1	mrna	Exp	carbonSource	gluconate	glucose	resDf_mrna_trT_set00_StcAllEx_SYAN_baseMgAllMg_baseNaAllNa_Exp_noMatchFilter_p1Sf_noNorm__batchNumberPLUScarbonSource__gluconateVSglucose.csv	mrna	SYAN	baseMgAllMg	baseNaAllNa	Exp	batchNumberPLUScarbonSource	gluconateVSglucose
95	95	ECB_00098	24.289596816234	-0.00849045566972707	0.386258437494535	-0.021981282078394	0.98246288666864	0.995586059193341	yacA	-1	mrna	Exp	carbonSource	gluconate	glucose	resDf_mrna_trT_set00_StcAllEx_SYAN_baseMgAllMg_baseNaAllNa_Exp_noMatchFilter_p1Sf_noNorm__batchNumberPLUScarbonSource__gluconateVSglucose.csv	mrna	SYAN	baseMgAllMg	baseNaAllNa	Exp	batchNumberPLUScarbonSource	gluconateVSglucose
96	96	ECB_00099	961.060544827436	0.125545022448358	0.52585729949913	0.238743519521242	0.811304468650411	0.948834660861511	secA	1	mrna	Exp	carbonSource	gluconate	glucose	resDf_mrna_trT_set00_StcAllEx_SYAN_baseMgAllMg_baseNaAllNa_Exp_noMatchFilter_p1Sf_noNorm__batchNumberPLUScarbonSource__gluconateVSglucose.csv	mrna	SYAN	baseMgAllMg	baseNaAllNa	Exp	batchNumberPLUScarbonSource	gluconateVSglucose
97	97	ECB_00100	6.86407650253138	1.03709485693364	0.526299792050115	1.97054012294744	0.0487765013023018	0.340649735468042	mutT	1	mrna	Exp	carbonSource	gluconate	glucose	resDf_mrna_trT_set00_StcAllEx_SYAN_baseMgAllMg_baseNaAllNa_Exp_noMatchFilter_p1Sf_noNorm__batchNumberPLUScarbonSource__gluconateVSglucose.csv	mrna	SYAN	baseMgAllMg	baseNaAllNa	Exp	batchNumberPLUScarbonSource	gluconateVSglucose
98	98	ECB_00101	4.03721467355743	0.630013387475679	0.427798230655889	1.47268815607245	0.140835141672531	0.514980578226199	yacG	1	mrna	Exp	carbonSource	gluconate	glucose	resDf_mrna_trT_set00_StcAllEx_SYAN_baseMgAllMg_baseNaAllNa_Exp_noMatchFilter_p1Sf_noNorm__batchNumberPLUScarbonSource__gluconateVSglucose.csv	mrna	SYAN	baseMgAllMg	baseNaAllNa	Exp	batchNumberPLUScarbonSource	gluconateVSglucose
99	99	ECB_00102	9.48642015347338	0.529922972241401	0.376951539285415	1.40581193340123	0.159779977535014	0.550126178466485	yacF	1	mrna	Exp	carbonSource	gluconate	glucose	resDf_mrna_trT_set00_StcAllEx_SYAN_baseMgAllMg_baseNaAllNa_Exp_noMatchFilter_p1Sf_noNorm__batchNumberPLUScarbonSource__gluconateVSglucose.csv	mrna	SYAN	baseMgAllMg	baseNaAllNa	Exp	batchNumberPLUScarbonSource	gluconateVSglucose
100	100	ECB_00103	4.17733450965281	-0.403580792837785	0.452181050242079	-0.89252035798874	0.372114085868376	0.757792165238144	coaE	-1	mrna	Exp	carbonSource	gluconate	glucose	resDf_mrna_trT_set00_StcAllEx_SYAN_baseMgAllMg_baseNaAllNa_Exp_noMatchFilter_p1Sf_noNorm__batchNumberPLUScarbonSource__gluconateVSglucose.csv	mrna	SYAN	baseMgAllMg	baseNaAllNa	Exp	batchNumberPLUScarbonSource	gluconateVSglucose
101	101	ECB_00104	38.0265252869602	-0.114900556218211	0.401414577216401	-0.286239122193781	0.774694981508789	0.9349553254917	guaC	-1	mrna	Exp	carbonSource	gluconate	glucose	resDf_mrna_trT_set00_StcAllEx_SYAN_baseMgAllMg_baseNaAllNa_Exp_noMatchFilter_p1Sf_noNorm__batchNumberPLUScarbonSource__gluconateVSglucose.csv	mrna	SYAN	baseMgAllMg	baseNaAllNa	Exp	batchNumberPLUScarbonSource	gluconateVSglucose
102	102	ECB_00105	1.21696864709497	0.745222346338247	0.590596652551426	1.26181268234221	0.207016197546659	NA	hofC	1	mrna	Exp	carbonSource	gluconate	glucose	resDf_mrna_trT_set00_StcAllEx_SYAN_baseMgAllMg_baseNaAllNa_Exp_noMatchFilter_p1Sf_noNorm__batchNumberPLUScarbonSource__gluconateVSglucose.csv	mrna	SYAN	baseMgAllMg	baseNaAllNa	Exp	batchNumberPLUScarbonSource	gluconateVSglucose
103	103	ECB_00106	3.59651392966107	-0.409389938002759	0.497071191943509	-0.823604233434001	0.410164469741808	0.786248062113594	hofB	-1	mrna	Exp	carbonSource	gluconate	glucose	resDf_mrna_trT_set00_StcAllEx_SYAN_baseMgAllMg_baseNaAllNa_Exp_noMatchFilter_p1Sf_noNorm__batchNumberPLUScarbonSource__gluconateVSglucose.csv	mrna	SYAN	baseMgAllMg	baseNaAllNa	Exp	batchNumberPLUScarbonSource	gluconateVSglucose
104	104	ECB_00107	0.155796470634179	-0.377899285102791	0.856296879966678	-0.441318068468842	0.658982747224988	NA	ppdD	-1	mrna	Exp	carbonSource	gluconate	glucose	resDf_mrna_trT_set00_StcAllEx_SYAN_baseMgAllMg_baseNaAllNa_Exp_noMatchFilter_p1Sf_noNorm__batchNumberPLUScarbonSource__gluconateVSglucose.csv	mrna	SYAN	baseMgAllMg	baseNaAllNa	Exp	batchNumberPLUScarbonSource	gluconateVSglucose
105	105	ECB_00108	35.0484400123101	0.547801996899485	0.30744701536003	1.78177692262841	0.0747856170056757	0.398679351954312	nadC	1	mrna	Exp	carbonSource	gluconate	glucose	resDf_mrna_trT_set00_StcAllEx_SYAN_baseMgAllMg_baseNaAllNa_Exp_noMatchFilter_p1Sf_noNorm__batchNumberPLUScarbonSource__gluconateVSglucose.csv	mrna	SYAN	baseMgAllMg	baseNaAllNa	Exp	batchNumberPLUScarbonSource	gluconateVSglucose
106	106	ECB_00109	20.9511719931333	-0.0256194028990291	0.323000913232221	-0.0793168125831584	0.93678063392376	0.984800508593668	ampD	-1	mrna	Exp	carbonSource	gluconate	glucose	resDf_mrna_trT_set00_StcAllEx_SYAN_baseMgAllMg_baseNaAllNa_Exp_noMatchFilter_p1Sf_noNorm__batchNumberPLUScarbonSource__gluconateVSglucose.csv	mrna	SYAN	baseMgAllMg	baseNaAllNa	Exp	batchNumberPLUScarbonSource	gluconateVSglucose
107	107	ECB_00110	24.9194989080736	-0.159242749078224	0.342250667915052	-0.465281046924791	0.641730205684044	0.891391649057834	ampE	-1	mrna	Exp	carbonSource	gluconate	glucose	resDf_mrna_trT_set00_StcAllEx_SYAN_baseMgAllMg_baseNaAllNa_Exp_noMatchFilter_p1Sf_noNorm__batchNumberPLUScarbonSource__gluconateVSglucose.csv	mrna	SYAN	baseMgAllMg	baseNaAllNa	Exp	batchNumberPLUScarbonSource	gluconateVSglucose
108	108	ECB_00111	212.504799318539	1.30728837830675	0.443401604902854	2.94831674908611	0.00319509505173781	0.113033573048977	aroP	1	mrna	Exp	carbonSource	gluconate	glucose	resDf_mrna_trT_set00_StcAllEx_SYAN_baseMgAllMg_baseNaAllNa_Exp_noMatchFilter_p1Sf_noNorm__batchNumberPLUScarbonSource__gluconateVSglucose.csv	mrna	SYAN	baseMgAllMg	baseNaAllNa	Exp	batchNumberPLUScarbonSource	gluconateVSglucose
109	109	ECB_00112	26.1706289445527	-0.761914968284034	0.565353470793935	-1.34767894360685	0.177761667363871	0.579632701033066	pdhR	-1	mrna	Exp	carbonSource	gluconate	glucose	resDf_mrna_trT_set00_StcAllEx_SYAN_baseMgAllMg_baseNaAllNa_Exp_noMatchFilter_p1Sf_noNorm__batchNumberPLUScarbonSource__gluconateVSglucose.csv	mrna	SYAN	baseMgAllMg	baseNaAllNa	Exp	batchNumberPLUScarbonSource	gluconateVSglucose
110	110	ECB_00113	2268.80885776786	0.0168585381509238	0.518398789849021	0.0325204041387397	0.974057044484692	0.994888895729277	aceE	1	mrna	Exp	carbonSource	gluconate	glucose	resDf_mrna_trT_set00_StcAllEx_SYAN_baseMgAllMg_baseNaAllNa_Exp_noMatchFilter_p1Sf_noNorm__batchNumberPLUScarbonSource__gluconateVSglucose.csv	mrna	SYAN	baseMgAllMg	baseNaAllNa	Exp	batchNumberPLUScarbonSource	gluconateVSglucose
111	111	ECB_00114	796.142486680103	0.327621330946199	0.501487726270045	0.653298802311622	0.513563664405603	0.832177700312587	aceF	1	mrna	Exp	carbonSource	gluconate	glucose	resDf_mrna_trT_set00_StcAllEx_SYAN_baseMgAllMg_baseNaAllNa_Exp_noMatchFilter_p1Sf_noNorm__batchNumberPLUScarbonSource__gluconateVSglucose.csv	mrna	SYAN	baseMgAllMg	baseNaAllNa	Exp	batchNumberPLUScarbonSource	gluconateVSglucose
112	112	ECB_00115	1025.62756237495	0.268588134918651	0.372179238472185	0.721663400734601	0.470501449051854	0.815529061882788	lpdA	1	mrna	Exp	carbonSource	gluconate	glucose	resDf_mrna_trT_set00_StcAllEx_SYAN_baseMgAllMg_baseNaAllNa_Exp_noMatchFilter_p1Sf_noNorm__batchNumberPLUScarbonSource__gluconateVSglucose.csv	mrna	SYAN	baseMgAllMg	baseNaAllNa	Exp	batchNumberPLUScarbonSource	gluconateVSglucose
113	113	ECB_00116	2.29182374908775	-1.52895631603815	0.705877482337726	-2.16603639341852	0.0303084060259382	NA	yacH	-1	mrna	Exp	carbonSource	gluconate	glucose	resDf_mrna_trT_set00_StcAllEx_SYAN_baseMgAllMg_baseNaAllNa_Exp_noMatchFilter_p1Sf_noNorm__batchNumberPLUScarbonSource__gluconateVSglucose.csv	mrna	SYAN	baseMgAllMg	baseNaAllNa	Exp	batchNumberPLUScarbonSource	gluconateVSglucose
114	114	ECB_00117	1368.44008699313	0.672758354631556	0.441993726190042	1.52209933030202	0.127984193788018	0.494479433941851	acnB	1	mrna	Exp	carbonSource	gluconate	glucose	resDf_mrna_trT_set00_StcAllEx_SYAN_baseMgAllMg_baseNaAllNa_Exp_noMatchFilter_p1Sf_noNorm__batchNumberPLUScarbonSource__gluconateVSglucose.csv	mrna	SYAN	baseMgAllMg	baseNaAllNa	Exp	batchNumberPLUScarbonSource	gluconateVSglucose
115	115	ECB_00118	46.4516288247583	-0.279919122184633	0.462887146187588	-0.604724336136986	0.545362175321988	0.853948916514229	yacL	-1	mrna	Exp	carbonSource	gluconate	glucose	resDf_mrna_trT_set00_StcAllEx_SYAN_baseMgAllMg_baseNaAllNa_Exp_noMatchFilter_p1Sf_noNorm__batchNumberPLUScarbonSource__gluconateVSglucose.csv	mrna	SYAN	baseMgAllMg	baseNaAllNa	Exp	batchNumberPLUScarbonSource	gluconateVSglucose
116	116	ECB_00119	27.5692107892855	1.38446188061425	0.535144969285689	2.58707819389992	0.00967936238883439	0.177619649579382	speD	1	mrna	Exp	carbonSource	gluconate	glucose	resDf_mrna_trT_set00_StcAllEx_SYAN_baseMgAllMg_baseNaAllNa_Exp_noMatchFilter_p1Sf_noNorm__batchNumberPLUScarbonSource__gluconateVSglucose.csv	mrna	SYAN	baseMgAllMg	baseNaAllNa	Exp	batchNumberPLUScarbonSource	gluconateVSglucose
117	117	ECB_00120	36.0073393924492	1.38573133832787	0.438408470056585	3.16082245890235	0.00157324359651791	0.0806806675797268	speE	1	mrna	Exp	carbonSource	gluconate	glucose	resDf_mrna_trT_set00_StcAllEx_SYAN_baseMgAllMg_baseNaAllNa_Exp_noMatchFilter_p1Sf_noNorm__batchNumberPLUScarbonSource__gluconateVSglucose.csv	mrna	SYAN	baseMgAllMg	baseNaAllNa	Exp	batchNumberPLUScarbonSource	gluconateVSglucose
118	118	ECB_00121	24.6516381354395	0.299614012033604	0.444188306755792	0.67452025971122	0.499980609781204	0.828656044860849	yacC	1	mrna	Exp	carbonSource	gluconate	glucose	resDf_mrna_trT_set00_StcAllEx_SYAN_baseMgAllMg_baseNaAllNa_Exp_noMatchFilter_p1Sf_noNorm__batchNumberPLUScarbonSource__gluconateVSglucose.csv	mrna	SYAN	baseMgAllMg	baseNaAllNa	Exp	batchNumberPLUScarbonSource	gluconateVSglucose
119	119	ECB_00122	179.945207387772	0.990220145164932	0.692073022029125	1.43080298414415	0.1524866876072	0.5337034066252	cueO	1	mrna	Exp	carbonSource	gluconate	glucose	resDf_mrna_trT_set00_StcAllEx_SYAN_baseMgAllMg_baseNaAllNa_Exp_noMatchFilter_p1Sf_noNorm__batchNumberPLUScarbonSource__gluconateVSglucose.csv	mrna	SYAN	baseMgAllMg	baseNaAllNa	Exp	batchNumberPLUScarbonSource	gluconateVSglucose
120	120	ECB_00123	188.100898748422	-0.0643656465301009	0.451880591150326	-0.14243950236112	0.886732862095848	0.976073027769259	gcd	-1	mrna	Exp	carbonSource	gluconate	glucose	resDf_mrna_trT_set00_StcAllEx_SYAN_baseMgAllMg_baseNaAllNa_Exp_noMatchFilter_p1Sf_noNorm__batchNumberPLUScarbonSource__gluconateVSglucose.csv	mrna	SYAN	baseMgAllMg	baseNaAllNa	Exp	batchNumberPLUScarbonSource	gluconateVSglucose
121	121	ECB_00124	101.880767462917	-0.076642333955517	0.456474312976104	-0.16790065021584	0.866661438592665	0.97391433044341	hpt	-1	mrna	Exp	carbonSource	gluconate	glucose	resDf_mrna_trT_set00_StcAllEx_SYAN_baseMgAllMg_baseNaAllNa_Exp_noMatchFilter_p1Sf_noNorm__batchNumberPLUScarbonSource__gluconateVSglucose.csv	mrna	SYAN	baseMgAllMg	baseNaAllNa	Exp	batchNumberPLUScarbonSource	gluconateVSglucose
122	122	ECB_00125	84.7344637665338	-0.215004514981046	0.468147065523655	-0.459267035542664	0.646042416810555	0.892474110377994	yadF	-1	mrna	Exp	carbonSource	gluconate	glucose	resDf_mrna_trT_set00_StcAllEx_SYAN_baseMgAllMg_baseNaAllNa_Exp_noMatchFilter_p1Sf_noNorm__batchNumberPLUScarbonSource__gluconateVSglucose.csv	mrna	SYAN	baseMgAllMg	baseNaAllNa	Exp	batchNumberPLUScarbonSource	gluconateVSglucose
123	123	ECB_00126	23.2386062069187	-0.162267597983222	0.36904626914133	-0.439694454467118	0.660158419585269	0.899696052446658	yadG	-1	mrna	Exp	carbonSource	gluconate	glucose	resDf_mrna_trT_set00_StcAllEx_SYAN_baseMgAllMg_baseNaAllNa_Exp_noMatchFilter_p1Sf_noNorm__batchNumberPLUScarbonSource__gluconateVSglucose.csv	mrna	SYAN	baseMgAllMg	baseNaAllNa	Exp	batchNumberPLUScarbonSource	gluconateVSglucose
124	124	ECB_00127	46.2228676837718	-0.309576653180734	0.292073505099563	-1.05992720248694	0.289177719052701	0.683018825700427	yadH	-1	mrna	Exp	carbonSource	gluconate	glucose	resDf_mrna_trT_set00_StcAllEx_SYAN_baseMgAllMg_baseNaAllNa_Exp_noMatchFilter_p1Sf_noNorm__batchNumberPLUScarbonSource__gluconateVSglucose.csv	mrna	SYAN	baseMgAllMg	baseNaAllNa	Exp	batchNumberPLUScarbonSource	gluconateVSglucose
125	125	ECB_00128	20.4040902069464	-0.854194933605978	0.387803894963158	-2.20264660747445	0.0276196662030069	0.278972828550761	yadI	-1	mrna	Exp	carbonSource	gluconate	glucose	resDf_mrna_trT_set00_StcAllEx_SYAN_baseMgAllMg_baseNaAllNa_Exp_noMatchFilter_p1Sf_noNorm__batchNumberPLUScarbonSource__gluconateVSglucose.csv	mrna	SYAN	baseMgAllMg	baseNaAllNa	Exp	batchNumberPLUScarbonSource	gluconateVSglucose
126	126	ECB_00129	8.5403528251273	0.527671445195418	0.361165462180278	1.46102410238781	0.144008827080025	0.519421418846367	yadE	1	mrna	Exp	carbonSource	gluconate	glucose	resDf_mrna_trT_set00_StcAllEx_SYAN_baseMgAllMg_baseNaAllNa_Exp_noMatchFilter_p1Sf_noNorm__batchNumberPLUScarbonSource__gluconateVSglucose.csv	mrna	SYAN	baseMgAllMg	baseNaAllNa	Exp	batchNumberPLUScarbonSource	gluconateVSglucose
127	127	ECB_00130	60.7867314730761	-0.0442834053071134	0.412849906280168	-0.107262723409853	0.914580556293672	0.98043353272609	panD	-1	mrna	Exp	carbonSource	gluconate	glucose	resDf_mrna_trT_set00_StcAllEx_SYAN_baseMgAllMg_baseNaAllNa_Exp_noMatchFilter_p1Sf_noNorm__batchNumberPLUScarbonSource__gluconateVSglucose.csv	mrna	SYAN	baseMgAllMg	baseNaAllNa	Exp	batchNumberPLUScarbonSource	gluconateVSglucose
128	128	ECB_00131	5.66946297175289	-0.96329994096837	0.536493992305621	-1.79554655743398	0.0725666619195512	0.395708813892801	yadD	-1	mrna	Exp	carbonSource	gluconate	glucose	resDf_mrna_trT_set00_StcAllEx_SYAN_baseMgAllMg_baseNaAllNa_Exp_noMatchFilter_p1Sf_noNorm__batchNumberPLUScarbonSource__gluconateVSglucose.csv	mrna	SYAN	baseMgAllMg	baseNaAllNa	Exp	batchNumberPLUScarbonSource	gluconateVSglucose
129	129	ECB_00132	45.9911953835778	0.00455271918511172	0.358798762693956	0.0126887817308195	0.989876088629342	0.99796496371518	panC	1	mrna	Exp	carbonSource	gluconate	glucose	resDf_mrna_trT_set00_StcAllEx_SYAN_baseMgAllMg_baseNaAllNa_Exp_noMatchFilter_p1Sf_noNorm__batchNumberPLUScarbonSource__gluconateVSglucose.csv	mrna	SYAN	baseMgAllMg	baseNaAllNa	Exp	batchNumberPLUScarbonSource	gluconateVSglucose
130	130	ECB_00133	22.3795673307437	0.113718811831102	0.298908537244485	0.380446851332614	0.703613742111939	0.916721261835775	panB	1	mrna	Exp	carbonSource	gluconate	glucose	resDf_mrna_trT_set00_StcAllEx_SYAN_baseMgAllMg_baseNaAllNa_Exp_noMatchFilter_p1Sf_noNorm__batchNumberPLUScarbonSource__gluconateVSglucose.csv	mrna	SYAN	baseMgAllMg	baseNaAllNa	Exp	batchNumberPLUScarbonSource	gluconateVSglucose
131	131	ECB_00134	9.80926679859771	-0.275711257818669	0.481549964623134	-0.5725496377815	0.566949667614312	0.857300400525979	yadC	-1	mrna	Exp	carbonSource	gluconate	glucose	resDf_mrna_trT_set00_StcAllEx_SYAN_baseMgAllMg_baseNaAllNa_Exp_noMatchFilter_p1Sf_noNorm__batchNumberPLUScarbonSource__gluconateVSglucose.csv	mrna	SYAN	baseMgAllMg	baseNaAllNa	Exp	batchNumberPLUScarbonSource	gluconateVSglucose
132	132	ECB_00135	0.424836856792228	-0.273111586138719	0.814370487338142	-0.33536527954422	0.737349555842613	NA	yadK	-1	mrna	Exp	carbonSource	gluconate	glucose	resDf_mrna_trT_set00_StcAllEx_SYAN_baseMgAllMg_baseNaAllNa_Exp_noMatchFilter_p1Sf_noNorm__batchNumberPLUScarbonSource__gluconateVSglucose.csv	mrna	SYAN	baseMgAllMg	baseNaAllNa	Exp	batchNumberPLUScarbonSource	gluconateVSglucose
133	133	ECB_00136	0.398716444453069	0.427952668215167	0.789484006040168	0.542066292592371	0.587772838385142	NA	yadL	1	mrna	Exp	carbonSource	gluconate	glucose	resDf_mrna_trT_set00_StcAllEx_SYAN_baseMgAllMg_baseNaAllNa_Exp_noMatchFilter_p1Sf_noNorm__batchNumberPLUScarbonSource__gluconateVSglucose.csv	mrna	SYAN	baseMgAllMg	baseNaAllNa	Exp	batchNumberPLUScarbonSource	gluconateVSglucose
134	134	ECB_00137	0.427833336116527	-0.966146176505894	0.826514866460362	-1.16893986510311	0.242427860453303	NA	yadM	-1	mrna	Exp	carbonSource	gluconate	glucose	resDf_mrna_trT_set00_StcAllEx_SYAN_baseMgAllMg_baseNaAllNa_Exp_noMatchFilter_p1Sf_noNorm__batchNumberPLUScarbonSource__gluconateVSglucose.csv	mrna	SYAN	baseMgAllMg	baseNaAllNa	Exp	batchNumberPLUScarbonSource	gluconateVSglucose
135	135	ECB_00138	0.480733670644785	0.636811631518436	0.787402282359762	0.808750045288131	0.41865893556735	NA	htrE	1	mrna	Exp	carbonSource	gluconate	glucose	resDf_mrna_trT_set00_StcAllEx_SYAN_baseMgAllMg_baseNaAllNa_Exp_noMatchFilter_p1Sf_noNorm__batchNumberPLUScarbonSource__gluconateVSglucose.csv	mrna	SYAN	baseMgAllMg	baseNaAllNa	Exp	batchNumberPLUScarbonSource	gluconateVSglucose
136	136	ECB_00139	0.0922721988578535	0.0247342225010954	0.728471910849188	0.0339535706630918	0.972914174576647	NA	ecpD	1	mrna	Exp	carbonSource	gluconate	glucose	resDf_mrna_trT_set00_StcAllEx_SYAN_baseMgAllMg_baseNaAllNa_Exp_noMatchFilter_p1Sf_noNorm__batchNumberPLUScarbonSource__gluconateVSglucose.csv	mrna	SYAN	baseMgAllMg	baseNaAllNa	Exp	batchNumberPLUScarbonSource	gluconateVSglucose
137	137	ECB_00140	0.299717251638243	-0.331159088057384	0.825176855204558	-0.40131892450533	0.688185332242049	NA	yadN	-1	mrna	Exp	carbonSource	gluconate	glucose	resDf_mrna_trT_set00_StcAllEx_SYAN_baseMgAllMg_baseNaAllNa_Exp_noMatchFilter_p1Sf_noNorm__batchNumberPLUScarbonSource__gluconateVSglucose.csv	mrna	SYAN	baseMgAllMg	baseNaAllNa	Exp	batchNumberPLUScarbonSource	gluconateVSglucose
138	138	ECB_00141	1.17393015318997	-0.0363756721793184	0.747397322572616	-0.0486697919308966	0.961182449882037	NA	folK	-1	mrna	Exp	carbonSource	gluconate	glucose	resDf_mrna_trT_set00_StcAllEx_SYAN_baseMgAllMg_baseNaAllNa_Exp_noMatchFilter_p1Sf_noNorm__batchNumberPLUScarbonSource__gluconateVSglucose.csv	mrna	SYAN	baseMgAllMg	baseNaAllNa	Exp	batchNumberPLUScarbonSource	gluconateVSglucose
139	139	ECB_00142	36.3856135028037	-0.156611419471731	0.564827396347508	-0.277273058078394	0.781570445378026	0.937801234074369	pcnB	-1	mrna	Exp	carbonSource	gluconate	glucose	resDf_mrna_trT_set00_StcAllEx_SYAN_baseMgAllMg_baseNaAllNa_Exp_noMatchFilter_p1Sf_noNorm__batchNumberPLUScarbonSource__gluconateVSglucose.csv	mrna	SYAN	baseMgAllMg	baseNaAllNa	Exp	batchNumberPLUScarbonSource	gluconateVSglucose
140	140	ECB_00143	3.32018060204091	0.601014580968462	0.585088099055569	1.02722065606633	0.30431657372728	0.690483812112242	yadB	1	mrna	Exp	carbonSource	gluconate	glucose	resDf_mrna_trT_set00_StcAllEx_SYAN_baseMgAllMg_baseNaAllNa_Exp_noMatchFilter_p1Sf_noNorm__batchNumberPLUScarbonSource__gluconateVSglucose.csv	mrna	SYAN	baseMgAllMg	baseNaAllNa	Exp	batchNumberPLUScarbonSource	gluconateVSglucose
141	141	ECB_00144	297.41270801521	0.0741663071712421	0.394066843052748	0.188207428457295	0.850714049482576	0.967283883015428	dksA	1	mrna	Exp	carbonSource	gluconate	glucose	resDf_mrna_trT_set00_StcAllEx_SYAN_baseMgAllMg_baseNaAllNa_Exp_noMatchFilter_p1Sf_noNorm__batchNumberPLUScarbonSource__gluconateVSglucose.csv	mrna	SYAN	baseMgAllMg	baseNaAllNa	Exp	batchNumberPLUScarbonSource	gluconateVSglucose
142	142	ECB_00145	131.211393449739	-0.372796338702268	0.588433850069331	-0.633539927484362	0.526381115687778	0.841276855844991	sfsA	-1	mrna	Exp	carbonSource	gluconate	glucose	resDf_mrna_trT_set00_StcAllEx_SYAN_baseMgAllMg_baseNaAllNa_Exp_noMatchFilter_p1Sf_noNorm__batchNumberPLUScarbonSource__gluconateVSglucose.csv	mrna	SYAN	baseMgAllMg	baseNaAllNa	Exp	batchNumberPLUScarbonSource	gluconateVSglucose
143	143	ECB_00146	2.41401122230755	-0.446574783740613	0.573575020968384	-0.778581296979508	0.436226399966421	NA	ligT	-1	mrna	Exp	carbonSource	gluconate	glucose	resDf_mrna_trT_set00_StcAllEx_SYAN_baseMgAllMg_baseNaAllNa_Exp_noMatchFilter_p1Sf_noNorm__batchNumberPLUScarbonSource__gluconateVSglucose.csv	mrna	SYAN	baseMgAllMg	baseNaAllNa	Exp	batchNumberPLUScarbonSource	gluconateVSglucose
144	144	ECB_00147	17.5229111598449	0.213872339766165	0.367004632327865	0.582751063411923	0.560060892633752	0.85704198369274	hrpB	1	mrna	Exp	carbonSource	gluconate	glucose	resDf_mrna_trT_set00_StcAllEx_SYAN_baseMgAllMg_baseNaAllNa_Exp_noMatchFilter_p1Sf_noNorm__batchNumberPLUScarbonSource__gluconateVSglucose.csv	mrna	SYAN	baseMgAllMg	baseNaAllNa	Exp	batchNumberPLUScarbonSource	gluconateVSglucose
145	145	ECB_00148	74.1802885594706	0.471137830703907	0.405003144508018	1.16329425361926	0.244710136342195	0.64350507434213	mrcB	1	mrna	Exp	carbonSource	gluconate	glucose	resDf_mrna_trT_set00_StcAllEx_SYAN_baseMgAllMg_baseNaAllNa_Exp_noMatchFilter_p1Sf_noNorm__batchNumberPLUScarbonSource__gluconateVSglucose.csv	mrna	SYAN	baseMgAllMg	baseNaAllNa	Exp	batchNumberPLUScarbonSource	gluconateVSglucose
146	146	ECB_00149	149.473265975536	-0.236220901494876	0.537890076593987	-0.43916203658314	0.660544130716087	0.899696052446658	fhuA	-1	mrna	Exp	carbonSource	gluconate	glucose	resDf_mrna_trT_set00_StcAllEx_SYAN_baseMgAllMg_baseNaAllNa_Exp_noMatchFilter_p1Sf_noNorm__batchNumberPLUScarbonSource__gluconateVSglucose.csv	mrna	SYAN	baseMgAllMg	baseNaAllNa	Exp	batchNumberPLUScarbonSource	gluconateVSglucose
147	147	ECB_00150	6.0050410570018	-0.0369753293098835	0.68608908827892	-0.053892898082139	0.957020494953949	0.989433549426901	fhuC	-1	mrna	Exp	carbonSource	gluconate	glucose	resDf_mrna_trT_set00_StcAllEx_SYAN_baseMgAllMg_baseNaAllNa_Exp_noMatchFilter_p1Sf_noNorm__batchNumberPLUScarbonSource__gluconateVSglucose.csv	mrna	SYAN	baseMgAllMg	baseNaAllNa	Exp	batchNumberPLUScarbonSource	gluconateVSglucose
148	148	ECB_00151	25.8315382618262	-0.519045092991767	0.654878124859536	-0.792582731486254	0.428020973015898	0.794474130966211	fhuD	-1	mrna	Exp	carbonSource	gluconate	glucose	resDf_mrna_trT_set00_StcAllEx_SYAN_baseMgAllMg_baseNaAllNa_Exp_noMatchFilter_p1Sf_noNorm__batchNumberPLUScarbonSource__gluconateVSglucose.csv	mrna	SYAN	baseMgAllMg	baseNaAllNa	Exp	batchNumberPLUScarbonSource	gluconateVSglucose
149	149	ECB_00152	28.8095189229347	-0.505857932646604	0.706466649446521	-0.716039367241067	0.473967041034107	0.819274027146521	fhuB	-1	mrna	Exp	carbonSource	gluconate	glucose	resDf_mrna_trT_set00_StcAllEx_SYAN_baseMgAllMg_baseNaAllNa_Exp_noMatchFilter_p1Sf_noNorm__batchNumberPLUScarbonSource__gluconateVSglucose.csv	mrna	SYAN	baseMgAllMg	baseNaAllNa	Exp	batchNumberPLUScarbonSource	gluconateVSglucose
150	150	ECB_00153	150.669313111831	-0.139872963441071	0.301762236713225	-0.463520435706462	0.642991370251128	0.891391649057834	hemL	-1	mrna	Exp	carbonSource	gluconate	glucose	resDf_mrna_trT_set00_StcAllEx_SYAN_baseMgAllMg_baseNaAllNa_Exp_noMatchFilter_p1Sf_noNorm__batchNumberPLUScarbonSource__gluconateVSglucose.csv	mrna	SYAN	baseMgAllMg	baseNaAllNa	Exp	batchNumberPLUScarbonSource	gluconateVSglucose
151	151	ECB_00154	18.3093160694515	0.259817365628828	0.273096839070726	0.951374488671912	0.34141430602259	0.726667643696864	yadQ	1	mrna	Exp	carbonSource	gluconate	glucose	resDf_mrna_trT_set00_StcAllEx_SYAN_baseMgAllMg_baseNaAllNa_Exp_noMatchFilter_p1Sf_noNorm__batchNumberPLUScarbonSource__gluconateVSglucose.csv	mrna	SYAN	baseMgAllMg	baseNaAllNa	Exp	batchNumberPLUScarbonSource	gluconateVSglucose
152	152	ECB_00155	159.169111362763	0.456419017220037	0.36019071594134	1.26715930483441	0.205098333677711	0.604700955188792	yadR	1	mrna	Exp	carbonSource	gluconate	glucose	resDf_mrna_trT_set00_StcAllEx_SYAN_baseMgAllMg_baseNaAllNa_Exp_noMatchFilter_p1Sf_noNorm__batchNumberPLUScarbonSource__gluconateVSglucose.csv	mrna	SYAN	baseMgAllMg	baseNaAllNa	Exp	batchNumberPLUScarbonSource	gluconateVSglucose
153	153	ECB_00156	3.84004808010211	0.558236020348725	0.466544841057915	1.1965324042227	0.2314888610382	0.629797901637197	yadS	1	mrna	Exp	carbonSource	gluconate	glucose	resDf_mrna_trT_set00_StcAllEx_SYAN_baseMgAllMg_baseNaAllNa_Exp_noMatchFilter_p1Sf_noNorm__batchNumberPLUScarbonSource__gluconateVSglucose.csv	mrna	SYAN	baseMgAllMg	baseNaAllNa	Exp	batchNumberPLUScarbonSource	gluconateVSglucose
154	154	ECB_00157	5.09093320691229	0.801227102680381	0.593521267645254	1.34995516817651	0.177030363864031	0.579154006080715	yadT	1	mrna	Exp	carbonSource	gluconate	glucose	resDf_mrna_trT_set00_StcAllEx_SYAN_baseMgAllMg_baseNaAllNa_Exp_noMatchFilter_p1Sf_noNorm__batchNumberPLUScarbonSource__gluconateVSglucose.csv	mrna	SYAN	baseMgAllMg	baseNaAllNa	Exp	batchNumberPLUScarbonSource	gluconateVSglucose
155	155	ECB_00158	128.078048187782	-0.138384482800724	0.325665613277676	-0.42492813842993	0.670889061456331	0.904480918304207	pfs	-1	mrna	Exp	carbonSource	gluconate	glucose	resDf_mrna_trT_set00_StcAllEx_SYAN_baseMgAllMg_baseNaAllNa_Exp_noMatchFilter_p1Sf_noNorm__batchNumberPLUScarbonSource__gluconateVSglucose.csv	mrna	SYAN	baseMgAllMg	baseNaAllNa	Exp	batchNumberPLUScarbonSource	gluconateVSglucose
156	156	ECB_00159	22.2225953504134	-0.491679687606884	0.364533387466264	-1.34879192006079	0.177403810710979	0.579154006080715	dgt	-1	mrna	Exp	carbonSource	gluconate	glucose	resDf_mrna_trT_set00_StcAllEx_SYAN_baseMgAllMg_baseNaAllNa_Exp_noMatchFilter_p1Sf_noNorm__batchNumberPLUScarbonSource__gluconateVSglucose.csv	mrna	SYAN	baseMgAllMg	baseNaAllNa	Exp	batchNumberPLUScarbonSource	gluconateVSglucose
157	157	ECB_00160	163.034074322258	-0.336010827360334	0.513293739079767	-0.654617038506518	0.512714351198584	0.832162160988188	degP	-1	mrna	Exp	carbonSource	gluconate	glucose	resDf_mrna_trT_set00_StcAllEx_SYAN_baseMgAllMg_baseNaAllNa_Exp_noMatchFilter_p1Sf_noNorm__batchNumberPLUScarbonSource__gluconateVSglucose.csv	mrna	SYAN	baseMgAllMg	baseNaAllNa	Exp	batchNumberPLUScarbonSource	gluconateVSglucose
158	158	ECB_00161	33.5267033747933	-0.396319738358855	0.453169117501573	-0.874551515213256	0.38181797863963	0.764598248162476	cdaR	-1	mrna	Exp	carbonSource	gluconate	glucose	resDf_mrna_trT_set00_StcAllEx_SYAN_baseMgAllMg_baseNaAllNa_Exp_noMatchFilter_p1Sf_noNorm__batchNumberPLUScarbonSource__gluconateVSglucose.csv	mrna	SYAN	baseMgAllMg	baseNaAllNa	Exp	batchNumberPLUScarbonSource	gluconateVSglucose
159	159	ECB_00162	184.849242897061	-0.0122325743933991	0.475214706841714	-0.0257411528247874	0.979463799513733	0.995261602731697	yaeH	-1	mrna	Exp	carbonSource	gluconate	glucose	resDf_mrna_trT_set00_StcAllEx_SYAN_baseMgAllMg_baseNaAllNa_Exp_noMatchFilter_p1Sf_noNorm__batchNumberPLUScarbonSource__gluconateVSglucose.csv	mrna	SYAN	baseMgAllMg	baseNaAllNa	Exp	batchNumberPLUScarbonSource	gluconateVSglucose
160	160	ECB_00163	4.34062349667677	0.323259464120821	0.435814209077163	0.741736862607861	0.458246780835352	0.811511434826584	yaeI	1	mrna	Exp	carbonSource	gluconate	glucose	resDf_mrna_trT_set00_StcAllEx_SYAN_baseMgAllMg_baseNaAllNa_Exp_noMatchFilter_p1Sf_noNorm__batchNumberPLUScarbonSource__gluconateVSglucose.csv	mrna	SYAN	baseMgAllMg	baseNaAllNa	Exp	batchNumberPLUScarbonSource	gluconateVSglucose
161	161	ECB_00164	168.305933015376	0.444784008773765	0.324278243027931	1.37161224453611	0.170184179993012	0.565561567855564	dapD	1	mrna	Exp	carbonSource	gluconate	glucose	resDf_mrna_trT_set00_StcAllEx_SYAN_baseMgAllMg_baseNaAllNa_Exp_noMatchFilter_p1Sf_noNorm__batchNumberPLUScarbonSource__gluconateVSglucose.csv	mrna	SYAN	baseMgAllMg	baseNaAllNa	Exp	batchNumberPLUScarbonSource	gluconateVSglucose
162	162	ECB_00165	30.042164480607	0.282342429679732	0.355216444528852	0.79484616781811	0.426702991497013	0.79413422867546	glnD	1	mrna	Exp	carbonSource	gluconate	glucose	resDf_mrna_trT_set00_StcAllEx_SYAN_baseMgAllMg_baseNaAllNa_Exp_noMatchFilter_p1Sf_noNorm__batchNumberPLUScarbonSource__gluconateVSglucose.csv	mrna	SYAN	baseMgAllMg	baseNaAllNa	Exp	batchNumberPLUScarbonSource	gluconateVSglucose
163	163	ECB_00166	101.767759131419	-0.0531590661102947	0.289988699684537	-0.183314267652924	0.85455144011861	0.968360816758976	map	-1	mrna	Exp	carbonSource	gluconate	glucose	resDf_mrna_trT_set00_StcAllEx_SYAN_baseMgAllMg_baseNaAllNa_Exp_noMatchFilter_p1Sf_noNorm__batchNumberPLUScarbonSource__gluconateVSglucose.csv	mrna	SYAN	baseMgAllMg	baseNaAllNa	Exp	batchNumberPLUScarbonSource	gluconateVSglucose
164	164	ECB_00167	1244.20051735893	0.946789275052447	0.630167679707691	1.50244023224362	0.132983452591125	0.504346991473474	rpsB	1	mrna	Exp	carbonSource	gluconate	glucose	resDf_mrna_trT_set00_StcAllEx_SYAN_baseMgAllMg_baseNaAllNa_Exp_noMatchFilter_p1Sf_noNorm__batchNumberPLUScarbonSource__gluconateVSglucose.csv	mrna	SYAN	baseMgAllMg	baseNaAllNa	Exp	batchNumberPLUScarbonSource	gluconateVSglucose
165	165	ECB_00168	584.434815363136	1.05633253337851	0.631265783687946	1.67335623231037	0.0942571885769471	0.434808118082514	tsf	1	mrna	Exp	carbonSource	gluconate	glucose	resDf_mrna_trT_set00_StcAllEx_SYAN_baseMgAllMg_baseNaAllNa_Exp_noMatchFilter_p1Sf_noNorm__batchNumberPLUScarbonSource__gluconateVSglucose.csv	mrna	SYAN	baseMgAllMg	baseNaAllNa	Exp	batchNumberPLUScarbonSource	gluconateVSglucose
166	166	ECB_00169	30.7472528317498	1.05422578510438	0.373973955688374	2.81898182766194	0.00481762454992524	0.13208320641045	pyrH	1	mrna	Exp	carbonSource	gluconate	glucose	resDf_mrna_trT_set00_StcAllEx_SYAN_baseMgAllMg_baseNaAllNa_Exp_noMatchFilter_p1Sf_noNorm__batchNumberPLUScarbonSource__gluconateVSglucose.csv	mrna	SYAN	baseMgAllMg	baseNaAllNa	Exp	batchNumberPLUScarbonSource	gluconateVSglucose
167	167	ECB_00170	664.623550443351	-0.247880364735429	0.321202684139625	-0.771725695255014	0.4402769086841	0.803736082992367	frr	-1	mrna	Exp	carbonSource	gluconate	glucose	resDf_mrna_trT_set00_StcAllEx_SYAN_baseMgAllMg_baseNaAllNa_Exp_noMatchFilter_p1Sf_noNorm__batchNumberPLUScarbonSource__gluconateVSglucose.csv	mrna	SYAN	baseMgAllMg	baseNaAllNa	Exp	batchNumberPLUScarbonSource	gluconateVSglucose
168	168	ECB_00171	18.1513443182387	-0.145458161875352	0.32926986290077	-0.441759718286724	0.658663090513147	0.899696052446658	ispC	-1	mrna	Exp	carbonSource	gluconate	glucose	resDf_mrna_trT_set00_StcAllEx_SYAN_baseMgAllMg_baseNaAllNa_Exp_noMatchFilter_p1Sf_noNorm__batchNumberPLUScarbonSource__gluconateVSglucose.csv	mrna	SYAN	baseMgAllMg	baseNaAllNa	Exp	batchNumberPLUScarbonSource	gluconateVSglucose
169	169	ECB_00172	53.4331305329079	0.0877597567331722	0.474525419625781	0.184942161375424	0.853274401363154	0.967283883015428	uppS	1	mrna	Exp	carbonSource	gluconate	glucose	resDf_mrna_trT_set00_StcAllEx_SYAN_baseMgAllMg_baseNaAllNa_Exp_noMatchFilter_p1Sf_noNorm__batchNumberPLUScarbonSource__gluconateVSglucose.csv	mrna	SYAN	baseMgAllMg	baseNaAllNa	Exp	batchNumberPLUScarbonSource	gluconateVSglucose
170	170	ECB_00173	26.0035536716401	-0.0251140456736177	0.36498975738082	-0.0688075354602744	0.945142819876458	0.985868353511961	cdsA	-1	mrna	Exp	carbonSource	gluconate	glucose	resDf_mrna_trT_set00_StcAllEx_SYAN_baseMgAllMg_baseNaAllNa_Exp_noMatchFilter_p1Sf_noNorm__batchNumberPLUScarbonSource__gluconateVSglucose.csv	mrna	SYAN	baseMgAllMg	baseNaAllNa	Exp	batchNumberPLUScarbonSource	gluconateVSglucose
171	171	ECB_00174	94.7210607430635	0.260227849037677	0.427993586738334	0.608018103777744	0.54317546687174	0.85277972290945	yaeL	1	mrna	Exp	carbonSource	gluconate	glucose	resDf_mrna_trT_set00_StcAllEx_SYAN_baseMgAllMg_baseNaAllNa_Exp_noMatchFilter_p1Sf_noNorm__batchNumberPLUScarbonSource__gluconateVSglucose.csv	mrna	SYAN	baseMgAllMg	baseNaAllNa	Exp	batchNumberPLUScarbonSource	gluconateVSglucose
172	172	ECB_00175	585.01332316085	0.502256548615154	0.478359858692088	1.04995546655692	0.293738588116951	0.686175212594754	yaeT	1	mrna	Exp	carbonSource	gluconate	glucose	resDf_mrna_trT_set00_StcAllEx_SYAN_baseMgAllMg_baseNaAllNa_Exp_noMatchFilter_p1Sf_noNorm__batchNumberPLUScarbonSource__gluconateVSglucose.csv	mrna	SYAN	baseMgAllMg	baseNaAllNa	Exp	batchNumberPLUScarbonSource	gluconateVSglucose
173	173	ECB_00176	1208.59577085324	0.485922982045776	0.465718596018102	1.04338324945669	0.296770828299467	0.686572850607343	hlpA	1	mrna	Exp	carbonSource	gluconate	glucose	resDf_mrna_trT_set00_StcAllEx_SYAN_baseMgAllMg_baseNaAllNa_Exp_noMatchFilter_p1Sf_noNorm__batchNumberPLUScarbonSource__gluconateVSglucose.csv	mrna	SYAN	baseMgAllMg	baseNaAllNa	Exp	batchNumberPLUScarbonSource	gluconateVSglucose
174	174	ECB_00177	332.550903416379	0.414009115893359	0.448079423596185	0.923963686104161	0.355505222905522	0.739285962550139	lpxD	1	mrna	Exp	carbonSource	gluconate	glucose	resDf_mrna_trT_set00_StcAllEx_SYAN_baseMgAllMg_baseNaAllNa_Exp_noMatchFilter_p1Sf_noNorm__batchNumberPLUScarbonSource__gluconateVSglucose.csv	mrna	SYAN	baseMgAllMg	baseNaAllNa	Exp	batchNumberPLUScarbonSource	gluconateVSglucose
175	175	ECB_00178	168.658283483739	0.20430038792917	0.411944501389918	0.495941533968416	0.619935661356295	0.885921570113895	fabZ	1	mrna	Exp	carbonSource	gluconate	glucose	resDf_mrna_trT_set00_StcAllEx_SYAN_baseMgAllMg_baseNaAllNa_Exp_noMatchFilter_p1Sf_noNorm__batchNumberPLUScarbonSource__gluconateVSglucose.csv	mrna	SYAN	baseMgAllMg	baseNaAllNa	Exp	batchNumberPLUScarbonSource	gluconateVSglucose
176	176	ECB_00179	78.8467835311608	0.500936456887761	0.384206679686225	1.30382027011313	0.192294869689943	0.594968766093963	lpxA	1	mrna	Exp	carbonSource	gluconate	glucose	resDf_mrna_trT_set00_StcAllEx_SYAN_baseMgAllMg_baseNaAllNa_Exp_noMatchFilter_p1Sf_noNorm__batchNumberPLUScarbonSource__gluconateVSglucose.csv	mrna	SYAN	baseMgAllMg	baseNaAllNa	Exp	batchNumberPLUScarbonSource	gluconateVSglucose
177	177	ECB_00180	30.9623628534498	0.013965371070569	0.511754746750705	0.0272891871726439	0.978229081044554	0.995031366874931	lpxB	1	mrna	Exp	carbonSource	gluconate	glucose	resDf_mrna_trT_set00_StcAllEx_SYAN_baseMgAllMg_baseNaAllNa_Exp_noMatchFilter_p1Sf_noNorm__batchNumberPLUScarbonSource__gluconateVSglucose.csv	mrna	SYAN	baseMgAllMg	baseNaAllNa	Exp	batchNumberPLUScarbonSource	gluconateVSglucose
178	178	ECB_00181	28.0588071413954	-0.515174741576237	0.695700012657706	-0.740512767289125	0.458988917164556	0.811511434826584	rnhB	-1	mrna	Exp	carbonSource	gluconate	glucose	resDf_mrna_trT_set00_StcAllEx_SYAN_baseMgAllMg_baseNaAllNa_Exp_noMatchFilter_p1Sf_noNorm__batchNumberPLUScarbonSource__gluconateVSglucose.csv	mrna	SYAN	baseMgAllMg	baseNaAllNa	Exp	batchNumberPLUScarbonSource	gluconateVSglucose
179	179	ECB_00182	141.552325431837	0.443261797620112	0.503983599493136	0.879516313756851	0.379121391669923	0.761969572137332	dnaE	1	mrna	Exp	carbonSource	gluconate	glucose	resDf_mrna_trT_set00_StcAllEx_SYAN_baseMgAllMg_baseNaAllNa_Exp_noMatchFilter_p1Sf_noNorm__batchNumberPLUScarbonSource__gluconateVSglucose.csv	mrna	SYAN	baseMgAllMg	baseNaAllNa	Exp	batchNumberPLUScarbonSource	gluconateVSglucose
180	180	ECB_00183	146.652508177848	0.412445706067719	0.427732798680212	0.964260181450518	0.334915498764916	0.722932521153461	accA	1	mrna	Exp	carbonSource	gluconate	glucose	resDf_mrna_trT_set00_StcAllEx_SYAN_baseMgAllMg_baseNaAllNa_Exp_noMatchFilter_p1Sf_noNorm__batchNumberPLUScarbonSource__gluconateVSglucose.csv	mrna	SYAN	baseMgAllMg	baseNaAllNa	Exp	batchNumberPLUScarbonSource	gluconateVSglucose
181	181	ECB_00184	16.9652984551573	0.333322049505904	0.5054414249186	0.659467216323996	0.509595791440013	0.832162160988188	ldcC	1	mrna	Exp	carbonSource	gluconate	glucose	resDf_mrna_trT_set00_StcAllEx_SYAN_baseMgAllMg_baseNaAllNa_Exp_noMatchFilter_p1Sf_noNorm__batchNumberPLUScarbonSource__gluconateVSglucose.csv	mrna	SYAN	baseMgAllMg	baseNaAllNa	Exp	batchNumberPLUScarbonSource	gluconateVSglucose
182	182	ECB_00185	14.855195793519	-0.241049751535338	0.353966058666225	-0.680996795126726	0.495873518333639	0.8272245737411	yaeR	-1	mrna	Exp	carbonSource	gluconate	glucose	resDf_mrna_trT_set00_StcAllEx_SYAN_baseMgAllMg_baseNaAllNa_Exp_noMatchFilter_p1Sf_noNorm__batchNumberPLUScarbonSource__gluconateVSglucose.csv	mrna	SYAN	baseMgAllMg	baseNaAllNa	Exp	batchNumberPLUScarbonSource	gluconateVSglucose
183	183	ECB_00186	12.5527168751884	-0.0515737894955681	0.460976153602789	-0.111879517177819	0.91091893755027	0.979327856025448	tilS	-1	mrna	Exp	carbonSource	gluconate	glucose	resDf_mrna_trT_set00_StcAllEx_SYAN_baseMgAllMg_baseNaAllNa_Exp_noMatchFilter_p1Sf_noNorm__batchNumberPLUScarbonSource__gluconateVSglucose.csv	mrna	SYAN	baseMgAllMg	baseNaAllNa	Exp	batchNumberPLUScarbonSource	gluconateVSglucose
184	184	ECB_00187	34.4980252820087	-0.291813463333201	0.467113280110472	-0.624716692413855	0.532157015541648	0.845795449822233	rof	-1	mrna	Exp	carbonSource	gluconate	glucose	resDf_mrna_trT_set00_StcAllEx_SYAN_baseMgAllMg_baseNaAllNa_Exp_noMatchFilter_p1Sf_noNorm__batchNumberPLUScarbonSource__gluconateVSglucose.csv	mrna	SYAN	baseMgAllMg	baseNaAllNa	Exp	batchNumberPLUScarbonSource	gluconateVSglucose
185	185	ECB_00188	66.6556374967445	-0.162044800621266	0.443872933295413	-0.365070245257374	0.715058971150902	0.922977255025442	yaeP	-1	mrna	Exp	carbonSource	gluconate	glucose	resDf_mrna_trT_set00_StcAllEx_SYAN_baseMgAllMg_baseNaAllNa_Exp_noMatchFilter_p1Sf_noNorm__batchNumberPLUScarbonSource__gluconateVSglucose.csv	mrna	SYAN	baseMgAllMg	baseNaAllNa	Exp	batchNumberPLUScarbonSource	gluconateVSglucose
186	186	ECB_00189	15.8360969940842	0.274795498835374	0.342520796681173	0.802273910074897	0.42239453081228	0.791577214381651	yaeQ	1	mrna	Exp	carbonSource	gluconate	glucose	resDf_mrna_trT_set00_StcAllEx_SYAN_baseMgAllMg_baseNaAllNa_Exp_noMatchFilter_p1Sf_noNorm__batchNumberPLUScarbonSource__gluconateVSglucose.csv	mrna	SYAN	baseMgAllMg	baseNaAllNa	Exp	batchNumberPLUScarbonSource	gluconateVSglucose
187	187	ECB_00190	2.43864580744063	0.319098552440532	0.501998759217956	0.63565605807003	0.525000623000474	NA	yaeJ	1	mrna	Exp	carbonSource	gluconate	glucose	resDf_mrna_trT_set00_StcAllEx_SYAN_baseMgAllMg_baseNaAllNa_Exp_noMatchFilter_p1Sf_noNorm__batchNumberPLUScarbonSource__gluconateVSglucose.csv	mrna	SYAN	baseMgAllMg	baseNaAllNa	Exp	batchNumberPLUScarbonSource	gluconateVSglucose
188	188	ECB_00191	14.1188416777644	0.458029664139993	0.247779267112871	1.84853910287557	0.0645243930423675	0.378183440638005	cutF	1	mrna	Exp	carbonSource	gluconate	glucose	resDf_mrna_trT_set00_StcAllEx_SYAN_baseMgAllMg_baseNaAllNa_Exp_noMatchFilter_p1Sf_noNorm__batchNumberPLUScarbonSource__gluconateVSglucose.csv	mrna	SYAN	baseMgAllMg	baseNaAllNa	Exp	batchNumberPLUScarbonSource	gluconateVSglucose
189	189	ECB_00192	1.23133949277474	-0.596937261243099	0.7088095573855	-0.842168753261383	0.39969350131179	NA	yaeF	-1	mrna	Exp	carbonSource	gluconate	glucose	resDf_mrna_trT_set00_StcAllEx_SYAN_baseMgAllMg_baseNaAllNa_Exp_noMatchFilter_p1Sf_noNorm__batchNumberPLUScarbonSource__gluconateVSglucose.csv	mrna	SYAN	baseMgAllMg	baseNaAllNa	Exp	batchNumberPLUScarbonSource	gluconateVSglucose
190	190	ECB_00193	116.734127577308	0.479663522903733	0.384557538013256	1.24731275684212	0.212282841706133	0.610429459843072	proS	1	mrna	Exp	carbonSource	gluconate	glucose	resDf_mrna_trT_set00_StcAllEx_SYAN_baseMgAllMg_baseNaAllNa_Exp_noMatchFilter_p1Sf_noNorm__batchNumberPLUScarbonSource__gluconateVSglucose.csv	mrna	SYAN	baseMgAllMg	baseNaAllNa	Exp	batchNumberPLUScarbonSource	gluconateVSglucose
191	191	ECB_00194	8.52507255858918	0.0835782232485366	0.516358523922533	0.161860837724983	0.871415443046243	0.97488653498555	yaeB	1	mrna	Exp	carbonSource	gluconate	glucose	resDf_mrna_trT_set00_StcAllEx_SYAN_baseMgAllMg_baseNaAllNa_Exp_noMatchFilter_p1Sf_noNorm__batchNumberPLUScarbonSource__gluconateVSglucose.csv	mrna	SYAN	baseMgAllMg	baseNaAllNa	Exp	batchNumberPLUScarbonSource	gluconateVSglucose
192	192	ECB_00195	21.8883725924113	-0.0347059498442222	0.386218811439396	-0.0898608478309922	0.92839779413748	0.982962765387028	rcsF	-1	mrna	Exp	carbonSource	gluconate	glucose	resDf_mrna_trT_set00_StcAllEx_SYAN_baseMgAllMg_baseNaAllNa_Exp_noMatchFilter_p1Sf_noNorm__batchNumberPLUScarbonSource__gluconateVSglucose.csv	mrna	SYAN	baseMgAllMg	baseNaAllNa	Exp	batchNumberPLUScarbonSource	gluconateVSglucose
193	193	ECB_00196	334.608526993171	1.37037078880925	0.369894738264472	3.70475880581314	0.000211591973177413	0.0195788697680725	metQ	1	mrna	Exp	carbonSource	gluconate	glucose	resDf_mrna_trT_set00_StcAllEx_SYAN_baseMgAllMg_baseNaAllNa_Exp_noMatchFilter_p1Sf_noNorm__batchNumberPLUScarbonSource__gluconateVSglucose.csv	mrna	SYAN	baseMgAllMg	baseNaAllNa	Exp	batchNumberPLUScarbonSource	gluconateVSglucose
194	194	ECB_00197	22.5991486498932	1.1360857759677	0.322525890182215	3.52246381003975	0.000427555411972795	0.0333155677592486	metI	1	mrna	Exp	carbonSource	gluconate	glucose	resDf_mrna_trT_set00_StcAllEx_SYAN_baseMgAllMg_baseNaAllNa_Exp_noMatchFilter_p1Sf_noNorm__batchNumberPLUScarbonSource__gluconateVSglucose.csv	mrna	SYAN	baseMgAllMg	baseNaAllNa	Exp	batchNumberPLUScarbonSource	gluconateVSglucose
195	195	ECB_00198	11.8751907192499	-0.469280742796144	0.580533422100558	-0.808361284520251	0.418882632392374	0.790294313227225	metN	-1	mrna	Exp	carbonSource	gluconate	glucose	resDf_mrna_trT_set00_StcAllEx_SYAN_baseMgAllMg_baseNaAllNa_Exp_noMatchFilter_p1Sf_noNorm__batchNumberPLUScarbonSource__gluconateVSglucose.csv	mrna	SYAN	baseMgAllMg	baseNaAllNa	Exp	batchNumberPLUScarbonSource	gluconateVSglucose
196	196	ECB_00199	19.4860993851616	0.638239501152354	0.346731037024807	1.84073368980433	0.0656605943428472	0.379526145466984	gmhB	1	mrna	Exp	carbonSource	gluconate	glucose	resDf_mrna_trT_set00_StcAllEx_SYAN_baseMgAllMg_baseNaAllNa_Exp_noMatchFilter_p1Sf_noNorm__batchNumberPLUScarbonSource__gluconateVSglucose.csv	mrna	SYAN	baseMgAllMg	baseNaAllNa	Exp	batchNumberPLUScarbonSource	gluconateVSglucose
197	197	ECB_00200	6.64184604432328	0.517544319501445	0.373272207013129	1.38650644162007	0.165592314685744	0.558865376136799	dkgB	1	mrna	Exp	carbonSource	gluconate	glucose	resDf_mrna_trT_set00_StcAllEx_SYAN_baseMgAllMg_baseNaAllNa_Exp_noMatchFilter_p1Sf_noNorm__batchNumberPLUScarbonSource__gluconateVSglucose.csv	mrna	SYAN	baseMgAllMg	baseNaAllNa	Exp	batchNumberPLUScarbonSource	gluconateVSglucose
198	198	ECB_00201	15.3767523684516	-0.246602529646058	0.370180400680185	-0.666168519978206	0.505303391866077	0.830762544872546	yafC	-1	mrna	Exp	carbonSource	gluconate	glucose	resDf_mrna_trT_set00_StcAllEx_SYAN_baseMgAllMg_baseNaAllNa_Exp_noMatchFilter_p1Sf_noNorm__batchNumberPLUScarbonSource__gluconateVSglucose.csv	mrna	SYAN	baseMgAllMg	baseNaAllNa	Exp	batchNumberPLUScarbonSource	gluconateVSglucose
199	199	ECB_00202	54.410300891665	-0.121463992858995	0.278970918720252	-0.435400196609014	0.663271967683515	0.899696052446658	yafD	-1	mrna	Exp	carbonSource	gluconate	glucose	resDf_mrna_trT_set00_StcAllEx_SYAN_baseMgAllMg_baseNaAllNa_Exp_noMatchFilter_p1Sf_noNorm__batchNumberPLUScarbonSource__gluconateVSglucose.csv	mrna	SYAN	baseMgAllMg	baseNaAllNa	Exp	batchNumberPLUScarbonSource	gluconateVSglucose
200	200	ECB_00203	13.5383799740777	-0.631679837022155	0.422191576025627	-1.49619242280621	0.134603518551019	0.504346991473474	yafE	-1	mrna	Exp	carbonSource	gluconate	glucose	resDf_mrna_trT_set00_StcAllEx_SYAN_baseMgAllMg_baseNaAllNa_Exp_noMatchFilter_p1Sf_noNorm__batchNumberPLUScarbonSource__gluconateVSglucose.csv	mrna	SYAN	baseMgAllMg	baseNaAllNa	Exp	batchNumberPLUScarbonSource	gluconateVSglucose
201	201	ECB_00204	51.1788093798695	0.18329372027244	0.535127955716839	0.342523163505644	0.731957215096689	0.926661669293505	mltD	1	mrna	Exp	carbonSource	gluconate	glucose	resDf_mrna_trT_set00_StcAllEx_SYAN_baseMgAllMg_baseNaAllNa_Exp_noMatchFilter_p1Sf_noNorm__batchNumberPLUScarbonSource__gluconateVSglucose.csv	mrna	SYAN	baseMgAllMg	baseNaAllNa	Exp	batchNumberPLUScarbonSource	gluconateVSglucose
202	202	ECB_00205	10.3212102090091	0.323889088311214	0.33922980293049	0.954777809948442	0.339690071269269	0.724708053073632	gloB	1	mrna	Exp	carbonSource	gluconate	glucose	resDf_mrna_trT_set00_StcAllEx_SYAN_baseMgAllMg_baseNaAllNa_Exp_noMatchFilter_p1Sf_noNorm__batchNumberPLUScarbonSource__gluconateVSglucose.csv	mrna	SYAN	baseMgAllMg	baseNaAllNa	Exp	batchNumberPLUScarbonSource	gluconateVSglucose
203	203	ECB_00206	24.2971727570093	0.0863111656198941	0.347562800790946	0.248332575935849	0.803877096283017	0.947186662194196	yafS	1	mrna	Exp	carbonSource	gluconate	glucose	resDf_mrna_trT_set00_StcAllEx_SYAN_baseMgAllMg_baseNaAllNa_Exp_noMatchFilter_p1Sf_noNorm__batchNumberPLUScarbonSource__gluconateVSglucose.csv	mrna	SYAN	baseMgAllMg	baseNaAllNa	Exp	batchNumberPLUScarbonSource	gluconateVSglucose
204	204	ECB_00207	11.9423671896868	-0.113157196711012	0.386035178594582	-0.293126644890182	0.769425351147556	0.932569981476837	rnhA	-1	mrna	Exp	carbonSource	gluconate	glucose	resDf_mrna_trT_set00_StcAllEx_SYAN_baseMgAllMg_baseNaAllNa_Exp_noMatchFilter_p1Sf_noNorm__batchNumberPLUScarbonSource__gluconateVSglucose.csv	mrna	SYAN	baseMgAllMg	baseNaAllNa	Exp	batchNumberPLUScarbonSource	gluconateVSglucose
205	205	ECB_00208	12.3831557622878	-0.186636438767282	0.405703413353372	-0.460031719291254	0.645493453175458	0.892474110377994	dnaQ	-1	mrna	Exp	carbonSource	gluconate	glucose	resDf_mrna_trT_set00_StcAllEx_SYAN_baseMgAllMg_baseNaAllNa_Exp_noMatchFilter_p1Sf_noNorm__batchNumberPLUScarbonSource__gluconateVSglucose.csv	mrna	SYAN	baseMgAllMg	baseNaAllNa	Exp	batchNumberPLUScarbonSource	gluconateVSglucose
206	206	ECB_00209	0.370007033156355	-1.079335513396	0.82509725788659	-1.30813125735094	0.190828793195129	NA	yafT	-1	mrna	Exp	carbonSource	gluconate	glucose	resDf_mrna_trT_set00_StcAllEx_SYAN_baseMgAllMg_baseNaAllNa_Exp_noMatchFilter_p1Sf_noNorm__batchNumberPLUScarbonSource__gluconateVSglucose.csv	mrna	SYAN	baseMgAllMg	baseNaAllNa	Exp	batchNumberPLUScarbonSource	gluconateVSglucose
207	207	ECB_00210	0.84436285128124	-0.633957923183861	0.732873787146064	-0.865030151579854	0.387022239873823	NA	insA-2	-1	mrna	Exp	carbonSource	gluconate	glucose	resDf_mrna_trT_set00_StcAllEx_SYAN_baseMgAllMg_baseNaAllNa_Exp_noMatchFilter_p1Sf_noNorm__batchNumberPLUScarbonSource__gluconateVSglucose.csv	mrna	SYAN	baseMgAllMg	baseNaAllNa	Exp	batchNumberPLUScarbonSource	gluconateVSglucose
208	208	ECB_00211	3.35979625597976	-0.00890824151963484	0.556515162530154	-0.016007185642767	0.987228659116156	0.996653276386954	insB-2	-1	mrna	Exp	carbonSource	gluconate	glucose	resDf_mrna_trT_set00_StcAllEx_SYAN_baseMgAllMg_baseNaAllNa_Exp_noMatchFilter_p1Sf_noNorm__batchNumberPLUScarbonSource__gluconateVSglucose.csv	mrna	SYAN	baseMgAllMg	baseNaAllNa	Exp	batchNumberPLUScarbonSource	gluconateVSglucose
209	209	ECB_00212	0.296895639192976	0.0547584194521398	0.844928482999075	0.0648083483441991	0.948326594409125	NA	ECB_00212	1	mrna	Exp	carbonSource	gluconate	glucose	resDf_mrna_trT_set00_StcAllEx_SYAN_baseMgAllMg_baseNaAllNa_Exp_noMatchFilter_p1Sf_noNorm__batchNumberPLUScarbonSource__gluconateVSglucose.csv	mrna	SYAN	baseMgAllMg	baseNaAllNa	Exp	batchNumberPLUScarbonSource	gluconateVSglucose
210	210	ECB_00213	0.72516593701413	-0.489696270421696	0.751889823074599	-0.651287270280171	0.514861064175368	NA	yhhI	-1	mrna	Exp	carbonSource	gluconate	glucose	resDf_mrna_trT_set00_StcAllEx_SYAN_baseMgAllMg_baseNaAllNa_Exp_noMatchFilter_p1Sf_noNorm__batchNumberPLUScarbonSource__gluconateVSglucose.csv	mrna	SYAN	baseMgAllMg	baseNaAllNa	Exp	batchNumberPLUScarbonSource	gluconateVSglucose
211	211	ECB_00214	28.1547462568525	-0.145514863068097	0.286016875635565	-0.508763207572088	0.610918211588706	0.878373022218012	yafV	-1	mrna	Exp	carbonSource	gluconate	glucose	resDf_mrna_trT_set00_StcAllEx_SYAN_baseMgAllMg_baseNaAllNa_Exp_noMatchFilter_p1Sf_noNorm__batchNumberPLUScarbonSource__gluconateVSglucose.csv	mrna	SYAN	baseMgAllMg	baseNaAllNa	Exp	batchNumberPLUScarbonSource	gluconateVSglucose
212	212	ECB_00215	15.5288212464141	-0.321616991800439	0.389051807726895	-0.826668801976642	0.40842480889883	0.786248062113594	ykfE	-1	mrna	Exp	carbonSource	gluconate	glucose	resDf_mrna_trT_set00_StcAllEx_SYAN_baseMgAllMg_baseNaAllNa_Exp_noMatchFilter_p1Sf_noNorm__batchNumberPLUScarbonSource__gluconateVSglucose.csv	mrna	SYAN	baseMgAllMg	baseNaAllNa	Exp	batchNumberPLUScarbonSource	gluconateVSglucose
213	213	ECB_00216	2454.14736909525	-1.10295903825376	0.670864956058423	-1.64408504020548	0.100158637611562	0.450029933183363	fadE	-1	mrna	Exp	carbonSource	gluconate	glucose	resDf_mrna_trT_set00_StcAllEx_SYAN_baseMgAllMg_baseNaAllNa_Exp_noMatchFilter_p1Sf_noNorm__batchNumberPLUScarbonSource__gluconateVSglucose.csv	mrna	SYAN	baseMgAllMg	baseNaAllNa	Exp	batchNumberPLUScarbonSource	gluconateVSglucose
214	214	ECB_00217	69.3863937127626	-0.114686692812465	0.329111777877981	-0.348473377500897	0.727484704054616	0.924368897339411	lpcA	-1	mrna	Exp	carbonSource	gluconate	glucose	resDf_mrna_trT_set00_StcAllEx_SYAN_baseMgAllMg_baseNaAllNa_Exp_noMatchFilter_p1Sf_noNorm__batchNumberPLUScarbonSource__gluconateVSglucose.csv	mrna	SYAN	baseMgAllMg	baseNaAllNa	Exp	batchNumberPLUScarbonSource	gluconateVSglucose
215	215	ECB_00218	16.8857704968892	0.0175893800368265	0.309010776506739	0.0569215748255399	0.954607667948895	0.988386854407403	yafJ	1	mrna	Exp	carbonSource	gluconate	glucose	resDf_mrna_trT_set00_StcAllEx_SYAN_baseMgAllMg_baseNaAllNa_Exp_noMatchFilter_p1Sf_noNorm__batchNumberPLUScarbonSource__gluconateVSglucose.csv	mrna	SYAN	baseMgAllMg	baseNaAllNa	Exp	batchNumberPLUScarbonSource	gluconateVSglucose
216	216	ECB_00219	9.98957140668702	0.030399196514668	0.596223035687127	0.0509862831442498	0.959336450796959	0.989817550182036	yafK	1	mrna	Exp	carbonSource	gluconate	glucose	resDf_mrna_trT_set00_StcAllEx_SYAN_baseMgAllMg_baseNaAllNa_Exp_noMatchFilter_p1Sf_noNorm__batchNumberPLUScarbonSource__gluconateVSglucose.csv	mrna	SYAN	baseMgAllMg	baseNaAllNa	Exp	batchNumberPLUScarbonSource	gluconateVSglucose
217	217	ECB_00220	17.7739802473425	0.200358184914685	0.527411048577511	0.3798900031675	0.7040270683602	0.916721261835775	yafQ	1	mrna	Exp	carbonSource	gluconate	glucose	resDf_mrna_trT_set00_StcAllEx_SYAN_baseMgAllMg_baseNaAllNa_Exp_noMatchFilter_p1Sf_noNorm__batchNumberPLUScarbonSource__gluconateVSglucose.csv	mrna	SYAN	baseMgAllMg	baseNaAllNa	Exp	batchNumberPLUScarbonSource	gluconateVSglucose
218	218	ECB_00221	26.8131557301044	0.627126578692778	0.501790071084489	1.24977877170309	0.211380372800273	0.610429459843072	dinJ	1	mrna	Exp	carbonSource	gluconate	glucose	resDf_mrna_trT_set00_StcAllEx_SYAN_baseMgAllMg_baseNaAllNa_Exp_noMatchFilter_p1Sf_noNorm__batchNumberPLUScarbonSource__gluconateVSglucose.csv	mrna	SYAN	baseMgAllMg	baseNaAllNa	Exp	batchNumberPLUScarbonSource	gluconateVSglucose
219	219	ECB_00222	0.484524568695814	-1.05501087234257	0.798580657512984	-1.32110747038149	0.18646553253786	NA	yafL	-1	mrna	Exp	carbonSource	gluconate	glucose	resDf_mrna_trT_set00_StcAllEx_SYAN_baseMgAllMg_baseNaAllNa_Exp_noMatchFilter_p1Sf_noNorm__batchNumberPLUScarbonSource__gluconateVSglucose.csv	mrna	SYAN	baseMgAllMg	baseNaAllNa	Exp	batchNumberPLUScarbonSource	gluconateVSglucose
220	220	ECB_00223	0.797751814244549	-0.568790134474444	0.761607890282183	-0.746828048569326	0.455167362335159	NA	yafM	-1	mrna	Exp	carbonSource	gluconate	glucose	resDf_mrna_trT_set00_StcAllEx_SYAN_baseMgAllMg_baseNaAllNa_Exp_noMatchFilter_p1Sf_noNorm__batchNumberPLUScarbonSource__gluconateVSglucose.csv	mrna	SYAN	baseMgAllMg	baseNaAllNa	Exp	batchNumberPLUScarbonSource	gluconateVSglucose
221	221	ECB_00226	11.3942176352646	0.0371297797073134	0.393894894899952	0.0942631656009257	0.924900109182303	0.982644141833082	dinB	1	mrna	Exp	carbonSource	gluconate	glucose	resDf_mrna_trT_set00_StcAllEx_SYAN_baseMgAllMg_baseNaAllNa_Exp_noMatchFilter_p1Sf_noNorm__batchNumberPLUScarbonSource__gluconateVSglucose.csv	mrna	SYAN	baseMgAllMg	baseNaAllNa	Exp	batchNumberPLUScarbonSource	gluconateVSglucose
222	222	ECB_00227	2.3996962265047	-0.0814219437536173	0.554370147765921	-0.146872886431102	0.88323235329675	NA	yafN	-1	mrna	Exp	carbonSource	gluconate	glucose	resDf_mrna_trT_set00_StcAllEx_SYAN_baseMgAllMg_baseNaAllNa_Exp_noMatchFilter_p1Sf_noNorm__batchNumberPLUScarbonSource__gluconateVSglucose.csv	mrna	SYAN	baseMgAllMg	baseNaAllNa	Exp	batchNumberPLUScarbonSource	gluconateVSglucose
223	223	ECB_00228	0.425269483790061	1.09304113655246	0.778117017217567	1.40472591186994	0.160102797456566	NA	yafO	1	mrna	Exp	carbonSource	gluconate	glucose	resDf_mrna_trT_set00_StcAllEx_SYAN_baseMgAllMg_baseNaAllNa_Exp_noMatchFilter_p1Sf_noNorm__batchNumberPLUScarbonSource__gluconateVSglucose.csv	mrna	SYAN	baseMgAllMg	baseNaAllNa	Exp	batchNumberPLUScarbonSource	gluconateVSglucose
224	224	ECB_00229	0.170716102772836	0.202290247739875	0.862244649377134	0.234608875666558	0.814512320024008	NA	yafP	1	mrna	Exp	carbonSource	gluconate	glucose	resDf_mrna_trT_set00_StcAllEx_SYAN_baseMgAllMg_baseNaAllNa_Exp_noMatchFilter_p1Sf_noNorm__batchNumberPLUScarbonSource__gluconateVSglucose.csv	mrna	SYAN	baseMgAllMg	baseNaAllNa	Exp	batchNumberPLUScarbonSource	gluconateVSglucose
225	225	ECB_00230	0.270343741229272	-0.595291251236099	0.853182696334171	-0.69773010375604	0.485345998091467	NA	ykfJ	-1	mrna	Exp	carbonSource	gluconate	glucose	resDf_mrna_trT_set00_StcAllEx_SYAN_baseMgAllMg_baseNaAllNa_Exp_noMatchFilter_p1Sf_noNorm__batchNumberPLUScarbonSource__gluconateVSglucose.csv	mrna	SYAN	baseMgAllMg	baseNaAllNa	Exp	batchNumberPLUScarbonSource	gluconateVSglucose
226	226	ECB_00231	0.456428794358656	-0.817825787656025	0.809537667481681	-1.01023809083539	0.312381233915823	NA	prfH	-1	mrna	Exp	carbonSource	gluconate	glucose	resDf_mrna_trT_set00_StcAllEx_SYAN_baseMgAllMg_baseNaAllNa_Exp_noMatchFilter_p1Sf_noNorm__batchNumberPLUScarbonSource__gluconateVSglucose.csv	mrna	SYAN	baseMgAllMg	baseNaAllNa	Exp	batchNumberPLUScarbonSource	gluconateVSglucose
227	227	ECB_00232	188.604311944127	0.2657936502132	0.432763201855537	0.614178028708471	0.53909769053488	0.850889265284531	pepD	1	mrna	Exp	carbonSource	gluconate	glucose	resDf_mrna_trT_set00_StcAllEx_SYAN_baseMgAllMg_baseNaAllNa_Exp_noMatchFilter_p1Sf_noNorm__batchNumberPLUScarbonSource__gluconateVSglucose.csv	mrna	SYAN	baseMgAllMg	baseNaAllNa	Exp	batchNumberPLUScarbonSource	gluconateVSglucose
228	228	ECB_00233	5.26880061259954	-0.213505318488488	0.641145914254951	-0.333005816213605	0.739129892788781	0.927750577595414	gpt	-1	mrna	Exp	carbonSource	gluconate	glucose	resDf_mrna_trT_set00_StcAllEx_SYAN_baseMgAllMg_baseNaAllNa_Exp_noMatchFilter_p1Sf_noNorm__batchNumberPLUScarbonSource__gluconateVSglucose.csv	mrna	SYAN	baseMgAllMg	baseNaAllNa	Exp	batchNumberPLUScarbonSource	gluconateVSglucose
229	229	ECB_00234	45.6872671015627	-0.0944134896991949	0.314087640106459	-0.300596004564821	0.76372257853176	0.932569981476837	yafA	-1	mrna	Exp	carbonSource	gluconate	glucose	resDf_mrna_trT_set00_StcAllEx_SYAN_baseMgAllMg_baseNaAllNa_Exp_noMatchFilter_p1Sf_noNorm__batchNumberPLUScarbonSource__gluconateVSglucose.csv	mrna	SYAN	baseMgAllMg	baseNaAllNa	Exp	batchNumberPLUScarbonSource	gluconateVSglucose
230	230	ECB_00235	314.164310936771	-0.295997545195117	0.336848666364592	-0.878725596243686	0.3795500767595	0.761969572137332	crl	-1	mrna	Exp	carbonSource	gluconate	glucose	resDf_mrna_trT_set00_StcAllEx_SYAN_baseMgAllMg_baseNaAllNa_Exp_noMatchFilter_p1Sf_noNorm__batchNumberPLUScarbonSource__gluconateVSglucose.csv	mrna	SYAN	baseMgAllMg	baseNaAllNa	Exp	batchNumberPLUScarbonSource	gluconateVSglucose
231	231	ECB_00236	1.20302389893297	0.100954140990553	0.638738604901304	0.158052355401553	0.874415543496551	NA	insA-3	1	mrna	Exp	carbonSource	gluconate	glucose	resDf_mrna_trT_set00_StcAllEx_SYAN_baseMgAllMg_baseNaAllNa_Exp_noMatchFilter_p1Sf_noNorm__batchNumberPLUScarbonSource__gluconateVSglucose.csv	mrna	SYAN	baseMgAllMg	baseNaAllNa	Exp	batchNumberPLUScarbonSource	gluconateVSglucose
232	232	ECB_00237	4.62036485204451	-0.0671499529361851	0.501408354314529	-0.133922684690775	0.893463712080973	0.976937242050133	insB-3	-1	mrna	Exp	carbonSource	gluconate	glucose	resDf_mrna_trT_set00_StcAllEx_SYAN_baseMgAllMg_baseNaAllNa_Exp_noMatchFilter_p1Sf_noNorm__batchNumberPLUScarbonSource__gluconateVSglucose.csv	mrna	SYAN	baseMgAllMg	baseNaAllNa	Exp	batchNumberPLUScarbonSource	gluconateVSglucose
233	233	ECB_00238	1.84777004476043	0.783640718798428	0.486771600000989	1.60987353986312	0.107425466560079	NA	phoE	1	mrna	Exp	carbonSource	gluconate	glucose	resDf_mrna_trT_set00_StcAllEx_SYAN_baseMgAllMg_baseNaAllNa_Exp_noMatchFilter_p1Sf_noNorm__batchNumberPLUScarbonSource__gluconateVSglucose.csv	mrna	SYAN	baseMgAllMg	baseNaAllNa	Exp	batchNumberPLUScarbonSource	gluconateVSglucose
234	234	ECB_00239	31.6972531742916	-0.125039558627623	0.517710804979421	-0.241523950099117	0.809149056327581	0.947741438206475	proB	-1	mrna	Exp	carbonSource	gluconate	glucose	resDf_mrna_trT_set00_StcAllEx_SYAN_baseMgAllMg_baseNaAllNa_Exp_noMatchFilter_p1Sf_noNorm__batchNumberPLUScarbonSource__gluconateVSglucose.csv	mrna	SYAN	baseMgAllMg	baseNaAllNa	Exp	batchNumberPLUScarbonSource	gluconateVSglucose
235	235	ECB_00240	37.557695951703	0.79879537310897	0.462237226545365	1.72810697026492	0.083969048078009	0.412325624144253	proA	1	mrna	Exp	carbonSource	gluconate	glucose	resDf_mrna_trT_set00_StcAllEx_SYAN_baseMgAllMg_baseNaAllNa_Exp_noMatchFilter_p1Sf_noNorm__batchNumberPLUScarbonSource__gluconateVSglucose.csv	mrna	SYAN	baseMgAllMg	baseNaAllNa	Exp	batchNumberPLUScarbonSource	gluconateVSglucose
236	236	ECB_00241	0.876268404774068	0.488727308647926	0.695133413397193	0.703069798154951	0.482012252683251	NA	yagP	1	mrna	Exp	carbonSource	gluconate	glucose	resDf_mrna_trT_set00_StcAllEx_SYAN_baseMgAllMg_baseNaAllNa_Exp_noMatchFilter_p1Sf_noNorm__batchNumberPLUScarbonSource__gluconateVSglucose.csv	mrna	SYAN	baseMgAllMg	baseNaAllNa	Exp	batchNumberPLUScarbonSource	gluconateVSglucose
237	237	ECB_00242	2.56037757755537	-1.00660187683224	0.616453867932812	-1.63289084422122	0.102491956111301	NA	yagQ	-1	mrna	Exp	carbonSource	gluconate	glucose	resDf_mrna_trT_set00_StcAllEx_SYAN_baseMgAllMg_baseNaAllNa_Exp_noMatchFilter_p1Sf_noNorm__batchNumberPLUScarbonSource__gluconateVSglucose.csv	mrna	SYAN	baseMgAllMg	baseNaAllNa	Exp	batchNumberPLUScarbonSource	gluconateVSglucose
238	238	ECB_00243	2.80172913434056	-0.248227054017027	0.566708266805296	-0.438015586778638	0.66137498451885	0.899696052446658	yagR	-1	mrna	Exp	carbonSource	gluconate	glucose	resDf_mrna_trT_set00_StcAllEx_SYAN_baseMgAllMg_baseNaAllNa_Exp_noMatchFilter_p1Sf_noNorm__batchNumberPLUScarbonSource__gluconateVSglucose.csv	mrna	SYAN	baseMgAllMg	baseNaAllNa	Exp	batchNumberPLUScarbonSource	gluconateVSglucose
239	239	ECB_00244	0.345177602673558	-0.0118284672285122	0.821053254673457	-0.0144064555632466	0.988505709130511	NA	yagS	-1	mrna	Exp	carbonSource	gluconate	glucose	resDf_mrna_trT_set00_StcAllEx_SYAN_baseMgAllMg_baseNaAllNa_Exp_noMatchFilter_p1Sf_noNorm__batchNumberPLUScarbonSource__gluconateVSglucose.csv	mrna	SYAN	baseMgAllMg	baseNaAllNa	Exp	batchNumberPLUScarbonSource	gluconateVSglucose
240	240	ECB_00245	0.34961850679577	0.0847699539622076	0.810649642609808	0.104570395774553	0.91671670663111	NA	yagT	1	mrna	Exp	carbonSource	gluconate	glucose	resDf_mrna_trT_set00_StcAllEx_SYAN_baseMgAllMg_baseNaAllNa_Exp_noMatchFilter_p1Sf_noNorm__batchNumberPLUScarbonSource__gluconateVSglucose.csv	mrna	SYAN	baseMgAllMg	baseNaAllNa	Exp	batchNumberPLUScarbonSource	gluconateVSglucose
241	241	ECB_00246	78.5265009859245	-0.676855415120436	0.417967200263523	-1.61939839942868	0.105361571007333	0.461746635361557	yagU	-1	mrna	Exp	carbonSource	gluconate	glucose	resDf_mrna_trT_set00_StcAllEx_SYAN_baseMgAllMg_baseNaAllNa_Exp_noMatchFilter_p1Sf_noNorm__batchNumberPLUScarbonSource__gluconateVSglucose.csv	mrna	SYAN	baseMgAllMg	baseNaAllNa	Exp	batchNumberPLUScarbonSource	gluconateVSglucose
242	242	ECB_00247	5.57113338901083	-0.119415505275703	0.441223479604526	-0.270646306907186	0.786663076749322	0.939150611643962	ykgJ	-1	mrna	Exp	carbonSource	gluconate	glucose	resDf_mrna_trT_set00_StcAllEx_SYAN_baseMgAllMg_baseNaAllNa_Exp_noMatchFilter_p1Sf_noNorm__batchNumberPLUScarbonSource__gluconateVSglucose.csv	mrna	SYAN	baseMgAllMg	baseNaAllNa	Exp	batchNumberPLUScarbonSource	gluconateVSglucose
243	243	ECB_00248	3.21625975382698	0.412091388426816	0.470243800186347	0.876335612002782	0.380847610557405	0.763886699700537	yagV	1	mrna	Exp	carbonSource	gluconate	glucose	resDf_mrna_trT_set00_StcAllEx_SYAN_baseMgAllMg_baseNaAllNa_Exp_noMatchFilter_p1Sf_noNorm__batchNumberPLUScarbonSource__gluconateVSglucose.csv	mrna	SYAN	baseMgAllMg	baseNaAllNa	Exp	batchNumberPLUScarbonSource	gluconateVSglucose
244	244	ECB_00249	4.46196368659293	0.00176516444040037	0.504948412923787	0.00349573222773312	0.997210814907499	0.999241880200527	yagW	1	mrna	Exp	carbonSource	gluconate	glucose	resDf_mrna_trT_set00_StcAllEx_SYAN_baseMgAllMg_baseNaAllNa_Exp_noMatchFilter_p1Sf_noNorm__batchNumberPLUScarbonSource__gluconateVSglucose.csv	mrna	SYAN	baseMgAllMg	baseNaAllNa	Exp	batchNumberPLUScarbonSource	gluconateVSglucose
245	245	ECB_00250	1.59562903799047	0.779282259756941	0.540539260387103	1.44167559484738	0.149393911571094	NA	yagX	1	mrna	Exp	carbonSource	gluconate	glucose	resDf_mrna_trT_set00_StcAllEx_SYAN_baseMgAllMg_baseNaAllNa_Exp_noMatchFilter_p1Sf_noNorm__batchNumberPLUScarbonSource__gluconateVSglucose.csv	mrna	SYAN	baseMgAllMg	baseNaAllNa	Exp	batchNumberPLUScarbonSource	gluconateVSglucose
246	246	ECB_00251	0.193513457251529	-0.494953917136641	0.856127466738204	-0.578131103563803	0.563175609162591	NA	yagY	-1	mrna	Exp	carbonSource	gluconate	glucose	resDf_mrna_trT_set00_StcAllEx_SYAN_baseMgAllMg_baseNaAllNa_Exp_noMatchFilter_p1Sf_noNorm__batchNumberPLUScarbonSource__gluconateVSglucose.csv	mrna	SYAN	baseMgAllMg	baseNaAllNa	Exp	batchNumberPLUScarbonSource	gluconateVSglucose
247	247	ECB_00252	2.10859508639129	-0.0380259698119687	0.706814840882481	-0.053799054027349	0.957095263206627	NA	yagZ	-1	mrna	Exp	carbonSource	gluconate	glucose	resDf_mrna_trT_set00_StcAllEx_SYAN_baseMgAllMg_baseNaAllNa_Exp_noMatchFilter_p1Sf_noNorm__batchNumberPLUScarbonSource__gluconateVSglucose.csv	mrna	SYAN	baseMgAllMg	baseNaAllNa	Exp	batchNumberPLUScarbonSource	gluconateVSglucose
248	248	ECB_00253	1.61703388284952	-0.685321344616604	0.734674074556268	-0.932823640238738	0.350911033250042	NA	ykgK	-1	mrna	Exp	carbonSource	gluconate	glucose	resDf_mrna_trT_set00_StcAllEx_SYAN_baseMgAllMg_baseNaAllNa_Exp_noMatchFilter_p1Sf_noNorm__batchNumberPLUScarbonSource__gluconateVSglucose.csv	mrna	SYAN	baseMgAllMg	baseNaAllNa	Exp	batchNumberPLUScarbonSource	gluconateVSglucose
249	249	ECB_00254	1.88150151092861	-1.16001357026952	0.685663107873783	-1.69181272398727	0.0906816867622308	NA	ykgL	-1	mrna	Exp	carbonSource	gluconate	glucose	resDf_mrna_trT_set00_StcAllEx_SYAN_baseMgAllMg_baseNaAllNa_Exp_noMatchFilter_p1Sf_noNorm__batchNumberPLUScarbonSource__gluconateVSglucose.csv	mrna	SYAN	baseMgAllMg	baseNaAllNa	Exp	batchNumberPLUScarbonSource	gluconateVSglucose
250	250	ECB_00255	27.8362255764443	-2.87698257412409	0.842392415311651	-3.41525222904544	0.000637229740200454	0.0431620263474173	ykgM	-1	mrna	Exp	carbonSource	gluconate	glucose	resDf_mrna_trT_set00_StcAllEx_SYAN_baseMgAllMg_baseNaAllNa_Exp_noMatchFilter_p1Sf_noNorm__batchNumberPLUScarbonSource__gluconateVSglucose.csv	mrna	SYAN	baseMgAllMg	baseNaAllNa	Exp	batchNumberPLUScarbonSource	gluconateVSglucose
251	251	ECB_00256	18.5208869778915	-0.106268354095815	0.353127189103428	-0.300935066386775	0.763464009903365	0.932569981476837	eaeH	-1	mrna	Exp	carbonSource	gluconate	glucose	resDf_mrna_trT_set00_StcAllEx_SYAN_baseMgAllMg_baseNaAllNa_Exp_noMatchFilter_p1Sf_noNorm__batchNumberPLUScarbonSource__gluconateVSglucose.csv	mrna	SYAN	baseMgAllMg	baseNaAllNa	Exp	batchNumberPLUScarbonSource	gluconateVSglucose
252	252	ECB_00257	3.58182549612635	0.24011137431824	0.553114097041805	0.434108216735781	0.664209859011313	0.900103154477116	ykgA	1	mrna	Exp	carbonSource	gluconate	glucose	resDf_mrna_trT_set00_StcAllEx_SYAN_baseMgAllMg_baseNaAllNa_Exp_noMatchFilter_p1Sf_noNorm__batchNumberPLUScarbonSource__gluconateVSglucose.csv	mrna	SYAN	baseMgAllMg	baseNaAllNa	Exp	batchNumberPLUScarbonSource	gluconateVSglucose
253	253	ECB_00258	0.00916545217813945	0.0179230107339341	0.538675980343446	0.0332723406796546	0.973457410483265	NA	ykgB	1	mrna	Exp	carbonSource	gluconate	glucose	resDf_mrna_trT_set00_StcAllEx_SYAN_baseMgAllMg_baseNaAllNa_Exp_noMatchFilter_p1Sf_noNorm__batchNumberPLUScarbonSource__gluconateVSglucose.csv	mrna	SYAN	baseMgAllMg	baseNaAllNa	Exp	batchNumberPLUScarbonSource	gluconateVSglucose
254	254	ECB_00259	0.00700910869947584	0	0.538674123885629	0	1	NA	ykgI	0	mrna	Exp	carbonSource	gluconate	glucose	resDf_mrna_trT_set00_StcAllEx_SYAN_baseMgAllMg_baseNaAllNa_Exp_noMatchFilter_p1Sf_noNorm__batchNumberPLUScarbonSource__gluconateVSglucose.csv	mrna	SYAN	baseMgAllMg	baseNaAllNa	Exp	batchNumberPLUScarbonSource	gluconateVSglucose
255	255	ECB_00260	2.37768455165538	0.55442657064579	0.744243473459536	0.744953218156684	0.456300001408215	NA	ykgC	1	mrna	Exp	carbonSource	gluconate	glucose	resDf_mrna_trT_set00_StcAllEx_SYAN_baseMgAllMg_baseNaAllNa_Exp_noMatchFilter_p1Sf_noNorm__batchNumberPLUScarbonSource__gluconateVSglucose.csv	mrna	SYAN	baseMgAllMg	baseNaAllNa	Exp	batchNumberPLUScarbonSource	gluconateVSglucose
256	256	ECB_00261	0.700894183800359	-1.05949362193891	0.810128328362063	-1.3078096208301	0.190937890196392	NA	ykgD	-1	mrna	Exp	carbonSource	gluconate	glucose	resDf_mrna_trT_set00_StcAllEx_SYAN_baseMgAllMg_baseNaAllNa_Exp_noMatchFilter_p1Sf_noNorm__batchNumberPLUScarbonSource__gluconateVSglucose.csv	mrna	SYAN	baseMgAllMg	baseNaAllNa	Exp	batchNumberPLUScarbonSource	gluconateVSglucose
257	257	ECB_00262	3.61219434723976	0.812752467698426	0.523547444458139	1.55239506237989	0.120567724183626	0.483892685817835	ykgE	1	mrna	Exp	carbonSource	gluconate	glucose	resDf_mrna_trT_set00_StcAllEx_SYAN_baseMgAllMg_baseNaAllNa_Exp_noMatchFilter_p1Sf_noNorm__batchNumberPLUScarbonSource__gluconateVSglucose.csv	mrna	SYAN	baseMgAllMg	baseNaAllNa	Exp	batchNumberPLUScarbonSource	gluconateVSglucose
258	258	ECB_00263	6.39225032691364	0.0125614351153695	0.52683235693325	0.0238433250161228	0.98097758149581	0.995496737150485	ykgF	1	mrna	Exp	carbonSource	gluconate	glucose	resDf_mrna_trT_set00_StcAllEx_SYAN_baseMgAllMg_baseNaAllNa_Exp_noMatchFilter_p1Sf_noNorm__batchNumberPLUScarbonSource__gluconateVSglucose.csv	mrna	SYAN	baseMgAllMg	baseNaAllNa	Exp	batchNumberPLUScarbonSource	gluconateVSglucose
259	259	ECB_00264	3.34173567620351	0.225627970276861	0.522900610098191	0.431493033130125	0.666109917240868	0.901852521696484	ykgG	1	mrna	Exp	carbonSource	gluconate	glucose	resDf_mrna_trT_set00_StcAllEx_SYAN_baseMgAllMg_baseNaAllNa_Exp_noMatchFilter_p1Sf_noNorm__batchNumberPLUScarbonSource__gluconateVSglucose.csv	mrna	SYAN	baseMgAllMg	baseNaAllNa	Exp	batchNumberPLUScarbonSource	gluconateVSglucose
260	260	ECB_00265	1.89932448813668	-1.69280592934402	0.760970026237595	-2.22453693440939	0.0261123403927531	NA	ECB_00265	-1	mrna	Exp	carbonSource	gluconate	glucose	resDf_mrna_trT_set00_StcAllEx_SYAN_baseMgAllMg_baseNaAllNa_Exp_noMatchFilter_p1Sf_noNorm__batchNumberPLUScarbonSource__gluconateVSglucose.csv	mrna	SYAN	baseMgAllMg	baseNaAllNa	Exp	batchNumberPLUScarbonSource	gluconateVSglucose
261	261	ECB_00266	0.372878028555878	-0.450089976687667	0.848449631345516	-0.530485205083879	0.595775564172988	NA	ykgH	-1	mrna	Exp	carbonSource	gluconate	glucose	resDf_mrna_trT_set00_StcAllEx_SYAN_baseMgAllMg_baseNaAllNa_Exp_noMatchFilter_p1Sf_noNorm__batchNumberPLUScarbonSource__gluconateVSglucose.csv	mrna	SYAN	baseMgAllMg	baseNaAllNa	Exp	batchNumberPLUScarbonSource	gluconateVSglucose
262	262	ECB_00267	43.2265687501633	0.329927177723201	0.48480711990957	0.680532863842309	0.49616712021756	0.8272245737411	betA	1	mrna	Exp	carbonSource	gluconate	glucose	resDf_mrna_trT_set00_StcAllEx_SYAN_baseMgAllMg_baseNaAllNa_Exp_noMatchFilter_p1Sf_noNorm__batchNumberPLUScarbonSource__gluconateVSglucose.csv	mrna	SYAN	baseMgAllMg	baseNaAllNa	Exp	batchNumberPLUScarbonSource	gluconateVSglucose
263	263	ECB_00268	60.5215122666769	0.22896404585361	0.403823500307597	0.566990394762081	0.570720707493189	0.858691064475271	betB	1	mrna	Exp	carbonSource	gluconate	glucose	resDf_mrna_trT_set00_StcAllEx_SYAN_baseMgAllMg_baseNaAllNa_Exp_noMatchFilter_p1Sf_noNorm__batchNumberPLUScarbonSource__gluconateVSglucose.csv	mrna	SYAN	baseMgAllMg	baseNaAllNa	Exp	batchNumberPLUScarbonSource	gluconateVSglucose
264	264	ECB_00269	24.3151969389274	0.707887562548242	0.398767778502676	1.77518746676643	0.0758669384762883	0.399142393066203	betI	1	mrna	Exp	carbonSource	gluconate	glucose	resDf_mrna_trT_set00_StcAllEx_SYAN_baseMgAllMg_baseNaAllNa_Exp_noMatchFilter_p1Sf_noNorm__batchNumberPLUScarbonSource__gluconateVSglucose.csv	mrna	SYAN	baseMgAllMg	baseNaAllNa	Exp	batchNumberPLUScarbonSource	gluconateVSglucose
265	265	ECB_00270	79.2802008854797	0.444938402356746	0.444641374267712	1.00066801720718	0.31698733462639	0.703070784890442	betT	1	mrna	Exp	carbonSource	gluconate	glucose	resDf_mrna_trT_set00_StcAllEx_SYAN_baseMgAllMg_baseNaAllNa_Exp_noMatchFilter_p1Sf_noNorm__batchNumberPLUScarbonSource__gluconateVSglucose.csv	mrna	SYAN	baseMgAllMg	baseNaAllNa	Exp	batchNumberPLUScarbonSource	gluconateVSglucose
266	266	ECB_00271	2.86864980180275	-0.699386672199092	0.624357378573482	-1.12017042834832	0.262641142971266	0.660720571564993	yahA	-1	mrna	Exp	carbonSource	gluconate	glucose	resDf_mrna_trT_set00_StcAllEx_SYAN_baseMgAllMg_baseNaAllNa_Exp_noMatchFilter_p1Sf_noNorm__batchNumberPLUScarbonSource__gluconateVSglucose.csv	mrna	SYAN	baseMgAllMg	baseNaAllNa	Exp	batchNumberPLUScarbonSource	gluconateVSglucose
267	267	ECB_00272	7.73801697730349	0.700937857461091	0.333647758922875	2.10083190645113	0.0356557245456487	0.305134683178225	yahB	1	mrna	Exp	carbonSource	gluconate	glucose	resDf_mrna_trT_set00_StcAllEx_SYAN_baseMgAllMg_baseNaAllNa_Exp_noMatchFilter_p1Sf_noNorm__batchNumberPLUScarbonSource__gluconateVSglucose.csv	mrna	SYAN	baseMgAllMg	baseNaAllNa	Exp	batchNumberPLUScarbonSource	gluconateVSglucose
268	268	ECB_00273	0.377175474302046	-0.228059131183663	0.85577859174177	-0.266493148326477	0.789859435526317	NA	yahC	-1	mrna	Exp	carbonSource	gluconate	glucose	resDf_mrna_trT_set00_StcAllEx_SYAN_baseMgAllMg_baseNaAllNa_Exp_noMatchFilter_p1Sf_noNorm__batchNumberPLUScarbonSource__gluconateVSglucose.csv	mrna	SYAN	baseMgAllMg	baseNaAllNa	Exp	batchNumberPLUScarbonSource	gluconateVSglucose
269	269	ECB_00274	1.63139623946202	-0.222181243320219	0.623100787826968	-0.356573523354167	0.721411101504914	NA	yahD	-1	mrna	Exp	carbonSource	gluconate	glucose	resDf_mrna_trT_set00_StcAllEx_SYAN_baseMgAllMg_baseNaAllNa_Exp_noMatchFilter_p1Sf_noNorm__batchNumberPLUScarbonSource__gluconateVSglucose.csv	mrna	SYAN	baseMgAllMg	baseNaAllNa	Exp	batchNumberPLUScarbonSource	gluconateVSglucose
270	270	ECB_00275	0.408983920968855	-0.617546018767406	0.79731215274231	-0.774534812549127	0.438614589669658	NA	yahE	-1	mrna	Exp	carbonSource	gluconate	glucose	resDf_mrna_trT_set00_StcAllEx_SYAN_baseMgAllMg_baseNaAllNa_Exp_noMatchFilter_p1Sf_noNorm__batchNumberPLUScarbonSource__gluconateVSglucose.csv	mrna	SYAN	baseMgAllMg	baseNaAllNa	Exp	batchNumberPLUScarbonSource	gluconateVSglucose
271	271	ECB_00276	1.12147018376022	-1.19088996837898	0.751081178879972	-1.58556758159599	0.11283743505092	NA	yahF	-1	mrna	Exp	carbonSource	gluconate	glucose	resDf_mrna_trT_set00_StcAllEx_SYAN_baseMgAllMg_baseNaAllNa_Exp_noMatchFilter_p1Sf_noNorm__batchNumberPLUScarbonSource__gluconateVSglucose.csv	mrna	SYAN	baseMgAllMg	baseNaAllNa	Exp	batchNumberPLUScarbonSource	gluconateVSglucose
272	272	ECB_00277	0.642489519007856	-0.332018584137873	0.781789759696195	-0.424690372341147	0.671062403116959	NA	yahG	-1	mrna	Exp	carbonSource	gluconate	glucose	resDf_mrna_trT_set00_StcAllEx_SYAN_baseMgAllMg_baseNaAllNa_Exp_noMatchFilter_p1Sf_noNorm__batchNumberPLUScarbonSource__gluconateVSglucose.csv	mrna	SYAN	baseMgAllMg	baseNaAllNa	Exp	batchNumberPLUScarbonSource	gluconateVSglucose
273	273	ECB_00278	0.31915624212219	-0.838926688920739	0.830310590110317	-1.01037695883088	0.312314722619069	NA	yahI	-1	mrna	Exp	carbonSource	gluconate	glucose	resDf_mrna_trT_set00_StcAllEx_SYAN_baseMgAllMg_baseNaAllNa_Exp_noMatchFilter_p1Sf_noNorm__batchNumberPLUScarbonSource__gluconateVSglucose.csv	mrna	SYAN	baseMgAllMg	baseNaAllNa	Exp	batchNumberPLUScarbonSource	gluconateVSglucose
274	274	ECB_00279	11.138762574559	0.260940127298587	0.351630805360544	0.742085515036239	0.458035525386822	0.811511434826584	yahJ	1	mrna	Exp	carbonSource	gluconate	glucose	resDf_mrna_trT_set00_StcAllEx_SYAN_baseMgAllMg_baseNaAllNa_Exp_noMatchFilter_p1Sf_noNorm__batchNumberPLUScarbonSource__gluconateVSglucose.csv	mrna	SYAN	baseMgAllMg	baseNaAllNa	Exp	batchNumberPLUScarbonSource	gluconateVSglucose
275	275	ECB_00280	9.89213359308885	0.116953755130258	0.472535217477309	0.247502727425547	0.804519180969784	0.947566147514531	yahK	1	mrna	Exp	carbonSource	gluconate	glucose	resDf_mrna_trT_set00_StcAllEx_SYAN_baseMgAllMg_baseNaAllNa_Exp_noMatchFilter_p1Sf_noNorm__batchNumberPLUScarbonSource__gluconateVSglucose.csv	mrna	SYAN	baseMgAllMg	baseNaAllNa	Exp	batchNumberPLUScarbonSource	gluconateVSglucose
276	276	ECB_00281	0.358728149988917	0.791731762259518	0.794067463101856	0.997058561204341	0.318736085558678	NA	yahL	1	mrna	Exp	carbonSource	gluconate	glucose	resDf_mrna_trT_set00_StcAllEx_SYAN_baseMgAllMg_baseNaAllNa_Exp_noMatchFilter_p1Sf_noNorm__batchNumberPLUScarbonSource__gluconateVSglucose.csv	mrna	SYAN	baseMgAllMg	baseNaAllNa	Exp	batchNumberPLUScarbonSource	gluconateVSglucose
277	277	ECB_00282	0.775248744027582	-0.846776312610974	0.814263333729629	-1.03992931713187	0.298372740706066	NA	yahM	-1	mrna	Exp	carbonSource	gluconate	glucose	resDf_mrna_trT_set00_StcAllEx_SYAN_baseMgAllMg_baseNaAllNa_Exp_noMatchFilter_p1Sf_noNorm__batchNumberPLUScarbonSource__gluconateVSglucose.csv	mrna	SYAN	baseMgAllMg	baseNaAllNa	Exp	batchNumberPLUScarbonSource	gluconateVSglucose
278	278	ECB_00283	13.8770671284767	-0.0270550776717448	0.679192840772614	-0.0398341620341114	0.968225340471521	0.993043031914158	yahN	-1	mrna	Exp	carbonSource	gluconate	glucose	resDf_mrna_trT_set00_StcAllEx_SYAN_baseMgAllMg_baseNaAllNa_Exp_noMatchFilter_p1Sf_noNorm__batchNumberPLUScarbonSource__gluconateVSglucose.csv	mrna	SYAN	baseMgAllMg	baseNaAllNa	Exp	batchNumberPLUScarbonSource	gluconateVSglucose
279	279	ECB_00284	42.0860007873016	0.400319435938137	0.758355925022433	0.527878035536276	0.597583990470438	0.869934216215815	yahO	1	mrna	Exp	carbonSource	gluconate	glucose	resDf_mrna_trT_set00_StcAllEx_SYAN_baseMgAllMg_baseNaAllNa_Exp_noMatchFilter_p1Sf_noNorm__batchNumberPLUScarbonSource__gluconateVSglucose.csv	mrna	SYAN	baseMgAllMg	baseNaAllNa	Exp	batchNumberPLUScarbonSource	gluconateVSglucose
280	280	ECB_00285	16.8738181461487	-1.89194509791123	0.704965701990375	-2.68374063102585	0.00728035624824476	0.153306209142184	prpR	-1	mrna	Exp	carbonSource	gluconate	glucose	resDf_mrna_trT_set00_StcAllEx_SYAN_baseMgAllMg_baseNaAllNa_Exp_noMatchFilter_p1Sf_noNorm__batchNumberPLUScarbonSource__gluconateVSglucose.csv	mrna	SYAN	baseMgAllMg	baseNaAllNa	Exp	batchNumberPLUScarbonSource	gluconateVSglucose
281	281	ECB_00286	9.65682017274272	-1.58581709298711	0.827178396823621	-1.91714036425113	0.0552201018629157	0.351249927466753	prpB	-1	mrna	Exp	carbonSource	gluconate	glucose	resDf_mrna_trT_set00_StcAllEx_SYAN_baseMgAllMg_baseNaAllNa_Exp_noMatchFilter_p1Sf_noNorm__batchNumberPLUScarbonSource__gluconateVSglucose.csv	mrna	SYAN	baseMgAllMg	baseNaAllNa	Exp	batchNumberPLUScarbonSource	gluconateVSglucose
282	282	ECB_00287	7.19084230419538	-2.04005525770309	0.835624869881077	-2.44135296977629	0.0146323453220997	0.2201159448958	prpC	-1	mrna	Exp	carbonSource	gluconate	glucose	resDf_mrna_trT_set00_StcAllEx_SYAN_baseMgAllMg_baseNaAllNa_Exp_noMatchFilter_p1Sf_noNorm__batchNumberPLUScarbonSource__gluconateVSglucose.csv	mrna	SYAN	baseMgAllMg	baseNaAllNa	Exp	batchNumberPLUScarbonSource	gluconateVSglucose
283	283	ECB_00288	5.13748996062595	-1.76641905233151	0.854307577666149	-2.06766169294333	0.0386718464509361	0.319852897601178	prpD	-1	mrna	Exp	carbonSource	gluconate	glucose	resDf_mrna_trT_set00_StcAllEx_SYAN_baseMgAllMg_baseNaAllNa_Exp_noMatchFilter_p1Sf_noNorm__batchNumberPLUScarbonSource__gluconateVSglucose.csv	mrna	SYAN	baseMgAllMg	baseNaAllNa	Exp	batchNumberPLUScarbonSource	gluconateVSglucose
284	284	ECB_00289	5.19891809938694	-2.20320660149149	0.854379030312622	-2.57872270189651	0.00991663556266808	0.180142073012639	prpE	-1	mrna	Exp	carbonSource	gluconate	glucose	resDf_mrna_trT_set00_StcAllEx_SYAN_baseMgAllMg_baseNaAllNa_Exp_noMatchFilter_p1Sf_noNorm__batchNumberPLUScarbonSource__gluconateVSglucose.csv	mrna	SYAN	baseMgAllMg	baseNaAllNa	Exp	batchNumberPLUScarbonSource	gluconateVSglucose
285	285	ECB_00290	5.11075195653452	1.14510902411967	0.532664316942352	2.14977611170376	0.0315729286279136	0.28459158080314	codB	1	mrna	Exp	carbonSource	gluconate	glucose	resDf_mrna_trT_set00_StcAllEx_SYAN_baseMgAllMg_baseNaAllNa_Exp_noMatchFilter_p1Sf_noNorm__batchNumberPLUScarbonSource__gluconateVSglucose.csv	mrna	SYAN	baseMgAllMg	baseNaAllNa	Exp	batchNumberPLUScarbonSource	gluconateVSglucose
286	286	ECB_00291	23.7491085793104	1.4028061535728	0.375746116462642	3.73338829627605	0.000188921000412298	0.0182048882370502	codA	1	mrna	Exp	carbonSource	gluconate	glucose	resDf_mrna_trT_set00_StcAllEx_SYAN_baseMgAllMg_baseNaAllNa_Exp_noMatchFilter_p1Sf_noNorm__batchNumberPLUScarbonSource__gluconateVSglucose.csv	mrna	SYAN	baseMgAllMg	baseNaAllNa	Exp	batchNumberPLUScarbonSource	gluconateVSglucose
287	287	ECB_00292	1.91386057910717	0.766536243992514	0.55199335975656	1.38866932082403	0.164933327333787	NA	cynR	1	mrna	Exp	carbonSource	gluconate	glucose	resDf_mrna_trT_set00_StcAllEx_SYAN_baseMgAllMg_baseNaAllNa_Exp_noMatchFilter_p1Sf_noNorm__batchNumberPLUScarbonSource__gluconateVSglucose.csv	mrna	SYAN	baseMgAllMg	baseNaAllNa	Exp	batchNumberPLUScarbonSource	gluconateVSglucose
288	288	ECB_00293	0.231996846522307	0.675401320387468	0.85467049739154	0.790247612909065	0.429383174660885	NA	cynT	1	mrna	Exp	carbonSource	gluconate	glucose	resDf_mrna_trT_set00_StcAllEx_SYAN_baseMgAllMg_baseNaAllNa_Exp_noMatchFilter_p1Sf_noNorm__batchNumberPLUScarbonSource__gluconateVSglucose.csv	mrna	SYAN	baseMgAllMg	baseNaAllNa	Exp	batchNumberPLUScarbonSource	gluconateVSglucose
289	289	ECB_00294	0.561329789699407	0.528521756311069	0.719274996539804	0.734797899070055	0.462462586810167	NA	cynS	1	mrna	Exp	carbonSource	gluconate	glucose	resDf_mrna_trT_set00_StcAllEx_SYAN_baseMgAllMg_baseNaAllNa_Exp_noMatchFilter_p1Sf_noNorm__batchNumberPLUScarbonSource__gluconateVSglucose.csv	mrna	SYAN	baseMgAllMg	baseNaAllNa	Exp	batchNumberPLUScarbonSource	gluconateVSglucose
290	290	ECB_00295	0.886378053857386	-0.340450676839052	0.712315608371759	-0.477949202344826	0.632686360535112	NA	cynX	-1	mrna	Exp	carbonSource	gluconate	glucose	resDf_mrna_trT_set00_StcAllEx_SYAN_baseMgAllMg_baseNaAllNa_Exp_noMatchFilter_p1Sf_noNorm__batchNumberPLUScarbonSource__gluconateVSglucose.csv	mrna	SYAN	baseMgAllMg	baseNaAllNa	Exp	batchNumberPLUScarbonSource	gluconateVSglucose
291	291	ECB_00296	1.39012981248411	-0.15654448431562	0.66537335344322	-0.23527314928607	0.813996734016469	NA	lacA	-1	mrna	Exp	carbonSource	gluconate	glucose	resDf_mrna_trT_set00_StcAllEx_SYAN_baseMgAllMg_baseNaAllNa_Exp_noMatchFilter_p1Sf_noNorm__batchNumberPLUScarbonSource__gluconateVSglucose.csv	mrna	SYAN	baseMgAllMg	baseNaAllNa	Exp	batchNumberPLUScarbonSource	gluconateVSglucose
292	292	ECB_00297	0.455023916375699	-0.35994971271228	0.826021024750045	-0.435763378808913	0.66300841651621	NA	lacY	-1	mrna	Exp	carbonSource	gluconate	glucose	resDf_mrna_trT_set00_StcAllEx_SYAN_baseMgAllMg_baseNaAllNa_Exp_noMatchFilter_p1Sf_noNorm__batchNumberPLUScarbonSource__gluconateVSglucose.csv	mrna	SYAN	baseMgAllMg	baseNaAllNa	Exp	batchNumberPLUScarbonSource	gluconateVSglucose
293	293	ECB_00298	2.47595780120796	0.280943361756334	0.533464956455144	0.526638832329667	0.598444420027778	NA	lacZ	1	mrna	Exp	carbonSource	gluconate	glucose	resDf_mrna_trT_set00_StcAllEx_SYAN_baseMgAllMg_baseNaAllNa_Exp_noMatchFilter_p1Sf_noNorm__batchNumberPLUScarbonSource__gluconateVSglucose.csv	mrna	SYAN	baseMgAllMg	baseNaAllNa	Exp	batchNumberPLUScarbonSource	gluconateVSglucose
294	294	ECB_00299	19.7079891620671	-0.45238410684901	0.452423010904749	-0.999914009555656	0.317352123992371	0.703353023309439	lacI	-1	mrna	Exp	carbonSource	gluconate	glucose	resDf_mrna_trT_set00_StcAllEx_SYAN_baseMgAllMg_baseNaAllNa_Exp_noMatchFilter_p1Sf_noNorm__batchNumberPLUScarbonSource__gluconateVSglucose.csv	mrna	SYAN	baseMgAllMg	baseNaAllNa	Exp	batchNumberPLUScarbonSource	gluconateVSglucose
295	295	ECB_00300	178.68622199262	-0.425209418607388	0.582670871440339	-0.729759182154219	0.465537398608876	0.814144038882326	mhpR	-1	mrna	Exp	carbonSource	gluconate	glucose	resDf_mrna_trT_set00_StcAllEx_SYAN_baseMgAllMg_baseNaAllNa_Exp_noMatchFilter_p1Sf_noNorm__batchNumberPLUScarbonSource__gluconateVSglucose.csv	mrna	SYAN	baseMgAllMg	baseNaAllNa	Exp	batchNumberPLUScarbonSource	gluconateVSglucose
296	296	ECB_00301	0.531850253766653	-0.131350342079138	0.780159192158658	-0.168363512728343	0.866297310939734	NA	mhpA	-1	mrna	Exp	carbonSource	gluconate	glucose	resDf_mrna_trT_set00_StcAllEx_SYAN_baseMgAllMg_baseNaAllNa_Exp_noMatchFilter_p1Sf_noNorm__batchNumberPLUScarbonSource__gluconateVSglucose.csv	mrna	SYAN	baseMgAllMg	baseNaAllNa	Exp	batchNumberPLUScarbonSource	gluconateVSglucose
297	297	ECB_00302	1.35148595225999	-0.350696597241663	0.702941018657525	-0.498899036951099	0.617850512538238	NA	mhpB	-1	mrna	Exp	carbonSource	gluconate	glucose	resDf_mrna_trT_set00_StcAllEx_SYAN_baseMgAllMg_baseNaAllNa_Exp_noMatchFilter_p1Sf_noNorm__batchNumberPLUScarbonSource__gluconateVSglucose.csv	mrna	SYAN	baseMgAllMg	baseNaAllNa	Exp	batchNumberPLUScarbonSource	gluconateVSglucose
298	298	ECB_00303	0.591749105722973	-0.258278607209956	0.767906631605215	-0.336341159953334	0.736613614832067	NA	mhpC	-1	mrna	Exp	carbonSource	gluconate	glucose	resDf_mrna_trT_set00_StcAllEx_SYAN_baseMgAllMg_baseNaAllNa_Exp_noMatchFilter_p1Sf_noNorm__batchNumberPLUScarbonSource__gluconateVSglucose.csv	mrna	SYAN	baseMgAllMg	baseNaAllNa	Exp	batchNumberPLUScarbonSource	gluconateVSglucose
299	299	ECB_00304	0.4254667490056	-0.493456904115172	0.817060949813318	-0.603941363527308	0.54588262710537	NA	mhpD	-1	mrna	Exp	carbonSource	gluconate	glucose	resDf_mrna_trT_set00_StcAllEx_SYAN_baseMgAllMg_baseNaAllNa_Exp_noMatchFilter_p1Sf_noNorm__batchNumberPLUScarbonSource__gluconateVSglucose.csv	mrna	SYAN	baseMgAllMg	baseNaAllNa	Exp	batchNumberPLUScarbonSource	gluconateVSglucose
300	300	ECB_00305	1.11089940940074	-1.42663982260822	0.740156567581764	-1.92748383935756	0.0539193601497484	NA	mhpF	-1	mrna	Exp	carbonSource	gluconate	glucose	resDf_mrna_trT_set00_StcAllEx_SYAN_baseMgAllMg_baseNaAllNa_Exp_noMatchFilter_p1Sf_noNorm__batchNumberPLUScarbonSource__gluconateVSglucose.csv	mrna	SYAN	baseMgAllMg	baseNaAllNa	Exp	batchNumberPLUScarbonSource	gluconateVSglucose
301	301	ECB_00306	3.25259912875408	-0.305301736409576	0.49823946575036	-0.612761046437349	0.540034351031566	0.851913539373717	mhpE	-1	mrna	Exp	carbonSource	gluconate	glucose	resDf_mrna_trT_set00_StcAllEx_SYAN_baseMgAllMg_baseNaAllNa_Exp_noMatchFilter_p1Sf_noNorm__batchNumberPLUScarbonSource__gluconateVSglucose.csv	mrna	SYAN	baseMgAllMg	baseNaAllNa	Exp	batchNumberPLUScarbonSource	gluconateVSglucose
302	302	ECB_00307	0.874937580302649	0.373309010525103	0.665227999654047	0.56117453071615	0.574678563784657	NA	mhpT	1	mrna	Exp	carbonSource	gluconate	glucose	resDf_mrna_trT_set00_StcAllEx_SYAN_baseMgAllMg_baseNaAllNa_Exp_noMatchFilter_p1Sf_noNorm__batchNumberPLUScarbonSource__gluconateVSglucose.csv	mrna	SYAN	baseMgAllMg	baseNaAllNa	Exp	batchNumberPLUScarbonSource	gluconateVSglucose
303	303	ECB_00308	8.97070815663876	-0.0663020127605861	0.300867171159142	-0.220369714997972	0.825583229599999	0.954530239299335	yaiL	-1	mrna	Exp	carbonSource	gluconate	glucose	resDf_mrna_trT_set00_StcAllEx_SYAN_baseMgAllMg_baseNaAllNa_Exp_noMatchFilter_p1Sf_noNorm__batchNumberPLUScarbonSource__gluconateVSglucose.csv	mrna	SYAN	baseMgAllMg	baseNaAllNa	Exp	batchNumberPLUScarbonSource	gluconateVSglucose
304	304	ECB_00309	5.00391802104146	0.0381053350885647	0.481759377644072	0.0790961979295757	0.936956107652997	0.984800508593668	frmB	1	mrna	Exp	carbonSource	gluconate	glucose	resDf_mrna_trT_set00_StcAllEx_SYAN_baseMgAllMg_baseNaAllNa_Exp_noMatchFilter_p1Sf_noNorm__batchNumberPLUScarbonSource__gluconateVSglucose.csv	mrna	SYAN	baseMgAllMg	baseNaAllNa	Exp	batchNumberPLUScarbonSource	gluconateVSglucose
305	305	ECB_00310	9.84691564543989	0.362188157497287	0.38840818318114	0.93249363216525	0.351081476040435	0.734709737687487	frmA	1	mrna	Exp	carbonSource	gluconate	glucose	resDf_mrna_trT_set00_StcAllEx_SYAN_baseMgAllMg_baseNaAllNa_Exp_noMatchFilter_p1Sf_noNorm__batchNumberPLUScarbonSource__gluconateVSglucose.csv	mrna	SYAN	baseMgAllMg	baseNaAllNa	Exp	batchNumberPLUScarbonSource	gluconateVSglucose
306	306	ECB_00311	5.91112484103738	-0.580778708066294	0.58661912364732	-0.990043939337141	0.322152642788734	0.707636480190981	frmR	-1	mrna	Exp	carbonSource	gluconate	glucose	resDf_mrna_trT_set00_StcAllEx_SYAN_baseMgAllMg_baseNaAllNa_Exp_noMatchFilter_p1Sf_noNorm__batchNumberPLUScarbonSource__gluconateVSglucose.csv	mrna	SYAN	baseMgAllMg	baseNaAllNa	Exp	batchNumberPLUScarbonSource	gluconateVSglucose
307	307	ECB_00312	17.03855417388	0.0631694480662045	0.419380827335657	0.150625503000513	0.880271142431965	0.97488653498555	yaiO	1	mrna	Exp	carbonSource	gluconate	glucose	resDf_mrna_trT_set00_StcAllEx_SYAN_baseMgAllMg_baseNaAllNa_Exp_noMatchFilter_p1Sf_noNorm__batchNumberPLUScarbonSource__gluconateVSglucose.csv	mrna	SYAN	baseMgAllMg	baseNaAllNa	Exp	batchNumberPLUScarbonSource	gluconateVSglucose
308	308	ECB_00313	3.76345236102304	-0.155833143980157	0.546309104744935	-0.285247202777104	0.775454759218329	0.9349553254917	insB-4	-1	mrna	Exp	carbonSource	gluconate	glucose	resDf_mrna_trT_set00_StcAllEx_SYAN_baseMgAllMg_baseNaAllNa_Exp_noMatchFilter_p1Sf_noNorm__batchNumberPLUScarbonSource__gluconateVSglucose.csv	mrna	SYAN	baseMgAllMg	baseNaAllNa	Exp	batchNumberPLUScarbonSource	gluconateVSglucose
309	309	ECB_00314	0.608044168029989	-0.210907860878448	0.760124284564237	-0.277464968770676	0.781423101084575	NA	insA-4	-1	mrna	Exp	carbonSource	gluconate	glucose	resDf_mrna_trT_set00_StcAllEx_SYAN_baseMgAllMg_baseNaAllNa_Exp_noMatchFilter_p1Sf_noNorm__batchNumberPLUScarbonSource__gluconateVSglucose.csv	mrna	SYAN	baseMgAllMg	baseNaAllNa	Exp	batchNumberPLUScarbonSource	gluconateVSglucose
310	310	ECB_00315	35.279406172674	-1.27774307668522	0.618323374620369	-2.06646413370627	0.0387846756423184	0.31989254756798	tauA	-1	mrna	Exp	carbonSource	gluconate	glucose	resDf_mrna_trT_set00_StcAllEx_SYAN_baseMgAllMg_baseNaAllNa_Exp_noMatchFilter_p1Sf_noNorm__batchNumberPLUScarbonSource__gluconateVSglucose.csv	mrna	SYAN	baseMgAllMg	baseNaAllNa	Exp	batchNumberPLUScarbonSource	gluconateVSglucose
311	311	ECB_00316	14.4457101722219	-0.281503950883371	0.599204611686957	-0.469796035265558	0.638500747286256	0.891391649057834	tauB	-1	mrna	Exp	carbonSource	gluconate	glucose	resDf_mrna_trT_set00_StcAllEx_SYAN_baseMgAllMg_baseNaAllNa_Exp_noMatchFilter_p1Sf_noNorm__batchNumberPLUScarbonSource__gluconateVSglucose.csv	mrna	SYAN	baseMgAllMg	baseNaAllNa	Exp	batchNumberPLUScarbonSource	gluconateVSglucose
312	312	ECB_00317	24.9662656120681	-0.958280859896171	0.632779301934556	-1.51439981833552	0.129924465327224	0.499618625758325	tauC	-1	mrna	Exp	carbonSource	gluconate	glucose	resDf_mrna_trT_set00_StcAllEx_SYAN_baseMgAllMg_baseNaAllNa_Exp_noMatchFilter_p1Sf_noNorm__batchNumberPLUScarbonSource__gluconateVSglucose.csv	mrna	SYAN	baseMgAllMg	baseNaAllNa	Exp	batchNumberPLUScarbonSource	gluconateVSglucose
313	313	ECB_00318	27.9387081968903	-0.965926188061573	0.582560748336598	-1.65806946454873	0.0973034463615156	0.441894945822773	tauD	-1	mrna	Exp	carbonSource	gluconate	glucose	resDf_mrna_trT_set00_StcAllEx_SYAN_baseMgAllMg_baseNaAllNa_Exp_noMatchFilter_p1Sf_noNorm__batchNumberPLUScarbonSource__gluconateVSglucose.csv	mrna	SYAN	baseMgAllMg	baseNaAllNa	Exp	batchNumberPLUScarbonSource	gluconateVSglucose
314	314	ECB_00319	84.4808452778175	-0.228442686205378	0.331350819238688	-0.689428463554877	0.490553676511474	0.82389644705075	hemB	-1	mrna	Exp	carbonSource	gluconate	glucose	resDf_mrna_trT_set00_StcAllEx_SYAN_baseMgAllMg_baseNaAllNa_Exp_noMatchFilter_p1Sf_noNorm__batchNumberPLUScarbonSource__gluconateVSglucose.csv	mrna	SYAN	baseMgAllMg	baseNaAllNa	Exp	batchNumberPLUScarbonSource	gluconateVSglucose
315	315	ECB_00320	0	NA	NA	NA	NA	NA	ECB_00320	NA	mrna	Exp	carbonSource	gluconate	glucose	resDf_mrna_trT_set00_StcAllEx_SYAN_baseMgAllMg_baseNaAllNa_Exp_noMatchFilter_p1Sf_noNorm__batchNumberPLUScarbonSource__gluconateVSglucose.csv	mrna	SYAN	baseMgAllMg	baseNaAllNa	Exp	batchNumberPLUScarbonSource	gluconateVSglucose
316	316	ECB_00321	10.2346731303645	-0.375841908092216	0.377665877470981	-0.995170415206746	0.31965338804441	0.705811843400073	yaiT	-1	mrna	Exp	carbonSource	gluconate	glucose	resDf_mrna_trT_set00_StcAllEx_SYAN_baseMgAllMg_baseNaAllNa_Exp_noMatchFilter_p1Sf_noNorm__batchNumberPLUScarbonSource__gluconateVSglucose.csv	mrna	SYAN	baseMgAllMg	baseNaAllNa	Exp	batchNumberPLUScarbonSource	gluconateVSglucose
317	317	ECB_00322	0.84962426133444	-1.38692334787518	0.815189639506234	-1.70135055778585	0.0888771795721059	NA	yaiV	-1	mrna	Exp	carbonSource	gluconate	glucose	resDf_mrna_trT_set00_StcAllEx_SYAN_baseMgAllMg_baseNaAllNa_Exp_noMatchFilter_p1Sf_noNorm__batchNumberPLUScarbonSource__gluconateVSglucose.csv	mrna	SYAN	baseMgAllMg	baseNaAllNa	Exp	batchNumberPLUScarbonSource	gluconateVSglucose
318	318	ECB_00323	18.9211255020539	-0.0619425758512534	0.396153886403457	-0.156359884320733	0.875749355869829	0.97488653498555	ampH	-1	mrna	Exp	carbonSource	gluconate	glucose	resDf_mrna_trT_set00_StcAllEx_SYAN_baseMgAllMg_baseNaAllNa_Exp_noMatchFilter_p1Sf_noNorm__batchNumberPLUScarbonSource__gluconateVSglucose.csv	mrna	SYAN	baseMgAllMg	baseNaAllNa	Exp	batchNumberPLUScarbonSource	gluconateVSglucose
319	319	ECB_00324	28.5932485207846	0.613677176465227	0.468370275868873	1.31023937274157	0.190114870038665	0.592043154844611	sbmA	1	mrna	Exp	carbonSource	gluconate	glucose	resDf_mrna_trT_set00_StcAllEx_SYAN_baseMgAllMg_baseNaAllNa_Exp_noMatchFilter_p1Sf_noNorm__batchNumberPLUScarbonSource__gluconateVSglucose.csv	mrna	SYAN	baseMgAllMg	baseNaAllNa	Exp	batchNumberPLUScarbonSource	gluconateVSglucose
320	320	ECB_00325	33.4131099693071	1.11327168450571	0.370558873866401	3.00430447904232	0.00266188787278873	0.0994122912339028	yaiW	1	mrna	Exp	carbonSource	gluconate	glucose	resDf_mrna_trT_set00_StcAllEx_SYAN_baseMgAllMg_baseNaAllNa_Exp_noMatchFilter_p1Sf_noNorm__batchNumberPLUScarbonSource__gluconateVSglucose.csv	mrna	SYAN	baseMgAllMg	baseNaAllNa	Exp	batchNumberPLUScarbonSource	gluconateVSglucose
321	321	ECB_00326	1.84110560665784	-0.260688276319347	0.744231658115518	-0.350278402533211	0.726129772104282	NA	yaiY	-1	mrna	Exp	carbonSource	gluconate	glucose	resDf_mrna_trT_set00_StcAllEx_SYAN_baseMgAllMg_baseNaAllNa_Exp_noMatchFilter_p1Sf_noNorm__batchNumberPLUScarbonSource__gluconateVSglucose.csv	mrna	SYAN	baseMgAllMg	baseNaAllNa	Exp	batchNumberPLUScarbonSource	gluconateVSglucose
322	322	ECB_00327	97.8984929694544	-0.720260098925823	0.477966048674031	-1.50692732449085	0.131829286646875	0.503672926143736	yaiZ	-1	mrna	Exp	carbonSource	gluconate	glucose	resDf_mrna_trT_set00_StcAllEx_SYAN_baseMgAllMg_baseNaAllNa_Exp_noMatchFilter_p1Sf_noNorm__batchNumberPLUScarbonSource__gluconateVSglucose.csv	mrna	SYAN	baseMgAllMg	baseNaAllNa	Exp	batchNumberPLUScarbonSource	gluconateVSglucose
323	323	ECB_00328	28.6892766194778	-0.490636303706345	0.452574774347538	-1.08409997975181	0.278320471832727	0.669606793738959	ddl	-1	mrna	Exp	carbonSource	gluconate	glucose	resDf_mrna_trT_set00_StcAllEx_SYAN_baseMgAllMg_baseNaAllNa_Exp_noMatchFilter_p1Sf_noNorm__batchNumberPLUScarbonSource__gluconateVSglucose.csv	mrna	SYAN	baseMgAllMg	baseNaAllNa	Exp	batchNumberPLUScarbonSource	gluconateVSglucose
324	324	ECB_00329	5.41104052536758	-0.4815913791779	0.601806847172311	-0.8002424389831	0.423570345738042	0.791577214381651	yaiB	-1	mrna	Exp	carbonSource	gluconate	glucose	resDf_mrna_trT_set00_StcAllEx_SYAN_baseMgAllMg_baseNaAllNa_Exp_noMatchFilter_p1Sf_noNorm__batchNumberPLUScarbonSource__gluconateVSglucose.csv	mrna	SYAN	baseMgAllMg	baseNaAllNa	Exp	batchNumberPLUScarbonSource	gluconateVSglucose
325	325	ECB_00330	2.59324194129613	-0.448010429240637	0.581930722803994	-0.769869009633876	0.441377598714921	NA	phoA	-1	mrna	Exp	carbonSource	gluconate	glucose	resDf_mrna_trT_set00_StcAllEx_SYAN_baseMgAllMg_baseNaAllNa_Exp_noMatchFilter_p1Sf_noNorm__batchNumberPLUScarbonSource__gluconateVSglucose.csv	mrna	SYAN	baseMgAllMg	baseNaAllNa	Exp	batchNumberPLUScarbonSource	gluconateVSglucose
326	326	ECB_00331	11.3276088368841	0.405225511986606	0.784346977151496	0.516640624355128	0.605407051492195	0.87780451961523	psiF	1	mrna	Exp	carbonSource	gluconate	glucose	resDf_mrna_trT_set00_StcAllEx_SYAN_baseMgAllMg_baseNaAllNa_Exp_noMatchFilter_p1Sf_noNorm__batchNumberPLUScarbonSource__gluconateVSglucose.csv	mrna	SYAN	baseMgAllMg	baseNaAllNa	Exp	batchNumberPLUScarbonSource	gluconateVSglucose
327	327	ECB_00332	2.52335020605597	-0.28100204740416	0.641882288183752	-0.437778160539799	0.66154710398587	NA	yaiC	-1	mrna	Exp	carbonSource	gluconate	glucose	resDf_mrna_trT_set00_StcAllEx_SYAN_baseMgAllMg_baseNaAllNa_Exp_noMatchFilter_p1Sf_noNorm__batchNumberPLUScarbonSource__gluconateVSglucose.csv	mrna	SYAN	baseMgAllMg	baseNaAllNa	Exp	batchNumberPLUScarbonSource	gluconateVSglucose
328	328	ECB_00333	26.7722865244361	-0.199479187047214	0.305063939647927	-0.653893040512858	0.513180717988663	0.832162160988188	proC	-1	mrna	Exp	carbonSource	gluconate	glucose	resDf_mrna_trT_set00_StcAllEx_SYAN_baseMgAllMg_baseNaAllNa_Exp_noMatchFilter_p1Sf_noNorm__batchNumberPLUScarbonSource__gluconateVSglucose.csv	mrna	SYAN	baseMgAllMg	baseNaAllNa	Exp	batchNumberPLUScarbonSource	gluconateVSglucose
329	329	ECB_00334	12.2344442658128	0.157477603387652	0.414172484532942	0.380222272769369	0.703780427319614	0.916721261835775	yaiI	1	mrna	Exp	carbonSource	gluconate	glucose	resDf_mrna_trT_set00_StcAllEx_SYAN_baseMgAllMg_baseNaAllNa_Exp_noMatchFilter_p1Sf_noNorm__batchNumberPLUScarbonSource__gluconateVSglucose.csv	mrna	SYAN	baseMgAllMg	baseNaAllNa	Exp	batchNumberPLUScarbonSource	gluconateVSglucose
330	330	ECB_00335	33.538243733062	0.298280326582228	0.388886259281101	0.767011740485848	0.443074535150099	0.806852943982951	aroL	1	mrna	Exp	carbonSource	gluconate	glucose	resDf_mrna_trT_set00_StcAllEx_SYAN_baseMgAllMg_baseNaAllNa_Exp_noMatchFilter_p1Sf_noNorm__batchNumberPLUScarbonSource__gluconateVSglucose.csv	mrna	SYAN	baseMgAllMg	baseNaAllNa	Exp	batchNumberPLUScarbonSource	gluconateVSglucose
331	331	ECB_00336	56.0424207193969	-0.615572608164151	0.482223956356381	-1.27652846784165	0.201768770105605	0.602863096148029	yaiA	-1	mrna	Exp	carbonSource	gluconate	glucose	resDf_mrna_trT_set00_StcAllEx_SYAN_baseMgAllMg_baseNaAllNa_Exp_noMatchFilter_p1Sf_noNorm__batchNumberPLUScarbonSource__gluconateVSglucose.csv	mrna	SYAN	baseMgAllMg	baseNaAllNa	Exp	batchNumberPLUScarbonSource	gluconateVSglucose
332	332	ECB_00337	4.54618013306512	-0.115642250050018	0.618758632702062	-0.18689395822248	0.851743776376579	0.967283883015428	aroM	-1	mrna	Exp	carbonSource	gluconate	glucose	resDf_mrna_trT_set00_StcAllEx_SYAN_baseMgAllMg_baseNaAllNa_Exp_noMatchFilter_p1Sf_noNorm__batchNumberPLUScarbonSource__gluconateVSglucose.csv	mrna	SYAN	baseMgAllMg	baseNaAllNa	Exp	batchNumberPLUScarbonSource	gluconateVSglucose
333	333	ECB_00338	52.7521725561692	-0.0290925254592967	0.402855926854927	-0.0722157067079051	0.942430245664213	0.985868353511961	yaiE	-1	mrna	Exp	carbonSource	gluconate	glucose	resDf_mrna_trT_set00_StcAllEx_SYAN_baseMgAllMg_baseNaAllNa_Exp_noMatchFilter_p1Sf_noNorm__batchNumberPLUScarbonSource__gluconateVSglucose.csv	mrna	SYAN	baseMgAllMg	baseNaAllNa	Exp	batchNumberPLUScarbonSource	gluconateVSglucose
334	334	ECB_00339	1.84931432525142	-0.476756492493985	0.657492774041643	-0.725112900577352	0.468382770753331	NA	ykiA	-1	mrna	Exp	carbonSource	gluconate	glucose	resDf_mrna_trT_set00_StcAllEx_SYAN_baseMgAllMg_baseNaAllNa_Exp_noMatchFilter_p1Sf_noNorm__batchNumberPLUScarbonSource__gluconateVSglucose.csv	mrna	SYAN	baseMgAllMg	baseNaAllNa	Exp	batchNumberPLUScarbonSource	gluconateVSglucose
335	335	ECB_00340	3.37039841368476	-0.411711095353864	0.584292538703859	-0.704631786445821	0.481039411873371	0.819976766944884	insB-5	-1	mrna	Exp	carbonSource	gluconate	glucose	resDf_mrna_trT_set00_StcAllEx_SYAN_baseMgAllMg_baseNaAllNa_Exp_noMatchFilter_p1Sf_noNorm__batchNumberPLUScarbonSource__gluconateVSglucose.csv	mrna	SYAN	baseMgAllMg	baseNaAllNa	Exp	batchNumberPLUScarbonSource	gluconateVSglucose
336	336	ECB_00341	0.477284992526412	1.41541801694987	0.736100970380095	1.92285851249319	0.0544978212791078	NA	insA-5	1	mrna	Exp	carbonSource	gluconate	glucose	resDf_mrna_trT_set00_StcAllEx_SYAN_baseMgAllMg_baseNaAllNa_Exp_noMatchFilter_p1Sf_noNorm__batchNumberPLUScarbonSource__gluconateVSglucose.csv	mrna	SYAN	baseMgAllMg	baseNaAllNa	Exp	batchNumberPLUScarbonSource	gluconateVSglucose
337	337	ECB_00342	9.53913338590847	-0.41824314943203	0.496309799610492	-0.842705805447064	0.399392999546379	0.781111407963559	rdgC	-1	mrna	Exp	carbonSource	gluconate	glucose	resDf_mrna_trT_set00_StcAllEx_SYAN_baseMgAllMg_baseNaAllNa_Exp_noMatchFilter_p1Sf_noNorm__batchNumberPLUScarbonSource__gluconateVSglucose.csv	mrna	SYAN	baseMgAllMg	baseNaAllNa	Exp	batchNumberPLUScarbonSource	gluconateVSglucose
338	338	ECB_00343	9.6316807976535	-0.652679497427287	0.510462180383496	-1.27860500250371	0.201036187479264	0.602863096148029	yajF	-1	mrna	Exp	carbonSource	gluconate	glucose	resDf_mrna_trT_set00_StcAllEx_SYAN_baseMgAllMg_baseNaAllNa_Exp_noMatchFilter_p1Sf_noNorm__batchNumberPLUScarbonSource__gluconateVSglucose.csv	mrna	SYAN	baseMgAllMg	baseNaAllNa	Exp	batchNumberPLUScarbonSource	gluconateVSglucose
339	339	ECB_00344	4.13428841574824	0.256059541022358	0.429517606137325	0.596156100154114	0.55107094960173	0.854862079049431	araJ	1	mrna	Exp	carbonSource	gluconate	glucose	resDf_mrna_trT_set00_StcAllEx_SYAN_baseMgAllMg_baseNaAllNa_Exp_noMatchFilter_p1Sf_noNorm__batchNumberPLUScarbonSource__gluconateVSglucose.csv	mrna	SYAN	baseMgAllMg	baseNaAllNa	Exp	batchNumberPLUScarbonSource	gluconateVSglucose
340	340	ECB_00345	15.546821960016	0.189000477717863	0.348598453565988	0.542172450234598	0.58769971215552	0.867590163813735	sbcC	1	mrna	Exp	carbonSource	gluconate	glucose	resDf_mrna_trT_set00_StcAllEx_SYAN_baseMgAllMg_baseNaAllNa_Exp_noMatchFilter_p1Sf_noNorm__batchNumberPLUScarbonSource__gluconateVSglucose.csv	mrna	SYAN	baseMgAllMg	baseNaAllNa	Exp	batchNumberPLUScarbonSource	gluconateVSglucose
341	341	ECB_00346	5.87988262840427	-0.00129779641297319	0.481973023086831	-0.00269267438385112	0.997851559278066	0.999241880200527	sbcD	-1	mrna	Exp	carbonSource	gluconate	glucose	resDf_mrna_trT_set00_StcAllEx_SYAN_baseMgAllMg_baseNaAllNa_Exp_noMatchFilter_p1Sf_noNorm__batchNumberPLUScarbonSource__gluconateVSglucose.csv	mrna	SYAN	baseMgAllMg	baseNaAllNa	Exp	batchNumberPLUScarbonSource	gluconateVSglucose
342	342	ECB_00347	7.88369116568963	-0.706623762319045	0.480901452913867	-1.46937331554622	0.141731560963463	0.516831467996076	phoB	-1	mrna	Exp	carbonSource	gluconate	glucose	resDf_mrna_trT_set00_StcAllEx_SYAN_baseMgAllMg_baseNaAllNa_Exp_noMatchFilter_p1Sf_noNorm__batchNumberPLUScarbonSource__gluconateVSglucose.csv	mrna	SYAN	baseMgAllMg	baseNaAllNa	Exp	batchNumberPLUScarbonSource	gluconateVSglucose
343	343	ECB_00348	4.96788750331406	-0.794319118914773	0.456317996891109	-1.74071398526129	0.0817337256110396	0.40772778167852	phoR	-1	mrna	Exp	carbonSource	gluconate	glucose	resDf_mrna_trT_set00_StcAllEx_SYAN_baseMgAllMg_baseNaAllNa_Exp_noMatchFilter_p1Sf_noNorm__batchNumberPLUScarbonSource__gluconateVSglucose.csv	mrna	SYAN	baseMgAllMg	baseNaAllNa	Exp	batchNumberPLUScarbonSource	gluconateVSglucose
344	344	ECB_00349	43.9871604617077	0.454808552976599	0.375439312088848	1.21140364988994	0.225740741226806	0.622648085520961	brnQ	1	mrna	Exp	carbonSource	gluconate	glucose	resDf_mrna_trT_set00_StcAllEx_SYAN_baseMgAllMg_baseNaAllNa_Exp_noMatchFilter_p1Sf_noNorm__batchNumberPLUScarbonSource__gluconateVSglucose.csv	mrna	SYAN	baseMgAllMg	baseNaAllNa	Exp	batchNumberPLUScarbonSource	gluconateVSglucose
345	345	ECB_00350	15.3508740325937	0.279460917927208	0.485459509829749	0.575662670662719	0.564843211660741	0.857300400525979	proY	1	mrna	Exp	carbonSource	gluconate	glucose	resDf_mrna_trT_set00_StcAllEx_SYAN_baseMgAllMg_baseNaAllNa_Exp_noMatchFilter_p1Sf_noNorm__batchNumberPLUScarbonSource__gluconateVSglucose.csv	mrna	SYAN	baseMgAllMg	baseNaAllNa	Exp	batchNumberPLUScarbonSource	gluconateVSglucose
346	346	ECB_00351	125.055833578478	-1.67569405188204	0.48245896542956	-3.47323642413832	0.000514222163099634	0.0380652956234504	malZ	-1	mrna	Exp	carbonSource	gluconate	glucose	resDf_mrna_trT_set00_StcAllEx_SYAN_baseMgAllMg_baseNaAllNa_Exp_noMatchFilter_p1Sf_noNorm__batchNumberPLUScarbonSource__gluconateVSglucose.csv	mrna	SYAN	baseMgAllMg	baseNaAllNa	Exp	batchNumberPLUScarbonSource	gluconateVSglucose
347	347	ECB_00353	16.2727818321788	-0.0449943868759738	0.581273186456808	-0.0774066100489518	0.938300082503634	0.985564577613785	queA	-1	mrna	Exp	carbonSource	gluconate	glucose	resDf_mrna_trT_set00_StcAllEx_SYAN_baseMgAllMg_baseNaAllNa_Exp_noMatchFilter_p1Sf_noNorm__batchNumberPLUScarbonSource__gluconateVSglucose.csv	mrna	SYAN	baseMgAllMg	baseNaAllNa	Exp	batchNumberPLUScarbonSource	gluconateVSglucose
348	348	ECB_00354	55.4210762914809	1.30921402237328	0.512459569871194	2.5547654865775	0.0106259362085569	0.187282125675816	tgt	1	mrna	Exp	carbonSource	gluconate	glucose	resDf_mrna_trT_set00_StcAllEx_SYAN_baseMgAllMg_baseNaAllNa_Exp_noMatchFilter_p1Sf_noNorm__batchNumberPLUScarbonSource__gluconateVSglucose.csv	mrna	SYAN	baseMgAllMg	baseNaAllNa	Exp	batchNumberPLUScarbonSource	gluconateVSglucose
349	349	ECB_00355	52.6927896262583	0.65248538146649	0.407483778534482	1.60125486175955	0.109320482120937	0.468415448560458	yajC	1	mrna	Exp	carbonSource	gluconate	glucose	resDf_mrna_trT_set00_StcAllEx_SYAN_baseMgAllMg_baseNaAllNa_Exp_noMatchFilter_p1Sf_noNorm__batchNumberPLUScarbonSource__gluconateVSglucose.csv	mrna	SYAN	baseMgAllMg	baseNaAllNa	Exp	batchNumberPLUScarbonSource	gluconateVSglucose
350	350	ECB_00356	193.065240477759	0.896293306211914	0.50253287281769	1.78355159372245	0.0744965572626347	0.398425844819626	secD	1	mrna	Exp	carbonSource	gluconate	glucose	resDf_mrna_trT_set00_StcAllEx_SYAN_baseMgAllMg_baseNaAllNa_Exp_noMatchFilter_p1Sf_noNorm__batchNumberPLUScarbonSource__gluconateVSglucose.csv	mrna	SYAN	baseMgAllMg	baseNaAllNa	Exp	batchNumberPLUScarbonSource	gluconateVSglucose
351	351	ECB_00357	81.2396801493469	1.4104175816499	0.511285716334508	2.75857027996287	0.00580548202491106	0.142078584086176	secF	1	mrna	Exp	carbonSource	gluconate	glucose	resDf_mrna_trT_set00_StcAllEx_SYAN_baseMgAllMg_baseNaAllNa_Exp_noMatchFilter_p1Sf_noNorm__batchNumberPLUScarbonSource__gluconateVSglucose.csv	mrna	SYAN	baseMgAllMg	baseNaAllNa	Exp	batchNumberPLUScarbonSource	gluconateVSglucose
352	352	ECB_00358	10.7037873982859	0.0655556386305551	0.417369873836907	0.157068448730854	0.875190903167757	0.97488653498555	yajD	1	mrna	Exp	carbonSource	gluconate	glucose	resDf_mrna_trT_set00_StcAllEx_SYAN_baseMgAllMg_baseNaAllNa_Exp_noMatchFilter_p1Sf_noNorm__batchNumberPLUScarbonSource__gluconateVSglucose.csv	mrna	SYAN	baseMgAllMg	baseNaAllNa	Exp	batchNumberPLUScarbonSource	gluconateVSglucose
353	353	ECB_00359	82.4584738926851	0.226046645199393	0.394846178445598	0.57249292899143	0.566988074915004	0.857300400525979	tsx	1	mrna	Exp	carbonSource	gluconate	glucose	resDf_mrna_trT_set00_StcAllEx_SYAN_baseMgAllMg_baseNaAllNa_Exp_noMatchFilter_p1Sf_noNorm__batchNumberPLUScarbonSource__gluconateVSglucose.csv	mrna	SYAN	baseMgAllMg	baseNaAllNa	Exp	batchNumberPLUScarbonSource	gluconateVSglucose
354	354	ECB_00360	2.60113849918405	0.758366867884285	0.45337711615866	1.67270654132198	0.0943850808785127	NA	yajI	1	mrna	Exp	carbonSource	gluconate	glucose	resDf_mrna_trT_set00_StcAllEx_SYAN_baseMgAllMg_baseNaAllNa_Exp_noMatchFilter_p1Sf_noNorm__batchNumberPLUScarbonSource__gluconateVSglucose.csv	mrna	SYAN	baseMgAllMg	baseNaAllNa	Exp	batchNumberPLUScarbonSource	gluconateVSglucose
355	355	ECB_00361	39.2226656234554	0.0414612186683109	0.324740747982201	0.127674826537578	0.898406312537923	0.978117696121643	ybaD	1	mrna	Exp	carbonSource	gluconate	glucose	resDf_mrna_trT_set00_StcAllEx_SYAN_baseMgAllMg_baseNaAllNa_Exp_noMatchFilter_p1Sf_noNorm__batchNumberPLUScarbonSource__gluconateVSglucose.csv	mrna	SYAN	baseMgAllMg	baseNaAllNa	Exp	batchNumberPLUScarbonSource	gluconateVSglucose
356	356	ECB_00362	32.9336151859634	0.177714541325358	0.291033776674227	0.610632014456129	0.541443223355278	0.852673128519508	ribD	1	mrna	Exp	carbonSource	gluconate	glucose	resDf_mrna_trT_set00_StcAllEx_SYAN_baseMgAllMg_baseNaAllNa_Exp_noMatchFilter_p1Sf_noNorm__batchNumberPLUScarbonSource__gluconateVSglucose.csv	mrna	SYAN	baseMgAllMg	baseNaAllNa	Exp	batchNumberPLUScarbonSource	gluconateVSglucose
357	357	ECB_00363	23.8933004544199	1.00568674429438	0.510121939491546	1.97146342166105	0.0486708929383586	0.340649735468042	ribH	1	mrna	Exp	carbonSource	gluconate	glucose	resDf_mrna_trT_set00_StcAllEx_SYAN_baseMgAllMg_baseNaAllNa_Exp_noMatchFilter_p1Sf_noNorm__batchNumberPLUScarbonSource__gluconateVSglucose.csv	mrna	SYAN	baseMgAllMg	baseNaAllNa	Exp	batchNumberPLUScarbonSource	gluconateVSglucose
358	358	ECB_00364	63.2944170249291	1.0815897628496	0.53853721140876	2.00838445317505	0.044602453684348	0.331850011448615	nusB	1	mrna	Exp	carbonSource	gluconate	glucose	resDf_mrna_trT_set00_StcAllEx_SYAN_baseMgAllMg_baseNaAllNa_Exp_noMatchFilter_p1Sf_noNorm__batchNumberPLUScarbonSource__gluconateVSglucose.csv	mrna	SYAN	baseMgAllMg	baseNaAllNa	Exp	batchNumberPLUScarbonSource	gluconateVSglucose
359	359	ECB_00365	11.7555444543105	-0.0802790337053673	0.521763962660694	-0.153860824913991	0.877719473410168	0.97488653498555	thiL	-1	mrna	Exp	carbonSource	gluconate	glucose	resDf_mrna_trT_set00_StcAllEx_SYAN_baseMgAllMg_baseNaAllNa_Exp_noMatchFilter_p1Sf_noNorm__batchNumberPLUScarbonSource__gluconateVSglucose.csv	mrna	SYAN	baseMgAllMg	baseNaAllNa	Exp	batchNumberPLUScarbonSource	gluconateVSglucose
360	360	ECB_00366	66.4339752661028	0.13476862986706	0.309557355401216	0.435359158862134	0.663301750250271	0.899696052446658	pgpA	1	mrna	Exp	carbonSource	gluconate	glucose	resDf_mrna_trT_set00_StcAllEx_SYAN_baseMgAllMg_baseNaAllNa_Exp_noMatchFilter_p1Sf_noNorm__batchNumberPLUScarbonSource__gluconateVSglucose.csv	mrna	SYAN	baseMgAllMg	baseNaAllNa	Exp	batchNumberPLUScarbonSource	gluconateVSglucose
361	361	ECB_00367	104.422475838893	-0.218181228495731	0.408031399263745	-0.534716761723287	0.592845729094122	0.869008455023319	yajO	-1	mrna	Exp	carbonSource	gluconate	glucose	resDf_mrna_trT_set00_StcAllEx_SYAN_baseMgAllMg_baseNaAllNa_Exp_noMatchFilter_p1Sf_noNorm__batchNumberPLUScarbonSource__gluconateVSglucose.csv	mrna	SYAN	baseMgAllMg	baseNaAllNa	Exp	batchNumberPLUScarbonSource	gluconateVSglucose
362	362	ECB_00368	42.1406070840114	0.0267035885377277	0.443523009431642	0.0602078989587199	0.95199005467063	0.988027533080875	dxs	1	mrna	Exp	carbonSource	gluconate	glucose	resDf_mrna_trT_set00_StcAllEx_SYAN_baseMgAllMg_baseNaAllNa_Exp_noMatchFilter_p1Sf_noNorm__batchNumberPLUScarbonSource__gluconateVSglucose.csv	mrna	SYAN	baseMgAllMg	baseNaAllNa	Exp	batchNumberPLUScarbonSource	gluconateVSglucose
363	363	ECB_00369	58.2458455124564	-0.960136110484427	0.599524009763206	-1.60149734597561	0.109266807377812	0.468415448560458	ispA	-1	mrna	Exp	carbonSource	gluconate	glucose	resDf_mrna_trT_set00_StcAllEx_SYAN_baseMgAllMg_baseNaAllNa_Exp_noMatchFilter_p1Sf_noNorm__batchNumberPLUScarbonSource__gluconateVSglucose.csv	mrna	SYAN	baseMgAllMg	baseNaAllNa	Exp	batchNumberPLUScarbonSource	gluconateVSglucose
364	364	ECB_00370	10.5108679977959	-0.0101411519398549	0.367853260512767	-0.0275684709868241	0.978006328610481	0.995031366874931	xseB	-1	mrna	Exp	carbonSource	gluconate	glucose	resDf_mrna_trT_set00_StcAllEx_SYAN_baseMgAllMg_baseNaAllNa_Exp_noMatchFilter_p1Sf_noNorm__batchNumberPLUScarbonSource__gluconateVSglucose.csv	mrna	SYAN	baseMgAllMg	baseNaAllNa	Exp	batchNumberPLUScarbonSource	gluconateVSglucose
365	365	ECB_00371	43.167636213626	0.504949251548518	0.509419945279213	0.991223952316503	0.321576237202415	0.707581088956718	thiI	1	mrna	Exp	carbonSource	gluconate	glucose	resDf_mrna_trT_set00_StcAllEx_SYAN_baseMgAllMg_baseNaAllNa_Exp_noMatchFilter_p1Sf_noNorm__batchNumberPLUScarbonSource__gluconateVSglucose.csv	mrna	SYAN	baseMgAllMg	baseNaAllNa	Exp	batchNumberPLUScarbonSource	gluconateVSglucose
366	366	ECB_00372	21.0986182195993	0.338293579710079	0.296841003300728	1.13964572262059	0.254433928408014	0.650950241403428	thiJ	1	mrna	Exp	carbonSource	gluconate	glucose	resDf_mrna_trT_set00_StcAllEx_SYAN_baseMgAllMg_baseNaAllNa_Exp_noMatchFilter_p1Sf_noNorm__batchNumberPLUScarbonSource__gluconateVSglucose.csv	mrna	SYAN	baseMgAllMg	baseNaAllNa	Exp	batchNumberPLUScarbonSource	gluconateVSglucose
367	367	ECB_00373	22.9202529979179	0.100591554183434	0.295290026002644	0.340653409616121	0.733364516612679	0.926661669293505	apbA	1	mrna	Exp	carbonSource	gluconate	glucose	resDf_mrna_trT_set00_StcAllEx_SYAN_baseMgAllMg_baseNaAllNa_Exp_noMatchFilter_p1Sf_noNorm__batchNumberPLUScarbonSource__gluconateVSglucose.csv	mrna	SYAN	baseMgAllMg	baseNaAllNa	Exp	batchNumberPLUScarbonSource	gluconateVSglucose
368	368	ECB_00374	39.7386480150783	0.190739373036057	0.328921061222168	0.579894070411086	0.561986054657161	0.85704198369274	yajQ	1	mrna	Exp	carbonSource	gluconate	glucose	resDf_mrna_trT_set00_StcAllEx_SYAN_baseMgAllMg_baseNaAllNa_Exp_noMatchFilter_p1Sf_noNorm__batchNumberPLUScarbonSource__gluconateVSglucose.csv	mrna	SYAN	baseMgAllMg	baseNaAllNa	Exp	batchNumberPLUScarbonSource	gluconateVSglucose
369	369	ECB_00375	5.5585676970475	-0.280971748611338	0.500117617562165	-0.561811339462387	0.574244565384937	0.861305751868067	yajR	-1	mrna	Exp	carbonSource	gluconate	glucose	resDf_mrna_trT_set00_StcAllEx_SYAN_baseMgAllMg_baseNaAllNa_Exp_noMatchFilter_p1Sf_noNorm__batchNumberPLUScarbonSource__gluconateVSglucose.csv	mrna	SYAN	baseMgAllMg	baseNaAllNa	Exp	batchNumberPLUScarbonSource	gluconateVSglucose
370	370	ECB_00376	1.0337292521706	0.175794375405025	0.705238664710279	0.249269338454726	0.803152447241743	NA	ECB_00376	1	mrna	Exp	carbonSource	gluconate	glucose	resDf_mrna_trT_set00_StcAllEx_SYAN_baseMgAllMg_baseNaAllNa_Exp_noMatchFilter_p1Sf_noNorm__batchNumberPLUScarbonSource__gluconateVSglucose.csv	mrna	SYAN	baseMgAllMg	baseNaAllNa	Exp	batchNumberPLUScarbonSource	gluconateVSglucose
371	371	ECB_00377	4.18545486370898	0.328447279087917	0.515924600511102	0.636618759335259	0.524373202874246	0.840094317879629	ECB_00377	1	mrna	Exp	carbonSource	gluconate	glucose	resDf_mrna_trT_set00_StcAllEx_SYAN_baseMgAllMg_baseNaAllNa_Exp_noMatchFilter_p1Sf_noNorm__batchNumberPLUScarbonSource__gluconateVSglucose.csv	mrna	SYAN	baseMgAllMg	baseNaAllNa	Exp	batchNumberPLUScarbonSource	gluconateVSglucose
372	372	ECB_00378	4.64999003157447	0.298696677393874	0.430816120567946	0.693327531477006	0.488104029152168	0.822581690563215	ECB_00378	1	mrna	Exp	carbonSource	gluconate	glucose	resDf_mrna_trT_set00_StcAllEx_SYAN_baseMgAllMg_baseNaAllNa_Exp_noMatchFilter_p1Sf_noNorm__batchNumberPLUScarbonSource__gluconateVSglucose.csv	mrna	SYAN	baseMgAllMg	baseNaAllNa	Exp	batchNumberPLUScarbonSource	gluconateVSglucose
373	373	ECB_00379	249.415185100865	0.178982860937657	0.385729782667979	0.464010996764847	0.642639866960496	0.891391649057834	cyoE	1	mrna	Exp	carbonSource	gluconate	glucose	resDf_mrna_trT_set00_StcAllEx_SYAN_baseMgAllMg_baseNaAllNa_Exp_noMatchFilter_p1Sf_noNorm__batchNumberPLUScarbonSource__gluconateVSglucose.csv	mrna	SYAN	baseMgAllMg	baseNaAllNa	Exp	batchNumberPLUScarbonSource	gluconateVSglucose
374	374	ECB_00380	128.776508308701	0.201794080773804	0.412037139215375	0.489747310541161	0.624312719216089	0.88679663691795	cyoD	1	mrna	Exp	carbonSource	gluconate	glucose	resDf_mrna_trT_set00_StcAllEx_SYAN_baseMgAllMg_baseNaAllNa_Exp_noMatchFilter_p1Sf_noNorm__batchNumberPLUScarbonSource__gluconateVSglucose.csv	mrna	SYAN	baseMgAllMg	baseNaAllNa	Exp	batchNumberPLUScarbonSource	gluconateVSglucose
375	375	ECB_00381	217.962785040296	0.375582233217951	0.473133482814054	0.793818756990315	0.427300951434606	0.794265453524322	cyoC	1	mrna	Exp	carbonSource	gluconate	glucose	resDf_mrna_trT_set00_StcAllEx_SYAN_baseMgAllMg_baseNaAllNa_Exp_noMatchFilter_p1Sf_noNorm__batchNumberPLUScarbonSource__gluconateVSglucose.csv	mrna	SYAN	baseMgAllMg	baseNaAllNa	Exp	batchNumberPLUScarbonSource	gluconateVSglucose
376	376	ECB_00382	846.493654990349	0.547660704059564	0.49524177541317	1.10584512706478	0.268793558827442	0.664945035080079	cyoB	1	mrna	Exp	carbonSource	gluconate	glucose	resDf_mrna_trT_set00_StcAllEx_SYAN_baseMgAllMg_baseNaAllNa_Exp_noMatchFilter_p1Sf_noNorm__batchNumberPLUScarbonSource__gluconateVSglucose.csv	mrna	SYAN	baseMgAllMg	baseNaAllNa	Exp	batchNumberPLUScarbonSource	gluconateVSglucose
377	377	ECB_00383	793.838534222439	0.0892457637609282	0.562203006507871	0.158742950016008	0.873871397979122	0.97488653498555	cyoA	1	mrna	Exp	carbonSource	gluconate	glucose	resDf_mrna_trT_set00_StcAllEx_SYAN_baseMgAllMg_baseNaAllNa_Exp_noMatchFilter_p1Sf_noNorm__batchNumberPLUScarbonSource__gluconateVSglucose.csv	mrna	SYAN	baseMgAllMg	baseNaAllNa	Exp	batchNumberPLUScarbonSource	gluconateVSglucose
378	378	ECB_00384	20.0347479522869	0.303967484912772	0.49255666409996	0.617121860422305	0.537154350747485	0.850087671065368	ampG	1	mrna	Exp	carbonSource	gluconate	glucose	resDf_mrna_trT_set00_StcAllEx_SYAN_baseMgAllMg_baseNaAllNa_Exp_noMatchFilter_p1Sf_noNorm__batchNumberPLUScarbonSource__gluconateVSglucose.csv	mrna	SYAN	baseMgAllMg	baseNaAllNa	Exp	batchNumberPLUScarbonSource	gluconateVSglucose
379	379	ECB_00385	14.1359837749951	0.547886247068092	0.545530518957219	1.00431823340585	0.315225247779104	0.701263680446227	yajG	1	mrna	Exp	carbonSource	gluconate	glucose	resDf_mrna_trT_set00_StcAllEx_SYAN_baseMgAllMg_baseNaAllNa_Exp_noMatchFilter_p1Sf_noNorm__batchNumberPLUScarbonSource__gluconateVSglucose.csv	mrna	SYAN	baseMgAllMg	baseNaAllNa	Exp	batchNumberPLUScarbonSource	gluconateVSglucose
380	380	ECB_00386	555.226776971232	-0.122305867965906	0.707460461023159	-0.172880146247357	0.862745637665055	0.972806486339005	bolA	-1	mrna	Exp	carbonSource	gluconate	glucose	resDf_mrna_trT_set00_StcAllEx_SYAN_baseMgAllMg_baseNaAllNa_Exp_noMatchFilter_p1Sf_noNorm__batchNumberPLUScarbonSource__gluconateVSglucose.csv	mrna	SYAN	baseMgAllMg	baseNaAllNa	Exp	batchNumberPLUScarbonSource	gluconateVSglucose
381	381	ECB_00387	848.657917317176	0.776072434797077	0.601646937894547	1.28991337928674	0.197080734880746	0.597890369444457	tig	1	mrna	Exp	carbonSource	gluconate	glucose	resDf_mrna_trT_set00_StcAllEx_SYAN_baseMgAllMg_baseNaAllNa_Exp_noMatchFilter_p1Sf_noNorm__batchNumberPLUScarbonSource__gluconateVSglucose.csv	mrna	SYAN	baseMgAllMg	baseNaAllNa	Exp	batchNumberPLUScarbonSource	gluconateVSglucose
382	382	ECB_00388	154.047118267913	0.324931767981428	0.239459919408729	1.35693592808243	0.174801569734042	0.575035341036952	clpP	1	mrna	Exp	carbonSource	gluconate	glucose	resDf_mrna_trT_set00_StcAllEx_SYAN_baseMgAllMg_baseNaAllNa_Exp_noMatchFilter_p1Sf_noNorm__batchNumberPLUScarbonSource__gluconateVSglucose.csv	mrna	SYAN	baseMgAllMg	baseNaAllNa	Exp	batchNumberPLUScarbonSource	gluconateVSglucose
383	383	ECB_00389	571.524378850333	0.275569029904297	0.317477852610776	0.867994499893955	0.385397343626064	0.766909633384929	clpX	1	mrna	Exp	carbonSource	gluconate	glucose	resDf_mrna_trT_set00_StcAllEx_SYAN_baseMgAllMg_baseNaAllNa_Exp_noMatchFilter_p1Sf_noNorm__batchNumberPLUScarbonSource__gluconateVSglucose.csv	mrna	SYAN	baseMgAllMg	baseNaAllNa	Exp	batchNumberPLUScarbonSource	gluconateVSglucose
384	384	ECB_00390	23.9461425363005	-0.251985141759589	0.450287095269143	-0.559609956418968	0.575745512190218	0.861305751868067	insL-2	-1	mrna	Exp	carbonSource	gluconate	glucose	resDf_mrna_trT_set00_StcAllEx_SYAN_baseMgAllMg_baseNaAllNa_Exp_noMatchFilter_p1Sf_noNorm__batchNumberPLUScarbonSource__gluconateVSglucose.csv	mrna	SYAN	baseMgAllMg	baseNaAllNa	Exp	batchNumberPLUScarbonSource	gluconateVSglucose
385	385	ECB_00391	12.5707887416799	0.328822286478259	0.2533522274871	1.29788591061432	0.19432654226954	0.597027506220063	lon	1	mrna	Exp	carbonSource	gluconate	glucose	resDf_mrna_trT_set00_StcAllEx_SYAN_baseMgAllMg_baseNaAllNa_Exp_noMatchFilter_p1Sf_noNorm__batchNumberPLUScarbonSource__gluconateVSglucose.csv	mrna	SYAN	baseMgAllMg	baseNaAllNa	Exp	batchNumberPLUScarbonSource	gluconateVSglucose
386	386	ECB_00392	802.903309593637	0.332973025345886	0.413467772094903	0.805317966280234	0.420636216699124	0.790294313227225	hupB	1	mrna	Exp	carbonSource	gluconate	glucose	resDf_mrna_trT_set00_StcAllEx_SYAN_baseMgAllMg_baseNaAllNa_Exp_noMatchFilter_p1Sf_noNorm__batchNumberPLUScarbonSource__gluconateVSglucose.csv	mrna	SYAN	baseMgAllMg	baseNaAllNa	Exp	batchNumberPLUScarbonSource	gluconateVSglucose
387	387	ECB_00393	132.610052112917	0.416168398639454	0.432681590082657	0.961835234450238	0.336132375903136	0.722932521153461	ppiD	1	mrna	Exp	carbonSource	gluconate	glucose	resDf_mrna_trT_set00_StcAllEx_SYAN_baseMgAllMg_baseNaAllNa_Exp_noMatchFilter_p1Sf_noNorm__batchNumberPLUScarbonSource__gluconateVSglucose.csv	mrna	SYAN	baseMgAllMg	baseNaAllNa	Exp	batchNumberPLUScarbonSource	gluconateVSglucose
388	388	ECB_00394	7.11769565946406	0.142829752696136	0.505938663507432	0.282306459257264	0.777708533159763	0.9349553254917	ybaV	1	mrna	Exp	carbonSource	gluconate	glucose	resDf_mrna_trT_set00_StcAllEx_SYAN_baseMgAllMg_baseNaAllNa_Exp_noMatchFilter_p1Sf_noNorm__batchNumberPLUScarbonSource__gluconateVSglucose.csv	mrna	SYAN	baseMgAllMg	baseNaAllNa	Exp	batchNumberPLUScarbonSource	gluconateVSglucose
389	389	ECB_00395	4.60777786374762	-0.215628526473992	0.673164549134083	-0.320320680510231	0.748725247625014	0.930567109476809	ybaW	-1	mrna	Exp	carbonSource	gluconate	glucose	resDf_mrna_trT_set00_StcAllEx_SYAN_baseMgAllMg_baseNaAllNa_Exp_noMatchFilter_p1Sf_noNorm__batchNumberPLUScarbonSource__gluconateVSglucose.csv	mrna	SYAN	baseMgAllMg	baseNaAllNa	Exp	batchNumberPLUScarbonSource	gluconateVSglucose
390	390	ECB_00396	37.7914200594615	-0.208781516041288	0.442430790179447	-0.471896442733128	0.637000707289915	0.891391649057834	ybaX	-1	mrna	Exp	carbonSource	gluconate	glucose	resDf_mrna_trT_set00_StcAllEx_SYAN_baseMgAllMg_baseNaAllNa_Exp_noMatchFilter_p1Sf_noNorm__batchNumberPLUScarbonSource__gluconateVSglucose.csv	mrna	SYAN	baseMgAllMg	baseNaAllNa	Exp	batchNumberPLUScarbonSource	gluconateVSglucose
391	391	ECB_00397	82.2181252556125	-0.437936146082264	0.558009655486082	-0.784818222725517	0.432560154327657	0.799008494675104	ybaE	-1	mrna	Exp	carbonSource	gluconate	glucose	resDf_mrna_trT_set00_StcAllEx_SYAN_baseMgAllMg_baseNaAllNa_Exp_noMatchFilter_p1Sf_noNorm__batchNumberPLUScarbonSource__gluconateVSglucose.csv	mrna	SYAN	baseMgAllMg	baseNaAllNa	Exp	batchNumberPLUScarbonSource	gluconateVSglucose
392	392	ECB_00398	35.0786334854433	0.249448879459066	0.354185595407162	0.704288606577312	0.48125306018688	0.819976766944884	cof	1	mrna	Exp	carbonSource	gluconate	glucose	resDf_mrna_trT_set00_StcAllEx_SYAN_baseMgAllMg_baseNaAllNa_Exp_noMatchFilter_p1Sf_noNorm__batchNumberPLUScarbonSource__gluconateVSglucose.csv	mrna	SYAN	baseMgAllMg	baseNaAllNa	Exp	batchNumberPLUScarbonSource	gluconateVSglucose
393	393	ECB_00399	13.3772318909114	-0.339656997949999	0.443906540079648	-0.765154300022377	0.444179668974991	0.807211666050991	ybaO	-1	mrna	Exp	carbonSource	gluconate	glucose	resDf_mrna_trT_set00_StcAllEx_SYAN_baseMgAllMg_baseNaAllNa_Exp_noMatchFilter_p1Sf_noNorm__batchNumberPLUScarbonSource__gluconateVSglucose.csv	mrna	SYAN	baseMgAllMg	baseNaAllNa	Exp	batchNumberPLUScarbonSource	gluconateVSglucose
394	394	ECB_00400	12.2227994222531	-0.471000898377995	0.394061478026781	-1.19524725110528	0.231990442276422	0.629797901637197	mdlA	-1	mrna	Exp	carbonSource	gluconate	glucose	resDf_mrna_trT_set00_StcAllEx_SYAN_baseMgAllMg_baseNaAllNa_Exp_noMatchFilter_p1Sf_noNorm__batchNumberPLUScarbonSource__gluconateVSglucose.csv	mrna	SYAN	baseMgAllMg	baseNaAllNa	Exp	batchNumberPLUScarbonSource	gluconateVSglucose
395	395	ECB_00401	14.6830644709823	0.0949507427744279	0.320037880669979	0.296685950349548	0.766706284347129	0.932569981476837	mdlB	1	mrna	Exp	carbonSource	gluconate	glucose	resDf_mrna_trT_set00_StcAllEx_SYAN_baseMgAllMg_baseNaAllNa_Exp_noMatchFilter_p1Sf_noNorm__batchNumberPLUScarbonSource__gluconateVSglucose.csv	mrna	SYAN	baseMgAllMg	baseNaAllNa	Exp	batchNumberPLUScarbonSource	gluconateVSglucose
396	396	ECB_00402	47.6503835493677	-0.171290746499398	0.735532864398405	-0.23287980019696	0.815854744348686	0.949721149724593	glnK	-1	mrna	Exp	carbonSource	gluconate	glucose	resDf_mrna_trT_set00_StcAllEx_SYAN_baseMgAllMg_baseNaAllNa_Exp_noMatchFilter_p1Sf_noNorm__batchNumberPLUScarbonSource__gluconateVSglucose.csv	mrna	SYAN	baseMgAllMg	baseNaAllNa	Exp	batchNumberPLUScarbonSource	gluconateVSglucose
397	397	ECB_00403	144.872707115659	-1.15667785381333	0.722016047339289	-1.60201128226418	0.109153114639825	0.468415448560458	amtB	-1	mrna	Exp	carbonSource	gluconate	glucose	resDf_mrna_trT_set00_StcAllEx_SYAN_baseMgAllMg_baseNaAllNa_Exp_noMatchFilter_p1Sf_noNorm__batchNumberPLUScarbonSource__gluconateVSglucose.csv	mrna	SYAN	baseMgAllMg	baseNaAllNa	Exp	batchNumberPLUScarbonSource	gluconateVSglucose
398	398	ECB_00404	25.4404126728407	-0.212363396248018	0.353695184875657	-0.600413591501607	0.548230631977837	0.854755663283441	tesB	-1	mrna	Exp	carbonSource	gluconate	glucose	resDf_mrna_trT_set00_StcAllEx_SYAN_baseMgAllMg_baseNaAllNa_Exp_noMatchFilter_p1Sf_noNorm__batchNumberPLUScarbonSource__gluconateVSglucose.csv	mrna	SYAN	baseMgAllMg	baseNaAllNa	Exp	batchNumberPLUScarbonSource	gluconateVSglucose
399	399	ECB_00405	7.01382919486986	-0.716149926711352	0.685834937048075	-1.04420158266325	0.296392134885883	0.686572850607343	ybaY	-1	mrna	Exp	carbonSource	gluconate	glucose	resDf_mrna_trT_set00_StcAllEx_SYAN_baseMgAllMg_baseNaAllNa_Exp_noMatchFilter_p1Sf_noNorm__batchNumberPLUScarbonSource__gluconateVSglucose.csv	mrna	SYAN	baseMgAllMg	baseNaAllNa	Exp	batchNumberPLUScarbonSource	gluconateVSglucose
400	400	ECB_00406	9.59765594190504	0.245664364360686	0.451338467392447	0.544301853506931	0.58623377168012	0.866619170217093	ybaZ	1	mrna	Exp	carbonSource	gluconate	glucose	resDf_mrna_trT_set00_StcAllEx_SYAN_baseMgAllMg_baseNaAllNa_Exp_noMatchFilter_p1Sf_noNorm__batchNumberPLUScarbonSource__gluconateVSglucose.csv	mrna	SYAN	baseMgAllMg	baseNaAllNa	Exp	batchNumberPLUScarbonSource	gluconateVSglucose
401	401	ECB_00407	2.45225303412012	0.8080253061598	0.616318065857163	1.31105244341007	0.189840046188428	NA	ybaA	1	mrna	Exp	carbonSource	gluconate	glucose	resDf_mrna_trT_set00_StcAllEx_SYAN_baseMgAllMg_baseNaAllNa_Exp_noMatchFilter_p1Sf_noNorm__batchNumberPLUScarbonSource__gluconateVSglucose.csv	mrna	SYAN	baseMgAllMg	baseNaAllNa	Exp	batchNumberPLUScarbonSource	gluconateVSglucose
402	402	ECB_00408	12.4280855456122	-0.872432817272947	0.35689478029206	-2.44450988204144	0.0145049107042301	0.2201159448958	ylaB	-1	mrna	Exp	carbonSource	gluconate	glucose	resDf_mrna_trT_set00_StcAllEx_SYAN_baseMgAllMg_baseNaAllNa_Exp_noMatchFilter_p1Sf_noNorm__batchNumberPLUScarbonSource__gluconateVSglucose.csv	mrna	SYAN	baseMgAllMg	baseNaAllNa	Exp	batchNumberPLUScarbonSource	gluconateVSglucose
403	403	ECB_00409	6.29871957688728	0.382705247148161	0.448886603008928	0.852565535667254	0.39390028163272	0.774493221766582	ylaC	1	mrna	Exp	carbonSource	gluconate	glucose	resDf_mrna_trT_set00_StcAllEx_SYAN_baseMgAllMg_baseNaAllNa_Exp_noMatchFilter_p1Sf_noNorm__batchNumberPLUScarbonSource__gluconateVSglucose.csv	mrna	SYAN	baseMgAllMg	baseNaAllNa	Exp	batchNumberPLUScarbonSource	gluconateVSglucose
404	404	ECB_00410	4.67250259737385	-0.640582632895766	0.655894265409129	-0.976655334066974	0.328739814904305	0.714683253987994	maa	-1	mrna	Exp	carbonSource	gluconate	glucose	resDf_mrna_trT_set00_StcAllEx_SYAN_baseMgAllMg_baseNaAllNa_Exp_noMatchFilter_p1Sf_noNorm__batchNumberPLUScarbonSource__gluconateVSglucose.csv	mrna	SYAN	baseMgAllMg	baseNaAllNa	Exp	batchNumberPLUScarbonSource	gluconateVSglucose
405	405	ECB_00411	2.55062489878092	0.0251091025831448	0.645602061620827	0.0388925377965906	0.968976066045024	NA	hha	1	mrna	Exp	carbonSource	gluconate	glucose	resDf_mrna_trT_set00_StcAllEx_SYAN_baseMgAllMg_baseNaAllNa_Exp_noMatchFilter_p1Sf_noNorm__batchNumberPLUScarbonSource__gluconateVSglucose.csv	mrna	SYAN	baseMgAllMg	baseNaAllNa	Exp	batchNumberPLUScarbonSource	gluconateVSglucose
406	406	ECB_00412	32.8099507836448	-0.308735338068791	0.599881731293159	-0.514660343803525	0.606790389388271	0.87780451961523	ybaJ	-1	mrna	Exp	carbonSource	gluconate	glucose	resDf_mrna_trT_set00_StcAllEx_SYAN_baseMgAllMg_baseNaAllNa_Exp_noMatchFilter_p1Sf_noNorm__batchNumberPLUScarbonSource__gluconateVSglucose.csv	mrna	SYAN	baseMgAllMg	baseNaAllNa	Exp	batchNumberPLUScarbonSource	gluconateVSglucose
407	407	ECB_00413	281.913916589198	0.428399389938184	0.446098891040863	0.960323817301178	0.336892266682476	0.722932521153461	acrB	1	mrna	Exp	carbonSource	gluconate	glucose	resDf_mrna_trT_set00_StcAllEx_SYAN_baseMgAllMg_baseNaAllNa_Exp_noMatchFilter_p1Sf_noNorm__batchNumberPLUScarbonSource__gluconateVSglucose.csv	mrna	SYAN	baseMgAllMg	baseNaAllNa	Exp	batchNumberPLUScarbonSource	gluconateVSglucose
408	408	ECB_00414	115.279170122565	0.0583718173737561	0.420419978121794	0.138841683105854	0.889575254604083	0.976073027769259	acrA	1	mrna	Exp	carbonSource	gluconate	glucose	resDf_mrna_trT_set00_StcAllEx_SYAN_baseMgAllMg_baseNaAllNa_Exp_noMatchFilter_p1Sf_noNorm__batchNumberPLUScarbonSource__gluconateVSglucose.csv	mrna	SYAN	baseMgAllMg	baseNaAllNa	Exp	batchNumberPLUScarbonSource	gluconateVSglucose
409	409	ECB_00415	3.68630958160436	0.369478226533075	0.662571410323158	0.557642875585092	0.577088272507787	0.861305751868067	acrR	1	mrna	Exp	carbonSource	gluconate	glucose	resDf_mrna_trT_set00_StcAllEx_SYAN_baseMgAllMg_baseNaAllNa_Exp_noMatchFilter_p1Sf_noNorm__batchNumberPLUScarbonSource__gluconateVSglucose.csv	mrna	SYAN	baseMgAllMg	baseNaAllNa	Exp	batchNumberPLUScarbonSource	gluconateVSglucose
410	410	ECB_00416	41.1533811958436	0.752906069483869	0.446134429801885	1.6876215310668	0.0914839034042503	0.431671163122689	kefA	1	mrna	Exp	carbonSource	gluconate	glucose	resDf_mrna_trT_set00_StcAllEx_SYAN_baseMgAllMg_baseNaAllNa_Exp_noMatchFilter_p1Sf_noNorm__batchNumberPLUScarbonSource__gluconateVSglucose.csv	mrna	SYAN	baseMgAllMg	baseNaAllNa	Exp	batchNumberPLUScarbonSource	gluconateVSglucose
411	411	ECB_00417	4.09747179695741	0.143712302261833	0.398027742124915	0.361061019251092	0.718053832528926	0.923613118209448	ybaM	1	mrna	Exp	carbonSource	gluconate	glucose	resDf_mrna_trT_set00_StcAllEx_SYAN_baseMgAllMg_baseNaAllNa_Exp_noMatchFilter_p1Sf_noNorm__batchNumberPLUScarbonSource__gluconateVSglucose.csv	mrna	SYAN	baseMgAllMg	baseNaAllNa	Exp	batchNumberPLUScarbonSource	gluconateVSglucose
412	412	ECB_00418	11.2629731129667	0.107371133213969	0.337491817767171	0.31814440398683	0.750375402524196	0.930567109476809	priC	1	mrna	Exp	carbonSource	gluconate	glucose	resDf_mrna_trT_set00_StcAllEx_SYAN_baseMgAllMg_baseNaAllNa_Exp_noMatchFilter_p1Sf_noNorm__batchNumberPLUScarbonSource__gluconateVSglucose.csv	mrna	SYAN	baseMgAllMg	baseNaAllNa	Exp	batchNumberPLUScarbonSource	gluconateVSglucose
413	413	ECB_00419	8.7856944675199	-0.748265997756319	0.618570275167986	-1.20967015033678	0.226405488162048	0.622648085520961	ybaN	-1	mrna	Exp	carbonSource	gluconate	glucose	resDf_mrna_trT_set00_StcAllEx_SYAN_baseMgAllMg_baseNaAllNa_Exp_noMatchFilter_p1Sf_noNorm__batchNumberPLUScarbonSource__gluconateVSglucose.csv	mrna	SYAN	baseMgAllMg	baseNaAllNa	Exp	batchNumberPLUScarbonSource	gluconateVSglucose
414	414	ECB_00420	6.89836650953284	-0.690795537794228	0.741025704191804	-0.932215352161961	0.351225243051465	0.734709737687487	apt	-1	mrna	Exp	carbonSource	gluconate	glucose	resDf_mrna_trT_set00_StcAllEx_SYAN_baseMgAllMg_baseNaAllNa_Exp_noMatchFilter_p1Sf_noNorm__batchNumberPLUScarbonSource__gluconateVSglucose.csv	mrna	SYAN	baseMgAllMg	baseNaAllNa	Exp	batchNumberPLUScarbonSource	gluconateVSglucose
415	415	ECB_00421	71.5486788827034	0.0413956921881841	0.4701528118923	0.0880473138543447	0.929839071117235	0.982962765387028	dnaX	1	mrna	Exp	carbonSource	gluconate	glucose	resDf_mrna_trT_set00_StcAllEx_SYAN_baseMgAllMg_baseNaAllNa_Exp_noMatchFilter_p1Sf_noNorm__batchNumberPLUScarbonSource__gluconateVSglucose.csv	mrna	SYAN	baseMgAllMg	baseNaAllNa	Exp	batchNumberPLUScarbonSource	gluconateVSglucose
416	416	ECB_00422	57.4635860337655	0.101501508538497	0.419996676012112	0.241672171080635	0.809034194705959	0.947741438206475	ybaB	1	mrna	Exp	carbonSource	gluconate	glucose	resDf_mrna_trT_set00_StcAllEx_SYAN_baseMgAllMg_baseNaAllNa_Exp_noMatchFilter_p1Sf_noNorm__batchNumberPLUScarbonSource__gluconateVSglucose.csv	mrna	SYAN	baseMgAllMg	baseNaAllNa	Exp	batchNumberPLUScarbonSource	gluconateVSglucose
417	417	ECB_00423	83.0589263807812	0.72523676603103	0.57708854928395	1.2567166112218	0.208856270887832	0.608085956832713	recR	1	mrna	Exp	carbonSource	gluconate	glucose	resDf_mrna_trT_set00_StcAllEx_SYAN_baseMgAllMg_baseNaAllNa_Exp_noMatchFilter_p1Sf_noNorm__batchNumberPLUScarbonSource__gluconateVSglucose.csv	mrna	SYAN	baseMgAllMg	baseNaAllNa	Exp	batchNumberPLUScarbonSource	gluconateVSglucose
418	418	ECB_00424	164.978259481435	-0.0828896123324162	0.383804879954962	-0.215968104267311	0.82901260995741	0.95551044689914	htpG	-1	mrna	Exp	carbonSource	gluconate	glucose	resDf_mrna_trT_set00_StcAllEx_SYAN_baseMgAllMg_baseNaAllNa_Exp_noMatchFilter_p1Sf_noNorm__batchNumberPLUScarbonSource__gluconateVSglucose.csv	mrna	SYAN	baseMgAllMg	baseNaAllNa	Exp	batchNumberPLUScarbonSource	gluconateVSglucose
419	419	ECB_00425	94.7540918969719	0.373604247374065	0.564686955082239	0.661613030036535	0.508219254686901	0.832162160988188	adk	1	mrna	Exp	carbonSource	gluconate	glucose	resDf_mrna_trT_set00_StcAllEx_SYAN_baseMgAllMg_baseNaAllNa_Exp_noMatchFilter_p1Sf_noNorm__batchNumberPLUScarbonSource__gluconateVSglucose.csv	mrna	SYAN	baseMgAllMg	baseNaAllNa	Exp	batchNumberPLUScarbonSource	gluconateVSglucose
420	420	ECB_00426	9.06210344693474	-0.175630773924075	0.409256338238065	-0.429146130467282	0.667816883081238	0.902512912279118	hemH	-1	mrna	Exp	carbonSource	gluconate	glucose	resDf_mrna_trT_set00_StcAllEx_SYAN_baseMgAllMg_baseNaAllNa_Exp_noMatchFilter_p1Sf_noNorm__batchNumberPLUScarbonSource__gluconateVSglucose.csv	mrna	SYAN	baseMgAllMg	baseNaAllNa	Exp	batchNumberPLUScarbonSource	gluconateVSglucose
421	421	ECB_00427	6.75176239732214	-0.310753973276203	0.499544867027069	-0.622074199512021	0.533893079192937	0.847190464892972	aes	-1	mrna	Exp	carbonSource	gluconate	glucose	resDf_mrna_trT_set00_StcAllEx_SYAN_baseMgAllMg_baseNaAllNa_Exp_noMatchFilter_p1Sf_noNorm__batchNumberPLUScarbonSource__gluconateVSglucose.csv	mrna	SYAN	baseMgAllMg	baseNaAllNa	Exp	batchNumberPLUScarbonSource	gluconateVSglucose
422	422	ECB_00428	13.3323202746693	-0.0765651112255801	0.562416435807681	-0.136135977455256	0.891713786376946	0.976073027769259	gsk	-1	mrna	Exp	carbonSource	gluconate	glucose	resDf_mrna_trT_set00_StcAllEx_SYAN_baseMgAllMg_baseNaAllNa_Exp_noMatchFilter_p1Sf_noNorm__batchNumberPLUScarbonSource__gluconateVSglucose.csv	mrna	SYAN	baseMgAllMg	baseNaAllNa	Exp	batchNumberPLUScarbonSource	gluconateVSglucose
423	423	ECB_00429	27.6144467790622	0.645745201077478	0.439749294563697	1.46843942460025	0.141984899174526	0.517118433524933	ybaL	1	mrna	Exp	carbonSource	gluconate	glucose	resDf_mrna_trT_set00_StcAllEx_SYAN_baseMgAllMg_baseNaAllNa_Exp_noMatchFilter_p1Sf_noNorm__batchNumberPLUScarbonSource__gluconateVSglucose.csv	mrna	SYAN	baseMgAllMg	baseNaAllNa	Exp	batchNumberPLUScarbonSource	gluconateVSglucose
424	424	ECB_00430	5.97197055931655	0.659238248634776	0.420748799966519	1.566821458997	0.11715643004592	0.480670276079958	fsr	1	mrna	Exp	carbonSource	gluconate	glucose	resDf_mrna_trT_set00_StcAllEx_SYAN_baseMgAllMg_baseNaAllNa_Exp_noMatchFilter_p1Sf_noNorm__batchNumberPLUScarbonSource__gluconateVSglucose.csv	mrna	SYAN	baseMgAllMg	baseNaAllNa	Exp	batchNumberPLUScarbonSource	gluconateVSglucose
425	425	ECB_00431	45.4995275757348	-0.518374198982927	0.294770327737497	-1.75856980911782	0.078650604699928	0.406990238117349	ushA	-1	mrna	Exp	carbonSource	gluconate	glucose	resDf_mrna_trT_set00_StcAllEx_SYAN_baseMgAllMg_baseNaAllNa_Exp_noMatchFilter_p1Sf_noNorm__batchNumberPLUScarbonSource__gluconateVSglucose.csv	mrna	SYAN	baseMgAllMg	baseNaAllNa	Exp	batchNumberPLUScarbonSource	gluconateVSglucose
426	426	ECB_00432	2.74440223082257	-0.735816362601741	0.609490815682657	-1.20726406972613	0.227330463227036	0.622648085520961	ybaK	-1	mrna	Exp	carbonSource	gluconate	glucose	resDf_mrna_trT_set00_StcAllEx_SYAN_baseMgAllMg_baseNaAllNa_Exp_noMatchFilter_p1Sf_noNorm__batchNumberPLUScarbonSource__gluconateVSglucose.csv	mrna	SYAN	baseMgAllMg	baseNaAllNa	Exp	batchNumberPLUScarbonSource	gluconateVSglucose
427	427	ECB_00433	22.7239505032613	0.182708924335116	0.339328654958945	0.538442367495376	0.590271683344038	0.869008455023319	ybaP	1	mrna	Exp	carbonSource	gluconate	glucose	resDf_mrna_trT_set00_StcAllEx_SYAN_baseMgAllMg_baseNaAllNa_Exp_noMatchFilter_p1Sf_noNorm__batchNumberPLUScarbonSource__gluconateVSglucose.csv	mrna	SYAN	baseMgAllMg	baseNaAllNa	Exp	batchNumberPLUScarbonSource	gluconateVSglucose
428	428	ECB_00434	15.0714642092742	-0.278560231121132	0.360864905113524	-0.771923861738508	0.440159523651871	0.803736082992367	ybaQ	-1	mrna	Exp	carbonSource	gluconate	glucose	resDf_mrna_trT_set00_StcAllEx_SYAN_baseMgAllMg_baseNaAllNa_Exp_noMatchFilter_p1Sf_noNorm__batchNumberPLUScarbonSource__gluconateVSglucose.csv	mrna	SYAN	baseMgAllMg	baseNaAllNa	Exp	batchNumberPLUScarbonSource	gluconateVSglucose
429	429	ECB_00435	707.094564293857	1.58426831226827	0.724993004605306	2.1852187568772	0.0288728108805417	0.280857593986756	copA	1	mrna	Exp	carbonSource	gluconate	glucose	resDf_mrna_trT_set00_StcAllEx_SYAN_baseMgAllMg_baseNaAllNa_Exp_noMatchFilter_p1Sf_noNorm__batchNumberPLUScarbonSource__gluconateVSglucose.csv	mrna	SYAN	baseMgAllMg	baseNaAllNa	Exp	batchNumberPLUScarbonSource	gluconateVSglucose
430	430	ECB_00436	0.56532135253107	-0.271375961868424	0.833915499505025	-0.325423813359388	0.744860335032108	NA	ybaS	-1	mrna	Exp	carbonSource	gluconate	glucose	resDf_mrna_trT_set00_StcAllEx_SYAN_baseMgAllMg_baseNaAllNa_Exp_noMatchFilter_p1Sf_noNorm__batchNumberPLUScarbonSource__gluconateVSglucose.csv	mrna	SYAN	baseMgAllMg	baseNaAllNa	Exp	batchNumberPLUScarbonSource	gluconateVSglucose
431	431	ECB_00437	1.14047749572346	-0.13742593435449	0.735055910324571	-0.186959838597595	0.851692121819911	NA	ybaT	-1	mrna	Exp	carbonSource	gluconate	glucose	resDf_mrna_trT_set00_StcAllEx_SYAN_baseMgAllMg_baseNaAllNa_Exp_noMatchFilter_p1Sf_noNorm__batchNumberPLUScarbonSource__gluconateVSglucose.csv	mrna	SYAN	baseMgAllMg	baseNaAllNa	Exp	batchNumberPLUScarbonSource	gluconateVSglucose
432	432	ECB_00438	68.3794579229985	-0.224978472608201	0.39272037441713	-0.57287191412493	0.566731422411354	0.857300400525979	cueR	-1	mrna	Exp	carbonSource	gluconate	glucose	resDf_mrna_trT_set00_StcAllEx_SYAN_baseMgAllMg_baseNaAllNa_Exp_noMatchFilter_p1Sf_noNorm__batchNumberPLUScarbonSource__gluconateVSglucose.csv	mrna	SYAN	baseMgAllMg	baseNaAllNa	Exp	batchNumberPLUScarbonSource	gluconateVSglucose
433	433	ECB_00439	7.75801065432834	0.144538434163547	0.477462580874066	0.302722014150193	0.762101719645018	0.932569981476837	ybbJ	1	mrna	Exp	carbonSource	gluconate	glucose	resDf_mrna_trT_set00_StcAllEx_SYAN_baseMgAllMg_baseNaAllNa_Exp_noMatchFilter_p1Sf_noNorm__batchNumberPLUScarbonSource__gluconateVSglucose.csv	mrna	SYAN	baseMgAllMg	baseNaAllNa	Exp	batchNumberPLUScarbonSource	gluconateVSglucose
434	434	ECB_00440	47.1719261832123	0.477625661515763	0.456558905639879	1.04614247058955	0.295495259238697	0.686244284396691	ybbK	1	mrna	Exp	carbonSource	gluconate	glucose	resDf_mrna_trT_set00_StcAllEx_SYAN_baseMgAllMg_baseNaAllNa_Exp_noMatchFilter_p1Sf_noNorm__batchNumberPLUScarbonSource__gluconateVSglucose.csv	mrna	SYAN	baseMgAllMg	baseNaAllNa	Exp	batchNumberPLUScarbonSource	gluconateVSglucose
435	435	ECB_00441	3.41841947373606	0.490263120633179	0.414647790439952	1.18236038376811	0.237062735388173	0.633950811472008	ybbL	1	mrna	Exp	carbonSource	gluconate	glucose	resDf_mrna_trT_set00_StcAllEx_SYAN_baseMgAllMg_baseNaAllNa_Exp_noMatchFilter_p1Sf_noNorm__batchNumberPLUScarbonSource__gluconateVSglucose.csv	mrna	SYAN	baseMgAllMg	baseNaAllNa	Exp	batchNumberPLUScarbonSource	gluconateVSglucose
436	436	ECB_00442	1.75473264878533	0.361009514838405	0.593785580545179	0.607979591735701	0.543201009488958	NA	ybbM	1	mrna	Exp	carbonSource	gluconate	glucose	resDf_mrna_trT_set00_StcAllEx_SYAN_baseMgAllMg_baseNaAllNa_Exp_noMatchFilter_p1Sf_noNorm__batchNumberPLUScarbonSource__gluconateVSglucose.csv	mrna	SYAN	baseMgAllMg	baseNaAllNa	Exp	batchNumberPLUScarbonSource	gluconateVSglucose
437	437	ECB_00443	35.7838841999278	0.0512869608241183	0.333694354738094	0.153694421544445	0.877850683482631	0.97488653498555	ybbN	1	mrna	Exp	carbonSource	gluconate	glucose	resDf_mrna_trT_set00_StcAllEx_SYAN_baseMgAllMg_baseNaAllNa_Exp_noMatchFilter_p1Sf_noNorm__batchNumberPLUScarbonSource__gluconateVSglucose.csv	mrna	SYAN	baseMgAllMg	baseNaAllNa	Exp	batchNumberPLUScarbonSource	gluconateVSglucose
438	438	ECB_00444	20.045093732678	0.0581158271406805	0.346017665452806	0.167956243114434	0.866617702917447	0.97391433044341	ybbO	1	mrna	Exp	carbonSource	gluconate	glucose	resDf_mrna_trT_set00_StcAllEx_SYAN_baseMgAllMg_baseNaAllNa_Exp_noMatchFilter_p1Sf_noNorm__batchNumberPLUScarbonSource__gluconateVSglucose.csv	mrna	SYAN	baseMgAllMg	baseNaAllNa	Exp	batchNumberPLUScarbonSource	gluconateVSglucose
439	439	ECB_00445	17.06056626653	-0.0278929121379401	0.470598493137286	-0.0592711463056109	0.952736142610829	0.98827559239527	tesA	-1	mrna	Exp	carbonSource	gluconate	glucose	resDf_mrna_trT_set00_StcAllEx_SYAN_baseMgAllMg_baseNaAllNa_Exp_noMatchFilter_p1Sf_noNorm__batchNumberPLUScarbonSource__gluconateVSglucose.csv	mrna	SYAN	baseMgAllMg	baseNaAllNa	Exp	batchNumberPLUScarbonSource	gluconateVSglucose
440	440	ECB_00446	6.90313487134561	-0.345025817832793	0.426302546282337	-0.809344961323043	0.418316751093538	0.790294313227225	ybbA	-1	mrna	Exp	carbonSource	gluconate	glucose	resDf_mrna_trT_set00_StcAllEx_SYAN_baseMgAllMg_baseNaAllNa_Exp_noMatchFilter_p1Sf_noNorm__batchNumberPLUScarbonSource__gluconateVSglucose.csv	mrna	SYAN	baseMgAllMg	baseNaAllNa	Exp	batchNumberPLUScarbonSource	gluconateVSglucose
441	441	ECB_00447	13.2453319042172	-0.637775349002138	0.404933985420887	-1.57501067325638	0.115253980939358	0.480657799382308	ybbP	-1	mrna	Exp	carbonSource	gluconate	glucose	resDf_mrna_trT_set00_StcAllEx_SYAN_baseMgAllMg_baseNaAllNa_Exp_noMatchFilter_p1Sf_noNorm__batchNumberPLUScarbonSource__gluconateVSglucose.csv	mrna	SYAN	baseMgAllMg	baseNaAllNa	Exp	batchNumberPLUScarbonSource	gluconateVSglucose
442	442	ECB_00448	9.24729502813607	0.0388269963523314	0.321570299799432	0.120741860727027	0.903895501462471	0.978586683667414	rhsD	1	mrna	Exp	carbonSource	gluconate	glucose	resDf_mrna_trT_set00_StcAllEx_SYAN_baseMgAllMg_baseNaAllNa_Exp_noMatchFilter_p1Sf_noNorm__batchNumberPLUScarbonSource__gluconateVSglucose.csv	mrna	SYAN	baseMgAllMg	baseNaAllNa	Exp	batchNumberPLUScarbonSource	gluconateVSglucose
443	443	ECB_00449	2.3920210235886	-0.427465632552086	0.647981967026432	-0.659687544259467	0.509454361490483	NA	ybbC	-1	mrna	Exp	carbonSource	gluconate	glucose	resDf_mrna_trT_set00_StcAllEx_SYAN_baseMgAllMg_baseNaAllNa_Exp_noMatchFilter_p1Sf_noNorm__batchNumberPLUScarbonSource__gluconateVSglucose.csv	mrna	SYAN	baseMgAllMg	baseNaAllNa	Exp	batchNumberPLUScarbonSource	gluconateVSglucose
444	444	ECB_00450	0.636374709536717	-0.244733218212081	0.777662106716054	-0.314703797572896	0.752986560617135	NA	ylbH	-1	mrna	Exp	carbonSource	gluconate	glucose	resDf_mrna_trT_set00_StcAllEx_SYAN_baseMgAllMg_baseNaAllNa_Exp_noMatchFilter_p1Sf_noNorm__batchNumberPLUScarbonSource__gluconateVSglucose.csv	mrna	SYAN	baseMgAllMg	baseNaAllNa	Exp	batchNumberPLUScarbonSource	gluconateVSglucose
445	445	ECB_00451	0.00548837647761733	-0.00306091918984958	0.538675139330243	-0.00568231010930883	0.995466196892497	NA	ybbD	-1	mrna	Exp	carbonSource	gluconate	glucose	resDf_mrna_trT_set00_StcAllEx_SYAN_baseMgAllMg_baseNaAllNa_Exp_noMatchFilter_p1Sf_noNorm__batchNumberPLUScarbonSource__gluconateVSglucose.csv	mrna	SYAN	baseMgAllMg	baseNaAllNa	Exp	batchNumberPLUScarbonSource	gluconateVSglucose
446	446	ECB_00452	3.46548421642297	0.0335456714330242	0.485839403809984	0.0690468314631479	0.944952342303948	0.985868353511961	ylbG	1	mrna	Exp	carbonSource	gluconate	glucose	resDf_mrna_trT_set00_StcAllEx_SYAN_baseMgAllMg_baseNaAllNa_Exp_noMatchFilter_p1Sf_noNorm__batchNumberPLUScarbonSource__gluconateVSglucose.csv	mrna	SYAN	baseMgAllMg	baseNaAllNa	Exp	batchNumberPLUScarbonSource	gluconateVSglucose
447	447	ECB_00453	2.69921782719194	-0.550216965765902	0.578685343785546	-0.950805082027108	0.341703332297545	0.726667643696864	ybbB	-1	mrna	Exp	carbonSource	gluconate	glucose	resDf_mrna_trT_set00_StcAllEx_SYAN_baseMgAllMg_baseNaAllNa_Exp_noMatchFilter_p1Sf_noNorm__batchNumberPLUScarbonSource__gluconateVSglucose.csv	mrna	SYAN	baseMgAllMg	baseNaAllNa	Exp	batchNumberPLUScarbonSource	gluconateVSglucose
448	448	ECB_00454	1.42887834999976	-0.517725679626553	0.785584935105651	-0.659032087417671	0.5098751639115	NA	ybbS	-1	mrna	Exp	carbonSource	gluconate	glucose	resDf_mrna_trT_set00_StcAllEx_SYAN_baseMgAllMg_baseNaAllNa_Exp_noMatchFilter_p1Sf_noNorm__batchNumberPLUScarbonSource__gluconateVSglucose.csv	mrna	SYAN	baseMgAllMg	baseNaAllNa	Exp	batchNumberPLUScarbonSource	gluconateVSglucose
449	449	ECB_00455	1.54121865365958	-0.286350432492646	0.847239720006389	-0.337980415378172	0.735377946504977	NA	allA	-1	mrna	Exp	carbonSource	gluconate	glucose	resDf_mrna_trT_set00_StcAllEx_SYAN_baseMgAllMg_baseNaAllNa_Exp_noMatchFilter_p1Sf_noNorm__batchNumberPLUScarbonSource__gluconateVSglucose.csv	mrna	SYAN	baseMgAllMg	baseNaAllNa	Exp	batchNumberPLUScarbonSource	gluconateVSglucose
450	450	ECB_00456	186.603757625859	-0.438542785400146	0.464273712207455	-0.944578109570392	0.344874307118319	0.729855668433103	allR	-1	mrna	Exp	carbonSource	gluconate	glucose	resDf_mrna_trT_set00_StcAllEx_SYAN_baseMgAllMg_baseNaAllNa_Exp_noMatchFilter_p1Sf_noNorm__batchNumberPLUScarbonSource__gluconateVSglucose.csv	mrna	SYAN	baseMgAllMg	baseNaAllNa	Exp	batchNumberPLUScarbonSource	gluconateVSglucose
451	451	ECB_00457	10.3408114335495	-1.05169266917447	0.794203726759393	-1.32421019159117	NA	NA	gcl	-1	mrna	Exp	carbonSource	gluconate	glucose	resDf_mrna_trT_set00_StcAllEx_SYAN_baseMgAllMg_baseNaAllNa_Exp_noMatchFilter_p1Sf_noNorm__batchNumberPLUScarbonSource__gluconateVSglucose.csv	mrna	SYAN	baseMgAllMg	baseNaAllNa	Exp	batchNumberPLUScarbonSource	gluconateVSglucose
452	452	ECB_00458	3.03244403194153	-0.674360766181519	0.835122408275132	-0.807499307286399	NA	NA	hyi	-1	mrna	Exp	carbonSource	gluconate	glucose	resDf_mrna_trT_set00_StcAllEx_SYAN_baseMgAllMg_baseNaAllNa_Exp_noMatchFilter_p1Sf_noNorm__batchNumberPLUScarbonSource__gluconateVSglucose.csv	mrna	SYAN	baseMgAllMg	baseNaAllNa	Exp	batchNumberPLUScarbonSource	gluconateVSglucose
453	453	ECB_00459	4.00479667951796	-0.802928833020794	0.859628624244128	-0.934041527208113	NA	NA	glxR	-1	mrna	Exp	carbonSource	gluconate	glucose	resDf_mrna_trT_set00_StcAllEx_SYAN_baseMgAllMg_baseNaAllNa_Exp_noMatchFilter_p1Sf_noNorm__batchNumberPLUScarbonSource__gluconateVSglucose.csv	mrna	SYAN	baseMgAllMg	baseNaAllNa	Exp	batchNumberPLUScarbonSource	gluconateVSglucose
454	454	ECB_00460	0.0137092834247073	-0.00885580267266948	0.538677541710114	-0.0164398958318466	0.986883451772521	NA	ybbV	-1	mrna	Exp	carbonSource	gluconate	glucose	resDf_mrna_trT_set00_StcAllEx_SYAN_baseMgAllMg_baseNaAllNa_Exp_noMatchFilter_p1Sf_noNorm__batchNumberPLUScarbonSource__gluconateVSglucose.csv	mrna	SYAN	baseMgAllMg	baseNaAllNa	Exp	batchNumberPLUScarbonSource	gluconateVSglucose
455	455	ECB_00461	1.00565692769741	-0.34220394448728	0.832490714413164	-0.411060374082977	0.681028265214736	NA	allP	-1	mrna	Exp	carbonSource	gluconate	glucose	resDf_mrna_trT_set00_StcAllEx_SYAN_baseMgAllMg_baseNaAllNa_Exp_noMatchFilter_p1Sf_noNorm__batchNumberPLUScarbonSource__gluconateVSglucose.csv	mrna	SYAN	baseMgAllMg	baseNaAllNa	Exp	batchNumberPLUScarbonSource	gluconateVSglucose
456	456	ECB_00462	10.5998281142797	-0.608059442902626	0.812411733772728	-0.748462162257162	0.454181439741741	0.811349509996656	allB	-1	mrna	Exp	carbonSource	gluconate	glucose	resDf_mrna_trT_set00_StcAllEx_SYAN_baseMgAllMg_baseNaAllNa_Exp_noMatchFilter_p1Sf_noNorm__batchNumberPLUScarbonSource__gluconateVSglucose.csv	mrna	SYAN	baseMgAllMg	baseNaAllNa	Exp	batchNumberPLUScarbonSource	gluconateVSglucose
457	457	ECB_00463	0.527971427457379	0.300038019053453	0.758208649154284	0.39571959432027	0.692311898840741	NA	ybbY	1	mrna	Exp	carbonSource	gluconate	glucose	resDf_mrna_trT_set00_StcAllEx_SYAN_baseMgAllMg_baseNaAllNa_Exp_noMatchFilter_p1Sf_noNorm__batchNumberPLUScarbonSource__gluconateVSglucose.csv	mrna	SYAN	baseMgAllMg	baseNaAllNa	Exp	batchNumberPLUScarbonSource	gluconateVSglucose
458	458	ECB_00464	1.06255315353996	-0.584813801492695	0.71078707086128	-0.822769329194551	0.410639181328878	NA	glxK	-1	mrna	Exp	carbonSource	gluconate	glucose	resDf_mrna_trT_set00_StcAllEx_SYAN_baseMgAllMg_baseNaAllNa_Exp_noMatchFilter_p1Sf_noNorm__batchNumberPLUScarbonSource__gluconateVSglucose.csv	mrna	SYAN	baseMgAllMg	baseNaAllNa	Exp	batchNumberPLUScarbonSource	gluconateVSglucose
459	459	ECB_00465	3.85727617374948	0.309058028818143	0.531856979669909	0.581092362480524	0.561178205812965	0.85704198369274	ylbA	1	mrna	Exp	carbonSource	gluconate	glucose	resDf_mrna_trT_set00_StcAllEx_SYAN_baseMgAllMg_baseNaAllNa_Exp_noMatchFilter_p1Sf_noNorm__batchNumberPLUScarbonSource__gluconateVSglucose.csv	mrna	SYAN	baseMgAllMg	baseNaAllNa	Exp	batchNumberPLUScarbonSource	gluconateVSglucose
460	460	ECB_00466	3.7125579703982	-0.514504350835768	0.494335278854913	-1.04080038962134	0.297968199202905	0.686572850607343	allC	-1	mrna	Exp	carbonSource	gluconate	glucose	resDf_mrna_trT_set00_StcAllEx_SYAN_baseMgAllMg_baseNaAllNa_Exp_noMatchFilter_p1Sf_noNorm__batchNumberPLUScarbonSource__gluconateVSglucose.csv	mrna	SYAN	baseMgAllMg	baseNaAllNa	Exp	batchNumberPLUScarbonSource	gluconateVSglucose
461	461	ECB_00467	0.4263498625061	0.202215669979174	0.814330902142463	0.248321253003116	0.803885856368242	NA	allD	1	mrna	Exp	carbonSource	gluconate	glucose	resDf_mrna_trT_set00_StcAllEx_SYAN_baseMgAllMg_baseNaAllNa_Exp_noMatchFilter_p1Sf_noNorm__batchNumberPLUScarbonSource__gluconateVSglucose.csv	mrna	SYAN	baseMgAllMg	baseNaAllNa	Exp	batchNumberPLUScarbonSource	gluconateVSglucose
462	462	ECB_00468	0.206851382893004	0.80931045981791	0.846164876932619	0.956445347568305	0.338847283448643	NA	fdrA	1	mrna	Exp	carbonSource	gluconate	glucose	resDf_mrna_trT_set00_StcAllEx_SYAN_baseMgAllMg_baseNaAllNa_Exp_noMatchFilter_p1Sf_noNorm__batchNumberPLUScarbonSource__gluconateVSglucose.csv	mrna	SYAN	baseMgAllMg	baseNaAllNa	Exp	batchNumberPLUScarbonSource	gluconateVSglucose
463	463	ECB_00469	0.44895608731415	-1.08711318219022	0.810275420551759	-1.34165884169354	0.179706637923575	NA	ylbE	-1	mrna	Exp	carbonSource	gluconate	glucose	resDf_mrna_trT_set00_StcAllEx_SYAN_baseMgAllMg_baseNaAllNa_Exp_noMatchFilter_p1Sf_noNorm__batchNumberPLUScarbonSource__gluconateVSglucose.csv	mrna	SYAN	baseMgAllMg	baseNaAllNa	Exp	batchNumberPLUScarbonSource	gluconateVSglucose
464	464	ECB_00470	0.284412354225997	-0.219858578051756	0.806786684744715	-0.272511411267681	0.785228818259753	NA	ylbF	-1	mrna	Exp	carbonSource	gluconate	glucose	resDf_mrna_trT_set00_StcAllEx_SYAN_baseMgAllMg_baseNaAllNa_Exp_noMatchFilter_p1Sf_noNorm__batchNumberPLUScarbonSource__gluconateVSglucose.csv	mrna	SYAN	baseMgAllMg	baseNaAllNa	Exp	batchNumberPLUScarbonSource	gluconateVSglucose
465	465	ECB_00471	0.442166047753764	-0.773305576410373	0.828996416917869	-0.93282137368633	0.350912203701629	NA	arcC	-1	mrna	Exp	carbonSource	gluconate	glucose	resDf_mrna_trT_set00_StcAllEx_SYAN_baseMgAllMg_baseNaAllNa_Exp_noMatchFilter_p1Sf_noNorm__batchNumberPLUScarbonSource__gluconateVSglucose.csv	mrna	SYAN	baseMgAllMg	baseNaAllNa	Exp	batchNumberPLUScarbonSource	gluconateVSglucose
466	466	ECB_00472	31.8865543636027	0.521980194937344	0.692778954036607	0.75345850490395	0.451174437478623	0.809528823077652	purK	1	mrna	Exp	carbonSource	gluconate	glucose	resDf_mrna_trT_set00_StcAllEx_SYAN_baseMgAllMg_baseNaAllNa_Exp_noMatchFilter_p1Sf_noNorm__batchNumberPLUScarbonSource__gluconateVSglucose.csv	mrna	SYAN	baseMgAllMg	baseNaAllNa	Exp	batchNumberPLUScarbonSource	gluconateVSglucose
467	467	ECB_00473	3.47243685702671	-0.200401995243197	0.800782406014924	-0.250257740102574	0.802388035297634	0.946322650494761	purE	-1	mrna	Exp	carbonSource	gluconate	glucose	resDf_mrna_trT_set00_StcAllEx_SYAN_baseMgAllMg_baseNaAllNa_Exp_noMatchFilter_p1Sf_noNorm__batchNumberPLUScarbonSource__gluconateVSglucose.csv	mrna	SYAN	baseMgAllMg	baseNaAllNa	Exp	batchNumberPLUScarbonSource	gluconateVSglucose
468	468	ECB_00474	12.6705100124996	0.987725458948605	0.437904546561554	2.2555725139286	0.0240974161998785	0.262325181499412	ybbF	1	mrna	Exp	carbonSource	gluconate	glucose	resDf_mrna_trT_set00_StcAllEx_SYAN_baseMgAllMg_baseNaAllNa_Exp_noMatchFilter_p1Sf_noNorm__batchNumberPLUScarbonSource__gluconateVSglucose.csv	mrna	SYAN	baseMgAllMg	baseNaAllNa	Exp	batchNumberPLUScarbonSource	gluconateVSglucose
469	469	ECB_00475	235.549571437723	0.184920323565446	0.368026066351623	0.502465288392827	0.615340263506431	0.881908286661443	ppiB	1	mrna	Exp	carbonSource	gluconate	glucose	resDf_mrna_trT_set00_StcAllEx_SYAN_baseMgAllMg_baseNaAllNa_Exp_noMatchFilter_p1Sf_noNorm__batchNumberPLUScarbonSource__gluconateVSglucose.csv	mrna	SYAN	baseMgAllMg	baseNaAllNa	Exp	batchNumberPLUScarbonSource	gluconateVSglucose
470	470	ECB_00476	49.3138917462817	-0.150327393253165	0.434226901511424	-0.346195486115477	0.72919580679069	0.925481690487456	cysS	-1	mrna	Exp	carbonSource	gluconate	glucose	resDf_mrna_trT_set00_StcAllEx_SYAN_baseMgAllMg_baseNaAllNa_Exp_noMatchFilter_p1Sf_noNorm__batchNumberPLUScarbonSource__gluconateVSglucose.csv	mrna	SYAN	baseMgAllMg	baseNaAllNa	Exp	batchNumberPLUScarbonSource	gluconateVSglucose
471	471	ECB_00477	0.947289209433577	-0.608759209699868	0.780709522413065	-0.77975122913613	0.435537318410516	NA	ybcI	-1	mrna	Exp	carbonSource	gluconate	glucose	resDf_mrna_trT_set00_StcAllEx_SYAN_baseMgAllMg_baseNaAllNa_Exp_noMatchFilter_p1Sf_noNorm__batchNumberPLUScarbonSource__gluconateVSglucose.csv	mrna	SYAN	baseMgAllMg	baseNaAllNa	Exp	batchNumberPLUScarbonSource	gluconateVSglucose
472	472	ECB_00478	12.6386336264586	-0.0415343760041719	0.364669028707375	-0.113896088602306	0.909320166234194	0.979240216952237	ybcJ	-1	mrna	Exp	carbonSource	gluconate	glucose	resDf_mrna_trT_set00_StcAllEx_SYAN_baseMgAllMg_baseNaAllNa_Exp_noMatchFilter_p1Sf_noNorm__batchNumberPLUScarbonSource__gluconateVSglucose.csv	mrna	SYAN	baseMgAllMg	baseNaAllNa	Exp	batchNumberPLUScarbonSource	gluconateVSglucose
473	473	ECB_00479	31.6792978045876	0.349773499944271	0.419818482162993	0.833154124473424	0.404757811683553	0.783965949768432	folD	1	mrna	Exp	carbonSource	gluconate	glucose	resDf_mrna_trT_set00_StcAllEx_SYAN_baseMgAllMg_baseNaAllNa_Exp_noMatchFilter_p1Sf_noNorm__batchNumberPLUScarbonSource__gluconateVSglucose.csv	mrna	SYAN	baseMgAllMg	baseNaAllNa	Exp	batchNumberPLUScarbonSource	gluconateVSglucose
474	474	ECB_00480	0.128734918623746	0.176576064544379	0.84846840238667	0.208111538447025	0.835141878021786	NA	sfmA	1	mrna	Exp	carbonSource	gluconate	glucose	resDf_mrna_trT_set00_StcAllEx_SYAN_baseMgAllMg_baseNaAllNa_Exp_noMatchFilter_p1Sf_noNorm__batchNumberPLUScarbonSource__gluconateVSglucose.csv	mrna	SYAN	baseMgAllMg	baseNaAllNa	Exp	batchNumberPLUScarbonSource	gluconateVSglucose
475	475	ECB_00481	0.0246214396846644	0.0141095134091946	0.538677527876775	0.0261928754756264	0.979103498481345	NA	sfmC	1	mrna	Exp	carbonSource	gluconate	glucose	resDf_mrna_trT_set00_StcAllEx_SYAN_baseMgAllMg_baseNaAllNa_Exp_noMatchFilter_p1Sf_noNorm__batchNumberPLUScarbonSource__gluconateVSglucose.csv	mrna	SYAN	baseMgAllMg	baseNaAllNa	Exp	batchNumberPLUScarbonSource	gluconateVSglucose
476	476	ECB_00482	0.932356405700497	0.250489772769482	0.745485327098788	0.336008991275945	0.736864086223179	NA	sfmD	1	mrna	Exp	carbonSource	gluconate	glucose	resDf_mrna_trT_set00_StcAllEx_SYAN_baseMgAllMg_baseNaAllNa_Exp_noMatchFilter_p1Sf_noNorm__batchNumberPLUScarbonSource__gluconateVSglucose.csv	mrna	SYAN	baseMgAllMg	baseNaAllNa	Exp	batchNumberPLUScarbonSource	gluconateVSglucose
477	477	ECB_00483	0.0697788819033325	0.00864476685603637	0.538680599805685	0.0160480382236798	0.987196067658965	NA	sfmH	1	mrna	Exp	carbonSource	gluconate	glucose	resDf_mrna_trT_set00_StcAllEx_SYAN_baseMgAllMg_baseNaAllNa_Exp_noMatchFilter_p1Sf_noNorm__batchNumberPLUScarbonSource__gluconateVSglucose.csv	mrna	SYAN	baseMgAllMg	baseNaAllNa	Exp	batchNumberPLUScarbonSource	gluconateVSglucose
478	478	ECB_00484	1.32455081236219	-0.281820158475277	0.688348333456349	-0.409415037093495	0.682235106316341	NA	sfmF	-1	mrna	Exp	carbonSource	gluconate	glucose	resDf_mrna_trT_set00_StcAllEx_SYAN_baseMgAllMg_baseNaAllNa_Exp_noMatchFilter_p1Sf_noNorm__batchNumberPLUScarbonSource__gluconateVSglucose.csv	mrna	SYAN	baseMgAllMg	baseNaAllNa	Exp	batchNumberPLUScarbonSource	gluconateVSglucose
479	479	ECB_00485	0.0428337281683351	-0.0279182002493892	0.698425631082598	-0.039973046530544	0.968114614865333	NA	fimZ	-1	mrna	Exp	carbonSource	gluconate	glucose	resDf_mrna_trT_set00_StcAllEx_SYAN_baseMgAllMg_baseNaAllNa_Exp_noMatchFilter_p1Sf_noNorm__batchNumberPLUScarbonSource__gluconateVSglucose.csv	mrna	SYAN	baseMgAllMg	baseNaAllNa	Exp	batchNumberPLUScarbonSource	gluconateVSglucose
480	480	ECB_00486	16.5800710054679	0.51045739206289	0.348336356479079	1.46541520162437	0.142807672456622	0.519358998381161	intD	1	mrna	Exp	carbonSource	gluconate	glucose	resDf_mrna_trT_set00_StcAllEx_SYAN_baseMgAllMg_baseNaAllNa_Exp_noMatchFilter_p1Sf_noNorm__batchNumberPLUScarbonSource__gluconateVSglucose.csv	mrna	SYAN	baseMgAllMg	baseNaAllNa	Exp	batchNumberPLUScarbonSource	gluconateVSglucose
481	481	ECB_00487	0.129232746206504	0.61723411170594	0.862237588148777	0.715851547403704	0.474083019309116	NA	ECB_00487	1	mrna	Exp	carbonSource	gluconate	glucose	resDf_mrna_trT_set00_StcAllEx_SYAN_baseMgAllMg_baseNaAllNa_Exp_noMatchFilter_p1Sf_noNorm__batchNumberPLUScarbonSource__gluconateVSglucose.csv	mrna	SYAN	baseMgAllMg	baseNaAllNa	Exp	batchNumberPLUScarbonSource	gluconateVSglucose
482	482	ECB_00488	0.916741818860238	-0.729329196158202	0.823474463996524	-0.885673118044959	0.37579369810616	NA	ECB_00488	-1	mrna	Exp	carbonSource	gluconate	glucose	resDf_mrna_trT_set00_StcAllEx_SYAN_baseMgAllMg_baseNaAllNa_Exp_noMatchFilter_p1Sf_noNorm__batchNumberPLUScarbonSource__gluconateVSglucose.csv	mrna	SYAN	baseMgAllMg	baseNaAllNa	Exp	batchNumberPLUScarbonSource	gluconateVSglucose
483	483	ECB_00489	0.123618157179298	-0.221969431356341	0.831762646174553	-0.26686631381828	0.789572093969532	NA	ECB_00489	-1	mrna	Exp	carbonSource	gluconate	glucose	resDf_mrna_trT_set00_StcAllEx_SYAN_baseMgAllMg_baseNaAllNa_Exp_noMatchFilter_p1Sf_noNorm__batchNumberPLUScarbonSource__gluconateVSglucose.csv	mrna	SYAN	baseMgAllMg	baseNaAllNa	Exp	batchNumberPLUScarbonSource	gluconateVSglucose
484	484	ECB_00490	0.179852896257749	-0.344667183856584	0.851106961902656	-0.404963417390076	0.685504401538915	NA	ECB_00490	-1	mrna	Exp	carbonSource	gluconate	glucose	resDf_mrna_trT_set00_StcAllEx_SYAN_baseMgAllMg_baseNaAllNa_Exp_noMatchFilter_p1Sf_noNorm__batchNumberPLUScarbonSource__gluconateVSglucose.csv	mrna	SYAN	baseMgAllMg	baseNaAllNa	Exp	batchNumberPLUScarbonSource	gluconateVSglucose
485	485	ECB_00492	0.562963630905244	-1.39326463478755	0.807365196799997	-1.72569320588722	0.0844026209839	NA	renD	-1	mrna	Exp	carbonSource	gluconate	glucose	resDf_mrna_trT_set00_StcAllEx_SYAN_baseMgAllMg_baseNaAllNa_Exp_noMatchFilter_p1Sf_noNorm__batchNumberPLUScarbonSource__gluconateVSglucose.csv	mrna	SYAN	baseMgAllMg	baseNaAllNa	Exp	batchNumberPLUScarbonSource	gluconateVSglucose
486	486	ECB_00493	1.16492338880901	-0.485858930111737	0.67432624774457	-0.720510185888207	0.471210930521501	NA	emrE	-1	mrna	Exp	carbonSource	gluconate	glucose	resDf_mrna_trT_set00_StcAllEx_SYAN_baseMgAllMg_baseNaAllNa_Exp_noMatchFilter_p1Sf_noNorm__batchNumberPLUScarbonSource__gluconateVSglucose.csv	mrna	SYAN	baseMgAllMg	baseNaAllNa	Exp	batchNumberPLUScarbonSource	gluconateVSglucose
487	487	ECB_00494	0.285373420681524	-0.393030386907827	0.830556218865725	-0.473213465844108	0.636060891630901	NA	ybcK	-1	mrna	Exp	carbonSource	gluconate	glucose	resDf_mrna_trT_set00_StcAllEx_SYAN_baseMgAllMg_baseNaAllNa_Exp_noMatchFilter_p1Sf_noNorm__batchNumberPLUScarbonSource__gluconateVSglucose.csv	mrna	SYAN	baseMgAllMg	baseNaAllNa	Exp	batchNumberPLUScarbonSource	gluconateVSglucose
488	488	ECB_00495	8.99310610323889	-0.499384640955662	0.476256919741142	-1.04856143870222	0.294380011394441	0.686175212594754	ybcL	-1	mrna	Exp	carbonSource	gluconate	glucose	resDf_mrna_trT_set00_StcAllEx_SYAN_baseMgAllMg_baseNaAllNa_Exp_noMatchFilter_p1Sf_noNorm__batchNumberPLUScarbonSource__gluconateVSglucose.csv	mrna	SYAN	baseMgAllMg	baseNaAllNa	Exp	batchNumberPLUScarbonSource	gluconateVSglucose
489	489	ECB_00496	6.10296484200359	0.248991888588242	0.565871325869763	0.440015030281899	0.659926221378448	0.899696052446658	ybcM	1	mrna	Exp	carbonSource	gluconate	glucose	resDf_mrna_trT_set00_StcAllEx_SYAN_baseMgAllMg_baseNaAllNa_Exp_noMatchFilter_p1Sf_noNorm__batchNumberPLUScarbonSource__gluconateVSglucose.csv	mrna	SYAN	baseMgAllMg	baseNaAllNa	Exp	batchNumberPLUScarbonSource	gluconateVSglucose
490	490	ECB_00497	0.187967566618645	0.214038586400736	0.840818078505874	0.254559924283599	0.799063015398416	NA	ybcN	1	mrna	Exp	carbonSource	gluconate	glucose	resDf_mrna_trT_set00_StcAllEx_SYAN_baseMgAllMg_baseNaAllNa_Exp_noMatchFilter_p1Sf_noNorm__batchNumberPLUScarbonSource__gluconateVSglucose.csv	mrna	SYAN	baseMgAllMg	baseNaAllNa	Exp	batchNumberPLUScarbonSource	gluconateVSglucose
491	491	ECB_00498	0	NA	NA	NA	NA	NA	ninE	NA	mrna	Exp	carbonSource	gluconate	glucose	resDf_mrna_trT_set00_StcAllEx_SYAN_baseMgAllMg_baseNaAllNa_Exp_noMatchFilter_p1Sf_noNorm__batchNumberPLUScarbonSource__gluconateVSglucose.csv	mrna	SYAN	baseMgAllMg	baseNaAllNa	Exp	batchNumberPLUScarbonSource	gluconateVSglucose
492	492	ECB_00499	0.026235715295947	0.0292054898744588	0.538681676534087	0.0542166016530743	0.956762593931473	NA	ybcO	1	mrna	Exp	carbonSource	gluconate	glucose	resDf_mrna_trT_set00_StcAllEx_SYAN_baseMgAllMg_baseNaAllNa_Exp_noMatchFilter_p1Sf_noNorm__batchNumberPLUScarbonSource__gluconateVSglucose.csv	mrna	SYAN	baseMgAllMg	baseNaAllNa	Exp	batchNumberPLUScarbonSource	gluconateVSglucose
493	493	ECB_00500	0.0180292883287208	0.0112921866661316	0.538679088713198	0.0209627344048319	0.983275382775611	NA	rus	1	mrna	Exp	carbonSource	gluconate	glucose	resDf_mrna_trT_set00_StcAllEx_SYAN_baseMgAllMg_baseNaAllNa_Exp_noMatchFilter_p1Sf_noNorm__batchNumberPLUScarbonSource__gluconateVSglucose.csv	mrna	SYAN	baseMgAllMg	baseNaAllNa	Exp	batchNumberPLUScarbonSource	gluconateVSglucose
494	494	ECB_00501	0.0096915494125045	-0.0065117817898128	0.538676550232486	-0.0120884820157893	0.990355021742323	NA	ylcG	-1	mrna	Exp	carbonSource	gluconate	glucose	resDf_mrna_trT_set00_StcAllEx_SYAN_baseMgAllMg_baseNaAllNa_Exp_noMatchFilter_p1Sf_noNorm__batchNumberPLUScarbonSource__gluconateVSglucose.csv	mrna	SYAN	baseMgAllMg	baseNaAllNa	Exp	batchNumberPLUScarbonSource	gluconateVSglucose
495	495	ECB_00502	0.751827703145393	-0.973133059261337	0.769691527758642	-1.26431566954507	0.206116747582841	NA	ybcQ	-1	mrna	Exp	carbonSource	gluconate	glucose	resDf_mrna_trT_set00_StcAllEx_SYAN_baseMgAllMg_baseNaAllNa_Exp_noMatchFilter_p1Sf_noNorm__batchNumberPLUScarbonSource__gluconateVSglucose.csv	mrna	SYAN	baseMgAllMg	baseNaAllNa	Exp	batchNumberPLUScarbonSource	gluconateVSglucose
496	496	ECB_00504	3.85177036866535	0.100527434739466	0.55419368777474	0.181394045000973	0.856058292747084	0.96897039506912	insB-6	1	mrna	Exp	carbonSource	gluconate	glucose	resDf_mrna_trT_set00_StcAllEx_SYAN_baseMgAllMg_baseNaAllNa_Exp_noMatchFilter_p1Sf_noNorm__batchNumberPLUScarbonSource__gluconateVSglucose.csv	mrna	SYAN	baseMgAllMg	baseNaAllNa	Exp	batchNumberPLUScarbonSource	gluconateVSglucose
497	497	ECB_00505	0.650268619651686	0.607674246045742	0.667051282712884	0.910985799434105	0.362302855942118	NA	insA-6	1	mrna	Exp	carbonSource	gluconate	glucose	resDf_mrna_trT_set00_StcAllEx_SYAN_baseMgAllMg_baseNaAllNa_Exp_noMatchFilter_p1Sf_noNorm__batchNumberPLUScarbonSource__gluconateVSglucose.csv	mrna	SYAN	baseMgAllMg	baseNaAllNa	Exp	batchNumberPLUScarbonSource	gluconateVSglucose
498	498	ECB_00506	0.528427135588112	-0.434962751975675	0.798701976341664	-0.544587048560913	0.586037564309961	NA	ybcR	-1	mrna	Exp	carbonSource	gluconate	glucose	resDf_mrna_trT_set00_StcAllEx_SYAN_baseMgAllMg_baseNaAllNa_Exp_noMatchFilter_p1Sf_noNorm__batchNumberPLUScarbonSource__gluconateVSglucose.csv	mrna	SYAN	baseMgAllMg	baseNaAllNa	Exp	batchNumberPLUScarbonSource	gluconateVSglucose
499	499	ECB_00507	0.749875850593206	-1.07875848593087	0.778566502861845	-1.38557012402356	0.16587820618103	NA	ybcS	-1	mrna	Exp	carbonSource	gluconate	glucose	resDf_mrna_trT_set00_StcAllEx_SYAN_baseMgAllMg_baseNaAllNa_Exp_noMatchFilter_p1Sf_noNorm__batchNumberPLUScarbonSource__gluconateVSglucose.csv	mrna	SYAN	baseMgAllMg	baseNaAllNa	Exp	batchNumberPLUScarbonSource	gluconateVSglucose
500	500	ECB_00508	0.32423998584908	0.0271200762489668	0.839255660650015	0.0323144394736187	0.974221294183975	NA	ybcT	1	mrna	Exp	carbonSource	gluconate	glucose	resDf_mrna_trT_set00_StcAllEx_SYAN_baseMgAllMg_baseNaAllNa_Exp_noMatchFilter_p1Sf_noNorm__batchNumberPLUScarbonSource__gluconateVSglucose.csv	mrna	SYAN	baseMgAllMg	baseNaAllNa	Exp	batchNumberPLUScarbonSource	gluconateVSglucose
501	501	ECB_00509	227.937861904734	1.28179444478133	0.711371540099834	1.80186354461332	0.0715668770803247	0.394617361331176	ybcU	1	mrna	Exp	carbonSource	gluconate	glucose	resDf_mrna_trT_set00_StcAllEx_SYAN_baseMgAllMg_baseNaAllNa_Exp_noMatchFilter_p1Sf_noNorm__batchNumberPLUScarbonSource__gluconateVSglucose.csv	mrna	SYAN	baseMgAllMg	baseNaAllNa	Exp	batchNumberPLUScarbonSource	gluconateVSglucose
502	502	ECB_00510	0.100435231843794	-0.11400919790534	0.83325111783004	-0.136824536404157	0.891169488790321	NA	ECB_00510	-1	mrna	Exp	carbonSource	gluconate	glucose	resDf_mrna_trT_set00_StcAllEx_SYAN_baseMgAllMg_baseNaAllNa_Exp_noMatchFilter_p1Sf_noNorm__batchNumberPLUScarbonSource__gluconateVSglucose.csv	mrna	SYAN	baseMgAllMg	baseNaAllNa	Exp	batchNumberPLUScarbonSource	gluconateVSglucose
503	503	ECB_00511	1.43380457972914	1.09884450647137	0.531168873012197	2.06872910349574	0.0385715145549479	NA	nohB	1	mrna	Exp	carbonSource	gluconate	glucose	resDf_mrna_trT_set00_StcAllEx_SYAN_baseMgAllMg_baseNaAllNa_Exp_noMatchFilter_p1Sf_noNorm__batchNumberPLUScarbonSource__gluconateVSglucose.csv	mrna	SYAN	baseMgAllMg	baseNaAllNa	Exp	batchNumberPLUScarbonSource	gluconateVSglucose
504	504	ECB_00512	7.27044927828544	0.281289736780097	0.373490357888213	0.753137881177344	0.451367062962568	0.809528823077652	ECB_00512	1	mrna	Exp	carbonSource	gluconate	glucose	resDf_mrna_trT_set00_StcAllEx_SYAN_baseMgAllMg_baseNaAllNa_Exp_noMatchFilter_p1Sf_noNorm__batchNumberPLUScarbonSource__gluconateVSglucose.csv	mrna	SYAN	baseMgAllMg	baseNaAllNa	Exp	batchNumberPLUScarbonSource	gluconateVSglucose
505	505	ECB_00513	3.09120212836552	0.34384855665784	0.522693046027965	0.65784031234164	0.510640747676551	0.832162160988188	ECB_00513	1	mrna	Exp	carbonSource	gluconate	glucose	resDf_mrna_trT_set00_StcAllEx_SYAN_baseMgAllMg_baseNaAllNa_Exp_noMatchFilter_p1Sf_noNorm__batchNumberPLUScarbonSource__gluconateVSglucose.csv	mrna	SYAN	baseMgAllMg	baseNaAllNa	Exp	batchNumberPLUScarbonSource	gluconateVSglucose
506	506	ECB_00514	0.750937852861771	-1.14049549666359	0.803188316958868	-1.41996026658091	0.155619248900591	NA	ECB_00514	-1	mrna	Exp	carbonSource	gluconate	glucose	resDf_mrna_trT_set00_StcAllEx_SYAN_baseMgAllMg_baseNaAllNa_Exp_noMatchFilter_p1Sf_noNorm__batchNumberPLUScarbonSource__gluconateVSglucose.csv	mrna	SYAN	baseMgAllMg	baseNaAllNa	Exp	batchNumberPLUScarbonSource	gluconateVSglucose
507	507	ECB_00515	1.86098138266523	-0.505339875157231	0.627349251525008	-0.805516024652636	0.420521962912123	NA	ECB_00515	-1	mrna	Exp	carbonSource	gluconate	glucose	resDf_mrna_trT_set00_StcAllEx_SYAN_baseMgAllMg_baseNaAllNa_Exp_noMatchFilter_p1Sf_noNorm__batchNumberPLUScarbonSource__gluconateVSglucose.csv	mrna	SYAN	baseMgAllMg	baseNaAllNa	Exp	batchNumberPLUScarbonSource	gluconateVSglucose
508	508	ECB_00516	0.215851826063268	-0.929018046408885	0.85676562741107	-1.08433160328355	0.27821779771652	NA	ECB_00516	-1	mrna	Exp	carbonSource	gluconate	glucose	resDf_mrna_trT_set00_StcAllEx_SYAN_baseMgAllMg_baseNaAllNa_Exp_noMatchFilter_p1Sf_noNorm__batchNumberPLUScarbonSource__gluconateVSglucose.csv	mrna	SYAN	baseMgAllMg	baseNaAllNa	Exp	batchNumberPLUScarbonSource	gluconateVSglucose
509	509	ECB_00517	0.0664531387167898	-0.0387013740439975	0.638971735858098	-0.0605682096282773	0.951703092064882	NA	ECB_00517	-1	mrna	Exp	carbonSource	gluconate	glucose	resDf_mrna_trT_set00_StcAllEx_SYAN_baseMgAllMg_baseNaAllNa_Exp_noMatchFilter_p1Sf_noNorm__batchNumberPLUScarbonSource__gluconateVSglucose.csv	mrna	SYAN	baseMgAllMg	baseNaAllNa	Exp	batchNumberPLUScarbonSource	gluconateVSglucose
510	510	ECB_00518	1.01799255221974	0.857219761404237	0.642902089499953	1.33335973767169	0.182413778449186	NA	appY	1	mrna	Exp	carbonSource	gluconate	glucose	resDf_mrna_trT_set00_StcAllEx_SYAN_baseMgAllMg_baseNaAllNa_Exp_noMatchFilter_p1Sf_noNorm__batchNumberPLUScarbonSource__gluconateVSglucose.csv	mrna	SYAN	baseMgAllMg	baseNaAllNa	Exp	batchNumberPLUScarbonSource	gluconateVSglucose
511	511	ECB_00519	223.301631056128	0.583057912075934	0.531839446227528	1.09630437571284	0.272945595129695	0.665633399778925	ompT	1	mrna	Exp	carbonSource	gluconate	glucose	resDf_mrna_trT_set00_StcAllEx_SYAN_baseMgAllMg_baseNaAllNa_Exp_noMatchFilter_p1Sf_noNorm__batchNumberPLUScarbonSource__gluconateVSglucose.csv	mrna	SYAN	baseMgAllMg	baseNaAllNa	Exp	batchNumberPLUScarbonSource	gluconateVSglucose
512	512	ECB_00520	0.582634061129215	-0.818819684463707	0.777610105540503	-1.05299516895368	0.292343206231379	NA	envY	-1	mrna	Exp	carbonSource	gluconate	glucose	resDf_mrna_trT_set00_StcAllEx_SYAN_baseMgAllMg_baseNaAllNa_Exp_noMatchFilter_p1Sf_noNorm__batchNumberPLUScarbonSource__gluconateVSglucose.csv	mrna	SYAN	baseMgAllMg	baseNaAllNa	Exp	batchNumberPLUScarbonSource	gluconateVSglucose
513	513	ECB_00521	0.367732028057692	0.410487742825949	0.817044844047673	0.502405401388222	0.615382380341323	NA	ybcH	1	mrna	Exp	carbonSource	gluconate	glucose	resDf_mrna_trT_set00_StcAllEx_SYAN_baseMgAllMg_baseNaAllNa_Exp_noMatchFilter_p1Sf_noNorm__batchNumberPLUScarbonSource__gluconateVSglucose.csv	mrna	SYAN	baseMgAllMg	baseNaAllNa	Exp	batchNumberPLUScarbonSource	gluconateVSglucose
514	514	ECB_00522	3.65222611548879	-0.155904145857799	0.487983099871044	-0.319486773002998	0.749357419883408	0.930567109476809	nfrA	-1	mrna	Exp	carbonSource	gluconate	glucose	resDf_mrna_trT_set00_StcAllEx_SYAN_baseMgAllMg_baseNaAllNa_Exp_noMatchFilter_p1Sf_noNorm__batchNumberPLUScarbonSource__gluconateVSglucose.csv	mrna	SYAN	baseMgAllMg	baseNaAllNa	Exp	batchNumberPLUScarbonSource	gluconateVSglucose
515	515	ECB_00524	0	NA	NA	NA	NA	NA	ECB_00524	NA	mrna	Exp	carbonSource	gluconate	glucose	resDf_mrna_trT_set00_StcAllEx_SYAN_baseMgAllMg_baseNaAllNa_Exp_noMatchFilter_p1Sf_noNorm__batchNumberPLUScarbonSource__gluconateVSglucose.csv	mrna	SYAN	baseMgAllMg	baseNaAllNa	Exp	batchNumberPLUScarbonSource	gluconateVSglucose
516	516	ECB_00525	1.09350453187107	0.275728681495497	0.635644024674144	0.433778452706837	0.664449330070164	NA	yhhI	1	mrna	Exp	carbonSource	gluconate	glucose	resDf_mrna_trT_set00_StcAllEx_SYAN_baseMgAllMg_baseNaAllNa_Exp_noMatchFilter_p1Sf_noNorm__batchNumberPLUScarbonSource__gluconateVSglucose.csv	mrna	SYAN	baseMgAllMg	baseNaAllNa	Exp	batchNumberPLUScarbonSource	gluconateVSglucose
517	517	ECB_00526	0.0215068515306613	0	0.53868169579083	0	1	NA	ECB_00526	0	mrna	Exp	carbonSource	gluconate	glucose	resDf_mrna_trT_set00_StcAllEx_SYAN_baseMgAllMg_baseNaAllNa_Exp_noMatchFilter_p1Sf_noNorm__batchNumberPLUScarbonSource__gluconateVSglucose.csv	mrna	SYAN	baseMgAllMg	baseNaAllNa	Exp	batchNumberPLUScarbonSource	gluconateVSglucose
518	518	ECB_00527	0.0195197962397479	-0.00926036660108278	0.561440797457745	-0.0164939324734051	0.986840342615629	NA	ECB_00527	-1	mrna	Exp	carbonSource	gluconate	glucose	resDf_mrna_trT_set00_StcAllEx_SYAN_baseMgAllMg_baseNaAllNa_Exp_noMatchFilter_p1Sf_noNorm__batchNumberPLUScarbonSource__gluconateVSglucose.csv	mrna	SYAN	baseMgAllMg	baseNaAllNa	Exp	batchNumberPLUScarbonSource	gluconateVSglucose
519	519	ECB_00528	0.375295508373425	0.0705960597771829	0.824118028222755	0.0856625596814406	0.931734665729798	NA	ECB_00528	1	mrna	Exp	carbonSource	gluconate	glucose	resDf_mrna_trT_set00_StcAllEx_SYAN_baseMgAllMg_baseNaAllNa_Exp_noMatchFilter_p1Sf_noNorm__batchNumberPLUScarbonSource__gluconateVSglucose.csv	mrna	SYAN	baseMgAllMg	baseNaAllNa	Exp	batchNumberPLUScarbonSource	gluconateVSglucose
520	520	ECB_00529	0.523066084982961	-0.514837968786015	0.833116331102554	-0.617966482669562	0.536597432915706	NA	ECB_00529	-1	mrna	Exp	carbonSource	gluconate	glucose	resDf_mrna_trT_set00_StcAllEx_SYAN_baseMgAllMg_baseNaAllNa_Exp_noMatchFilter_p1Sf_noNorm__batchNumberPLUScarbonSource__gluconateVSglucose.csv	mrna	SYAN	baseMgAllMg	baseNaAllNa	Exp	batchNumberPLUScarbonSource	gluconateVSglucose
521	521	ECB_00530	0.280899632148497	-0.606725443018658	0.836019045523628	-0.72573160416297	0.468003323265373	NA	ECB_00530	-1	mrna	Exp	carbonSource	gluconate	glucose	resDf_mrna_trT_set00_StcAllEx_SYAN_baseMgAllMg_baseNaAllNa_Exp_noMatchFilter_p1Sf_noNorm__batchNumberPLUScarbonSource__gluconateVSglucose.csv	mrna	SYAN	baseMgAllMg	baseNaAllNa	Exp	batchNumberPLUScarbonSource	gluconateVSglucose
522	522	ECB_00531	7.4374173430139	0.0345670079590283	0.656609506214808	0.0526446961730703	0.958015003928269	0.989817550182036	cusS	1	mrna	Exp	carbonSource	gluconate	glucose	resDf_mrna_trT_set00_StcAllEx_SYAN_baseMgAllMg_baseNaAllNa_Exp_noMatchFilter_p1Sf_noNorm__batchNumberPLUScarbonSource__gluconateVSglucose.csv	mrna	SYAN	baseMgAllMg	baseNaAllNa	Exp	batchNumberPLUScarbonSource	gluconateVSglucose
523	523	ECB_00532	27.2078350674291	0.229139402136649	0.519247584268554	0.441291224222891	0.659002178526512	0.899696052446658	cusR	1	mrna	Exp	carbonSource	gluconate	glucose	resDf_mrna_trT_set00_StcAllEx_SYAN_baseMgAllMg_baseNaAllNa_Exp_noMatchFilter_p1Sf_noNorm__batchNumberPLUScarbonSource__gluconateVSglucose.csv	mrna	SYAN	baseMgAllMg	baseNaAllNa	Exp	batchNumberPLUScarbonSource	gluconateVSglucose
524	524	ECB_00533	161.883508356861	0.335630461420862	0.537816061407788	0.624061803848541	0.532586997289844	0.845871983955421	cusC	1	mrna	Exp	carbonSource	gluconate	glucose	resDf_mrna_trT_set00_StcAllEx_SYAN_baseMgAllMg_baseNaAllNa_Exp_noMatchFilter_p1Sf_noNorm__batchNumberPLUScarbonSource__gluconateVSglucose.csv	mrna	SYAN	baseMgAllMg	baseNaAllNa	Exp	batchNumberPLUScarbonSource	gluconateVSglucose
525	525	ECB_00534	34.479010367717	-0.779314267095606	0.674014706074586	-1.1562273939604	0.247588157569041	0.647528160965886	ylcC	-1	mrna	Exp	carbonSource	gluconate	glucose	resDf_mrna_trT_set00_StcAllEx_SYAN_baseMgAllMg_baseNaAllNa_Exp_noMatchFilter_p1Sf_noNorm__batchNumberPLUScarbonSource__gluconateVSglucose.csv	mrna	SYAN	baseMgAllMg	baseNaAllNa	Exp	batchNumberPLUScarbonSource	gluconateVSglucose
526	526	ECB_00535	70.6839728379212	-0.738226501583253	0.650141339535632	-1.13548617306898	0.256171672032298	0.65221351753021	cusB	-1	mrna	Exp	carbonSource	gluconate	glucose	resDf_mrna_trT_set00_StcAllEx_SYAN_baseMgAllMg_baseNaAllNa_Exp_noMatchFilter_p1Sf_noNorm__batchNumberPLUScarbonSource__gluconateVSglucose.csv	mrna	SYAN	baseMgAllMg	baseNaAllNa	Exp	batchNumberPLUScarbonSource	gluconateVSglucose
527	527	ECB_00536	139.017316077635	-1.23824621746935	0.643205478780691	-1.92511764641163	0.0542146417843059	0.347466567799415	cusA	-1	mrna	Exp	carbonSource	gluconate	glucose	resDf_mrna_trT_set00_StcAllEx_SYAN_baseMgAllMg_baseNaAllNa_Exp_noMatchFilter_p1Sf_noNorm__batchNumberPLUScarbonSource__gluconateVSglucose.csv	mrna	SYAN	baseMgAllMg	baseNaAllNa	Exp	batchNumberPLUScarbonSource	gluconateVSglucose
528	528	ECB_00537	22.602400830599	-0.17014532458576	0.526625042151895	-0.323086277649297	0.746629902300328	0.930567109476809	pheP	-1	mrna	Exp	carbonSource	gluconate	glucose	resDf_mrna_trT_set00_StcAllEx_SYAN_baseMgAllMg_baseNaAllNa_Exp_noMatchFilter_p1Sf_noNorm__batchNumberPLUScarbonSource__gluconateVSglucose.csv	mrna	SYAN	baseMgAllMg	baseNaAllNa	Exp	batchNumberPLUScarbonSource	gluconateVSglucose
529	529	ECB_00538	12.0641668297622	0.0541051960785441	0.517531315181133	0.104544777275183	0.916737035809742	0.980656923060927	ybdG	1	mrna	Exp	carbonSource	gluconate	glucose	resDf_mrna_trT_set00_StcAllEx_SYAN_baseMgAllMg_baseNaAllNa_Exp_noMatchFilter_p1Sf_noNorm__batchNumberPLUScarbonSource__gluconateVSglucose.csv	mrna	SYAN	baseMgAllMg	baseNaAllNa	Exp	batchNumberPLUScarbonSource	gluconateVSglucose
530	530	ECB_00539	24.4611518922394	0.53687642886682	0.332911458919707	1.61267031963687	0.10681615209023	0.46486634594691	nfnB	1	mrna	Exp	carbonSource	gluconate	glucose	resDf_mrna_trT_set00_StcAllEx_SYAN_baseMgAllMg_baseNaAllNa_Exp_noMatchFilter_p1Sf_noNorm__batchNumberPLUScarbonSource__gluconateVSglucose.csv	mrna	SYAN	baseMgAllMg	baseNaAllNa	Exp	batchNumberPLUScarbonSource	gluconateVSglucose
531	531	ECB_00540	4.76991726535831	-0.490492006975187	0.451954410197154	-1.08526877027535	0.277802633386752	0.669606793738959	ybdF	-1	mrna	Exp	carbonSource	gluconate	glucose	resDf_mrna_trT_set00_StcAllEx_SYAN_baseMgAllMg_baseNaAllNa_Exp_noMatchFilter_p1Sf_noNorm__batchNumberPLUScarbonSource__gluconateVSglucose.csv	mrna	SYAN	baseMgAllMg	baseNaAllNa	Exp	batchNumberPLUScarbonSource	gluconateVSglucose
532	532	ECB_00541	3.76645444664445	0.432893279760796	0.46398180401257	0.932996242561849	0.35082190838131	0.734709737687487	ybdJ	1	mrna	Exp	carbonSource	gluconate	glucose	resDf_mrna_trT_set00_StcAllEx_SYAN_baseMgAllMg_baseNaAllNa_Exp_noMatchFilter_p1Sf_noNorm__batchNumberPLUScarbonSource__gluconateVSglucose.csv	mrna	SYAN	baseMgAllMg	baseNaAllNa	Exp	batchNumberPLUScarbonSource	gluconateVSglucose
533	533	ECB_00542	10.0024084760928	0.147481143574105	0.72038419782103	0.204725678353573	0.837786456885399	0.95927521223421	ybdK	1	mrna	Exp	carbonSource	gluconate	glucose	resDf_mrna_trT_set00_StcAllEx_SYAN_baseMgAllMg_baseNaAllNa_Exp_noMatchFilter_p1Sf_noNorm__batchNumberPLUScarbonSource__gluconateVSglucose.csv	mrna	SYAN	baseMgAllMg	baseNaAllNa	Exp	batchNumberPLUScarbonSource	gluconateVSglucose
534	534	ECB_00543	1.63747399916746	-1.30214441940595	0.721895964547741	-1.80378404001985	0.0712651687865085	NA	insJ-1	-1	mrna	Exp	carbonSource	gluconate	glucose	resDf_mrna_trT_set00_StcAllEx_SYAN_baseMgAllMg_baseNaAllNa_Exp_noMatchFilter_p1Sf_noNorm__batchNumberPLUScarbonSource__gluconateVSglucose.csv	mrna	SYAN	baseMgAllMg	baseNaAllNa	Exp	batchNumberPLUScarbonSource	gluconateVSglucose
535	535	ECB_00545	3.65548403099381	-0.480754201306369	0.562489577055811	-0.854689972786228	0.39272280310997	0.773173018622754	insB-7	-1	mrna	Exp	carbonSource	gluconate	glucose	resDf_mrna_trT_set00_StcAllEx_SYAN_baseMgAllMg_baseNaAllNa_Exp_noMatchFilter_p1Sf_noNorm__batchNumberPLUScarbonSource__gluconateVSglucose.csv	mrna	SYAN	baseMgAllMg	baseNaAllNa	Exp	batchNumberPLUScarbonSource	gluconateVSglucose
536	536	ECB_00546	0.581705569991695	0.577436270935288	0.691912352741268	0.834551180720448	0.403970459129182	NA	insA-7	1	mrna	Exp	carbonSource	gluconate	glucose	resDf_mrna_trT_set00_StcAllEx_SYAN_baseMgAllMg_baseNaAllNa_Exp_noMatchFilter_p1Sf_noNorm__batchNumberPLUScarbonSource__gluconateVSglucose.csv	mrna	SYAN	baseMgAllMg	baseNaAllNa	Exp	batchNumberPLUScarbonSource	gluconateVSglucose
537	537	ECB_00547	0.152770605028467	0.533626452055629	0.860161680760063	0.620379242637386	0.535008135108537	NA	hokE	1	mrna	Exp	carbonSource	gluconate	glucose	resDf_mrna_trT_set00_StcAllEx_SYAN_baseMgAllMg_baseNaAllNa_Exp_noMatchFilter_p1Sf_noNorm__batchNumberPLUScarbonSource__gluconateVSglucose.csv	mrna	SYAN	baseMgAllMg	baseNaAllNa	Exp	batchNumberPLUScarbonSource	gluconateVSglucose
538	538	ECB_00548	13.6255497307476	-0.141940577644505	0.474749416494814	-0.29897999389338	0.764955310341005	0.932569981476837	insL-3	-1	mrna	Exp	carbonSource	gluconate	glucose	resDf_mrna_trT_set00_StcAllEx_SYAN_baseMgAllMg_baseNaAllNa_Exp_noMatchFilter_p1Sf_noNorm__batchNumberPLUScarbonSource__gluconateVSglucose.csv	mrna	SYAN	baseMgAllMg	baseNaAllNa	Exp	batchNumberPLUScarbonSource	gluconateVSglucose
539	539	ECB_00549	30.7171845795917	-1.14428462720755	0.764508656730188	-1.49675823436934	0.134456177414504	0.504346991473474	entD	-1	mrna	Exp	carbonSource	gluconate	glucose	resDf_mrna_trT_set00_StcAllEx_SYAN_baseMgAllMg_baseNaAllNa_Exp_noMatchFilter_p1Sf_noNorm__batchNumberPLUScarbonSource__gluconateVSglucose.csv	mrna	SYAN	baseMgAllMg	baseNaAllNa	Exp	batchNumberPLUScarbonSource	gluconateVSglucose
540	540	ECB_00550	503.683492921034	-1.67632154173831	0.773766852319256	-2.16644269099119	0.030277374687091	0.282339385234718	fepA	-1	mrna	Exp	carbonSource	gluconate	glucose	resDf_mrna_trT_set00_StcAllEx_SYAN_baseMgAllMg_baseNaAllNa_Exp_noMatchFilter_p1Sf_noNorm__batchNumberPLUScarbonSource__gluconateVSglucose.csv	mrna	SYAN	baseMgAllMg	baseNaAllNa	Exp	batchNumberPLUScarbonSource	gluconateVSglucose
541	541	ECB_00551	7.81758409684669	-1.86933856678439	0.827808785886963	-2.25817676576296	0.0239346411894197	0.261514658899895	fes	-1	mrna	Exp	carbonSource	gluconate	glucose	resDf_mrna_trT_set00_StcAllEx_SYAN_baseMgAllMg_baseNaAllNa_Exp_noMatchFilter_p1Sf_noNorm__batchNumberPLUScarbonSource__gluconateVSglucose.csv	mrna	SYAN	baseMgAllMg	baseNaAllNa	Exp	batchNumberPLUScarbonSource	gluconateVSglucose
542	542	ECB_00552	2.60655701761197	-1.76591829855869	0.834625706226403	-2.11582064317543	0.0343600647126229	NA	ybdZ	-1	mrna	Exp	carbonSource	gluconate	glucose	resDf_mrna_trT_set00_StcAllEx_SYAN_baseMgAllMg_baseNaAllNa_Exp_noMatchFilter_p1Sf_noNorm__batchNumberPLUScarbonSource__gluconateVSglucose.csv	mrna	SYAN	baseMgAllMg	baseNaAllNa	Exp	batchNumberPLUScarbonSource	gluconateVSglucose
543	543	ECB_00553	60.0205818134588	-2.09112420653019	0.751108363681933	-2.78405128692683	0.00536845446679844	0.139072537197803	entF	-1	mrna	Exp	carbonSource	gluconate	glucose	resDf_mrna_trT_set00_StcAllEx_SYAN_baseMgAllMg_baseNaAllNa_Exp_noMatchFilter_p1Sf_noNorm__batchNumberPLUScarbonSource__gluconateVSglucose.csv	mrna	SYAN	baseMgAllMg	baseNaAllNa	Exp	batchNumberPLUScarbonSource	gluconateVSglucose
544	544	ECB_00554	1.18282574168072	-1.14179968473147	0.840601768210337	-1.35831225666155	0.174364622732957	NA	fepE	-1	mrna	Exp	carbonSource	gluconate	glucose	resDf_mrna_trT_set00_StcAllEx_SYAN_baseMgAllMg_baseNaAllNa_Exp_noMatchFilter_p1Sf_noNorm__batchNumberPLUScarbonSource__gluconateVSglucose.csv	mrna	SYAN	baseMgAllMg	baseNaAllNa	Exp	batchNumberPLUScarbonSource	gluconateVSglucose
545	545	ECB_00555	17.24989875359	0.100226612605076	0.659524408744189	0.151968011003443	0.87921216608805	0.97488653498555	fepC	1	mrna	Exp	carbonSource	gluconate	glucose	resDf_mrna_trT_set00_StcAllEx_SYAN_baseMgAllMg_baseNaAllNa_Exp_noMatchFilter_p1Sf_noNorm__batchNumberPLUScarbonSource__gluconateVSglucose.csv	mrna	SYAN	baseMgAllMg	baseNaAllNa	Exp	batchNumberPLUScarbonSource	gluconateVSglucose
546	546	ECB_00556	15.4988801476881	0.209664274226663	0.587013219492258	0.35717129915407	0.720963570668957	0.924368897339411	fepG	1	mrna	Exp	carbonSource	gluconate	glucose	resDf_mrna_trT_set00_StcAllEx_SYAN_baseMgAllMg_baseNaAllNa_Exp_noMatchFilter_p1Sf_noNorm__batchNumberPLUScarbonSource__gluconateVSglucose.csv	mrna	SYAN	baseMgAllMg	baseNaAllNa	Exp	batchNumberPLUScarbonSource	gluconateVSglucose
547	547	ECB_00557	10.0159456830029	0.0349330397582057	0.606010857429669	0.0576442473429774	0.954032003964725	0.988386854407403	fepD	1	mrna	Exp	carbonSource	gluconate	glucose	resDf_mrna_trT_set00_StcAllEx_SYAN_baseMgAllMg_baseNaAllNa_Exp_noMatchFilter_p1Sf_noNorm__batchNumberPLUScarbonSource__gluconateVSglucose.csv	mrna	SYAN	baseMgAllMg	baseNaAllNa	Exp	batchNumberPLUScarbonSource	gluconateVSglucose
548	548	ECB_00558	8.67243060888647	-0.507033363759375	0.69267800315828	-0.731989988779124	0.464174678263035	0.814144038882326	ybdA	-1	mrna	Exp	carbonSource	gluconate	glucose	resDf_mrna_trT_set00_StcAllEx_SYAN_baseMgAllMg_baseNaAllNa_Exp_noMatchFilter_p1Sf_noNorm__batchNumberPLUScarbonSource__gluconateVSglucose.csv	mrna	SYAN	baseMgAllMg	baseNaAllNa	Exp	batchNumberPLUScarbonSource	gluconateVSglucose
549	549	ECB_00559	9.74313992119071	-1.80354972310173	0.716559732252918	-2.51695656610682	0.011837342074285	0.196912190348078	fepB	-1	mrna	Exp	carbonSource	gluconate	glucose	resDf_mrna_trT_set00_StcAllEx_SYAN_baseMgAllMg_baseNaAllNa_Exp_noMatchFilter_p1Sf_noNorm__batchNumberPLUScarbonSource__gluconateVSglucose.csv	mrna	SYAN	baseMgAllMg	baseNaAllNa	Exp	batchNumberPLUScarbonSource	gluconateVSglucose
550	550	ECB_00560	6.02206990244468	-1.87423996742968	0.844577875883862	-2.21914404929002	0.0264769260872735	0.27221589633478	entC	-1	mrna	Exp	carbonSource	gluconate	glucose	resDf_mrna_trT_set00_StcAllEx_SYAN_baseMgAllMg_baseNaAllNa_Exp_noMatchFilter_p1Sf_noNorm__batchNumberPLUScarbonSource__gluconateVSglucose.csv	mrna	SYAN	baseMgAllMg	baseNaAllNa	Exp	batchNumberPLUScarbonSource	gluconateVSglucose
551	551	ECB_00561	17.3338826431854	-1.88838851323013	0.791268574274924	-2.3865329353697	0.01700808384629	0.227204225240039	entE	-1	mrna	Exp	carbonSource	gluconate	glucose	resDf_mrna_trT_set00_StcAllEx_SYAN_baseMgAllMg_baseNaAllNa_Exp_noMatchFilter_p1Sf_noNorm__batchNumberPLUScarbonSource__gluconateVSglucose.csv	mrna	SYAN	baseMgAllMg	baseNaAllNa	Exp	batchNumberPLUScarbonSource	gluconateVSglucose
552	552	ECB_00562	36.3616447180361	-2.00419155682243	0.771327991511211	-2.59836487056012	0.00936689040909324	0.175178775240215	entB	-1	mrna	Exp	carbonSource	gluconate	glucose	resDf_mrna_trT_set00_StcAllEx_SYAN_baseMgAllMg_baseNaAllNa_Exp_noMatchFilter_p1Sf_noNorm__batchNumberPLUScarbonSource__gluconateVSglucose.csv	mrna	SYAN	baseMgAllMg	baseNaAllNa	Exp	batchNumberPLUScarbonSource	gluconateVSglucose
553	553	ECB_00563	46.740271878042	-2.31027600771166	0.733426211323018	-3.14997742382861	0.00163283079745718	0.0809640120776604	entA	-1	mrna	Exp	carbonSource	gluconate	glucose	resDf_mrna_trT_set00_StcAllEx_SYAN_baseMgAllMg_baseNaAllNa_Exp_noMatchFilter_p1Sf_noNorm__batchNumberPLUScarbonSource__gluconateVSglucose.csv	mrna	SYAN	baseMgAllMg	baseNaAllNa	Exp	batchNumberPLUScarbonSource	gluconateVSglucose
554	554	ECB_00564	52.8801487247383	-2.16781836970657	0.732966365922173	-2.95759596960382	0.00310048217922422	0.111957655276621	ybdB	-1	mrna	Exp	carbonSource	gluconate	glucose	resDf_mrna_trT_set00_StcAllEx_SYAN_baseMgAllMg_baseNaAllNa_Exp_noMatchFilter_p1Sf_noNorm__batchNumberPLUScarbonSource__gluconateVSglucose.csv	mrna	SYAN	baseMgAllMg	baseNaAllNa	Exp	batchNumberPLUScarbonSource	gluconateVSglucose
555	555	ECB_00566	8.35399154674547	-0.269461222424233	0.591341339126059	-0.455677972425314	0.648621564200623	0.892485657561452	ybdD	-1	mrna	Exp	carbonSource	gluconate	glucose	resDf_mrna_trT_set00_StcAllEx_SYAN_baseMgAllMg_baseNaAllNa_Exp_noMatchFilter_p1Sf_noNorm__batchNumberPLUScarbonSource__gluconateVSglucose.csv	mrna	SYAN	baseMgAllMg	baseNaAllNa	Exp	batchNumberPLUScarbonSource	gluconateVSglucose
556	556	ECB_00567	16.2072582054801	1.10847066997433	0.404222090464296	2.74223179812148	0.00610232615263919	0.143271349136996	ybdH	1	mrna	Exp	carbonSource	gluconate	glucose	resDf_mrna_trT_set00_StcAllEx_SYAN_baseMgAllMg_baseNaAllNa_Exp_noMatchFilter_p1Sf_noNorm__batchNumberPLUScarbonSource__gluconateVSglucose.csv	mrna	SYAN	baseMgAllMg	baseNaAllNa	Exp	batchNumberPLUScarbonSource	gluconateVSglucose
557	557	ECB_00568	5.02542837465635	0.477965227455759	0.486483713262054	0.982489679358071	0.325858664968455	0.71365939864763	ybdL	1	mrna	Exp	carbonSource	gluconate	glucose	resDf_mrna_trT_set00_StcAllEx_SYAN_baseMgAllMg_baseNaAllNa_Exp_noMatchFilter_p1Sf_noNorm__batchNumberPLUScarbonSource__gluconateVSglucose.csv	mrna	SYAN	baseMgAllMg	baseNaAllNa	Exp	batchNumberPLUScarbonSource	gluconateVSglucose
558	558	ECB_00569	2.30849593372555	-0.148278339309914	0.658491005150435	-0.225178989766214	0.821840033486274	NA	ybdM	-1	mrna	Exp	carbonSource	gluconate	glucose	resDf_mrna_trT_set00_StcAllEx_SYAN_baseMgAllMg_baseNaAllNa_Exp_noMatchFilter_p1Sf_noNorm__batchNumberPLUScarbonSource__gluconateVSglucose.csv	mrna	SYAN	baseMgAllMg	baseNaAllNa	Exp	batchNumberPLUScarbonSource	gluconateVSglucose
559	559	ECB_00570	0.388501211957781	-0.417786386455522	0.808875776283348	-0.516502531915571	0.605503471030623	NA	ybdN	-1	mrna	Exp	carbonSource	gluconate	glucose	resDf_mrna_trT_set00_StcAllEx_SYAN_baseMgAllMg_baseNaAllNa_Exp_noMatchFilter_p1Sf_noNorm__batchNumberPLUScarbonSource__gluconateVSglucose.csv	mrna	SYAN	baseMgAllMg	baseNaAllNa	Exp	batchNumberPLUScarbonSource	gluconateVSglucose
560	560	ECB_00571	3.53899874151254	-0.965248505242382	0.592755652009618	-1.6284087751334	0.10343823818888	0.459880815731644	insB-8	-1	mrna	Exp	carbonSource	gluconate	glucose	resDf_mrna_trT_set00_StcAllEx_SYAN_baseMgAllMg_baseNaAllNa_Exp_noMatchFilter_p1Sf_noNorm__batchNumberPLUScarbonSource__gluconateVSglucose.csv	mrna	SYAN	baseMgAllMg	baseNaAllNa	Exp	batchNumberPLUScarbonSource	gluconateVSglucose
561	561	ECB_00572	0.45740409324617	-0.0334139583192979	0.766874538019176	-0.0435716100388541	0.965245882104872	NA	insA-8	-1	mrna	Exp	carbonSource	gluconate	glucose	resDf_mrna_trT_set00_StcAllEx_SYAN_baseMgAllMg_baseNaAllNa_Exp_noMatchFilter_p1Sf_noNorm__batchNumberPLUScarbonSource__gluconateVSglucose.csv	mrna	SYAN	baseMgAllMg	baseNaAllNa	Exp	batchNumberPLUScarbonSource	gluconateVSglucose
562	562	ECB_00573	8.85273045871744	0.393858611546917	0.386834063947065	1.01815907194981	0.308602366205957	0.695412181381917	dsbG	1	mrna	Exp	carbonSource	gluconate	glucose	resDf_mrna_trT_set00_StcAllEx_SYAN_baseMgAllMg_baseNaAllNa_Exp_noMatchFilter_p1Sf_noNorm__batchNumberPLUScarbonSource__gluconateVSglucose.csv	mrna	SYAN	baseMgAllMg	baseNaAllNa	Exp	batchNumberPLUScarbonSource	gluconateVSglucose
563	563	ECB_00574	942.167481163678	0.621225084784656	0.504533387150304	1.23128637391759	0.218215776356413	0.615004752463654	ahpC	1	mrna	Exp	carbonSource	gluconate	glucose	resDf_mrna_trT_set00_StcAllEx_SYAN_baseMgAllMg_baseNaAllNa_Exp_noMatchFilter_p1Sf_noNorm__batchNumberPLUScarbonSource__gluconateVSglucose.csv	mrna	SYAN	baseMgAllMg	baseNaAllNa	Exp	batchNumberPLUScarbonSource	gluconateVSglucose
564	564	ECB_00575	94.5174059176014	0.708722609428348	0.384527248577863	1.84310113795444	0.0653142452343489	0.378464736083967	ahpF	1	mrna	Exp	carbonSource	gluconate	glucose	resDf_mrna_trT_set00_StcAllEx_SYAN_baseMgAllMg_baseNaAllNa_Exp_noMatchFilter_p1Sf_noNorm__batchNumberPLUScarbonSource__gluconateVSglucose.csv	mrna	SYAN	baseMgAllMg	baseNaAllNa	Exp	batchNumberPLUScarbonSource	gluconateVSglucose
565	565	ECB_00576	106.954187739438	0.228143714135808	0.690643775993973	0.330334858672206	0.741146956436865	0.929430677471799	ybdQ	1	mrna	Exp	carbonSource	gluconate	glucose	resDf_mrna_trT_set00_StcAllEx_SYAN_baseMgAllMg_baseNaAllNa_Exp_noMatchFilter_p1Sf_noNorm__batchNumberPLUScarbonSource__gluconateVSglucose.csv	mrna	SYAN	baseMgAllMg	baseNaAllNa	Exp	batchNumberPLUScarbonSource	gluconateVSglucose
566	566	ECB_00577	7.01228120019111	-0.011217437318384	0.426110285361983	-0.0263251972640246	0.978997957362927	0.995129746567672	ybdR	-1	mrna	Exp	carbonSource	gluconate	glucose	resDf_mrna_trT_set00_StcAllEx_SYAN_baseMgAllMg_baseNaAllNa_Exp_noMatchFilter_p1Sf_noNorm__batchNumberPLUScarbonSource__gluconateVSglucose.csv	mrna	SYAN	baseMgAllMg	baseNaAllNa	Exp	batchNumberPLUScarbonSource	gluconateVSglucose
567	567	ECB_00578	13.6887834256503	0.435608430503584	0.391323505636279	1.1131670452438	0.265636693261833	0.663237213647418	rnk	1	mrna	Exp	carbonSource	gluconate	glucose	resDf_mrna_trT_set00_StcAllEx_SYAN_baseMgAllMg_baseNaAllNa_Exp_noMatchFilter_p1Sf_noNorm__batchNumberPLUScarbonSource__gluconateVSglucose.csv	mrna	SYAN	baseMgAllMg	baseNaAllNa	Exp	batchNumberPLUScarbonSource	gluconateVSglucose
568	568	ECB_00579	21.8330603273294	0.23707230240757	0.245222529401868	0.96676395511384	0.333662047308096	0.722926586047752	rna	1	mrna	Exp	carbonSource	gluconate	glucose	resDf_mrna_trT_set00_StcAllEx_SYAN_baseMgAllMg_baseNaAllNa_Exp_noMatchFilter_p1Sf_noNorm__batchNumberPLUScarbonSource__gluconateVSglucose.csv	mrna	SYAN	baseMgAllMg	baseNaAllNa	Exp	batchNumberPLUScarbonSource	gluconateVSglucose
569	569	ECB_00580	3.72421121512423	0.146810945002446	0.500209200389283	0.29349908975723	0.769140695145207	0.932569981476837	citT	1	mrna	Exp	carbonSource	gluconate	glucose	resDf_mrna_trT_set00_StcAllEx_SYAN_baseMgAllMg_baseNaAllNa_Exp_noMatchFilter_p1Sf_noNorm__batchNumberPLUScarbonSource__gluconateVSglucose.csv	mrna	SYAN	baseMgAllMg	baseNaAllNa	Exp	batchNumberPLUScarbonSource	gluconateVSglucose
570	570	ECB_00581	0.0710135983890698	-0.035406554071888	0.796636032384716	-0.0444450823620155	0.964549626603639	NA	citG	-1	mrna	Exp	carbonSource	gluconate	glucose	resDf_mrna_trT_set00_StcAllEx_SYAN_baseMgAllMg_baseNaAllNa_Exp_noMatchFilter_p1Sf_noNorm__batchNumberPLUScarbonSource__gluconateVSglucose.csv	mrna	SYAN	baseMgAllMg	baseNaAllNa	Exp	batchNumberPLUScarbonSource	gluconateVSglucose
571	571	ECB_00582	0.051954152026245	0.0477568443071585	0.768167991678667	0.0621697920565475	0.950427618386712	NA	citX	1	mrna	Exp	carbonSource	gluconate	glucose	resDf_mrna_trT_set00_StcAllEx_SYAN_baseMgAllMg_baseNaAllNa_Exp_noMatchFilter_p1Sf_noNorm__batchNumberPLUScarbonSource__gluconateVSglucose.csv	mrna	SYAN	baseMgAllMg	baseNaAllNa	Exp	batchNumberPLUScarbonSource	gluconateVSglucose
572	572	ECB_00583	1.54623856745967	0.338077123665449	0.621005712228038	0.544402598894782	0.586164457784812	NA	citF	1	mrna	Exp	carbonSource	gluconate	glucose	resDf_mrna_trT_set00_StcAllEx_SYAN_baseMgAllMg_baseNaAllNa_Exp_noMatchFilter_p1Sf_noNorm__batchNumberPLUScarbonSource__gluconateVSglucose.csv	mrna	SYAN	baseMgAllMg	baseNaAllNa	Exp	batchNumberPLUScarbonSource	gluconateVSglucose
573	573	ECB_00584	0.286595010924964	0.727897729434178	0.834024103660493	0.872753828383938	0.382797270914845	NA	citE	1	mrna	Exp	carbonSource	gluconate	glucose	resDf_mrna_trT_set00_StcAllEx_SYAN_baseMgAllMg_baseNaAllNa_Exp_noMatchFilter_p1Sf_noNorm__batchNumberPLUScarbonSource__gluconateVSglucose.csv	mrna	SYAN	baseMgAllMg	baseNaAllNa	Exp	batchNumberPLUScarbonSource	gluconateVSglucose
574	574	ECB_00585	0.0425576003590078	0.0127410186028948	0.784575986792034	0.0162393685473222	0.987043428039651	NA	citD	1	mrna	Exp	carbonSource	gluconate	glucose	resDf_mrna_trT_set00_StcAllEx_SYAN_baseMgAllMg_baseNaAllNa_Exp_noMatchFilter_p1Sf_noNorm__batchNumberPLUScarbonSource__gluconateVSglucose.csv	mrna	SYAN	baseMgAllMg	baseNaAllNa	Exp	batchNumberPLUScarbonSource	gluconateVSglucose
575	575	ECB_00586	0.184085311516363	-0.482667047960835	0.858669471501463	-0.562110409162267	0.574040796733472	NA	citC	-1	mrna	Exp	carbonSource	gluconate	glucose	resDf_mrna_trT_set00_StcAllEx_SYAN_baseMgAllMg_baseNaAllNa_Exp_noMatchFilter_p1Sf_noNorm__batchNumberPLUScarbonSource__gluconateVSglucose.csv	mrna	SYAN	baseMgAllMg	baseNaAllNa	Exp	batchNumberPLUScarbonSource	gluconateVSglucose
576	576	ECB_00587	3.59240168227043	-0.213244924693913	0.552957886199854	-0.385644060815223	0.699760296855644	0.915999221480796	insB-9	-1	mrna	Exp	carbonSource	gluconate	glucose	resDf_mrna_trT_set00_StcAllEx_SYAN_baseMgAllMg_baseNaAllNa_Exp_noMatchFilter_p1Sf_noNorm__batchNumberPLUScarbonSource__gluconateVSglucose.csv	mrna	SYAN	baseMgAllMg	baseNaAllNa	Exp	batchNumberPLUScarbonSource	gluconateVSglucose
577	577	ECB_00588	0.492458441560996	0.871782883782584	0.705333955495009	1.23598598506542	0.216463773212969	NA	insA-9	1	mrna	Exp	carbonSource	gluconate	glucose	resDf_mrna_trT_set00_StcAllEx_SYAN_baseMgAllMg_baseNaAllNa_Exp_noMatchFilter_p1Sf_noNorm__batchNumberPLUScarbonSource__gluconateVSglucose.csv	mrna	SYAN	baseMgAllMg	baseNaAllNa	Exp	batchNumberPLUScarbonSource	gluconateVSglucose
578	578	ECB_00589	3.47897949771787	-0.610795311341095	0.500617804063043	-1.22008307811637	0.222433382714592	0.619008690054425	citA	-1	mrna	Exp	carbonSource	gluconate	glucose	resDf_mrna_trT_set00_StcAllEx_SYAN_baseMgAllMg_baseNaAllNa_Exp_noMatchFilter_p1Sf_noNorm__batchNumberPLUScarbonSource__gluconateVSglucose.csv	mrna	SYAN	baseMgAllMg	baseNaAllNa	Exp	batchNumberPLUScarbonSource	gluconateVSglucose
579	579	ECB_00590	1.36534999649858	0.200113086796888	0.617613118773272	0.324010421272076	0.745930144452342	NA	citB	1	mrna	Exp	carbonSource	gluconate	glucose	resDf_mrna_trT_set00_StcAllEx_SYAN_baseMgAllMg_baseNaAllNa_Exp_noMatchFilter_p1Sf_noNorm__batchNumberPLUScarbonSource__gluconateVSglucose.csv	mrna	SYAN	baseMgAllMg	baseNaAllNa	Exp	batchNumberPLUScarbonSource	gluconateVSglucose
580	580	ECB_00591	2.94759774818115	-1.03863945866961	0.658428374266873	-1.57745245992183	0.114691452703068	0.480657799382308	dcuC	-1	mrna	Exp	carbonSource	gluconate	glucose	resDf_mrna_trT_set00_StcAllEx_SYAN_baseMgAllMg_baseNaAllNa_Exp_noMatchFilter_p1Sf_noNorm__batchNumberPLUScarbonSource__gluconateVSglucose.csv	mrna	SYAN	baseMgAllMg	baseNaAllNa	Exp	batchNumberPLUScarbonSource	gluconateVSglucose
581	581	ECB_00592	3.47650264084743	-1.27372990508481	0.74182023411741	-1.71703311193749	0.0859731221626225	0.420477076374405	crcA	-1	mrna	Exp	carbonSource	gluconate	glucose	resDf_mrna_trT_set00_StcAllEx_SYAN_baseMgAllMg_baseNaAllNa_Exp_noMatchFilter_p1Sf_noNorm__batchNumberPLUScarbonSource__gluconateVSglucose.csv	mrna	SYAN	baseMgAllMg	baseNaAllNa	Exp	batchNumberPLUScarbonSource	gluconateVSglucose
582	582	ECB_00593	30.0106695532013	0.480938373597993	0.661700967961463	0.726821323957928	0.467335418400072	0.814467436069814	cspE	1	mrna	Exp	carbonSource	gluconate	glucose	resDf_mrna_trT_set00_StcAllEx_SYAN_baseMgAllMg_baseNaAllNa_Exp_noMatchFilter_p1Sf_noNorm__batchNumberPLUScarbonSource__gluconateVSglucose.csv	mrna	SYAN	baseMgAllMg	baseNaAllNa	Exp	batchNumberPLUScarbonSource	gluconateVSglucose
583	583	ECB_00594	6.34553130620846	-0.576134507163761	0.462128311017672	-1.24669814297902	0.212508200002917	0.610429459843072	ccrB	-1	mrna	Exp	carbonSource	gluconate	glucose	resDf_mrna_trT_set00_StcAllEx_SYAN_baseMgAllMg_baseNaAllNa_Exp_noMatchFilter_p1Sf_noNorm__batchNumberPLUScarbonSource__gluconateVSglucose.csv	mrna	SYAN	baseMgAllMg	baseNaAllNa	Exp	batchNumberPLUScarbonSource	gluconateVSglucose
584	584	ECB_00595	17.8467819289572	-0.593483524543577	0.500996131798368	-1.18460699968524	0.236172868192285	0.633584932564847	ybeM	-1	mrna	Exp	carbonSource	gluconate	glucose	resDf_mrna_trT_set00_StcAllEx_SYAN_baseMgAllMg_baseNaAllNa_Exp_noMatchFilter_p1Sf_noNorm__batchNumberPLUScarbonSource__gluconateVSglucose.csv	mrna	SYAN	baseMgAllMg	baseNaAllNa	Exp	batchNumberPLUScarbonSource	gluconateVSglucose
585	585	ECB_00596	325.3160234782	-0.286461661011983	0.421764396787073	-0.679198299321131	0.497012224743623	0.827975743761259	tatE	-1	mrna	Exp	carbonSource	gluconate	glucose	resDf_mrna_trT_set00_StcAllEx_SYAN_baseMgAllMg_baseNaAllNa_Exp_noMatchFilter_p1Sf_noNorm__batchNumberPLUScarbonSource__gluconateVSglucose.csv	mrna	SYAN	baseMgAllMg	baseNaAllNa	Exp	batchNumberPLUScarbonSource	gluconateVSglucose
586	586	ECB_00597	118.766043641685	-0.543668192858564	0.313121501216227	-1.73628508660966	0.0825134388445793	0.408565706385952	lipA	-1	mrna	Exp	carbonSource	gluconate	glucose	resDf_mrna_trT_set00_StcAllEx_SYAN_baseMgAllMg_baseNaAllNa_Exp_noMatchFilter_p1Sf_noNorm__batchNumberPLUScarbonSource__gluconateVSglucose.csv	mrna	SYAN	baseMgAllMg	baseNaAllNa	Exp	batchNumberPLUScarbonSource	gluconateVSglucose
587	587	ECB_00598	0.354644145494142	-1.04797463080801	0.842427249314319	-1.24399422224411	0.213501689391032	NA	ybeF	-1	mrna	Exp	carbonSource	gluconate	glucose	resDf_mrna_trT_set00_StcAllEx_SYAN_baseMgAllMg_baseNaAllNa_Exp_noMatchFilter_p1Sf_noNorm__batchNumberPLUScarbonSource__gluconateVSglucose.csv	mrna	SYAN	baseMgAllMg	baseNaAllNa	Exp	batchNumberPLUScarbonSource	gluconateVSglucose
588	588	ECB_00599	3.43635265636843	0.0668367060485781	0.635871815737799	0.105110345189663	0.916288250505074	0.980656923060927	lipB	1	mrna	Exp	carbonSource	gluconate	glucose	resDf_mrna_trT_set00_StcAllEx_SYAN_baseMgAllMg_baseNaAllNa_Exp_noMatchFilter_p1Sf_noNorm__batchNumberPLUScarbonSource__gluconateVSglucose.csv	mrna	SYAN	baseMgAllMg	baseNaAllNa	Exp	batchNumberPLUScarbonSource	gluconateVSglucose
589	589	ECB_00600	11.6524737434096	-0.682393094625796	0.475898934561552	-1.43390338802605	0.151599834900945	0.532487676324672	ybeD	-1	mrna	Exp	carbonSource	gluconate	glucose	resDf_mrna_trT_set00_StcAllEx_SYAN_baseMgAllMg_baseNaAllNa_Exp_noMatchFilter_p1Sf_noNorm__batchNumberPLUScarbonSource__gluconateVSglucose.csv	mrna	SYAN	baseMgAllMg	baseNaAllNa	Exp	batchNumberPLUScarbonSource	gluconateVSglucose
590	590	ECB_00601	98.7363654858842	-0.12880396787448	0.555672361438573	-0.231798406422485	0.816694594841974	0.949721149724593	dacA	-1	mrna	Exp	carbonSource	gluconate	glucose	resDf_mrna_trT_set00_StcAllEx_SYAN_baseMgAllMg_baseNaAllNa_Exp_noMatchFilter_p1Sf_noNorm__batchNumberPLUScarbonSource__gluconateVSglucose.csv	mrna	SYAN	baseMgAllMg	baseNaAllNa	Exp	batchNumberPLUScarbonSource	gluconateVSglucose
591	591	ECB_00602	50.1224656902075	0.497497990499325	0.380885317925056	1.3061621624313	0.191497417139306	0.593877690976745	rlpA	1	mrna	Exp	carbonSource	gluconate	glucose	resDf_mrna_trT_set00_StcAllEx_SYAN_baseMgAllMg_baseNaAllNa_Exp_noMatchFilter_p1Sf_noNorm__batchNumberPLUScarbonSource__gluconateVSglucose.csv	mrna	SYAN	baseMgAllMg	baseNaAllNa	Exp	batchNumberPLUScarbonSource	gluconateVSglucose
592	592	ECB_00603	31.2571055278807	0.381421755271633	0.464350048233729	0.821409961563406	0.411412791292317	0.786248062113594	mrdB	1	mrna	Exp	carbonSource	gluconate	glucose	resDf_mrna_trT_set00_StcAllEx_SYAN_baseMgAllMg_baseNaAllNa_Exp_noMatchFilter_p1Sf_noNorm__batchNumberPLUScarbonSource__gluconateVSglucose.csv	mrna	SYAN	baseMgAllMg	baseNaAllNa	Exp	batchNumberPLUScarbonSource	gluconateVSglucose
593	593	ECB_00604	19.2517930921074	0.546749037599755	0.592101320994253	0.923404522526072	0.355796435783679	0.739285962550139	mrdA	1	mrna	Exp	carbonSource	gluconate	glucose	resDf_mrna_trT_set00_StcAllEx_SYAN_baseMgAllMg_baseNaAllNa_Exp_noMatchFilter_p1Sf_noNorm__batchNumberPLUScarbonSource__gluconateVSglucose.csv	mrna	SYAN	baseMgAllMg	baseNaAllNa	Exp	batchNumberPLUScarbonSource	gluconateVSglucose
594	594	ECB_00605	8.25767363590816	0.573301740249203	0.552136419805011	1.03833349818088	0.299114818400362	0.686572850607343	ybeA	1	mrna	Exp	carbonSource	gluconate	glucose	resDf_mrna_trT_set00_StcAllEx_SYAN_baseMgAllMg_baseNaAllNa_Exp_noMatchFilter_p1Sf_noNorm__batchNumberPLUScarbonSource__gluconateVSglucose.csv	mrna	SYAN	baseMgAllMg	baseNaAllNa	Exp	batchNumberPLUScarbonSource	gluconateVSglucose
595	595	ECB_00606	16.3507197837226	-0.0985673645432719	0.493951154812475	-0.199548808789995	0.841833467084003	0.962048975698855	ybeB	-1	mrna	Exp	carbonSource	gluconate	glucose	resDf_mrna_trT_set00_StcAllEx_SYAN_baseMgAllMg_baseNaAllNa_Exp_noMatchFilter_p1Sf_noNorm__batchNumberPLUScarbonSource__gluconateVSglucose.csv	mrna	SYAN	baseMgAllMg	baseNaAllNa	Exp	batchNumberPLUScarbonSource	gluconateVSglucose
596	596	ECB_00607	10.5189501476784	0.824702210715621	0.527214107363952	1.56426430779536	0.117755510491427	0.480844711227279	phpB	1	mrna	Exp	carbonSource	gluconate	glucose	resDf_mrna_trT_set00_StcAllEx_SYAN_baseMgAllMg_baseNaAllNa_Exp_noMatchFilter_p1Sf_noNorm__batchNumberPLUScarbonSource__gluconateVSglucose.csv	mrna	SYAN	baseMgAllMg	baseNaAllNa	Exp	batchNumberPLUScarbonSource	gluconateVSglucose
597	597	ECB_00608	8.15344032993135	1.06617997595899	0.492631471780346	2.16425469551482	0.0304448076412623	0.282592712933473	nadD	1	mrna	Exp	carbonSource	gluconate	glucose	resDf_mrna_trT_set00_StcAllEx_SYAN_baseMgAllMg_baseNaAllNa_Exp_noMatchFilter_p1Sf_noNorm__batchNumberPLUScarbonSource__gluconateVSglucose.csv	mrna	SYAN	baseMgAllMg	baseNaAllNa	Exp	batchNumberPLUScarbonSource	gluconateVSglucose
598	598	ECB_00609	16.8413517266613	0.822405266615614	0.48535968076775	1.69442436033154	0.0901846737364175	0.429277354996768	holA	1	mrna	Exp	carbonSource	gluconate	glucose	resDf_mrna_trT_set00_StcAllEx_SYAN_baseMgAllMg_baseNaAllNa_Exp_noMatchFilter_p1Sf_noNorm__batchNumberPLUScarbonSource__gluconateVSglucose.csv	mrna	SYAN	baseMgAllMg	baseNaAllNa	Exp	batchNumberPLUScarbonSource	gluconateVSglucose
599	599	ECB_00610	58.4100014146697	0.682612358347672	0.377950394669415	1.8060898148942	0.0709043114965555	0.393160423860114	rlpB	1	mrna	Exp	carbonSource	gluconate	glucose	resDf_mrna_trT_set00_StcAllEx_SYAN_baseMgAllMg_baseNaAllNa_Exp_noMatchFilter_p1Sf_noNorm__batchNumberPLUScarbonSource__gluconateVSglucose.csv	mrna	SYAN	baseMgAllMg	baseNaAllNa	Exp	batchNumberPLUScarbonSource	gluconateVSglucose
600	600	ECB_00611	232.891134493344	0.0485547366787337	0.415284897837794	0.11691910043331	0.906924162006651	0.979240216952237	leuS	1	mrna	Exp	carbonSource	gluconate	glucose	resDf_mrna_trT_set00_StcAllEx_SYAN_baseMgAllMg_baseNaAllNa_Exp_noMatchFilter_p1Sf_noNorm__batchNumberPLUScarbonSource__gluconateVSglucose.csv	mrna	SYAN	baseMgAllMg	baseNaAllNa	Exp	batchNumberPLUScarbonSource	gluconateVSglucose
601	601	ECB_00612	198.98010044994	-0.213633772010223	0.588359793492328	-0.363100562569303	0.716529764390748	0.923613118209448	ybeL	-1	mrna	Exp	carbonSource	gluconate	glucose	resDf_mrna_trT_set00_StcAllEx_SYAN_baseMgAllMg_baseNaAllNa_Exp_noMatchFilter_p1Sf_noNorm__batchNumberPLUScarbonSource__gluconateVSglucose.csv	mrna	SYAN	baseMgAllMg	baseNaAllNa	Exp	batchNumberPLUScarbonSource	gluconateVSglucose
602	602	ECB_00614	0.0145892351558466	-0.00883412232556984	0.538677529396054	-0.0163996488501652	0.986915559889212	NA	ybeR	-1	mrna	Exp	carbonSource	gluconate	glucose	resDf_mrna_trT_set00_StcAllEx_SYAN_baseMgAllMg_baseNaAllNa_Exp_noMatchFilter_p1Sf_noNorm__batchNumberPLUScarbonSource__gluconateVSglucose.csv	mrna	SYAN	baseMgAllMg	baseNaAllNa	Exp	batchNumberPLUScarbonSource	gluconateVSglucose
603	603	ECB_00615	2.11596619690652	-0.24265413379586	0.560613008798277	-0.432837144318165	0.665133086394753	NA	ybeV	-1	mrna	Exp	carbonSource	gluconate	glucose	resDf_mrna_trT_set00_StcAllEx_SYAN_baseMgAllMg_baseNaAllNa_Exp_noMatchFilter_p1Sf_noNorm__batchNumberPLUScarbonSource__gluconateVSglucose.csv	mrna	SYAN	baseMgAllMg	baseNaAllNa	Exp	batchNumberPLUScarbonSource	gluconateVSglucose
604	604	ECB_00616	1.5935731905328	0.18562800743988	0.607593121031731	0.305513675211912	0.759974956226539	NA	hscC	1	mrna	Exp	carbonSource	gluconate	glucose	resDf_mrna_trT_set00_StcAllEx_SYAN_baseMgAllMg_baseNaAllNa_Exp_noMatchFilter_p1Sf_noNorm__batchNumberPLUScarbonSource__gluconateVSglucose.csv	mrna	SYAN	baseMgAllMg	baseNaAllNa	Exp	batchNumberPLUScarbonSource	gluconateVSglucose
605	605	ECB_00617	45.3190034204237	0.627295549029446	0.349821045844977	1.79318985086858	0.0729425723639574	0.396299003247116	rihA	1	mrna	Exp	carbonSource	gluconate	glucose	resDf_mrna_trT_set00_StcAllEx_SYAN_baseMgAllMg_baseNaAllNa_Exp_noMatchFilter_p1Sf_noNorm__batchNumberPLUScarbonSource__gluconateVSglucose.csv	mrna	SYAN	baseMgAllMg	baseNaAllNa	Exp	batchNumberPLUScarbonSource	gluconateVSglucose
606	606	ECB_00619	1.66160696722315	-0.861582109374486	0.673299476612298	-1.27964173343715	0.200671165310215	NA	insJ-2	-1	mrna	Exp	carbonSource	gluconate	glucose	resDf_mrna_trT_set00_StcAllEx_SYAN_baseMgAllMg_baseNaAllNa_Exp_noMatchFilter_p1Sf_noNorm__batchNumberPLUScarbonSource__gluconateVSglucose.csv	mrna	SYAN	baseMgAllMg	baseNaAllNa	Exp	batchNumberPLUScarbonSource	gluconateVSglucose
607	607	ECB_00620	4.53572115748492	-0.273090870120819	0.454902902894155	-0.600327824648682	0.54828777851269	0.854755663283441	insK-2	-1	mrna	Exp	carbonSource	gluconate	glucose	resDf_mrna_trT_set00_StcAllEx_SYAN_baseMgAllMg_baseNaAllNa_Exp_noMatchFilter_p1Sf_noNorm__batchNumberPLUScarbonSource__gluconateVSglucose.csv	mrna	SYAN	baseMgAllMg	baseNaAllNa	Exp	batchNumberPLUScarbonSource	gluconateVSglucose
608	608	ECB_00621	71.2505400811013	-0.0516074346435103	0.492035465317343	-0.104885599273267	0.916466586050398	0.980656923060927	gltK	-1	mrna	Exp	carbonSource	gluconate	glucose	resDf_mrna_trT_set00_StcAllEx_SYAN_baseMgAllMg_baseNaAllNa_Exp_noMatchFilter_p1Sf_noNorm__batchNumberPLUScarbonSource__gluconateVSglucose.csv	mrna	SYAN	baseMgAllMg	baseNaAllNa	Exp	batchNumberPLUScarbonSource	gluconateVSglucose
609	609	ECB_00622	109.534771808246	0.217513954515896	0.479756951859277	0.453383642848593	0.650272512786407	0.893898287075464	gltJ	1	mrna	Exp	carbonSource	gluconate	glucose	resDf_mrna_trT_set00_StcAllEx_SYAN_baseMgAllMg_baseNaAllNa_Exp_noMatchFilter_p1Sf_noNorm__batchNumberPLUScarbonSource__gluconateVSglucose.csv	mrna	SYAN	baseMgAllMg	baseNaAllNa	Exp	batchNumberPLUScarbonSource	gluconateVSglucose
610	610	ECB_00623	1304.66635147544	-0.104040580996073	0.456920900367035	-0.227699325884412	0.819879996540355	0.950906646986287	gltI	-1	mrna	Exp	carbonSource	gluconate	glucose	resDf_mrna_trT_set00_StcAllEx_SYAN_baseMgAllMg_baseNaAllNa_Exp_noMatchFilter_p1Sf_noNorm__batchNumberPLUScarbonSource__gluconateVSglucose.csv	mrna	SYAN	baseMgAllMg	baseNaAllNa	Exp	batchNumberPLUScarbonSource	gluconateVSglucose
611	611	ECB_00624	5.94755520114839	-0.00397748937170979	0.431369139989397	-0.00922061641175249	0.992643116770875	0.998099211998765	ECB_00624	-1	mrna	Exp	carbonSource	gluconate	glucose	resDf_mrna_trT_set00_StcAllEx_SYAN_baseMgAllMg_baseNaAllNa_Exp_noMatchFilter_p1Sf_noNorm__batchNumberPLUScarbonSource__gluconateVSglucose.csv	mrna	SYAN	baseMgAllMg	baseNaAllNa	Exp	batchNumberPLUScarbonSource	gluconateVSglucose
612	612	ECB_00625	12.3522742251252	0.66471245856197	0.57085448647264	1.16441663210757	0.244255210563071	0.642879714202003	lnt	1	mrna	Exp	carbonSource	gluconate	glucose	resDf_mrna_trT_set00_StcAllEx_SYAN_baseMgAllMg_baseNaAllNa_Exp_noMatchFilter_p1Sf_noNorm__batchNumberPLUScarbonSource__gluconateVSglucose.csv	mrna	SYAN	baseMgAllMg	baseNaAllNa	Exp	batchNumberPLUScarbonSource	gluconateVSglucose
613	613	ECB_00626	48.5538383417579	0.640713493300866	0.444357417544697	1.44188769671301	0.149334057577898	0.53051781235171	ybeX	1	mrna	Exp	carbonSource	gluconate	glucose	resDf_mrna_trT_set00_StcAllEx_SYAN_baseMgAllMg_baseNaAllNa_Exp_noMatchFilter_p1Sf_noNorm__batchNumberPLUScarbonSource__gluconateVSglucose.csv	mrna	SYAN	baseMgAllMg	baseNaAllNa	Exp	batchNumberPLUScarbonSource	gluconateVSglucose
614	614	ECB_00627	14.0855970424904	0.156201931724403	0.373842549956238	0.417828125082841	0.676072785984792	0.906635651857323	ybeY	1	mrna	Exp	carbonSource	gluconate	glucose	resDf_mrna_trT_set00_StcAllEx_SYAN_baseMgAllMg_baseNaAllNa_Exp_noMatchFilter_p1Sf_noNorm__batchNumberPLUScarbonSource__gluconateVSglucose.csv	mrna	SYAN	baseMgAllMg	baseNaAllNa	Exp	batchNumberPLUScarbonSource	gluconateVSglucose
615	615	ECB_00628	40.1227589922985	0.157973604630523	0.283272325897447	0.557673977258599	0.57706703054047	0.861305751868067	ybeZ	1	mrna	Exp	carbonSource	gluconate	glucose	resDf_mrna_trT_set00_StcAllEx_SYAN_baseMgAllMg_baseNaAllNa_Exp_noMatchFilter_p1Sf_noNorm__batchNumberPLUScarbonSource__gluconateVSglucose.csv	mrna	SYAN	baseMgAllMg	baseNaAllNa	Exp	batchNumberPLUScarbonSource	gluconateVSglucose
616	616	ECB_00629	42.7062402664282	0.657917443347606	0.419775837807938	1.56730660531402	0.117043042183616	0.480670276079958	yleA	1	mrna	Exp	carbonSource	gluconate	glucose	resDf_mrna_trT_set00_StcAllEx_SYAN_baseMgAllMg_baseNaAllNa_Exp_noMatchFilter_p1Sf_noNorm__batchNumberPLUScarbonSource__gluconateVSglucose.csv	mrna	SYAN	baseMgAllMg	baseNaAllNa	Exp	batchNumberPLUScarbonSource	gluconateVSglucose
617	617	ECB_00630	51.3588720504248	-0.0391455444898823	0.34536052766361	-0.113346897964006	0.909755537582317	0.979240216952237	ubiF	-1	mrna	Exp	carbonSource	gluconate	glucose	resDf_mrna_trT_set00_StcAllEx_SYAN_baseMgAllMg_baseNaAllNa_Exp_noMatchFilter_p1Sf_noNorm__batchNumberPLUScarbonSource__gluconateVSglucose.csv	mrna	SYAN	baseMgAllMg	baseNaAllNa	Exp	batchNumberPLUScarbonSource	gluconateVSglucose
618	618	ECB_00631	347.321035144583	0.214401822053903	0.672099616359674	0.319003041863315	0.749724206128154	0.930567109476809	asnB	1	mrna	Exp	carbonSource	gluconate	glucose	resDf_mrna_trT_set00_StcAllEx_SYAN_baseMgAllMg_baseNaAllNa_Exp_noMatchFilter_p1Sf_noNorm__batchNumberPLUScarbonSource__gluconateVSglucose.csv	mrna	SYAN	baseMgAllMg	baseNaAllNa	Exp	batchNumberPLUScarbonSource	gluconateVSglucose
619	619	ECB_00632	42.7927064319077	-0.165154468656715	0.357123129648954	-0.462458057026602	0.643752873775028	0.891391649057834	nagD	-1	mrna	Exp	carbonSource	gluconate	glucose	resDf_mrna_trT_set00_StcAllEx_SYAN_baseMgAllMg_baseNaAllNa_Exp_noMatchFilter_p1Sf_noNorm__batchNumberPLUScarbonSource__gluconateVSglucose.csv	mrna	SYAN	baseMgAllMg	baseNaAllNa	Exp	batchNumberPLUScarbonSource	gluconateVSglucose
620	620	ECB_00633	50.6224588094347	-0.350524931181409	0.396342806812809	-0.884398367161385	0.376481204103502	0.761075027819204	nagC	-1	mrna	Exp	carbonSource	gluconate	glucose	resDf_mrna_trT_set00_StcAllEx_SYAN_baseMgAllMg_baseNaAllNa_Exp_noMatchFilter_p1Sf_noNorm__batchNumberPLUScarbonSource__gluconateVSglucose.csv	mrna	SYAN	baseMgAllMg	baseNaAllNa	Exp	batchNumberPLUScarbonSource	gluconateVSglucose
621	621	ECB_00634	87.1372843341117	-0.133974465593972	0.42116039127895	-0.318107942646572	0.75040305897615	0.930567109476809	nagA	-1	mrna	Exp	carbonSource	gluconate	glucose	resDf_mrna_trT_set00_StcAllEx_SYAN_baseMgAllMg_baseNaAllNa_Exp_noMatchFilter_p1Sf_noNorm__batchNumberPLUScarbonSource__gluconateVSglucose.csv	mrna	SYAN	baseMgAllMg	baseNaAllNa	Exp	batchNumberPLUScarbonSource	gluconateVSglucose
622	622	ECB_00635	67.5229759525791	0.500411250500469	0.477494778593138	1.0479931361236	0.294641769286062	0.686175212594754	nagB	1	mrna	Exp	carbonSource	gluconate	glucose	resDf_mrna_trT_set00_StcAllEx_SYAN_baseMgAllMg_baseNaAllNa_Exp_noMatchFilter_p1Sf_noNorm__batchNumberPLUScarbonSource__gluconateVSglucose.csv	mrna	SYAN	baseMgAllMg	baseNaAllNa	Exp	batchNumberPLUScarbonSource	gluconateVSglucose
623	623	ECB_00636	303.787142886752	0.143038445647406	0.443457700177357	0.322552625854054	0.74703407650914	0.930567109476809	nagE	1	mrna	Exp	carbonSource	gluconate	glucose	resDf_mrna_trT_set00_StcAllEx_SYAN_baseMgAllMg_baseNaAllNa_Exp_noMatchFilter_p1Sf_noNorm__batchNumberPLUScarbonSource__gluconateVSglucose.csv	mrna	SYAN	baseMgAllMg	baseNaAllNa	Exp	batchNumberPLUScarbonSource	gluconateVSglucose
624	624	ECB_00637	107.487684557821	0.19862896378781	0.39235482344205	0.506248303628024	0.612682349287932	0.879802345412981	glnS	1	mrna	Exp	carbonSource	gluconate	glucose	resDf_mrna_trT_set00_StcAllEx_SYAN_baseMgAllMg_baseNaAllNa_Exp_noMatchFilter_p1Sf_noNorm__batchNumberPLUScarbonSource__gluconateVSglucose.csv	mrna	SYAN	baseMgAllMg	baseNaAllNa	Exp	batchNumberPLUScarbonSource	gluconateVSglucose
625	625	ECB_00638	17.7535449536101	-0.535677405142113	0.547469497638334	-0.978460731516388	0.327846503865736	0.714683253987994	ybfM	-1	mrna	Exp	carbonSource	gluconate	glucose	resDf_mrna_trT_set00_StcAllEx_SYAN_baseMgAllMg_baseNaAllNa_Exp_noMatchFilter_p1Sf_noNorm__batchNumberPLUScarbonSource__gluconateVSglucose.csv	mrna	SYAN	baseMgAllMg	baseNaAllNa	Exp	batchNumberPLUScarbonSource	gluconateVSglucose
626	626	ECB_00639	0.752291248024498	0.756473963875052	0.735480711629629	1.02854357961191	0.303694202214937	NA	ybfN	1	mrna	Exp	carbonSource	gluconate	glucose	resDf_mrna_trT_set00_StcAllEx_SYAN_baseMgAllMg_baseNaAllNa_Exp_noMatchFilter_p1Sf_noNorm__batchNumberPLUScarbonSource__gluconateVSglucose.csv	mrna	SYAN	baseMgAllMg	baseNaAllNa	Exp	batchNumberPLUScarbonSource	gluconateVSglucose
627	627	ECB_00640	143.476135709212	0.11094094234573	0.285505589856845	0.388577128739779	0.697588988347903	0.915199436674803	fur	1	mrna	Exp	carbonSource	gluconate	glucose	resDf_mrna_trT_set00_StcAllEx_SYAN_baseMgAllMg_baseNaAllNa_Exp_noMatchFilter_p1Sf_noNorm__batchNumberPLUScarbonSource__gluconateVSglucose.csv	mrna	SYAN	baseMgAllMg	baseNaAllNa	Exp	batchNumberPLUScarbonSource	gluconateVSglucose
628	628	ECB_00641	192.25841988742	-0.0152400664620916	0.3819757289436	-0.0398979969335745	0.968174448048653	0.993043031914158	fldA	-1	mrna	Exp	carbonSource	gluconate	glucose	resDf_mrna_trT_set00_StcAllEx_SYAN_baseMgAllMg_baseNaAllNa_Exp_noMatchFilter_p1Sf_noNorm__batchNumberPLUScarbonSource__gluconateVSglucose.csv	mrna	SYAN	baseMgAllMg	baseNaAllNa	Exp	batchNumberPLUScarbonSource	gluconateVSglucose
629	629	ECB_00642	7.14048002567071	-0.444084193871181	0.587423832864929	-0.755986000270597	0.44965758942604	0.809528823077652	ybfE	-1	mrna	Exp	carbonSource	gluconate	glucose	resDf_mrna_trT_set00_StcAllEx_SYAN_baseMgAllMg_baseNaAllNa_Exp_noMatchFilter_p1Sf_noNorm__batchNumberPLUScarbonSource__gluconateVSglucose.csv	mrna	SYAN	baseMgAllMg	baseNaAllNa	Exp	batchNumberPLUScarbonSource	gluconateVSglucose
630	630	ECB_00643	8.14296412799585	0.195137559672349	0.500750595015385	0.389690120420832	0.696765702889504	0.914910530490387	ybfF	1	mrna	Exp	carbonSource	gluconate	glucose	resDf_mrna_trT_set00_StcAllEx_SYAN_baseMgAllMg_baseNaAllNa_Exp_noMatchFilter_p1Sf_noNorm__batchNumberPLUScarbonSource__gluconateVSglucose.csv	mrna	SYAN	baseMgAllMg	baseNaAllNa	Exp	batchNumberPLUScarbonSource	gluconateVSglucose
631	631	ECB_00644	52.8414980823336	-0.435886761573635	0.354866247460788	-1.22831282121808	0.219329559818761	0.616162074595209	seqA	-1	mrna	Exp	carbonSource	gluconate	glucose	resDf_mrna_trT_set00_StcAllEx_SYAN_baseMgAllMg_baseNaAllNa_Exp_noMatchFilter_p1Sf_noNorm__batchNumberPLUScarbonSource__gluconateVSglucose.csv	mrna	SYAN	baseMgAllMg	baseNaAllNa	Exp	batchNumberPLUScarbonSource	gluconateVSglucose
632	632	ECB_00645	166.33779791698	-0.0297297173017015	0.336594912620006	-0.0883249157579054	0.929618436430068	0.982962765387028	pgm	-1	mrna	Exp	carbonSource	gluconate	glucose	resDf_mrna_trT_set00_StcAllEx_SYAN_baseMgAllMg_baseNaAllNa_Exp_noMatchFilter_p1Sf_noNorm__batchNumberPLUScarbonSource__gluconateVSglucose.csv	mrna	SYAN	baseMgAllMg	baseNaAllNa	Exp	batchNumberPLUScarbonSource	gluconateVSglucose
633	633	ECB_00646	0.487005518927804	0.02970719248076	0.791236246290252	0.0375452876685611	0.970050231245337	NA	ybfP	1	mrna	Exp	carbonSource	gluconate	glucose	resDf_mrna_trT_set00_StcAllEx_SYAN_baseMgAllMg_baseNaAllNa_Exp_noMatchFilter_p1Sf_noNorm__batchNumberPLUScarbonSource__gluconateVSglucose.csv	mrna	SYAN	baseMgAllMg	baseNaAllNa	Exp	batchNumberPLUScarbonSource	gluconateVSglucose
634	634	ECB_00647	1.09780709506545	-0.407576396502767	0.778189238229471	-0.523749721121923	0.600452628054832	NA	ybfGH	-1	mrna	Exp	carbonSource	gluconate	glucose	resDf_mrna_trT_set00_StcAllEx_SYAN_baseMgAllMg_baseNaAllNa_Exp_noMatchFilter_p1Sf_noNorm__batchNumberPLUScarbonSource__gluconateVSglucose.csv	mrna	SYAN	baseMgAllMg	baseNaAllNa	Exp	batchNumberPLUScarbonSource	gluconateVSglucose
635	635	ECB_00648	3.85644226681324	0.306252181258315	0.415575394464131	0.736935307859638	0.461161691171059	0.812075377016	potE	1	mrna	Exp	carbonSource	gluconate	glucose	resDf_mrna_trT_set00_StcAllEx_SYAN_baseMgAllMg_baseNaAllNa_Exp_noMatchFilter_p1Sf_noNorm__batchNumberPLUScarbonSource__gluconateVSglucose.csv	mrna	SYAN	baseMgAllMg	baseNaAllNa	Exp	batchNumberPLUScarbonSource	gluconateVSglucose
636	636	ECB_00649	1.07135191817867	0.216617942583611	0.633918502994248	0.341712604318123	0.732567185638802	NA	speF	1	mrna	Exp	carbonSource	gluconate	glucose	resDf_mrna_trT_set00_StcAllEx_SYAN_baseMgAllMg_baseNaAllNa_Exp_noMatchFilter_p1Sf_noNorm__batchNumberPLUScarbonSource__gluconateVSglucose.csv	mrna	SYAN	baseMgAllMg	baseNaAllNa	Exp	batchNumberPLUScarbonSource	gluconateVSglucose
637	637	ECB_00650	0.0121373797490595	0	0.538674048499248	0	1	NA	ECB_00650	0	mrna	Exp	carbonSource	gluconate	glucose	resDf_mrna_trT_set00_StcAllEx_SYAN_baseMgAllMg_baseNaAllNa_Exp_noMatchFilter_p1Sf_noNorm__batchNumberPLUScarbonSource__gluconateVSglucose.csv	mrna	SYAN	baseMgAllMg	baseNaAllNa	Exp	batchNumberPLUScarbonSource	gluconateVSglucose
638	638	ECB_00651	2.4063978982805	-0.839454711308215	0.672258785282846	-1.24870768472743	0.211772009110636	NA	kdpE	-1	mrna	Exp	carbonSource	gluconate	glucose	resDf_mrna_trT_set00_StcAllEx_SYAN_baseMgAllMg_baseNaAllNa_Exp_noMatchFilter_p1Sf_noNorm__batchNumberPLUScarbonSource__gluconateVSglucose.csv	mrna	SYAN	baseMgAllMg	baseNaAllNa	Exp	batchNumberPLUScarbonSource	gluconateVSglucose
639	639	ECB_00652	17.8556843001416	0.152900191318356	0.493833504359594	0.309618909953543	0.756850774426253	0.932569981476837	kdpD	1	mrna	Exp	carbonSource	gluconate	glucose	resDf_mrna_trT_set00_StcAllEx_SYAN_baseMgAllMg_baseNaAllNa_Exp_noMatchFilter_p1Sf_noNorm__batchNumberPLUScarbonSource__gluconateVSglucose.csv	mrna	SYAN	baseMgAllMg	baseNaAllNa	Exp	batchNumberPLUScarbonSource	gluconateVSglucose
640	640	ECB_00653	0.999150027077752	-0.345351296491581	0.839696504093567	-0.411281093595095	0.680866431285868	NA	kdpC	-1	mrna	Exp	carbonSource	gluconate	glucose	resDf_mrna_trT_set00_StcAllEx_SYAN_baseMgAllMg_baseNaAllNa_Exp_noMatchFilter_p1Sf_noNorm__batchNumberPLUScarbonSource__gluconateVSglucose.csv	mrna	SYAN	baseMgAllMg	baseNaAllNa	Exp	batchNumberPLUScarbonSource	gluconateVSglucose
641	641	ECB_00654	5.06213180887929	-0.759723525789494	0.78090634093767	-0.972874064356117	0.33061589653692	0.717707968948548	kdpB	-1	mrna	Exp	carbonSource	gluconate	glucose	resDf_mrna_trT_set00_StcAllEx_SYAN_baseMgAllMg_baseNaAllNa_Exp_noMatchFilter_p1Sf_noNorm__batchNumberPLUScarbonSource__gluconateVSglucose.csv	mrna	SYAN	baseMgAllMg	baseNaAllNa	Exp	batchNumberPLUScarbonSource	gluconateVSglucose
642	642	ECB_00655	6.29062597795508	-0.498727152721989	0.835950293911887	-0.596599051826588	0.55077510444209	0.854862079049431	kdpA	-1	mrna	Exp	carbonSource	gluconate	glucose	resDf_mrna_trT_set00_StcAllEx_SYAN_baseMgAllMg_baseNaAllNa_Exp_noMatchFilter_p1Sf_noNorm__batchNumberPLUScarbonSource__gluconateVSglucose.csv	mrna	SYAN	baseMgAllMg	baseNaAllNa	Exp	batchNumberPLUScarbonSource	gluconateVSglucose
643	643	ECB_00656	1.07029676121927	0.205054346578472	0.861293580678545	0.238077179696296	0.811821233880301	NA	kdpF	1	mrna	Exp	carbonSource	gluconate	glucose	resDf_mrna_trT_set00_StcAllEx_SYAN_baseMgAllMg_baseNaAllNa_Exp_noMatchFilter_p1Sf_noNorm__batchNumberPLUScarbonSource__gluconateVSglucose.csv	mrna	SYAN	baseMgAllMg	baseNaAllNa	Exp	batchNumberPLUScarbonSource	gluconateVSglucose
644	644	ECB_00657	32.3241151889825	-1.09520956147884	0.598421732151835	-1.83016341592514	0.067225506496929	0.383025899545979	ybfA	-1	mrna	Exp	carbonSource	gluconate	glucose	resDf_mrna_trT_set00_StcAllEx_SYAN_baseMgAllMg_baseNaAllNa_Exp_noMatchFilter_p1Sf_noNorm__batchNumberPLUScarbonSource__gluconateVSglucose.csv	mrna	SYAN	baseMgAllMg	baseNaAllNa	Exp	batchNumberPLUScarbonSource	gluconateVSglucose
645	645	ECB_00658	2.24643699960729	-0.35680449195989	0.537881846628505	-0.663351057851041	0.507105743362326	NA	rhsC	-1	mrna	Exp	carbonSource	gluconate	glucose	resDf_mrna_trT_set00_StcAllEx_SYAN_baseMgAllMg_baseNaAllNa_Exp_noMatchFilter_p1Sf_noNorm__batchNumberPLUScarbonSource__gluconateVSglucose.csv	mrna	SYAN	baseMgAllMg	baseNaAllNa	Exp	batchNumberPLUScarbonSource	gluconateVSglucose
646	646	ECB_00659	0.38000268682397	-0.969428185661178	0.824997198791867	-1.1750684573	0.239967328861751	NA	ybfB	-1	mrna	Exp	carbonSource	gluconate	glucose	resDf_mrna_trT_set00_StcAllEx_SYAN_baseMgAllMg_baseNaAllNa_Exp_noMatchFilter_p1Sf_noNorm__batchNumberPLUScarbonSource__gluconateVSglucose.csv	mrna	SYAN	baseMgAllMg	baseNaAllNa	Exp	batchNumberPLUScarbonSource	gluconateVSglucose
647	647	ECB_00660	1.2284206086685	0.212713819012173	0.642325004940375	0.331162289146626	0.740521903467411	NA	ybfO	1	mrna	Exp	carbonSource	gluconate	glucose	resDf_mrna_trT_set00_StcAllEx_SYAN_baseMgAllMg_baseNaAllNa_Exp_noMatchFilter_p1Sf_noNorm__batchNumberPLUScarbonSource__gluconateVSglucose.csv	mrna	SYAN	baseMgAllMg	baseNaAllNa	Exp	batchNumberPLUScarbonSource	gluconateVSglucose
648	648	ECB_00661	0.582643018719097	0.391928188283203	0.734150612284193	0.533852566115529	0.593443541926197	NA	ybfC	1	mrna	Exp	carbonSource	gluconate	glucose	resDf_mrna_trT_set00_StcAllEx_SYAN_baseMgAllMg_baseNaAllNa_Exp_noMatchFilter_p1Sf_noNorm__batchNumberPLUScarbonSource__gluconateVSglucose.csv	mrna	SYAN	baseMgAllMg	baseNaAllNa	Exp	batchNumberPLUScarbonSource	gluconateVSglucose
649	649	ECB_00662	1.52305859661948	-1.21538660695264	0.762073493120886	-1.59484172842087	0.110747633057941	NA	ECB_00662	-1	mrna	Exp	carbonSource	gluconate	glucose	resDf_mrna_trT_set00_StcAllEx_SYAN_baseMgAllMg_baseNaAllNa_Exp_noMatchFilter_p1Sf_noNorm__batchNumberPLUScarbonSource__gluconateVSglucose.csv	mrna	SYAN	baseMgAllMg	baseNaAllNa	Exp	batchNumberPLUScarbonSource	gluconateVSglucose
650	650	ECB_00663	0	NA	NA	NA	NA	NA	ECB_00663	NA	mrna	Exp	carbonSource	gluconate	glucose	resDf_mrna_trT_set00_StcAllEx_SYAN_baseMgAllMg_baseNaAllNa_Exp_noMatchFilter_p1Sf_noNorm__batchNumberPLUScarbonSource__gluconateVSglucose.csv	mrna	SYAN	baseMgAllMg	baseNaAllNa	Exp	batchNumberPLUScarbonSource	gluconateVSglucose
651	651	ECB_00664	0.23636922103499	0.00169233677935969	0.860767949728881	0.00196607782607698	0.998431297867863	NA	ECB_00664	1	mrna	Exp	carbonSource	gluconate	glucose	resDf_mrna_trT_set00_StcAllEx_SYAN_baseMgAllMg_baseNaAllNa_Exp_noMatchFilter_p1Sf_noNorm__batchNumberPLUScarbonSource__gluconateVSglucose.csv	mrna	SYAN	baseMgAllMg	baseNaAllNa	Exp	batchNumberPLUScarbonSource	gluconateVSglucose
652	652	ECB_00666	0.561194467132177	-0.327673618120806	0.789605935316686	-0.414983732346676	0.678153811930543	NA	ybfD	-1	mrna	Exp	carbonSource	gluconate	glucose	resDf_mrna_trT_set00_StcAllEx_SYAN_baseMgAllMg_baseNaAllNa_Exp_noMatchFilter_p1Sf_noNorm__batchNumberPLUScarbonSource__gluconateVSglucose.csv	mrna	SYAN	baseMgAllMg	baseNaAllNa	Exp	batchNumberPLUScarbonSource	gluconateVSglucose
653	653	ECB_00667	1.15765273835256	-1.34964812291778	0.775892360124863	-1.73947855692326	0.0819506208096852	NA	ybgA	-1	mrna	Exp	carbonSource	gluconate	glucose	resDf_mrna_trT_set00_StcAllEx_SYAN_baseMgAllMg_baseNaAllNa_Exp_noMatchFilter_p1Sf_noNorm__batchNumberPLUScarbonSource__gluconateVSglucose.csv	mrna	SYAN	baseMgAllMg	baseNaAllNa	Exp	batchNumberPLUScarbonSource	gluconateVSglucose
654	654	ECB_00668	5.22862843904578	-0.467834406812971	0.522979532787947	-0.894555862098458	0.371024555287773	0.75661412410957	phrB	-1	mrna	Exp	carbonSource	gluconate	glucose	resDf_mrna_trT_set00_StcAllEx_SYAN_baseMgAllMg_baseNaAllNa_Exp_noMatchFilter_p1Sf_noNorm__batchNumberPLUScarbonSource__gluconateVSglucose.csv	mrna	SYAN	baseMgAllMg	baseNaAllNa	Exp	batchNumberPLUScarbonSource	gluconateVSglucose
655	655	ECB_00669	0.932053414279941	0.584480721116504	0.685500658059292	0.852633347969667	0.393862663380154	NA	ybgH	1	mrna	Exp	carbonSource	gluconate	glucose	resDf_mrna_trT_set00_StcAllEx_SYAN_baseMgAllMg_baseNaAllNa_Exp_noMatchFilter_p1Sf_noNorm__batchNumberPLUScarbonSource__gluconateVSglucose.csv	mrna	SYAN	baseMgAllMg	baseNaAllNa	Exp	batchNumberPLUScarbonSource	gluconateVSglucose
656	656	ECB_00670	112.037781637145	-0.355683583138392	0.289159516388299	-1.23006009824958	0.218674600641391	0.615490011881329	ybgI	-1	mrna	Exp	carbonSource	gluconate	glucose	resDf_mrna_trT_set00_StcAllEx_SYAN_baseMgAllMg_baseNaAllNa_Exp_noMatchFilter_p1Sf_noNorm__batchNumberPLUScarbonSource__gluconateVSglucose.csv	mrna	SYAN	baseMgAllMg	baseNaAllNa	Exp	batchNumberPLUScarbonSource	gluconateVSglucose
657	657	ECB_00671	26.6529343372024	-0.217399227395474	0.261155857557579	-0.83245012931614	0.4051549165635	0.783965949768432	ybgJ	-1	mrna	Exp	carbonSource	gluconate	glucose	resDf_mrna_trT_set00_StcAllEx_SYAN_baseMgAllMg_baseNaAllNa_Exp_noMatchFilter_p1Sf_noNorm__batchNumberPLUScarbonSource__gluconateVSglucose.csv	mrna	SYAN	baseMgAllMg	baseNaAllNa	Exp	batchNumberPLUScarbonSource	gluconateVSglucose
658	658	ECB_00672	63.0300428923026	-0.325927512745646	0.266642867533596	-1.22233726242305	0.221580113530259	0.618153893026515	ybgK	-1	mrna	Exp	carbonSource	gluconate	glucose	resDf_mrna_trT_set00_StcAllEx_SYAN_baseMgAllMg_baseNaAllNa_Exp_noMatchFilter_p1Sf_noNorm__batchNumberPLUScarbonSource__gluconateVSglucose.csv	mrna	SYAN	baseMgAllMg	baseNaAllNa	Exp	batchNumberPLUScarbonSource	gluconateVSglucose
659	659	ECB_00673	17.8132769744136	0.201770459371142	0.331699109047341	0.608293642845887	0.542992736572903	0.85277972290945	ybgL	1	mrna	Exp	carbonSource	gluconate	glucose	resDf_mrna_trT_set00_StcAllEx_SYAN_baseMgAllMg_baseNaAllNa_Exp_noMatchFilter_p1Sf_noNorm__batchNumberPLUScarbonSource__gluconateVSglucose.csv	mrna	SYAN	baseMgAllMg	baseNaAllNa	Exp	batchNumberPLUScarbonSource	gluconateVSglucose
660	660	ECB_00674	12.7916144206705	0.576679796365602	0.457129384061383	1.26152423465337	0.207120034171416	0.607110237469979	nei	1	mrna	Exp	carbonSource	gluconate	glucose	resDf_mrna_trT_set00_StcAllEx_SYAN_baseMgAllMg_baseNaAllNa_Exp_noMatchFilter_p1Sf_noNorm__batchNumberPLUScarbonSource__gluconateVSglucose.csv	mrna	SYAN	baseMgAllMg	baseNaAllNa	Exp	batchNumberPLUScarbonSource	gluconateVSglucose
661	661	ECB_00675	1.54242025760463	-0.0545530184509333	0.663747277336722	-0.0821894421470574	0.934496068986832	NA	abrB	-1	mrna	Exp	carbonSource	gluconate	glucose	resDf_mrna_trT_set00_StcAllEx_SYAN_baseMgAllMg_baseNaAllNa_Exp_noMatchFilter_p1Sf_noNorm__batchNumberPLUScarbonSource__gluconateVSglucose.csv	mrna	SYAN	baseMgAllMg	baseNaAllNa	Exp	batchNumberPLUScarbonSource	gluconateVSglucose
662	662	ECB_00676	1.37845680437337	0.757011689346991	0.786598499287382	0.962386389031768	0.335855548185022	NA	ybgO	1	mrna	Exp	carbonSource	gluconate	glucose	resDf_mrna_trT_set00_StcAllEx_SYAN_baseMgAllMg_baseNaAllNa_Exp_noMatchFilter_p1Sf_noNorm__batchNumberPLUScarbonSource__gluconateVSglucose.csv	mrna	SYAN	baseMgAllMg	baseNaAllNa	Exp	batchNumberPLUScarbonSource	gluconateVSglucose
663	663	ECB_00677	0.0595652771792454	0.309481950342165	0.74541617178216	0.415180086048104	0.678010075715119	NA	ybgP	1	mrna	Exp	carbonSource	gluconate	glucose	resDf_mrna_trT_set00_StcAllEx_SYAN_baseMgAllMg_baseNaAllNa_Exp_noMatchFilter_p1Sf_noNorm__batchNumberPLUScarbonSource__gluconateVSglucose.csv	mrna	SYAN	baseMgAllMg	baseNaAllNa	Exp	batchNumberPLUScarbonSource	gluconateVSglucose
664	664	ECB_00678	0.520338334592333	-0.546247204601808	0.807283673466822	-0.676648398271191	0.498629063765385	NA	ybgQ	-1	mrna	Exp	carbonSource	gluconate	glucose	resDf_mrna_trT_set00_StcAllEx_SYAN_baseMgAllMg_baseNaAllNa_Exp_noMatchFilter_p1Sf_noNorm__batchNumberPLUScarbonSource__gluconateVSglucose.csv	mrna	SYAN	baseMgAllMg	baseNaAllNa	Exp	batchNumberPLUScarbonSource	gluconateVSglucose
665	665	ECB_00679	0.643467201215012	-0.497577763184223	0.763326587892332	-0.651854358379046	0.514495130886673	NA	ybgD	-1	mrna	Exp	carbonSource	gluconate	glucose	resDf_mrna_trT_set00_StcAllEx_SYAN_baseMgAllMg_baseNaAllNa_Exp_noMatchFilter_p1Sf_noNorm__batchNumberPLUScarbonSource__gluconateVSglucose.csv	mrna	SYAN	baseMgAllMg	baseNaAllNa	Exp	batchNumberPLUScarbonSource	gluconateVSglucose
666	666	ECB_00680	956.920591576986	0.658728893478439	0.421043568848108	1.56451479660547	0.117696720856363	0.480844711227279	gltA	1	mrna	Exp	carbonSource	gluconate	glucose	resDf_mrna_trT_set00_StcAllEx_SYAN_baseMgAllMg_baseNaAllNa_Exp_noMatchFilter_p1Sf_noNorm__batchNumberPLUScarbonSource__gluconateVSglucose.csv	mrna	SYAN	baseMgAllMg	baseNaAllNa	Exp	batchNumberPLUScarbonSource	gluconateVSglucose
667	667	ECB_00681	100.516488501574	1.0192115997234	0.452231799891846	2.25373713207951	0.0242127099091404	0.262614776706831	sdhC	1	mrna	Exp	carbonSource	gluconate	glucose	resDf_mrna_trT_set00_StcAllEx_SYAN_baseMgAllMg_baseNaAllNa_Exp_noMatchFilter_p1Sf_noNorm__batchNumberPLUScarbonSource__gluconateVSglucose.csv	mrna	SYAN	baseMgAllMg	baseNaAllNa	Exp	batchNumberPLUScarbonSource	gluconateVSglucose
668	668	ECB_00682	53.6665080763268	1.15240372252885	0.472932319605313	2.43672017063793	0.0148211437463586	0.221643467843272	sdhD	1	mrna	Exp	carbonSource	gluconate	glucose	resDf_mrna_trT_set00_StcAllEx_SYAN_baseMgAllMg_baseNaAllNa_Exp_noMatchFilter_p1Sf_noNorm__batchNumberPLUScarbonSource__gluconateVSglucose.csv	mrna	SYAN	baseMgAllMg	baseNaAllNa	Exp	batchNumberPLUScarbonSource	gluconateVSglucose
669	669	ECB_00683	574.290783496424	0.769461198546141	0.480606362210017	1.60102166564724	0.10937212057168	0.468415448560458	sdhA	1	mrna	Exp	carbonSource	gluconate	glucose	resDf_mrna_trT_set00_StcAllEx_SYAN_baseMgAllMg_baseNaAllNa_Exp_noMatchFilter_p1Sf_noNorm__batchNumberPLUScarbonSource__gluconateVSglucose.csv	mrna	SYAN	baseMgAllMg	baseNaAllNa	Exp	batchNumberPLUScarbonSource	gluconateVSglucose
670	670	ECB_00684	730.958361913194	0.596407400208732	0.535312302037711	1.11412982279401	0.265223496199452	0.663237213647418	sdhB	1	mrna	Exp	carbonSource	gluconate	glucose	resDf_mrna_trT_set00_StcAllEx_SYAN_baseMgAllMg_baseNaAllNa_Exp_noMatchFilter_p1Sf_noNorm__batchNumberPLUScarbonSource__gluconateVSglucose.csv	mrna	SYAN	baseMgAllMg	baseNaAllNa	Exp	batchNumberPLUScarbonSource	gluconateVSglucose
671	671	ECB_00685	976.534150903745	1.16566936167788	0.454511924229286	2.56466178231628	0.0103276420357037	0.184217759444089	sucA	1	mrna	Exp	carbonSource	gluconate	glucose	resDf_mrna_trT_set00_StcAllEx_SYAN_baseMgAllMg_baseNaAllNa_Exp_noMatchFilter_p1Sf_noNorm__batchNumberPLUScarbonSource__gluconateVSglucose.csv	mrna	SYAN	baseMgAllMg	baseNaAllNa	Exp	batchNumberPLUScarbonSource	gluconateVSglucose
672	672	ECB_00686	720.905849292958	1.37556572865933	0.435373737977519	3.15950552058875	0.00158037106370285	0.0806806675797268	sucB	1	mrna	Exp	carbonSource	gluconate	glucose	resDf_mrna_trT_set00_StcAllEx_SYAN_baseMgAllMg_baseNaAllNa_Exp_noMatchFilter_p1Sf_noNorm__batchNumberPLUScarbonSource__gluconateVSglucose.csv	mrna	SYAN	baseMgAllMg	baseNaAllNa	Exp	batchNumberPLUScarbonSource	gluconateVSglucose
673	673	ECB_00687	507.711749389322	1.31109600553564	0.5189647227427	2.52636826373586	0.011524860226198	0.194310775991256	sucC	1	mrna	Exp	carbonSource	gluconate	glucose	resDf_mrna_trT_set00_StcAllEx_SYAN_baseMgAllMg_baseNaAllNa_Exp_noMatchFilter_p1Sf_noNorm__batchNumberPLUScarbonSource__gluconateVSglucose.csv	mrna	SYAN	baseMgAllMg	baseNaAllNa	Exp	batchNumberPLUScarbonSource	gluconateVSglucose
674	674	ECB_00688	384.724165768625	1.12754755898846	0.461517706361926	2.44312957757731	0.014560508357121	0.2201159448958	sucD	1	mrna	Exp	carbonSource	gluconate	glucose	resDf_mrna_trT_set00_StcAllEx_SYAN_baseMgAllMg_baseNaAllNa_Exp_noMatchFilter_p1Sf_noNorm__batchNumberPLUScarbonSource__gluconateVSglucose.csv	mrna	SYAN	baseMgAllMg	baseNaAllNa	Exp	batchNumberPLUScarbonSource	gluconateVSglucose
675	675	ECB_00689	2.82139355936077	-0.207938937601509	0.511991851599944	-0.406137201113089	0.684641793128851	0.910015935878154	farR	-1	mrna	Exp	carbonSource	gluconate	glucose	resDf_mrna_trT_set00_StcAllEx_SYAN_baseMgAllMg_baseNaAllNa_Exp_noMatchFilter_p1Sf_noNorm__batchNumberPLUScarbonSource__gluconateVSglucose.csv	mrna	SYAN	baseMgAllMg	baseNaAllNa	Exp	batchNumberPLUScarbonSource	gluconateVSglucose
676	676	ECB_00690	1.05654071529352	-1.25994661482258	0.754720485268248	-1.66942151354851	0.0950338729918376	NA	hrsA	-1	mrna	Exp	carbonSource	gluconate	glucose	resDf_mrna_trT_set00_StcAllEx_SYAN_baseMgAllMg_baseNaAllNa_Exp_noMatchFilter_p1Sf_noNorm__batchNumberPLUScarbonSource__gluconateVSglucose.csv	mrna	SYAN	baseMgAllMg	baseNaAllNa	Exp	batchNumberPLUScarbonSource	gluconateVSglucose
677	677	ECB_00691	5.74017774807894	-0.125054409007997	0.401317509109124	-0.311609651135339	0.75533719866521	0.932569981476837	ybgG	-1	mrna	Exp	carbonSource	gluconate	glucose	resDf_mrna_trT_set00_StcAllEx_SYAN_baseMgAllMg_baseNaAllNa_Exp_noMatchFilter_p1Sf_noNorm__batchNumberPLUScarbonSource__gluconateVSglucose.csv	mrna	SYAN	baseMgAllMg	baseNaAllNa	Exp	batchNumberPLUScarbonSource	gluconateVSglucose
678	678	ECB_00692	290.781324634322	-0.362159355007646	0.511765106991925	-0.70766715053389	0.479151981526007	0.819976766944884	cydA	-1	mrna	Exp	carbonSource	gluconate	glucose	resDf_mrna_trT_set00_StcAllEx_SYAN_baseMgAllMg_baseNaAllNa_Exp_noMatchFilter_p1Sf_noNorm__batchNumberPLUScarbonSource__gluconateVSglucose.csv	mrna	SYAN	baseMgAllMg	baseNaAllNa	Exp	batchNumberPLUScarbonSource	gluconateVSglucose
679	679	ECB_00693	169.439697199484	-0.315491498957995	0.491139393287389	-0.64236651197186	0.520635237855036	0.836462799397048	cydB	-1	mrna	Exp	carbonSource	gluconate	glucose	resDf_mrna_trT_set00_StcAllEx_SYAN_baseMgAllMg_baseNaAllNa_Exp_noMatchFilter_p1Sf_noNorm__batchNumberPLUScarbonSource__gluconateVSglucose.csv	mrna	SYAN	baseMgAllMg	baseNaAllNa	Exp	batchNumberPLUScarbonSource	gluconateVSglucose
680	680	ECB_00694	35.4658869780459	-0.701663230187293	0.5056189517254	-1.38773127034282	0.165218890261323	0.558865376136799	ybgT	-1	mrna	Exp	carbonSource	gluconate	glucose	resDf_mrna_trT_set00_StcAllEx_SYAN_baseMgAllMg_baseNaAllNa_Exp_noMatchFilter_p1Sf_noNorm__batchNumberPLUScarbonSource__gluconateVSglucose.csv	mrna	SYAN	baseMgAllMg	baseNaAllNa	Exp	batchNumberPLUScarbonSource	gluconateVSglucose
681	681	ECB_00695	33.8749450611285	-0.478138502356264	0.500292665491402	-0.955717593594186	0.339214931390199	0.724708053073632	ybgE	-1	mrna	Exp	carbonSource	gluconate	glucose	resDf_mrna_trT_set00_StcAllEx_SYAN_baseMgAllMg_baseNaAllNa_Exp_noMatchFilter_p1Sf_noNorm__batchNumberPLUScarbonSource__gluconateVSglucose.csv	mrna	SYAN	baseMgAllMg	baseNaAllNa	Exp	batchNumberPLUScarbonSource	gluconateVSglucose
682	682	ECB_00696	15.2613340966699	-0.123746042532412	0.478138580833852	-0.258807901082996	0.795783461351387	0.944320358492646	ybgC	-1	mrna	Exp	carbonSource	gluconate	glucose	resDf_mrna_trT_set00_StcAllEx_SYAN_baseMgAllMg_baseNaAllNa_Exp_noMatchFilter_p1Sf_noNorm__batchNumberPLUScarbonSource__gluconateVSglucose.csv	mrna	SYAN	baseMgAllMg	baseNaAllNa	Exp	batchNumberPLUScarbonSource	gluconateVSglucose
683	683	ECB_00697	13.5745874242599	0.266852568505027	0.555529759596864	0.480356927590479	0.630973616040184	0.890158667854769	tolQ	1	mrna	Exp	carbonSource	gluconate	glucose	resDf_mrna_trT_set00_StcAllEx_SYAN_baseMgAllMg_baseNaAllNa_Exp_noMatchFilter_p1Sf_noNorm__batchNumberPLUScarbonSource__gluconateVSglucose.csv	mrna	SYAN	baseMgAllMg	baseNaAllNa	Exp	batchNumberPLUScarbonSource	gluconateVSglucose
684	684	ECB_00698	24.5343462398051	0.727859688096239	0.542012929082219	1.34288252003271	0.179310017369376	0.581887016060026	tolR	1	mrna	Exp	carbonSource	gluconate	glucose	resDf_mrna_trT_set00_StcAllEx_SYAN_baseMgAllMg_baseNaAllNa_Exp_noMatchFilter_p1Sf_noNorm__batchNumberPLUScarbonSource__gluconateVSglucose.csv	mrna	SYAN	baseMgAllMg	baseNaAllNa	Exp	batchNumberPLUScarbonSource	gluconateVSglucose
685	685	ECB_00699	31.7923866807264	0.867854900091648	0.42850519774919	2.02530775507562	0.0428357727059935	0.3262289013724	tolA	1	mrna	Exp	carbonSource	gluconate	glucose	resDf_mrna_trT_set00_StcAllEx_SYAN_baseMgAllMg_baseNaAllNa_Exp_noMatchFilter_p1Sf_noNorm__batchNumberPLUScarbonSource__gluconateVSglucose.csv	mrna	SYAN	baseMgAllMg	baseNaAllNa	Exp	batchNumberPLUScarbonSource	gluconateVSglucose
686	686	ECB_00700	225.189817527919	0.90367554991037	0.395043885429997	2.28753205210793	0.0221647868036636	0.256378650747316	tolB	1	mrna	Exp	carbonSource	gluconate	glucose	resDf_mrna_trT_set00_StcAllEx_SYAN_baseMgAllMg_baseNaAllNa_Exp_noMatchFilter_p1Sf_noNorm__batchNumberPLUScarbonSource__gluconateVSglucose.csv	mrna	SYAN	baseMgAllMg	baseNaAllNa	Exp	batchNumberPLUScarbonSource	gluconateVSglucose
687	687	ECB_00701	318.266202456881	1.07124513041747	0.443122575725968	2.41749165828991	0.0156278921933404	0.224631984390685	pal	1	mrna	Exp	carbonSource	gluconate	glucose	resDf_mrna_trT_set00_StcAllEx_SYAN_baseMgAllMg_baseNaAllNa_Exp_noMatchFilter_p1Sf_noNorm__batchNumberPLUScarbonSource__gluconateVSglucose.csv	mrna	SYAN	baseMgAllMg	baseNaAllNa	Exp	batchNumberPLUScarbonSource	gluconateVSglucose
688	688	ECB_00702	84.3415463149387	1.44608559619654	0.401815406448581	3.59888041371452	0.000319590098969588	0.0278325377367338	ybgF	1	mrna	Exp	carbonSource	gluconate	glucose	resDf_mrna_trT_set00_StcAllEx_SYAN_baseMgAllMg_baseNaAllNa_Exp_noMatchFilter_p1Sf_noNorm__batchNumberPLUScarbonSource__gluconateVSglucose.csv	mrna	SYAN	baseMgAllMg	baseNaAllNa	Exp	batchNumberPLUScarbonSource	gluconateVSglucose
689	689	ECB_00703	13.0894656524678	0.214727221077298	0.322108259971839	0.666630595241709	0.505008121260461	0.830738359473458	nadA	1	mrna	Exp	carbonSource	gluconate	glucose	resDf_mrna_trT_set00_StcAllEx_SYAN_baseMgAllMg_baseNaAllNa_Exp_noMatchFilter_p1Sf_noNorm__batchNumberPLUScarbonSource__gluconateVSglucose.csv	mrna	SYAN	baseMgAllMg	baseNaAllNa	Exp	batchNumberPLUScarbonSource	gluconateVSglucose
690	690	ECB_00704	23.1838863504997	0.399113582728947	0.340882733266776	1.17082369911825	0.241669649720444	0.641204151274404	pnuC	1	mrna	Exp	carbonSource	gluconate	glucose	resDf_mrna_trT_set00_StcAllEx_SYAN_baseMgAllMg_baseNaAllNa_Exp_noMatchFilter_p1Sf_noNorm__batchNumberPLUScarbonSource__gluconateVSglucose.csv	mrna	SYAN	baseMgAllMg	baseNaAllNa	Exp	batchNumberPLUScarbonSource	gluconateVSglucose
691	691	ECB_00705	11.5591710280997	0.411345826065383	0.365408257863761	1.1257157363388	0.260285860744613	0.65872087128886	ybgR	1	mrna	Exp	carbonSource	gluconate	glucose	resDf_mrna_trT_set00_StcAllEx_SYAN_baseMgAllMg_baseNaAllNa_Exp_noMatchFilter_p1Sf_noNorm__batchNumberPLUScarbonSource__gluconateVSglucose.csv	mrna	SYAN	baseMgAllMg	baseNaAllNa	Exp	batchNumberPLUScarbonSource	gluconateVSglucose
692	692	ECB_00706	11.8493770917633	-0.981672625858352	0.741636442674903	-1.32365748144427	0.185616825448285	0.587191688196977	ybgS	-1	mrna	Exp	carbonSource	gluconate	glucose	resDf_mrna_trT_set00_StcAllEx_SYAN_baseMgAllMg_baseNaAllNa_Exp_noMatchFilter_p1Sf_noNorm__batchNumberPLUScarbonSource__gluconateVSglucose.csv	mrna	SYAN	baseMgAllMg	baseNaAllNa	Exp	batchNumberPLUScarbonSource	gluconateVSglucose
693	693	ECB_00707	316.259576439363	1.16849261145501	0.532478277007281	2.19444184281537	0.0282036605866706	0.278972828550761	aroG	1	mrna	Exp	carbonSource	gluconate	glucose	resDf_mrna_trT_set00_StcAllEx_SYAN_baseMgAllMg_baseNaAllNa_Exp_noMatchFilter_p1Sf_noNorm__batchNumberPLUScarbonSource__gluconateVSglucose.csv	mrna	SYAN	baseMgAllMg	baseNaAllNa	Exp	batchNumberPLUScarbonSource	gluconateVSglucose
694	694	ECB_00708	1061.55341929731	-0.446689133021828	0.346862549650475	-1.287798678387	0.197816052471339	0.598909336776724	gpmA	-1	mrna	Exp	carbonSource	gluconate	glucose	resDf_mrna_trT_set00_StcAllEx_SYAN_baseMgAllMg_baseNaAllNa_Exp_noMatchFilter_p1Sf_noNorm__batchNumberPLUScarbonSource__gluconateVSglucose.csv	mrna	SYAN	baseMgAllMg	baseNaAllNa	Exp	batchNumberPLUScarbonSource	gluconateVSglucose
695	695	ECB_00709	63.0382712074983	0.229466770743063	0.263937525522736	0.869398052772516	0.384629447794272	0.766599926669563	galM	1	mrna	Exp	carbonSource	gluconate	glucose	resDf_mrna_trT_set00_StcAllEx_SYAN_baseMgAllMg_baseNaAllNa_Exp_noMatchFilter_p1Sf_noNorm__batchNumberPLUScarbonSource__gluconateVSglucose.csv	mrna	SYAN	baseMgAllMg	baseNaAllNa	Exp	batchNumberPLUScarbonSource	gluconateVSglucose
696	696	ECB_00710	40.2555367248089	0.343687272603711	0.343042424991776	1.00187978968476	0.316401654748473	0.702824680952909	galK	1	mrna	Exp	carbonSource	gluconate	glucose	resDf_mrna_trT_set00_StcAllEx_SYAN_baseMgAllMg_baseNaAllNa_Exp_noMatchFilter_p1Sf_noNorm__batchNumberPLUScarbonSource__gluconateVSglucose.csv	mrna	SYAN	baseMgAllMg	baseNaAllNa	Exp	batchNumberPLUScarbonSource	gluconateVSglucose
697	697	ECB_00711	17.1448723685492	0.763549381604221	0.357828181637465	2.13384361765506	0.0328555840991175	0.289539834873473	galT	1	mrna	Exp	carbonSource	gluconate	glucose	resDf_mrna_trT_set00_StcAllEx_SYAN_baseMgAllMg_baseNaAllNa_Exp_noMatchFilter_p1Sf_noNorm__batchNumberPLUScarbonSource__gluconateVSglucose.csv	mrna	SYAN	baseMgAllMg	baseNaAllNa	Exp	batchNumberPLUScarbonSource	gluconateVSglucose
698	698	ECB_00712	58.0545061547184	0.390071051805627	0.316522424587652	1.23236466520118	0.217812894024283	0.615004752463654	galE	1	mrna	Exp	carbonSource	gluconate	glucose	resDf_mrna_trT_set00_StcAllEx_SYAN_baseMgAllMg_baseNaAllNa_Exp_noMatchFilter_p1Sf_noNorm__batchNumberPLUScarbonSource__gluconateVSglucose.csv	mrna	SYAN	baseMgAllMg	baseNaAllNa	Exp	batchNumberPLUScarbonSource	gluconateVSglucose
699	699	ECB_00713	47.6673718450216	-0.101641145778657	0.435859032462196	-0.233197291345505	0.815608209070203	0.949721149724593	modF	-1	mrna	Exp	carbonSource	gluconate	glucose	resDf_mrna_trT_set00_StcAllEx_SYAN_baseMgAllMg_baseNaAllNa_Exp_noMatchFilter_p1Sf_noNorm__batchNumberPLUScarbonSource__gluconateVSglucose.csv	mrna	SYAN	baseMgAllMg	baseNaAllNa	Exp	batchNumberPLUScarbonSource	gluconateVSglucose
700	700	ECB_00714	9.2198817664641	0.0757510352567996	0.365637801821514	0.207175064720954	0.835873140313864	0.958235502854035	modE	1	mrna	Exp	carbonSource	gluconate	glucose	resDf_mrna_trT_set00_StcAllEx_SYAN_baseMgAllMg_baseNaAllNa_Exp_noMatchFilter_p1Sf_noNorm__batchNumberPLUScarbonSource__gluconateVSglucose.csv	mrna	SYAN	baseMgAllMg	baseNaAllNa	Exp	batchNumberPLUScarbonSource	gluconateVSglucose
701	701	ECB_00715	42.2873458445221	0.268848755347	0.386739040976788	0.695168387106634	0.486949781279503	0.821103816838615	ybhT	1	mrna	Exp	carbonSource	gluconate	glucose	resDf_mrna_trT_set00_StcAllEx_SYAN_baseMgAllMg_baseNaAllNa_Exp_noMatchFilter_p1Sf_noNorm__batchNumberPLUScarbonSource__gluconateVSglucose.csv	mrna	SYAN	baseMgAllMg	baseNaAllNa	Exp	batchNumberPLUScarbonSource	gluconateVSglucose
702	702	ECB_00716	27.793795470009	-1.15600333727517	0.647660096065098	-1.78489202021021	0.0742788332640019	0.398425844819626	modA	-1	mrna	Exp	carbonSource	gluconate	glucose	resDf_mrna_trT_set00_StcAllEx_SYAN_baseMgAllMg_baseNaAllNa_Exp_noMatchFilter_p1Sf_noNorm__batchNumberPLUScarbonSource__gluconateVSglucose.csv	mrna	SYAN	baseMgAllMg	baseNaAllNa	Exp	batchNumberPLUScarbonSource	gluconateVSglucose
703	703	ECB_00717	11.6944227779645	-1.24975434190079	0.53099077908172	-2.35362720245741	0.0185912457761666	0.233222934637479	modB	-1	mrna	Exp	carbonSource	gluconate	glucose	resDf_mrna_trT_set00_StcAllEx_SYAN_baseMgAllMg_baseNaAllNa_Exp_noMatchFilter_p1Sf_noNorm__batchNumberPLUScarbonSource__gluconateVSglucose.csv	mrna	SYAN	baseMgAllMg	baseNaAllNa	Exp	batchNumberPLUScarbonSource	gluconateVSglucose
704	704	ECB_00718	8.39389548661713	-1.07618387417875	0.52898380721143	-2.03443632774303	0.0419076222430997	0.324122741481179	modC	-1	mrna	Exp	carbonSource	gluconate	glucose	resDf_mrna_trT_set00_StcAllEx_SYAN_baseMgAllMg_baseNaAllNa_Exp_noMatchFilter_p1Sf_noNorm__batchNumberPLUScarbonSource__gluconateVSglucose.csv	mrna	SYAN	baseMgAllMg	baseNaAllNa	Exp	batchNumberPLUScarbonSource	gluconateVSglucose
705	705	ECB_00719	2.20947918885648	0.161500613896645	0.574302769744799	0.281211622866472	0.778548090468116	NA	ybhA	1	mrna	Exp	carbonSource	gluconate	glucose	resDf_mrna_trT_set00_StcAllEx_SYAN_baseMgAllMg_baseNaAllNa_Exp_noMatchFilter_p1Sf_noNorm__batchNumberPLUScarbonSource__gluconateVSglucose.csv	mrna	SYAN	baseMgAllMg	baseNaAllNa	Exp	batchNumberPLUScarbonSource	gluconateVSglucose
706	706	ECB_00720	54.2545237838113	0.0737565686384708	0.339176385998222	0.217457852855527	0.827851549616407	0.954915636312498	ybhE	1	mrna	Exp	carbonSource	gluconate	glucose	resDf_mrna_trT_set00_StcAllEx_SYAN_baseMgAllMg_baseNaAllNa_Exp_noMatchFilter_p1Sf_noNorm__batchNumberPLUScarbonSource__gluconateVSglucose.csv	mrna	SYAN	baseMgAllMg	baseNaAllNa	Exp	batchNumberPLUScarbonSource	gluconateVSglucose
707	707	ECB_00721	0.564946068050884	0.970097055557619	0.692079533578661	1.40171325474886	0.161000890924219	NA	ybhD	1	mrna	Exp	carbonSource	gluconate	glucose	resDf_mrna_trT_set00_StcAllEx_SYAN_baseMgAllMg_baseNaAllNa_Exp_noMatchFilter_p1Sf_noNorm__batchNumberPLUScarbonSource__gluconateVSglucose.csv	mrna	SYAN	baseMgAllMg	baseNaAllNa	Exp	batchNumberPLUScarbonSource	gluconateVSglucose
708	708	ECB_00722	0.0831212280097091	-0.130247828936	0.775501112723525	-0.167953116764173	0.866620162448083	NA	ybhH	-1	mrna	Exp	carbonSource	gluconate	glucose	resDf_mrna_trT_set00_StcAllEx_SYAN_baseMgAllMg_baseNaAllNa_Exp_noMatchFilter_p1Sf_noNorm__batchNumberPLUScarbonSource__gluconateVSglucose.csv	mrna	SYAN	baseMgAllMg	baseNaAllNa	Exp	batchNumberPLUScarbonSource	gluconateVSglucose
709	709	ECB_00723	0.323248239978672	-0.356855591740384	0.855456562360239	-0.417152205549519	0.676567081549787	NA	ybhI	-1	mrna	Exp	carbonSource	gluconate	glucose	resDf_mrna_trT_set00_StcAllEx_SYAN_baseMgAllMg_baseNaAllNa_Exp_noMatchFilter_p1Sf_noNorm__batchNumberPLUScarbonSource__gluconateVSglucose.csv	mrna	SYAN	baseMgAllMg	baseNaAllNa	Exp	batchNumberPLUScarbonSource	gluconateVSglucose
710	710	ECB_00724	2.60653933190846	0.920665963437239	0.457654952311764	2.0117032685578	0.0442512258663086	NA	ybhJ	1	mrna	Exp	carbonSource	gluconate	glucose	resDf_mrna_trT_set00_StcAllEx_SYAN_baseMgAllMg_baseNaAllNa_Exp_noMatchFilter_p1Sf_noNorm__batchNumberPLUScarbonSource__gluconateVSglucose.csv	mrna	SYAN	baseMgAllMg	baseNaAllNa	Exp	batchNumberPLUScarbonSource	gluconateVSglucose
711	711	ECB_00725	10.6769504075049	0.955653326202119	0.543277502903972	1.75905190458629	0.0785686929035545	0.406990238117349	ybhC	1	mrna	Exp	carbonSource	gluconate	glucose	resDf_mrna_trT_set00_StcAllEx_SYAN_baseMgAllMg_baseNaAllNa_Exp_noMatchFilter_p1Sf_noNorm__batchNumberPLUScarbonSource__gluconateVSglucose.csv	mrna	SYAN	baseMgAllMg	baseNaAllNa	Exp	batchNumberPLUScarbonSource	gluconateVSglucose
712	712	ECB_00726	5.46679369152522	0.151004524621128	0.376998670364957	0.400543918298032	0.688755942640746	0.91141663036052	ECB_00726	1	mrna	Exp	carbonSource	gluconate	glucose	resDf_mrna_trT_set00_StcAllEx_SYAN_baseMgAllMg_baseNaAllNa_Exp_noMatchFilter_p1Sf_noNorm__batchNumberPLUScarbonSource__gluconateVSglucose.csv	mrna	SYAN	baseMgAllMg	baseNaAllNa	Exp	batchNumberPLUScarbonSource	gluconateVSglucose
713	713	ECB_00727	1.07778635730368	0.53122018203316	0.65449729534649	0.811646107340952	0.416994726514505	NA	ECB_00727	1	mrna	Exp	carbonSource	gluconate	glucose	resDf_mrna_trT_set00_StcAllEx_SYAN_baseMgAllMg_baseNaAllNa_Exp_noMatchFilter_p1Sf_noNorm__batchNumberPLUScarbonSource__gluconateVSglucose.csv	mrna	SYAN	baseMgAllMg	baseNaAllNa	Exp	batchNumberPLUScarbonSource	gluconateVSglucose
714	714	ECB_00728	0.759557372681711	-0.81426993830549	0.787347963577195	-1.03419323599439	0.301045835643435	NA	ECB_00728	-1	mrna	Exp	carbonSource	gluconate	glucose	resDf_mrna_trT_set00_StcAllEx_SYAN_baseMgAllMg_baseNaAllNa_Exp_noMatchFilter_p1Sf_noNorm__batchNumberPLUScarbonSource__gluconateVSglucose.csv	mrna	SYAN	baseMgAllMg	baseNaAllNa	Exp	batchNumberPLUScarbonSource	gluconateVSglucose
715	715	ECB_00729	0.0998984430359474	-0.168204698172057	0.782353579412813	-0.214998310991689	0.829768635403507	NA	ECB_00729	-1	mrna	Exp	carbonSource	gluconate	glucose	resDf_mrna_trT_set00_StcAllEx_SYAN_baseMgAllMg_baseNaAllNa_Exp_noMatchFilter_p1Sf_noNorm__batchNumberPLUScarbonSource__gluconateVSglucose.csv	mrna	SYAN	baseMgAllMg	baseNaAllNa	Exp	batchNumberPLUScarbonSource	gluconateVSglucose
716	716	ECB_00730	0.394742932992127	0.511846940757128	0.78175166924348	0.654743649287573	0.512632816952028	NA	ECB_00730	1	mrna	Exp	carbonSource	gluconate	glucose	resDf_mrna_trT_set00_StcAllEx_SYAN_baseMgAllMg_baseNaAllNa_Exp_noMatchFilter_p1Sf_noNorm__batchNumberPLUScarbonSource__gluconateVSglucose.csv	mrna	SYAN	baseMgAllMg	baseNaAllNa	Exp	batchNumberPLUScarbonSource	gluconateVSglucose
717	717	ECB_00731	0.21766340265853	0.0921479444955023	0.862873004431009	0.106792012291851	0.91495398450386	NA	ECB_00731	1	mrna	Exp	carbonSource	gluconate	glucose	resDf_mrna_trT_set00_StcAllEx_SYAN_baseMgAllMg_baseNaAllNa_Exp_noMatchFilter_p1Sf_noNorm__batchNumberPLUScarbonSource__gluconateVSglucose.csv	mrna	SYAN	baseMgAllMg	baseNaAllNa	Exp	batchNumberPLUScarbonSource	gluconateVSglucose
718	718	ECB_00732	0.242731349399542	0.0737516145514428	0.84051990467795	0.0877452326125474	0.930079167817492	NA	ECB_00732	1	mrna	Exp	carbonSource	gluconate	glucose	resDf_mrna_trT_set00_StcAllEx_SYAN_baseMgAllMg_baseNaAllNa_Exp_noMatchFilter_p1Sf_noNorm__batchNumberPLUScarbonSource__gluconateVSglucose.csv	mrna	SYAN	baseMgAllMg	baseNaAllNa	Exp	batchNumberPLUScarbonSource	gluconateVSglucose
719	719	ECB_00733	1.10340822507669	-0.621190327013503	0.704729427443631	-0.881459327258176	0.378069258882598	NA	ECB_00733	-1	mrna	Exp	carbonSource	gluconate	glucose	resDf_mrna_trT_set00_StcAllEx_SYAN_baseMgAllMg_baseNaAllNa_Exp_noMatchFilter_p1Sf_noNorm__batchNumberPLUScarbonSource__gluconateVSglucose.csv	mrna	SYAN	baseMgAllMg	baseNaAllNa	Exp	batchNumberPLUScarbonSource	gluconateVSglucose
720	720	ECB_00734	2.35879858088687	-0.609810646383569	0.568327856823044	-1.07299094890828	0.28327517715169	NA	ECB_00734	-1	mrna	Exp	carbonSource	gluconate	glucose	resDf_mrna_trT_set00_StcAllEx_SYAN_baseMgAllMg_baseNaAllNa_Exp_noMatchFilter_p1Sf_noNorm__batchNumberPLUScarbonSource__gluconateVSglucose.csv	mrna	SYAN	baseMgAllMg	baseNaAllNa	Exp	batchNumberPLUScarbonSource	gluconateVSglucose
721	721	ECB_00735	0.154967611041644	-0.324229366889185	0.859362332469599	-0.377290642885671	0.705957625161008	NA	ECB_00735	-1	mrna	Exp	carbonSource	gluconate	glucose	resDf_mrna_trT_set00_StcAllEx_SYAN_baseMgAllMg_baseNaAllNa_Exp_noMatchFilter_p1Sf_noNorm__batchNumberPLUScarbonSource__gluconateVSglucose.csv	mrna	SYAN	baseMgAllMg	baseNaAllNa	Exp	batchNumberPLUScarbonSource	gluconateVSglucose
722	722	ECB_00736	0.45815383469548	0.531486944502607	0.7811709344511	0.680372145279654	0.496268853612732	NA	ECB_00736	1	mrna	Exp	carbonSource	gluconate	glucose	resDf_mrna_trT_set00_StcAllEx_SYAN_baseMgAllMg_baseNaAllNa_Exp_noMatchFilter_p1Sf_noNorm__batchNumberPLUScarbonSource__gluconateVSglucose.csv	mrna	SYAN	baseMgAllMg	baseNaAllNa	Exp	batchNumberPLUScarbonSource	gluconateVSglucose
723	723	ECB_00737	0.997107415514539	1.89690544913678	0.659701179070241	2.87540102900863	0.00403514627349955	NA	ECB_00737	1	mrna	Exp	carbonSource	gluconate	glucose	resDf_mrna_trT_set00_StcAllEx_SYAN_baseMgAllMg_baseNaAllNa_Exp_noMatchFilter_p1Sf_noNorm__batchNumberPLUScarbonSource__gluconateVSglucose.csv	mrna	SYAN	baseMgAllMg	baseNaAllNa	Exp	batchNumberPLUScarbonSource	gluconateVSglucose
724	724	ECB_00738	0.542252331575402	0.0314908981031338	0.775364428676751	0.0406143188137695	0.967603368813185	NA	ECB_00738	1	mrna	Exp	carbonSource	gluconate	glucose	resDf_mrna_trT_set00_StcAllEx_SYAN_baseMgAllMg_baseNaAllNa_Exp_noMatchFilter_p1Sf_noNorm__batchNumberPLUScarbonSource__gluconateVSglucose.csv	mrna	SYAN	baseMgAllMg	baseNaAllNa	Exp	batchNumberPLUScarbonSource	gluconateVSglucose
725	725	ECB_00739	3.16302458698756	1.37264517687765	0.638193590346447	2.15082883570251	0.0314897121967051	0.28459158080314	ECB_00739	1	mrna	Exp	carbonSource	gluconate	glucose	resDf_mrna_trT_set00_StcAllEx_SYAN_baseMgAllMg_baseNaAllNa_Exp_noMatchFilter_p1Sf_noNorm__batchNumberPLUScarbonSource__gluconateVSglucose.csv	mrna	SYAN	baseMgAllMg	baseNaAllNa	Exp	batchNumberPLUScarbonSource	gluconateVSglucose
726	726	ECB_00740	9.16045754130558	0.858266273421456	0.429705885297732	1.99733422972968	0.0457888873017745	0.333943091873287	ybhB	1	mrna	Exp	carbonSource	gluconate	glucose	resDf_mrna_trT_set00_StcAllEx_SYAN_baseMgAllMg_baseNaAllNa_Exp_noMatchFilter_p1Sf_noNorm__batchNumberPLUScarbonSource__gluconateVSglucose.csv	mrna	SYAN	baseMgAllMg	baseNaAllNa	Exp	batchNumberPLUScarbonSource	gluconateVSglucose
727	727	ECB_00741	4.66340580552272	1.20540253673896	0.569381581263549	2.11703816281514	0.0342566090501184	0.296590115197078	bioA	1	mrna	Exp	carbonSource	gluconate	glucose	resDf_mrna_trT_set00_StcAllEx_SYAN_baseMgAllMg_baseNaAllNa_Exp_noMatchFilter_p1Sf_noNorm__batchNumberPLUScarbonSource__gluconateVSglucose.csv	mrna	SYAN	baseMgAllMg	baseNaAllNa	Exp	batchNumberPLUScarbonSource	gluconateVSglucose
728	728	ECB_00742	8.79353659724158	0.64527875787117	0.695038020983984	0.928407854519428	0.353196045734473	0.736488374239278	bioB	1	mrna	Exp	carbonSource	gluconate	glucose	resDf_mrna_trT_set00_StcAllEx_SYAN_baseMgAllMg_baseNaAllNa_Exp_noMatchFilter_p1Sf_noNorm__batchNumberPLUScarbonSource__gluconateVSglucose.csv	mrna	SYAN	baseMgAllMg	baseNaAllNa	Exp	batchNumberPLUScarbonSource	gluconateVSglucose
729	729	ECB_00743	4.87834352887223	0.938397328267471	0.731084743879291	1.28356847290799	0.19929298685088	0.601754248168246	bioF	1	mrna	Exp	carbonSource	gluconate	glucose	resDf_mrna_trT_set00_StcAllEx_SYAN_baseMgAllMg_baseNaAllNa_Exp_noMatchFilter_p1Sf_noNorm__batchNumberPLUScarbonSource__gluconateVSglucose.csv	mrna	SYAN	baseMgAllMg	baseNaAllNa	Exp	batchNumberPLUScarbonSource	gluconateVSglucose
730	730	ECB_00744	5.31883397149763	1.6438658961466	0.683924069362435	2.40357953431737	0.0162354349043231	0.22676001297972	bioC	1	mrna	Exp	carbonSource	gluconate	glucose	resDf_mrna_trT_set00_StcAllEx_SYAN_baseMgAllMg_baseNaAllNa_Exp_noMatchFilter_p1Sf_noNorm__batchNumberPLUScarbonSource__gluconateVSglucose.csv	mrna	SYAN	baseMgAllMg	baseNaAllNa	Exp	batchNumberPLUScarbonSource	gluconateVSglucose
731	731	ECB_00745	4.86076232275675	1.36617239925413	0.673360560415029	2.02888686918652	0.042469814496874	0.324943464406315	bioD	1	mrna	Exp	carbonSource	gluconate	glucose	resDf_mrna_trT_set00_StcAllEx_SYAN_baseMgAllMg_baseNaAllNa_Exp_noMatchFilter_p1Sf_noNorm__batchNumberPLUScarbonSource__gluconateVSglucose.csv	mrna	SYAN	baseMgAllMg	baseNaAllNa	Exp	batchNumberPLUScarbonSource	gluconateVSglucose
732	732	ECB_00746	98.936378894537	-0.240734720722707	0.291489413141244	-0.825878093233034	0.408873248687064	0.786248062113594	uvrB	-1	mrna	Exp	carbonSource	gluconate	glucose	resDf_mrna_trT_set00_StcAllEx_SYAN_baseMgAllMg_baseNaAllNa_Exp_noMatchFilter_p1Sf_noNorm__batchNumberPLUScarbonSource__gluconateVSglucose.csv	mrna	SYAN	baseMgAllMg	baseNaAllNa	Exp	batchNumberPLUScarbonSource	gluconateVSglucose
733	733	ECB_00747	10.8777715477955	0.0371988667475204	0.375909119326063	0.0989570745562417	0.921172352297059	0.981839256400752	ybhK	1	mrna	Exp	carbonSource	gluconate	glucose	resDf_mrna_trT_set00_StcAllEx_SYAN_baseMgAllMg_baseNaAllNa_Exp_noMatchFilter_p1Sf_noNorm__batchNumberPLUScarbonSource__gluconateVSglucose.csv	mrna	SYAN	baseMgAllMg	baseNaAllNa	Exp	batchNumberPLUScarbonSource	gluconateVSglucose
734	734	ECB_00748	12.9496467853295	0.163965080273604	0.378863878828972	0.432780978699797	0.66517389331179	0.900997208644195	moaA	1	mrna	Exp	carbonSource	gluconate	glucose	resDf_mrna_trT_set00_StcAllEx_SYAN_baseMgAllMg_baseNaAllNa_Exp_noMatchFilter_p1Sf_noNorm__batchNumberPLUScarbonSource__gluconateVSglucose.csv	mrna	SYAN	baseMgAllMg	baseNaAllNa	Exp	batchNumberPLUScarbonSource	gluconateVSglucose
735	735	ECB_00749	5.63939487958022	0.228923331532649	0.562191802185615	0.40719791829527	0.683862630413357	0.910015935878154	moaB	1	mrna	Exp	carbonSource	gluconate	glucose	resDf_mrna_trT_set00_StcAllEx_SYAN_baseMgAllMg_baseNaAllNa_Exp_noMatchFilter_p1Sf_noNorm__batchNumberPLUScarbonSource__gluconateVSglucose.csv	mrna	SYAN	baseMgAllMg	baseNaAllNa	Exp	batchNumberPLUScarbonSource	gluconateVSglucose
736	736	ECB_00750	2.87300537337769	-0.290501211145226	0.599377388787689	-0.484671621885501	0.62790929962692	0.888737780208083	moaC	-1	mrna	Exp	carbonSource	gluconate	glucose	resDf_mrna_trT_set00_StcAllEx_SYAN_baseMgAllMg_baseNaAllNa_Exp_noMatchFilter_p1Sf_noNorm__batchNumberPLUScarbonSource__gluconateVSglucose.csv	mrna	SYAN	baseMgAllMg	baseNaAllNa	Exp	batchNumberPLUScarbonSource	gluconateVSglucose
737	737	ECB_00751	2.7699595530248	0.307083404659069	0.56650038706528	0.542070952943025	0.587769628034567	0.867590163813735	moaD	1	mrna	Exp	carbonSource	gluconate	glucose	resDf_mrna_trT_set00_StcAllEx_SYAN_baseMgAllMg_baseNaAllNa_Exp_noMatchFilter_p1Sf_noNorm__batchNumberPLUScarbonSource__gluconateVSglucose.csv	mrna	SYAN	baseMgAllMg	baseNaAllNa	Exp	batchNumberPLUScarbonSource	gluconateVSglucose
738	738	ECB_00752	11.4470555851329	-0.437269025382522	0.421398637071036	-1.03766122363801	0.299427803689917	0.686689096450657	moaE	-1	mrna	Exp	carbonSource	gluconate	glucose	resDf_mrna_trT_set00_StcAllEx_SYAN_baseMgAllMg_baseNaAllNa_Exp_noMatchFilter_p1Sf_noNorm__batchNumberPLUScarbonSource__gluconateVSglucose.csv	mrna	SYAN	baseMgAllMg	baseNaAllNa	Exp	batchNumberPLUScarbonSource	gluconateVSglucose
739	739	ECB_00753	171.826377703301	-0.185044474324831	0.502313639158077	-0.368384331819025	0.712586678700331	0.922034439640719	ybhL	-1	mrna	Exp	carbonSource	gluconate	glucose	resDf_mrna_trT_set00_StcAllEx_SYAN_baseMgAllMg_baseNaAllNa_Exp_noMatchFilter_p1Sf_noNorm__batchNumberPLUScarbonSource__gluconateVSglucose.csv	mrna	SYAN	baseMgAllMg	baseNaAllNa	Exp	batchNumberPLUScarbonSource	gluconateVSglucose
740	740	ECB_00754	1.03707048852656	-1.1386181786343	0.762218058986676	-1.4938220961965	0.135222124587279	NA	ybhM	-1	mrna	Exp	carbonSource	gluconate	glucose	resDf_mrna_trT_set00_StcAllEx_SYAN_baseMgAllMg_baseNaAllNa_Exp_noMatchFilter_p1Sf_noNorm__batchNumberPLUScarbonSource__gluconateVSglucose.csv	mrna	SYAN	baseMgAllMg	baseNaAllNa	Exp	batchNumberPLUScarbonSource	gluconateVSglucose
741	741	ECB_00755	2.08823395070142	-0.0115289770280987	0.624672809085468	-0.0184560250749145	0.985275058490541	NA	ybhN	-1	mrna	Exp	carbonSource	gluconate	glucose	resDf_mrna_trT_set00_StcAllEx_SYAN_baseMgAllMg_baseNaAllNa_Exp_noMatchFilter_p1Sf_noNorm__batchNumberPLUScarbonSource__gluconateVSglucose.csv	mrna	SYAN	baseMgAllMg	baseNaAllNa	Exp	batchNumberPLUScarbonSource	gluconateVSglucose
742	742	ECB_00756	4.45605771717185	-0.3856644093479	0.653897340042598	-0.589793513034899	0.555329092251276	0.856163797789495	ybhO	-1	mrna	Exp	carbonSource	gluconate	glucose	resDf_mrna_trT_set00_StcAllEx_SYAN_baseMgAllMg_baseNaAllNa_Exp_noMatchFilter_p1Sf_noNorm__batchNumberPLUScarbonSource__gluconateVSglucose.csv	mrna	SYAN	baseMgAllMg	baseNaAllNa	Exp	batchNumberPLUScarbonSource	gluconateVSglucose
743	743	ECB_00757	1.87212412378957	-0.206678645676685	0.751941903147006	-0.274859859267982	0.783423907399133	NA	ybhP	-1	mrna	Exp	carbonSource	gluconate	glucose	resDf_mrna_trT_set00_StcAllEx_SYAN_baseMgAllMg_baseNaAllNa_Exp_noMatchFilter_p1Sf_noNorm__batchNumberPLUScarbonSource__gluconateVSglucose.csv	mrna	SYAN	baseMgAllMg	baseNaAllNa	Exp	batchNumberPLUScarbonSource	gluconateVSglucose
744	744	ECB_00758	272.519072748093	-0.963347901777691	0.534185576515339	-1.80339556912396	0.0713261129945208	0.394023545852194	ybhQ	-1	mrna	Exp	carbonSource	gluconate	glucose	resDf_mrna_trT_set00_StcAllEx_SYAN_baseMgAllMg_baseNaAllNa_Exp_noMatchFilter_p1Sf_noNorm__batchNumberPLUScarbonSource__gluconateVSglucose.csv	mrna	SYAN	baseMgAllMg	baseNaAllNa	Exp	batchNumberPLUScarbonSource	gluconateVSglucose
745	745	ECB_00759	7.06542083628986	0.0900491943238654	0.435720550953208	0.206667310336564	0.836269688785952	0.958279624030652	ybhR	1	mrna	Exp	carbonSource	gluconate	glucose	resDf_mrna_trT_set00_StcAllEx_SYAN_baseMgAllMg_baseNaAllNa_Exp_noMatchFilter_p1Sf_noNorm__batchNumberPLUScarbonSource__gluconateVSglucose.csv	mrna	SYAN	baseMgAllMg	baseNaAllNa	Exp	batchNumberPLUScarbonSource	gluconateVSglucose
746	746	ECB_00760	8.78158786894934	-0.706937849197151	0.419057703339492	-1.68697017991443	0.0916090860615834	0.431671163122689	ybhS	-1	mrna	Exp	carbonSource	gluconate	glucose	resDf_mrna_trT_set00_StcAllEx_SYAN_baseMgAllMg_baseNaAllNa_Exp_noMatchFilter_p1Sf_noNorm__batchNumberPLUScarbonSource__gluconateVSglucose.csv	mrna	SYAN	baseMgAllMg	baseNaAllNa	Exp	batchNumberPLUScarbonSource	gluconateVSglucose
747	747	ECB_00761	28.0681785531253	-0.722204404788275	0.371180296451535	-1.94569704182176	0.0516911422114117	0.342124883578132	ybhF	-1	mrna	Exp	carbonSource	gluconate	glucose	resDf_mrna_trT_set00_StcAllEx_SYAN_baseMgAllMg_baseNaAllNa_Exp_noMatchFilter_p1Sf_noNorm__batchNumberPLUScarbonSource__gluconateVSglucose.csv	mrna	SYAN	baseMgAllMg	baseNaAllNa	Exp	batchNumberPLUScarbonSource	gluconateVSglucose
748	748	ECB_00762	23.4664119963497	-1.05849997727672	0.506057903990817	-2.09165782992282	0.0364691353640108	0.311196281881371	ybhG	-1	mrna	Exp	carbonSource	gluconate	glucose	resDf_mrna_trT_set00_StcAllEx_SYAN_baseMgAllMg_baseNaAllNa_Exp_noMatchFilter_p1Sf_noNorm__batchNumberPLUScarbonSource__gluconateVSglucose.csv	mrna	SYAN	baseMgAllMg	baseNaAllNa	Exp	batchNumberPLUScarbonSource	gluconateVSglucose
749	749	ECB_00763	154.753691115176	-1.05913072993274	0.542092518064908	-1.95378223206896	0.050726976427753	0.341369493642219	ybiH	-1	mrna	Exp	carbonSource	gluconate	glucose	resDf_mrna_trT_set00_StcAllEx_SYAN_baseMgAllMg_baseNaAllNa_Exp_noMatchFilter_p1Sf_noNorm__batchNumberPLUScarbonSource__gluconateVSglucose.csv	mrna	SYAN	baseMgAllMg	baseNaAllNa	Exp	batchNumberPLUScarbonSource	gluconateVSglucose
750	750	ECB_00764	30.1712596566008	1.08925852994855	0.713560609682314	1.52651157472594	0.126882510067778	0.494479433941851	rhlE	1	mrna	Exp	carbonSource	gluconate	glucose	resDf_mrna_trT_set00_StcAllEx_SYAN_baseMgAllMg_baseNaAllNa_Exp_noMatchFilter_p1Sf_noNorm__batchNumberPLUScarbonSource__gluconateVSglucose.csv	mrna	SYAN	baseMgAllMg	baseNaAllNa	Exp	batchNumberPLUScarbonSource	gluconateVSglucose
751	751	ECB_00765	4.10978387988351	-0.364957180927172	0.505588961947352	-0.721845626378956	0.470389394078872	0.815529061882788	ybiA	-1	mrna	Exp	carbonSource	gluconate	glucose	resDf_mrna_trT_set00_StcAllEx_SYAN_baseMgAllMg_baseNaAllNa_Exp_noMatchFilter_p1Sf_noNorm__batchNumberPLUScarbonSource__gluconateVSglucose.csv	mrna	SYAN	baseMgAllMg	baseNaAllNa	Exp	batchNumberPLUScarbonSource	gluconateVSglucose
752	752	ECB_00766	86.376727509915	0.283385243292816	0.429567465938045	0.659699036271261	0.509446985256587	0.832162160988188	dinG	1	mrna	Exp	carbonSource	gluconate	glucose	resDf_mrna_trT_set00_StcAllEx_SYAN_baseMgAllMg_baseNaAllNa_Exp_noMatchFilter_p1Sf_noNorm__batchNumberPLUScarbonSource__gluconateVSglucose.csv	mrna	SYAN	baseMgAllMg	baseNaAllNa	Exp	batchNumberPLUScarbonSource	gluconateVSglucose
753	753	ECB_00767	70.0347745459331	-0.240488511978327	0.35710162000807	-0.67344559224596	0.50066385148803	0.828656044860849	ybiB	-1	mrna	Exp	carbonSource	gluconate	glucose	resDf_mrna_trT_set00_StcAllEx_SYAN_baseMgAllMg_baseNaAllNa_Exp_noMatchFilter_p1Sf_noNorm__batchNumberPLUScarbonSource__gluconateVSglucose.csv	mrna	SYAN	baseMgAllMg	baseNaAllNa	Exp	batchNumberPLUScarbonSource	gluconateVSglucose
754	754	ECB_00768	107.64847441238	0.332418518770516	0.322130769130291	1.0319365631169	0.302101836153958	0.687038046737227	ybiC	1	mrna	Exp	carbonSource	gluconate	glucose	resDf_mrna_trT_set00_StcAllEx_SYAN_baseMgAllMg_baseNaAllNa_Exp_noMatchFilter_p1Sf_noNorm__batchNumberPLUScarbonSource__gluconateVSglucose.csv	mrna	SYAN	baseMgAllMg	baseNaAllNa	Exp	batchNumberPLUScarbonSource	gluconateVSglucose
755	755	ECB_00769	10.1453328300751	-0.305403717325712	0.456124973327917	-0.669561491223483	0.503137369315193	0.830336713786375	ybiJ	-1	mrna	Exp	carbonSource	gluconate	glucose	resDf_mrna_trT_set00_StcAllEx_SYAN_baseMgAllMg_baseNaAllNa_Exp_noMatchFilter_p1Sf_noNorm__batchNumberPLUScarbonSource__gluconateVSglucose.csv	mrna	SYAN	baseMgAllMg	baseNaAllNa	Exp	batchNumberPLUScarbonSource	gluconateVSglucose
756	756	ECB_00770	3.16085926790484	-0.971779949312174	0.792859827065881	-1.22566425506564	0.22032504681088	0.6166185856399	ybiI	-1	mrna	Exp	carbonSource	gluconate	glucose	resDf_mrna_trT_set00_StcAllEx_SYAN_baseMgAllMg_baseNaAllNa_Exp_noMatchFilter_p1Sf_noNorm__batchNumberPLUScarbonSource__gluconateVSglucose.csv	mrna	SYAN	baseMgAllMg	baseNaAllNa	Exp	batchNumberPLUScarbonSource	gluconateVSglucose
757	757	ECB_00771	2.93721453693568	-0.795901818289597	0.723576730594206	-1.09995496626321	0.271351743773958	0.665386714609758	ybiX	-1	mrna	Exp	carbonSource	gluconate	glucose	resDf_mrna_trT_set00_StcAllEx_SYAN_baseMgAllMg_baseNaAllNa_Exp_noMatchFilter_p1Sf_noNorm__batchNumberPLUScarbonSource__gluconateVSglucose.csv	mrna	SYAN	baseMgAllMg	baseNaAllNa	Exp	batchNumberPLUScarbonSource	gluconateVSglucose
758	758	ECB_00772	3.75660847439274	-0.883417965412205	0.767399303156034	-1.15118421632523	0.249656457172992	0.649019112984397	ybiL	-1	mrna	Exp	carbonSource	gluconate	glucose	resDf_mrna_trT_set00_StcAllEx_SYAN_baseMgAllMg_baseNaAllNa_Exp_noMatchFilter_p1Sf_noNorm__batchNumberPLUScarbonSource__gluconateVSglucose.csv	mrna	SYAN	baseMgAllMg	baseNaAllNa	Exp	batchNumberPLUScarbonSource	gluconateVSglucose
759	759	ECB_00773	2.86528715337474	-0.101053176173045	0.730180673267772	-0.138394756082494	0.889928441178374	0.976073027769259	ybiM	-1	mrna	Exp	carbonSource	gluconate	glucose	resDf_mrna_trT_set00_StcAllEx_SYAN_baseMgAllMg_baseNaAllNa_Exp_noMatchFilter_p1Sf_noNorm__batchNumberPLUScarbonSource__gluconateVSglucose.csv	mrna	SYAN	baseMgAllMg	baseNaAllNa	Exp	batchNumberPLUScarbonSource	gluconateVSglucose
760	760	ECB_00774	4.18801509234981	-0.0190742858590197	0.563053553503861	-0.0338765038251178	0.972975629662901	0.994570374753838	ybiN	-1	mrna	Exp	carbonSource	gluconate	glucose	resDf_mrna_trT_set00_StcAllEx_SYAN_baseMgAllMg_baseNaAllNa_Exp_noMatchFilter_p1Sf_noNorm__batchNumberPLUScarbonSource__gluconateVSglucose.csv	mrna	SYAN	baseMgAllMg	baseNaAllNa	Exp	batchNumberPLUScarbonSource	gluconateVSglucose
761	761	ECB_00775	6.6604126556983	-0.250135221220482	0.535270614468694	-0.467306096130019	0.640280895561937	0.891391649057834	ybiO	-1	mrna	Exp	carbonSource	gluconate	glucose	resDf_mrna_trT_set00_StcAllEx_SYAN_baseMgAllMg_baseNaAllNa_Exp_noMatchFilter_p1Sf_noNorm__batchNumberPLUScarbonSource__gluconateVSglucose.csv	mrna	SYAN	baseMgAllMg	baseNaAllNa	Exp	batchNumberPLUScarbonSource	gluconateVSglucose
762	762	ECB_00776	137.298799881317	-0.296352774503779	0.510551823940855	-0.58045581390012	0.561607275825406	0.85704198369274	glnQ	-1	mrna	Exp	carbonSource	gluconate	glucose	resDf_mrna_trT_set00_StcAllEx_SYAN_baseMgAllMg_baseNaAllNa_Exp_noMatchFilter_p1Sf_noNorm__batchNumberPLUScarbonSource__gluconateVSglucose.csv	mrna	SYAN	baseMgAllMg	baseNaAllNa	Exp	batchNumberPLUScarbonSource	gluconateVSglucose
763	763	ECB_00777	121.940823521355	-0.188347114116283	0.485779254291016	-0.387721609048892	0.698222062630321	0.915199436674803	glnP	-1	mrna	Exp	carbonSource	gluconate	glucose	resDf_mrna_trT_set00_StcAllEx_SYAN_baseMgAllMg_baseNaAllNa_Exp_noMatchFilter_p1Sf_noNorm__batchNumberPLUScarbonSource__gluconateVSglucose.csv	mrna	SYAN	baseMgAllMg	baseNaAllNa	Exp	batchNumberPLUScarbonSource	gluconateVSglucose
764	764	ECB_00778	1463.24894240346	-0.247169953729355	0.518052668789111	-0.477113561266052	0.633281258381388	0.890593474999557	glnH	-1	mrna	Exp	carbonSource	gluconate	glucose	resDf_mrna_trT_set00_StcAllEx_SYAN_baseMgAllMg_baseNaAllNa_Exp_noMatchFilter_p1Sf_noNorm__batchNumberPLUScarbonSource__gluconateVSglucose.csv	mrna	SYAN	baseMgAllMg	baseNaAllNa	Exp	batchNumberPLUScarbonSource	gluconateVSglucose
765	765	ECB_00779	287.50274130146	-0.0128343352896577	0.682416246412732	-0.0188071948127322	0.984994914208382	0.995787708742305	dps	-1	mrna	Exp	carbonSource	gluconate	glucose	resDf_mrna_trT_set00_StcAllEx_SYAN_baseMgAllMg_baseNaAllNa_Exp_noMatchFilter_p1Sf_noNorm__batchNumberPLUScarbonSource__gluconateVSglucose.csv	mrna	SYAN	baseMgAllMg	baseNaAllNa	Exp	batchNumberPLUScarbonSource	gluconateVSglucose
766	766	ECB_00780	2.41299814272463	0.450279874388916	0.508886660290777	0.88483332247622	0.376246534319739	NA	ybiF	1	mrna	Exp	carbonSource	gluconate	glucose	resDf_mrna_trT_set00_StcAllEx_SYAN_baseMgAllMg_baseNaAllNa_Exp_noMatchFilter_p1Sf_noNorm__batchNumberPLUScarbonSource__gluconateVSglucose.csv	mrna	SYAN	baseMgAllMg	baseNaAllNa	Exp	batchNumberPLUScarbonSource	gluconateVSglucose
767	767	ECB_00781	199.917205842338	-0.103754573462865	0.432565747726889	-0.239858504766247	0.810439950273695	0.948503040616763	ompX	-1	mrna	Exp	carbonSource	gluconate	glucose	resDf_mrna_trT_set00_StcAllEx_SYAN_baseMgAllMg_baseNaAllNa_Exp_noMatchFilter_p1Sf_noNorm__batchNumberPLUScarbonSource__gluconateVSglucose.csv	mrna	SYAN	baseMgAllMg	baseNaAllNa	Exp	batchNumberPLUScarbonSource	gluconateVSglucose
768	768	ECB_00782	5.58808233955037	1.04201533124496	0.538873469567386	1.93369202622185	0.0531510048118057	0.344816252294134	ybiP	1	mrna	Exp	carbonSource	gluconate	glucose	resDf_mrna_trT_set00_StcAllEx_SYAN_baseMgAllMg_baseNaAllNa_Exp_noMatchFilter_p1Sf_noNorm__batchNumberPLUScarbonSource__gluconateVSglucose.csv	mrna	SYAN	baseMgAllMg	baseNaAllNa	Exp	batchNumberPLUScarbonSource	gluconateVSglucose
769	769	ECB_00783	0.0872022344725424	-0.149665565513758	0.803066509713815	-0.186367584382386	0.852156510987037	NA	ECB_00783	-1	mrna	Exp	carbonSource	gluconate	glucose	resDf_mrna_trT_set00_StcAllEx_SYAN_baseMgAllMg_baseNaAllNa_Exp_noMatchFilter_p1Sf_noNorm__batchNumberPLUScarbonSource__gluconateVSglucose.csv	mrna	SYAN	baseMgAllMg	baseNaAllNa	Exp	batchNumberPLUScarbonSource	gluconateVSglucose
770	770	ECB_00784	13.7061394476839	-0.496261410456487	0.330173425553181	-1.50303256425025	0.132830646823213	0.504346991473474	mntR	-1	mrna	Exp	carbonSource	gluconate	glucose	resDf_mrna_trT_set00_StcAllEx_SYAN_baseMgAllMg_baseNaAllNa_Exp_noMatchFilter_p1Sf_noNorm__batchNumberPLUScarbonSource__gluconateVSglucose.csv	mrna	SYAN	baseMgAllMg	baseNaAllNa	Exp	batchNumberPLUScarbonSource	gluconateVSglucose
771	771	ECB_00785	22.9054574026036	-0.128060964849388	0.413190835101178	-0.309931765108076	0.756612846313175	0.932569981476837	ybiR	-1	mrna	Exp	carbonSource	gluconate	glucose	resDf_mrna_trT_set00_StcAllEx_SYAN_baseMgAllMg_baseNaAllNa_Exp_noMatchFilter_p1Sf_noNorm__batchNumberPLUScarbonSource__gluconateVSglucose.csv	mrna	SYAN	baseMgAllMg	baseNaAllNa	Exp	batchNumberPLUScarbonSource	gluconateVSglucose
772	772	ECB_00786	26.031572310525	0.60238211544121	0.323363684768511	1.86286260274539	0.0624815995203994	0.371979650753733	ybiS	1	mrna	Exp	carbonSource	gluconate	glucose	resDf_mrna_trT_set00_StcAllEx_SYAN_baseMgAllMg_baseNaAllNa_Exp_noMatchFilter_p1Sf_noNorm__batchNumberPLUScarbonSource__gluconateVSglucose.csv	mrna	SYAN	baseMgAllMg	baseNaAllNa	Exp	batchNumberPLUScarbonSource	gluconateVSglucose
773	773	ECB_00787	53.6018693529871	0.224124050637055	0.546239356995082	0.410303739133672	0.681583149532425	0.909084552146627	ybiT	1	mrna	Exp	carbonSource	gluconate	glucose	resDf_mrna_trT_set00_StcAllEx_SYAN_baseMgAllMg_baseNaAllNa_Exp_noMatchFilter_p1Sf_noNorm__batchNumberPLUScarbonSource__gluconateVSglucose.csv	mrna	SYAN	baseMgAllMg	baseNaAllNa	Exp	batchNumberPLUScarbonSource	gluconateVSglucose
774	774	ECB_00788	5.37812191131968	-0.0428309318569071	0.465007358901318	-0.092108073210077	0.926612174228217	0.982962765387028	ybiU	-1	mrna	Exp	carbonSource	gluconate	glucose	resDf_mrna_trT_set00_StcAllEx_SYAN_baseMgAllMg_baseNaAllNa_Exp_noMatchFilter_p1Sf_noNorm__batchNumberPLUScarbonSource__gluconateVSglucose.csv	mrna	SYAN	baseMgAllMg	baseNaAllNa	Exp	batchNumberPLUScarbonSource	gluconateVSglucose
775	775	ECB_00789	7.76618872478011	0.311246415846417	0.431482146666894	0.721342512664145	0.470698806740184	0.815529061882788	ybiV	1	mrna	Exp	carbonSource	gluconate	glucose	resDf_mrna_trT_set00_StcAllEx_SYAN_baseMgAllMg_baseNaAllNa_Exp_noMatchFilter_p1Sf_noNorm__batchNumberPLUScarbonSource__gluconateVSglucose.csv	mrna	SYAN	baseMgAllMg	baseNaAllNa	Exp	batchNumberPLUScarbonSource	gluconateVSglucose
776	776	ECB_00790	5.88813972021963	0.131786771563807	0.38914625294256	0.338656149371325	0.734868778262242	0.926661669293505	ybiW	1	mrna	Exp	carbonSource	gluconate	glucose	resDf_mrna_trT_set00_StcAllEx_SYAN_baseMgAllMg_baseNaAllNa_Exp_noMatchFilter_p1Sf_noNorm__batchNumberPLUScarbonSource__gluconateVSglucose.csv	mrna	SYAN	baseMgAllMg	baseNaAllNa	Exp	batchNumberPLUScarbonSource	gluconateVSglucose
777	777	ECB_00791	0.0338017034247931	-0.0254094080204298	0.598637680446117	-0.0424453870018576	0.966143647334564	NA	ybiY	-1	mrna	Exp	carbonSource	gluconate	glucose	resDf_mrna_trT_set00_StcAllEx_SYAN_baseMgAllMg_baseNaAllNa_Exp_noMatchFilter_p1Sf_noNorm__batchNumberPLUScarbonSource__gluconateVSglucose.csv	mrna	SYAN	baseMgAllMg	baseNaAllNa	Exp	batchNumberPLUScarbonSource	gluconateVSglucose
778	778	ECB_00792	5.61729582119941	-0.719758156535974	0.453734774209395	-1.58629710008476	0.112671929837034	0.476113142182237	fsa	-1	mrna	Exp	carbonSource	gluconate	glucose	resDf_mrna_trT_set00_StcAllEx_SYAN_baseMgAllMg_baseNaAllNa_Exp_noMatchFilter_p1Sf_noNorm__batchNumberPLUScarbonSource__gluconateVSglucose.csv	mrna	SYAN	baseMgAllMg	baseNaAllNa	Exp	batchNumberPLUScarbonSource	gluconateVSglucose
779	779	ECB_00793	25.0408604751026	0.295376572736463	0.327507279533228	0.901893152290968	0.367113629297135	0.751821853012475	moeB	1	mrna	Exp	carbonSource	gluconate	glucose	resDf_mrna_trT_set00_StcAllEx_SYAN_baseMgAllMg_baseNaAllNa_Exp_noMatchFilter_p1Sf_noNorm__batchNumberPLUScarbonSource__gluconateVSglucose.csv	mrna	SYAN	baseMgAllMg	baseNaAllNa	Exp	batchNumberPLUScarbonSource	gluconateVSglucose
780	780	ECB_00794	41.9725131566722	-0.0486861700062396	0.342927613440821	-0.141972148342733	0.887102005216574	0.976073027769259	moeA	-1	mrna	Exp	carbonSource	gluconate	glucose	resDf_mrna_trT_set00_StcAllEx_SYAN_baseMgAllMg_baseNaAllNa_Exp_noMatchFilter_p1Sf_noNorm__batchNumberPLUScarbonSource__gluconateVSglucose.csv	mrna	SYAN	baseMgAllMg	baseNaAllNa	Exp	batchNumberPLUScarbonSource	gluconateVSglucose
781	781	ECB_00795	37.8885143752176	-0.577246449201476	0.329163431190595	-1.75367733625074	0.0794858110982762	0.407192883498262	ybiK	-1	mrna	Exp	carbonSource	gluconate	glucose	resDf_mrna_trT_set00_StcAllEx_SYAN_baseMgAllMg_baseNaAllNa_Exp_noMatchFilter_p1Sf_noNorm__batchNumberPLUScarbonSource__gluconateVSglucose.csv	mrna	SYAN	baseMgAllMg	baseNaAllNa	Exp	batchNumberPLUScarbonSource	gluconateVSglucose
782	782	ECB_00796	38.290364473038	-0.0947858119245794	0.388020852373774	-0.244280201295146	0.807013816152684	0.947741438206475	yliA	-1	mrna	Exp	carbonSource	gluconate	glucose	resDf_mrna_trT_set00_StcAllEx_SYAN_baseMgAllMg_baseNaAllNa_Exp_noMatchFilter_p1Sf_noNorm__batchNumberPLUScarbonSource__gluconateVSglucose.csv	mrna	SYAN	baseMgAllMg	baseNaAllNa	Exp	batchNumberPLUScarbonSource	gluconateVSglucose
783	783	ECB_00797	70.9208050315125	-0.339952867610938	0.447215902491416	-0.760153799802464	0.447162657214339	0.809449895677491	yliB	-1	mrna	Exp	carbonSource	gluconate	glucose	resDf_mrna_trT_set00_StcAllEx_SYAN_baseMgAllMg_baseNaAllNa_Exp_noMatchFilter_p1Sf_noNorm__batchNumberPLUScarbonSource__gluconateVSglucose.csv	mrna	SYAN	baseMgAllMg	baseNaAllNa	Exp	batchNumberPLUScarbonSource	gluconateVSglucose
784	784	ECB_00798	10.7715532757279	-0.486166982449521	0.497505755140501	-0.977208760755385	0.32846581169295	0.714683253987994	yliC	-1	mrna	Exp	carbonSource	gluconate	glucose	resDf_mrna_trT_set00_StcAllEx_SYAN_baseMgAllMg_baseNaAllNa_Exp_noMatchFilter_p1Sf_noNorm__batchNumberPLUScarbonSource__gluconateVSglucose.csv	mrna	SYAN	baseMgAllMg	baseNaAllNa	Exp	batchNumberPLUScarbonSource	gluconateVSglucose
785	785	ECB_00799	6.61002387540072	-0.776394776906458	0.525475777692882	-1.47750821230094	0.139539458564212	0.514734170758954	yliD	-1	mrna	Exp	carbonSource	gluconate	glucose	resDf_mrna_trT_set00_StcAllEx_SYAN_baseMgAllMg_baseNaAllNa_Exp_noMatchFilter_p1Sf_noNorm__batchNumberPLUScarbonSource__gluconateVSglucose.csv	mrna	SYAN	baseMgAllMg	baseNaAllNa	Exp	batchNumberPLUScarbonSource	gluconateVSglucose
786	786	ECB_00800	0.636676232828825	-0.293497109729939	0.745701886543894	-0.393585043870829	0.693887425058169	NA	yliE	-1	mrna	Exp	carbonSource	gluconate	glucose	resDf_mrna_trT_set00_StcAllEx_SYAN_baseMgAllMg_baseNaAllNa_Exp_noMatchFilter_p1Sf_noNorm__batchNumberPLUScarbonSource__gluconateVSglucose.csv	mrna	SYAN	baseMgAllMg	baseNaAllNa	Exp	batchNumberPLUScarbonSource	gluconateVSglucose
787	787	ECB_00801	1.8494440504601	-0.249053605737036	0.628160161827548	-0.396481058290052	0.69175017870365	NA	yliF	-1	mrna	Exp	carbonSource	gluconate	glucose	resDf_mrna_trT_set00_StcAllEx_SYAN_baseMgAllMg_baseNaAllNa_Exp_noMatchFilter_p1Sf_noNorm__batchNumberPLUScarbonSource__gluconateVSglucose.csv	mrna	SYAN	baseMgAllMg	baseNaAllNa	Exp	batchNumberPLUScarbonSource	gluconateVSglucose
788	788	ECB_00802	12.2010325397261	-0.000755159316462883	0.717995645402293	-0.00105176030147059	0.999160816848509	0.999374736908126	yliG	-1	mrna	Exp	carbonSource	gluconate	glucose	resDf_mrna_trT_set00_StcAllEx_SYAN_baseMgAllMg_baseNaAllNa_Exp_noMatchFilter_p1Sf_noNorm__batchNumberPLUScarbonSource__gluconateVSglucose.csv	mrna	SYAN	baseMgAllMg	baseNaAllNa	Exp	batchNumberPLUScarbonSource	gluconateVSglucose
789	789	ECB_00803	120.201692939116	-2.28726383523355	0.656808377301399	-3.48239138579678	0.00049695677371476	0.0377304873581898	yliH	-1	mrna	Exp	carbonSource	gluconate	glucose	resDf_mrna_trT_set00_StcAllEx_SYAN_baseMgAllMg_baseNaAllNa_Exp_noMatchFilter_p1Sf_noNorm__batchNumberPLUScarbonSource__gluconateVSglucose.csv	mrna	SYAN	baseMgAllMg	baseNaAllNa	Exp	batchNumberPLUScarbonSource	gluconateVSglucose
790	790	ECB_00804	2.70801312682024	-0.572461863369867	0.632771261120158	-0.904690049223272	0.365629614236263	0.751821853012475	yliI	-1	mrna	Exp	carbonSource	gluconate	glucose	resDf_mrna_trT_set00_StcAllEx_SYAN_baseMgAllMg_baseNaAllNa_Exp_noMatchFilter_p1Sf_noNorm__batchNumberPLUScarbonSource__gluconateVSglucose.csv	mrna	SYAN	baseMgAllMg	baseNaAllNa	Exp	batchNumberPLUScarbonSource	gluconateVSglucose
791	791	ECB_00805	38.0056826298016	-0.894548336157413	0.452293291596341	-1.97780589006784	0.0479506087754048	0.340024254105116	yliJ	-1	mrna	Exp	carbonSource	gluconate	glucose	resDf_mrna_trT_set00_StcAllEx_SYAN_baseMgAllMg_baseNaAllNa_Exp_noMatchFilter_p1Sf_noNorm__batchNumberPLUScarbonSource__gluconateVSglucose.csv	mrna	SYAN	baseMgAllMg	baseNaAllNa	Exp	batchNumberPLUScarbonSource	gluconateVSglucose
792	792	ECB_00806	51.2626853765814	-0.557156799137361	0.497216745374029	-1.12055115665552	0.26247896561754	0.660720571564993	dacC	-1	mrna	Exp	carbonSource	gluconate	glucose	resDf_mrna_trT_set00_StcAllEx_SYAN_baseMgAllMg_baseNaAllNa_Exp_noMatchFilter_p1Sf_noNorm__batchNumberPLUScarbonSource__gluconateVSglucose.csv	mrna	SYAN	baseMgAllMg	baseNaAllNa	Exp	batchNumberPLUScarbonSource	gluconateVSglucose
793	793	ECB_00807	15.7383062149899	-0.547736857568761	0.335865737296132	-1.6308208809219	0.102928120112624	0.458991210321505	deoR	-1	mrna	Exp	carbonSource	gluconate	glucose	resDf_mrna_trT_set00_StcAllEx_SYAN_baseMgAllMg_baseNaAllNa_Exp_noMatchFilter_p1Sf_noNorm__batchNumberPLUScarbonSource__gluconateVSglucose.csv	mrna	SYAN	baseMgAllMg	baseNaAllNa	Exp	batchNumberPLUScarbonSource	gluconateVSglucose
794	794	ECB_00808	6.59479283615356	-0.220849745573982	0.504648883721784	-0.437630504490995	0.661654154592284	0.899696052446658	ybjG	-1	mrna	Exp	carbonSource	gluconate	glucose	resDf_mrna_trT_set00_StcAllEx_SYAN_baseMgAllMg_baseNaAllNa_Exp_noMatchFilter_p1Sf_noNorm__batchNumberPLUScarbonSource__gluconateVSglucose.csv	mrna	SYAN	baseMgAllMg	baseNaAllNa	Exp	batchNumberPLUScarbonSource	gluconateVSglucose
795	795	ECB_00809	3.04444305659038	0.257343832318098	0.538512938980299	0.477878642629074	0.632736583237927	0.890593474999557	cmr	1	mrna	Exp	carbonSource	gluconate	glucose	resDf_mrna_trT_set00_StcAllEx_SYAN_baseMgAllMg_baseNaAllNa_Exp_noMatchFilter_p1Sf_noNorm__batchNumberPLUScarbonSource__gluconateVSglucose.csv	mrna	SYAN	baseMgAllMg	baseNaAllNa	Exp	batchNumberPLUScarbonSource	gluconateVSglucose
796	796	ECB_00810	1.57898557343293	0.349519150894152	0.54310647902176	0.643555480177116	0.519863727304428	NA	ybjH	1	mrna	Exp	carbonSource	gluconate	glucose	resDf_mrna_trT_set00_StcAllEx_SYAN_baseMgAllMg_baseNaAllNa_Exp_noMatchFilter_p1Sf_noNorm__batchNumberPLUScarbonSource__gluconateVSglucose.csv	mrna	SYAN	baseMgAllMg	baseNaAllNa	Exp	batchNumberPLUScarbonSource	gluconateVSglucose
797	797	ECB_00811	7.23690580334666	0.550987530061617	0.414838804901027	1.32819669604697	0.184113135612678	0.586192467257138	ybjI	1	mrna	Exp	carbonSource	gluconate	glucose	resDf_mrna_trT_set00_StcAllEx_SYAN_baseMgAllMg_baseNaAllNa_Exp_noMatchFilter_p1Sf_noNorm__batchNumberPLUScarbonSource__gluconateVSglucose.csv	mrna	SYAN	baseMgAllMg	baseNaAllNa	Exp	batchNumberPLUScarbonSource	gluconateVSglucose
798	798	ECB_00812	6.68060074621252	0.452586930357028	0.437859593358834	1.03363483916207	0.301306905862146	0.686689096450657	ybjJ	1	mrna	Exp	carbonSource	gluconate	glucose	resDf_mrna_trT_set00_StcAllEx_SYAN_baseMgAllMg_baseNaAllNa_Exp_noMatchFilter_p1Sf_noNorm__batchNumberPLUScarbonSource__gluconateVSglucose.csv	mrna	SYAN	baseMgAllMg	baseNaAllNa	Exp	batchNumberPLUScarbonSource	gluconateVSglucose
799	799	ECB_00813	3.47835036613861	0.237828548204835	0.430916047811422	0.551913880703078	0.581007357782772	0.863616984578572	ybjK	1	mrna	Exp	carbonSource	gluconate	glucose	resDf_mrna_trT_set00_StcAllEx_SYAN_baseMgAllMg_baseNaAllNa_Exp_noMatchFilter_p1Sf_noNorm__batchNumberPLUScarbonSource__gluconateVSglucose.csv	mrna	SYAN	baseMgAllMg	baseNaAllNa	Exp	batchNumberPLUScarbonSource	gluconateVSglucose
800	800	ECB_00814	26.618268280737	-0.500722512791804	0.503511742037275	-0.994460448461072	0.319998751690065	0.706047916359375	ECB_00814	-1	mrna	Exp	carbonSource	gluconate	glucose	resDf_mrna_trT_set00_StcAllEx_SYAN_baseMgAllMg_baseNaAllNa_Exp_noMatchFilter_p1Sf_noNorm__batchNumberPLUScarbonSource__gluconateVSglucose.csv	mrna	SYAN	baseMgAllMg	baseNaAllNa	Exp	batchNumberPLUScarbonSource	gluconateVSglucose
801	801	ECB_00815	9.4809067581353	-0.667262321340208	0.486311811318418	-1.37208742582506	0.170036223381891	0.565561567855564	ECB_00815	-1	mrna	Exp	carbonSource	gluconate	glucose	resDf_mrna_trT_set00_StcAllEx_SYAN_baseMgAllMg_baseNaAllNa_Exp_noMatchFilter_p1Sf_noNorm__batchNumberPLUScarbonSource__gluconateVSglucose.csv	mrna	SYAN	baseMgAllMg	baseNaAllNa	Exp	batchNumberPLUScarbonSource	gluconateVSglucose
802	802	ECB_00816	7.58362475196655	0.778560786171643	0.378204523986601	2.05857079118183	0.0395353732501987	0.321039251402112	ECB_00816	1	mrna	Exp	carbonSource	gluconate	glucose	resDf_mrna_trT_set00_StcAllEx_SYAN_baseMgAllMg_baseNaAllNa_Exp_noMatchFilter_p1Sf_noNorm__batchNumberPLUScarbonSource__gluconateVSglucose.csv	mrna	SYAN	baseMgAllMg	baseNaAllNa	Exp	batchNumberPLUScarbonSource	gluconateVSglucose
803	803	ECB_00817	23.1529804938252	-0.0745840844082824	0.360081739388451	-0.20713098235682	0.835907566319478	0.958235502854035	ECB_00817	-1	mrna	Exp	carbonSource	gluconate	glucose	resDf_mrna_trT_set00_StcAllEx_SYAN_baseMgAllMg_baseNaAllNa_Exp_noMatchFilter_p1Sf_noNorm__batchNumberPLUScarbonSource__gluconateVSglucose.csv	mrna	SYAN	baseMgAllMg	baseNaAllNa	Exp	batchNumberPLUScarbonSource	gluconateVSglucose
804	804	ECB_00818	0.352539289754644	-0.716260019871616	0.862042266085538	-0.830887356746547	0.406037266718052	NA	ECB_00818	-1	mrna	Exp	carbonSource	gluconate	glucose	resDf_mrna_trT_set00_StcAllEx_SYAN_baseMgAllMg_baseNaAllNa_Exp_noMatchFilter_p1Sf_noNorm__batchNumberPLUScarbonSource__gluconateVSglucose.csv	mrna	SYAN	baseMgAllMg	baseNaAllNa	Exp	batchNumberPLUScarbonSource	gluconateVSglucose
805	805	ECB_00819	3.50417429807576	-1.1006367974214	0.732884572583648	-1.50178737361234	0.133152030219442	0.504346991473474	ECB_00819	-1	mrna	Exp	carbonSource	gluconate	glucose	resDf_mrna_trT_set00_StcAllEx_SYAN_baseMgAllMg_baseNaAllNa_Exp_noMatchFilter_p1Sf_noNorm__batchNumberPLUScarbonSource__gluconateVSglucose.csv	mrna	SYAN	baseMgAllMg	baseNaAllNa	Exp	batchNumberPLUScarbonSource	gluconateVSglucose
806	806	ECB_00820	0.0956595443189579	-0.168175516569703	0.758323806056318	-0.221772698188527	0.824490833926425	NA	ECB_00820	-1	mrna	Exp	carbonSource	gluconate	glucose	resDf_mrna_trT_set00_StcAllEx_SYAN_baseMgAllMg_baseNaAllNa_Exp_noMatchFilter_p1Sf_noNorm__batchNumberPLUScarbonSource__gluconateVSglucose.csv	mrna	SYAN	baseMgAllMg	baseNaAllNa	Exp	batchNumberPLUScarbonSource	gluconateVSglucose
807	807	ECB_00821	0.222927751704672	-0.229423916790675	0.856974801307607	-0.267713725585175	0.788919683860199	NA	ECB_00821	-1	mrna	Exp	carbonSource	gluconate	glucose	resDf_mrna_trT_set00_StcAllEx_SYAN_baseMgAllMg_baseNaAllNa_Exp_noMatchFilter_p1Sf_noNorm__batchNumberPLUScarbonSource__gluconateVSglucose.csv	mrna	SYAN	baseMgAllMg	baseNaAllNa	Exp	batchNumberPLUScarbonSource	gluconateVSglucose
808	808	ECB_00822	0.350349832159699	-0.969923293209812	0.839335430050493	-1.15558483352891	0.247851014540737	NA	ECB_00822	-1	mrna	Exp	carbonSource	gluconate	glucose	resDf_mrna_trT_set00_StcAllEx_SYAN_baseMgAllMg_baseNaAllNa_Exp_noMatchFilter_p1Sf_noNorm__batchNumberPLUScarbonSource__gluconateVSglucose.csv	mrna	SYAN	baseMgAllMg	baseNaAllNa	Exp	batchNumberPLUScarbonSource	gluconateVSglucose
809	809	ECB_00823	0.0547002240140577	-0.019831912604467	0.577493892373055	-0.0343413374000774	0.972604961817068	NA	ECB_00823	-1	mrna	Exp	carbonSource	gluconate	glucose	resDf_mrna_trT_set00_StcAllEx_SYAN_baseMgAllMg_baseNaAllNa_Exp_noMatchFilter_p1Sf_noNorm__batchNumberPLUScarbonSource__gluconateVSglucose.csv	mrna	SYAN	baseMgAllMg	baseNaAllNa	Exp	batchNumberPLUScarbonSource	gluconateVSglucose
810	810	ECB_00824	0.608784294075203	-0.259597960269773	0.827575209671733	-0.313685037004366	0.75376026632661	NA	ECB_00824	-1	mrna	Exp	carbonSource	gluconate	glucose	resDf_mrna_trT_set00_StcAllEx_SYAN_baseMgAllMg_baseNaAllNa_Exp_noMatchFilter_p1Sf_noNorm__batchNumberPLUScarbonSource__gluconateVSglucose.csv	mrna	SYAN	baseMgAllMg	baseNaAllNa	Exp	batchNumberPLUScarbonSource	gluconateVSglucose
811	811	ECB_00825	2.07192090258009	-0.724650976090823	0.670508130874233	-1.08074897637109	0.279808790646356	NA	ECB_00825	-1	mrna	Exp	carbonSource	gluconate	glucose	resDf_mrna_trT_set00_StcAllEx_SYAN_baseMgAllMg_baseNaAllNa_Exp_noMatchFilter_p1Sf_noNorm__batchNumberPLUScarbonSource__gluconateVSglucose.csv	mrna	SYAN	baseMgAllMg	baseNaAllNa	Exp	batchNumberPLUScarbonSource	gluconateVSglucose
812	812	ECB_00826	10.6765550543814	-0.834280806636603	0.530384620023496	-1.57297322573125	0.115725017947562	0.480670276079958	ECB_00826	-1	mrna	Exp	carbonSource	gluconate	glucose	resDf_mrna_trT_set00_StcAllEx_SYAN_baseMgAllMg_baseNaAllNa_Exp_noMatchFilter_p1Sf_noNorm__batchNumberPLUScarbonSource__gluconateVSglucose.csv	mrna	SYAN	baseMgAllMg	baseNaAllNa	Exp	batchNumberPLUScarbonSource	gluconateVSglucose
813	813	ECB_00827	11.276896630966	-0.586787485823005	0.507255778712956	-1.15678817363469	0.247358914789252	0.647528160965886	ECB_00827	-1	mrna	Exp	carbonSource	gluconate	glucose	resDf_mrna_trT_set00_StcAllEx_SYAN_baseMgAllMg_baseNaAllNa_Exp_noMatchFilter_p1Sf_noNorm__batchNumberPLUScarbonSource__gluconateVSglucose.csv	mrna	SYAN	baseMgAllMg	baseNaAllNa	Exp	batchNumberPLUScarbonSource	gluconateVSglucose
814	814	ECB_00828	17.1957515680938	-0.114121093067426	0.414146600483168	-0.27555723730265	0.782888158063751	0.937801234074369	ECB_00828	-1	mrna	Exp	carbonSource	gluconate	glucose	resDf_mrna_trT_set00_StcAllEx_SYAN_baseMgAllMg_baseNaAllNa_Exp_noMatchFilter_p1Sf_noNorm__batchNumberPLUScarbonSource__gluconateVSglucose.csv	mrna	SYAN	baseMgAllMg	baseNaAllNa	Exp	batchNumberPLUScarbonSource	gluconateVSglucose
815	815	ECB_00829	0.182333622889459	-0.210555554236819	0.855480013027757	-0.24612562658432	0.80558498599281	NA	ECB_00829	-1	mrna	Exp	carbonSource	gluconate	glucose	resDf_mrna_trT_set00_StcAllEx_SYAN_baseMgAllMg_baseNaAllNa_Exp_noMatchFilter_p1Sf_noNorm__batchNumberPLUScarbonSource__gluconateVSglucose.csv	mrna	SYAN	baseMgAllMg	baseNaAllNa	Exp	batchNumberPLUScarbonSource	gluconateVSglucose
816	816	ECB_00830	15.3349121547562	0.60439605003452	0.483735778888426	1.24943424987781	0.211506287901008	0.610429459843072	NA	1	mrna	Exp	carbonSource	gluconate	glucose	resDf_mrna_trT_set00_StcAllEx_SYAN_baseMgAllMg_baseNaAllNa_Exp_noMatchFilter_p1Sf_noNorm__batchNumberPLUScarbonSource__gluconateVSglucose.csv	mrna	SYAN	baseMgAllMg	baseNaAllNa	Exp	batchNumberPLUScarbonSource	gluconateVSglucose
817	817	ECB_00831	30.8879241920774	0.680533285601939	0.49747452512418	1.36797614999897	0.171319541643498	0.566790126040668	ECB_00831	1	mrna	Exp	carbonSource	gluconate	glucose	resDf_mrna_trT_set00_StcAllEx_SYAN_baseMgAllMg_baseNaAllNa_Exp_noMatchFilter_p1Sf_noNorm__batchNumberPLUScarbonSource__gluconateVSglucose.csv	mrna	SYAN	baseMgAllMg	baseNaAllNa	Exp	batchNumberPLUScarbonSource	gluconateVSglucose
818	818	ECB_00832	4.30881717328853	-1.59847016299682	0.724634602126165	-2.20589819794241	0.0273911284391951	0.277876418343462	ECB_00832	-1	mrna	Exp	carbonSource	gluconate	glucose	resDf_mrna_trT_set00_StcAllEx_SYAN_baseMgAllMg_baseNaAllNa_Exp_noMatchFilter_p1Sf_noNorm__batchNumberPLUScarbonSource__gluconateVSglucose.csv	mrna	SYAN	baseMgAllMg	baseNaAllNa	Exp	batchNumberPLUScarbonSource	gluconateVSglucose
819	819	ECB_00833	3.4504442142625	-0.637436768968258	0.753964717332434	-0.845446417205758	0.397861637628926	0.779145707023314	ECB_00833	-1	mrna	Exp	carbonSource	gluconate	glucose	resDf_mrna_trT_set00_StcAllEx_SYAN_baseMgAllMg_baseNaAllNa_Exp_noMatchFilter_p1Sf_noNorm__batchNumberPLUScarbonSource__gluconateVSglucose.csv	mrna	SYAN	baseMgAllMg	baseNaAllNa	Exp	batchNumberPLUScarbonSource	gluconateVSglucose
820	820	ECB_00834	23.64758309191	-0.658748159193592	0.689984141947602	-0.954729419337318	0.339714548350625	0.724708053073632	ECB_00834	-1	mrna	Exp	carbonSource	gluconate	glucose	resDf_mrna_trT_set00_StcAllEx_SYAN_baseMgAllMg_baseNaAllNa_Exp_noMatchFilter_p1Sf_noNorm__batchNumberPLUScarbonSource__gluconateVSglucose.csv	mrna	SYAN	baseMgAllMg	baseNaAllNa	Exp	batchNumberPLUScarbonSource	gluconateVSglucose
821	821	ECB_00835	1.32588439927772	-1.05114840556727	0.810333285965503	-1.29718033773577	0.194569144362551	NA	ECB_00835	-1	mrna	Exp	carbonSource	gluconate	glucose	resDf_mrna_trT_set00_StcAllEx_SYAN_baseMgAllMg_baseNaAllNa_Exp_noMatchFilter_p1Sf_noNorm__batchNumberPLUScarbonSource__gluconateVSglucose.csv	mrna	SYAN	baseMgAllMg	baseNaAllNa	Exp	batchNumberPLUScarbonSource	gluconateVSglucose
822	822	ECB_00836	3.09042356454537	-0.870950897866225	0.763287590293449	-1.14105208697469	0.253848248129489	0.650774599750145	ECB_00836	-1	mrna	Exp	carbonSource	gluconate	glucose	resDf_mrna_trT_set00_StcAllEx_SYAN_baseMgAllMg_baseNaAllNa_Exp_noMatchFilter_p1Sf_noNorm__batchNumberPLUScarbonSource__gluconateVSglucose.csv	mrna	SYAN	baseMgAllMg	baseNaAllNa	Exp	batchNumberPLUScarbonSource	gluconateVSglucose
823	823	ECB_00837	1.47668136718483	-0.30113253166545	0.798392930672864	-0.377173344222454	0.706044788168744	NA	ECB_00837	-1	mrna	Exp	carbonSource	gluconate	glucose	resDf_mrna_trT_set00_StcAllEx_SYAN_baseMgAllMg_baseNaAllNa_Exp_noMatchFilter_p1Sf_noNorm__batchNumberPLUScarbonSource__gluconateVSglucose.csv	mrna	SYAN	baseMgAllMg	baseNaAllNa	Exp	batchNumberPLUScarbonSource	gluconateVSglucose
824	824	ECB_00838	7.89740791348184	-1.54610709349829	0.742738199983225	-2.08163131172358	0.0373761590789701	0.316549445294883	ECB_00838	-1	mrna	Exp	carbonSource	gluconate	glucose	resDf_mrna_trT_set00_StcAllEx_SYAN_baseMgAllMg_baseNaAllNa_Exp_noMatchFilter_p1Sf_noNorm__batchNumberPLUScarbonSource__gluconateVSglucose.csv	mrna	SYAN	baseMgAllMg	baseNaAllNa	Exp	batchNumberPLUScarbonSource	gluconateVSglucose
825	825	ECB_00839	1.03292978270806	0.0251837536762307	0.799326865133239	0.0315062019991445	0.974865846121741	NA	ECB_00839	1	mrna	Exp	carbonSource	gluconate	glucose	resDf_mrna_trT_set00_StcAllEx_SYAN_baseMgAllMg_baseNaAllNa_Exp_noMatchFilter_p1Sf_noNorm__batchNumberPLUScarbonSource__gluconateVSglucose.csv	mrna	SYAN	baseMgAllMg	baseNaAllNa	Exp	batchNumberPLUScarbonSource	gluconateVSglucose
826	826	ECB_00840	6.12813100540255	-0.126823472656536	0.445643280012332	-0.284585179098912	0.775961967299349	0.9349553254917	ECB_00840	-1	mrna	Exp	carbonSource	gluconate	glucose	resDf_mrna_trT_set00_StcAllEx_SYAN_baseMgAllMg_baseNaAllNa_Exp_noMatchFilter_p1Sf_noNorm__batchNumberPLUScarbonSource__gluconateVSglucose.csv	mrna	SYAN	baseMgAllMg	baseNaAllNa	Exp	batchNumberPLUScarbonSource	gluconateVSglucose
827	827	ECB_00841	4.95724849238165	-0.486151759880523	0.706596069332547	-0.688019338035299	0.491440603698752	0.824918156208619	ECB_00841	-1	mrna	Exp	carbonSource	gluconate	glucose	resDf_mrna_trT_set00_StcAllEx_SYAN_baseMgAllMg_baseNaAllNa_Exp_noMatchFilter_p1Sf_noNorm__batchNumberPLUScarbonSource__gluconateVSglucose.csv	mrna	SYAN	baseMgAllMg	baseNaAllNa	Exp	batchNumberPLUScarbonSource	gluconateVSglucose
828	828	ECB_00842	2.62420951098507	-0.539489172890604	0.796496707182043	-0.677327562092861	0.49819814713355	NA	ECB_00842	-1	mrna	Exp	carbonSource	gluconate	glucose	resDf_mrna_trT_set00_StcAllEx_SYAN_baseMgAllMg_baseNaAllNa_Exp_noMatchFilter_p1Sf_noNorm__batchNumberPLUScarbonSource__gluconateVSglucose.csv	mrna	SYAN	baseMgAllMg	baseNaAllNa	Exp	batchNumberPLUScarbonSource	gluconateVSglucose
829	829	ECB_00843	11.2672055463044	-1.11519717950637	0.73145884300093	-1.52462054451498	0.127353770081924	0.494479433941851	ECB_00843	-1	mrna	Exp	carbonSource	gluconate	glucose	resDf_mrna_trT_set00_StcAllEx_SYAN_baseMgAllMg_baseNaAllNa_Exp_noMatchFilter_p1Sf_noNorm__batchNumberPLUScarbonSource__gluconateVSglucose.csv	mrna	SYAN	baseMgAllMg	baseNaAllNa	Exp	batchNumberPLUScarbonSource	gluconateVSglucose
830	830	ECB_00844	5.90169285102633	-1.18759782315465	0.733530304674425	-1.61901671353818	0.105443667073149	0.461746635361557	ECB_00844	-1	mrna	Exp	carbonSource	gluconate	glucose	resDf_mrna_trT_set00_StcAllEx_SYAN_baseMgAllMg_baseNaAllNa_Exp_noMatchFilter_p1Sf_noNorm__batchNumberPLUScarbonSource__gluconateVSglucose.csv	mrna	SYAN	baseMgAllMg	baseNaAllNa	Exp	batchNumberPLUScarbonSource	gluconateVSglucose
831	831	ECB_00845	11.3825567539942	-0.499193839488349	0.608881871662548	-0.819853345486051	0.412299715935706	0.786248062113594	ECB_00845	-1	mrna	Exp	carbonSource	gluconate	glucose	resDf_mrna_trT_set00_StcAllEx_SYAN_baseMgAllMg_baseNaAllNa_Exp_noMatchFilter_p1Sf_noNorm__batchNumberPLUScarbonSource__gluconateVSglucose.csv	mrna	SYAN	baseMgAllMg	baseNaAllNa	Exp	batchNumberPLUScarbonSource	gluconateVSglucose
832	832	ECB_00846	5.16309061327333	-1.24495453169937	0.692924439338279	-1.79666708377073	0.0723884875445272	0.395465519592887	ECB_00846	-1	mrna	Exp	carbonSource	gluconate	glucose	resDf_mrna_trT_set00_StcAllEx_SYAN_baseMgAllMg_baseNaAllNa_Exp_noMatchFilter_p1Sf_noNorm__batchNumberPLUScarbonSource__gluconateVSglucose.csv	mrna	SYAN	baseMgAllMg	baseNaAllNa	Exp	batchNumberPLUScarbonSource	gluconateVSglucose
833	833	ECB_00847	1.18518317790883	-0.30466833222759	0.657571986820724	-0.463323162077846	0.643132745897574	NA	tfaE	-1	mrna	Exp	carbonSource	gluconate	glucose	resDf_mrna_trT_set00_StcAllEx_SYAN_baseMgAllMg_baseNaAllNa_Exp_noMatchFilter_p1Sf_noNorm__batchNumberPLUScarbonSource__gluconateVSglucose.csv	mrna	SYAN	baseMgAllMg	baseNaAllNa	Exp	batchNumberPLUScarbonSource	gluconateVSglucose
834	834	ECB_00848	1.60930495474933	-0.0866815694010434	0.629305851577609	-0.137741559503604	0.890444672697556	NA	ECB_00848	-1	mrna	Exp	carbonSource	gluconate	glucose	resDf_mrna_trT_set00_StcAllEx_SYAN_baseMgAllMg_baseNaAllNa_Exp_noMatchFilter_p1Sf_noNorm__batchNumberPLUScarbonSource__gluconateVSglucose.csv	mrna	SYAN	baseMgAllMg	baseNaAllNa	Exp	batchNumberPLUScarbonSource	gluconateVSglucose
835	835	ECB_00849	0.186529333172965	0.279795392470971	0.85600067516196	0.326863518440604	0.74377111484811	NA	ECB_00849	1	mrna	Exp	carbonSource	gluconate	glucose	resDf_mrna_trT_set00_StcAllEx_SYAN_baseMgAllMg_baseNaAllNa_Exp_noMatchFilter_p1Sf_noNorm__batchNumberPLUScarbonSource__gluconateVSglucose.csv	mrna	SYAN	baseMgAllMg	baseNaAllNa	Exp	batchNumberPLUScarbonSource	gluconateVSglucose
836	836	ECB_00850	0.229834455474762	-0.244017851345091	0.849338958074795	-0.28730325981774	0.773880126859081	NA	ECB_00850	-1	mrna	Exp	carbonSource	gluconate	glucose	resDf_mrna_trT_set00_StcAllEx_SYAN_baseMgAllMg_baseNaAllNa_Exp_noMatchFilter_p1Sf_noNorm__batchNumberPLUScarbonSource__gluconateVSglucose.csv	mrna	SYAN	baseMgAllMg	baseNaAllNa	Exp	batchNumberPLUScarbonSource	gluconateVSglucose
837	837	ECB_00851	2.86615468843494	0.194136679799201	0.621978814637545	0.312127479635031	0.754943643306043	0.932569981476837	ECB_00851	1	mrna	Exp	carbonSource	gluconate	glucose	resDf_mrna_trT_set00_StcAllEx_SYAN_baseMgAllMg_baseNaAllNa_Exp_noMatchFilter_p1Sf_noNorm__batchNumberPLUScarbonSource__gluconateVSglucose.csv	mrna	SYAN	baseMgAllMg	baseNaAllNa	Exp	batchNumberPLUScarbonSource	gluconateVSglucose
838	838	ECB_00852	9.57720328781925	0.109209747263716	0.473854658544645	0.230470979433088	0.81772581160543	0.949721149724593	ybjL	1	mrna	Exp	carbonSource	gluconate	glucose	resDf_mrna_trT_set00_StcAllEx_SYAN_baseMgAllMg_baseNaAllNa_Exp_noMatchFilter_p1Sf_noNorm__batchNumberPLUScarbonSource__gluconateVSglucose.csv	mrna	SYAN	baseMgAllMg	baseNaAllNa	Exp	batchNumberPLUScarbonSource	gluconateVSglucose
839	839	ECB_00853	1.12417501934405	-0.619429647338352	0.696407866782686	-0.889463885869118	0.373753823806474	NA	ybjM	-1	mrna	Exp	carbonSource	gluconate	glucose	resDf_mrna_trT_set00_StcAllEx_SYAN_baseMgAllMg_baseNaAllNa_Exp_noMatchFilter_p1Sf_noNorm__batchNumberPLUScarbonSource__gluconateVSglucose.csv	mrna	SYAN	baseMgAllMg	baseNaAllNa	Exp	batchNumberPLUScarbonSource	gluconateVSglucose
840	840	ECB_00854	15.6997567198329	-0.167228896126904	0.419365255330846	-0.398766693237316	0.690065120757162	0.91141663036052	grxA	-1	mrna	Exp	carbonSource	gluconate	glucose	resDf_mrna_trT_set00_StcAllEx_SYAN_baseMgAllMg_baseNaAllNa_Exp_noMatchFilter_p1Sf_noNorm__batchNumberPLUScarbonSource__gluconateVSglucose.csv	mrna	SYAN	baseMgAllMg	baseNaAllNa	Exp	batchNumberPLUScarbonSource	gluconateVSglucose
841	841	ECB_00855	13.2258646056706	-0.234960893807586	0.36534002420859	-0.643129354131306	0.520140168768329	0.836462799397048	ybjC	-1	mrna	Exp	carbonSource	gluconate	glucose	resDf_mrna_trT_set00_StcAllEx_SYAN_baseMgAllMg_baseNaAllNa_Exp_noMatchFilter_p1Sf_noNorm__batchNumberPLUScarbonSource__gluconateVSglucose.csv	mrna	SYAN	baseMgAllMg	baseNaAllNa	Exp	batchNumberPLUScarbonSource	gluconateVSglucose
842	842	ECB_00856	11.48962139511	0.225661623601483	0.369145854899993	0.611307483494885	0.54099603765726	0.852522228580707	nfsA	1	mrna	Exp	carbonSource	gluconate	glucose	resDf_mrna_trT_set00_StcAllEx_SYAN_baseMgAllMg_baseNaAllNa_Exp_noMatchFilter_p1Sf_noNorm__batchNumberPLUScarbonSource__gluconateVSglucose.csv	mrna	SYAN	baseMgAllMg	baseNaAllNa	Exp	batchNumberPLUScarbonSource	gluconateVSglucose
843	843	ECB_00857	10.6458914801899	-0.186275816586163	0.408813849392733	-0.45564947680433	0.648642058450606	0.892485657561452	rimK	-1	mrna	Exp	carbonSource	gluconate	glucose	resDf_mrna_trT_set00_StcAllEx_SYAN_baseMgAllMg_baseNaAllNa_Exp_noMatchFilter_p1Sf_noNorm__batchNumberPLUScarbonSource__gluconateVSglucose.csv	mrna	SYAN	baseMgAllMg	baseNaAllNa	Exp	batchNumberPLUScarbonSource	gluconateVSglucose
844	844	ECB_00858	13.0416384412673	-0.358556868455403	0.41830404209921	-0.857168070038308	0.391352006054846	0.771500193028229	ybjN	-1	mrna	Exp	carbonSource	gluconate	glucose	resDf_mrna_trT_set00_StcAllEx_SYAN_baseMgAllMg_baseNaAllNa_Exp_noMatchFilter_p1Sf_noNorm__batchNumberPLUScarbonSource__gluconateVSglucose.csv	mrna	SYAN	baseMgAllMg	baseNaAllNa	Exp	batchNumberPLUScarbonSource	gluconateVSglucose
845	845	ECB_00859	40.7474910134877	-0.14281510789069	0.518998600753346	-0.27517436016858	0.783182284467332	0.937801234074369	potF	-1	mrna	Exp	carbonSource	gluconate	glucose	resDf_mrna_trT_set00_StcAllEx_SYAN_baseMgAllMg_baseNaAllNa_Exp_noMatchFilter_p1Sf_noNorm__batchNumberPLUScarbonSource__gluconateVSglucose.csv	mrna	SYAN	baseMgAllMg	baseNaAllNa	Exp	batchNumberPLUScarbonSource	gluconateVSglucose
846	846	ECB_00860	11.4374379665866	0.269362206213009	0.521669848051771	0.51634612814785	0.605612684294542	0.87780451961523	potG	1	mrna	Exp	carbonSource	gluconate	glucose	resDf_mrna_trT_set00_StcAllEx_SYAN_baseMgAllMg_baseNaAllNa_Exp_noMatchFilter_p1Sf_noNorm__batchNumberPLUScarbonSource__gluconateVSglucose.csv	mrna	SYAN	baseMgAllMg	baseNaAllNa	Exp	batchNumberPLUScarbonSource	gluconateVSglucose
847	847	ECB_00861	6.76056792278625	0.929213034895528	0.580549298119689	1.60057558919649	0.109470952517338	0.468415448560458	potH	1	mrna	Exp	carbonSource	gluconate	glucose	resDf_mrna_trT_set00_StcAllEx_SYAN_baseMgAllMg_baseNaAllNa_Exp_noMatchFilter_p1Sf_noNorm__batchNumberPLUScarbonSource__gluconateVSglucose.csv	mrna	SYAN	baseMgAllMg	baseNaAllNa	Exp	batchNumberPLUScarbonSource	gluconateVSglucose
848	848	ECB_00862	89.9443640351193	0.566834014973311	0.535036454092167	1.05943064372146	0.289403700018713	0.683018825700427	potI	1	mrna	Exp	carbonSource	gluconate	glucose	resDf_mrna_trT_set00_StcAllEx_SYAN_baseMgAllMg_baseNaAllNa_Exp_noMatchFilter_p1Sf_noNorm__batchNumberPLUScarbonSource__gluconateVSglucose.csv	mrna	SYAN	baseMgAllMg	baseNaAllNa	Exp	batchNumberPLUScarbonSource	gluconateVSglucose
849	849	ECB_00863	2.70985698347958	0.203835634973709	0.507287968245259	0.401814448071358	0.687820588274112	0.91141663036052	ybjO	1	mrna	Exp	carbonSource	gluconate	glucose	resDf_mrna_trT_set00_StcAllEx_SYAN_baseMgAllMg_baseNaAllNa_Exp_noMatchFilter_p1Sf_noNorm__batchNumberPLUScarbonSource__gluconateVSglucose.csv	mrna	SYAN	baseMgAllMg	baseNaAllNa	Exp	batchNumberPLUScarbonSource	gluconateVSglucose
850	850	ECB_00864	1.94092705630662	-0.536714661724555	0.733261948267315	-0.731954880507304	0.464196107444047	NA	ybjF	-1	mrna	Exp	carbonSource	gluconate	glucose	resDf_mrna_trT_set00_StcAllEx_SYAN_baseMgAllMg_baseNaAllNa_Exp_noMatchFilter_p1Sf_noNorm__batchNumberPLUScarbonSource__gluconateVSglucose.csv	mrna	SYAN	baseMgAllMg	baseNaAllNa	Exp	batchNumberPLUScarbonSource	gluconateVSglucose
851	851	ECB_00865	49.3003663188317	0.434575208839095	0.657754638042013	0.660695012554722	0.508807922912927	0.832162160988188	artJ	1	mrna	Exp	carbonSource	gluconate	glucose	resDf_mrna_trT_set00_StcAllEx_SYAN_baseMgAllMg_baseNaAllNa_Exp_noMatchFilter_p1Sf_noNorm__batchNumberPLUScarbonSource__gluconateVSglucose.csv	mrna	SYAN	baseMgAllMg	baseNaAllNa	Exp	batchNumberPLUScarbonSource	gluconateVSglucose
852	852	ECB_00866	10.2048557930144	0.644832862870298	0.490078834316142	1.31577374438156	0.188249994165799	0.590023647969291	artM	1	mrna	Exp	carbonSource	gluconate	glucose	resDf_mrna_trT_set00_StcAllEx_SYAN_baseMgAllMg_baseNaAllNa_Exp_noMatchFilter_p1Sf_noNorm__batchNumberPLUScarbonSource__gluconateVSglucose.csv	mrna	SYAN	baseMgAllMg	baseNaAllNa	Exp	batchNumberPLUScarbonSource	gluconateVSglucose
853	853	ECB_00867	9.70703684513201	0.523577933161419	0.545802617081404	0.959280730387795	0.337417340166864	0.722932521153461	artQ	1	mrna	Exp	carbonSource	gluconate	glucose	resDf_mrna_trT_set00_StcAllEx_SYAN_baseMgAllMg_baseNaAllNa_Exp_noMatchFilter_p1Sf_noNorm__batchNumberPLUScarbonSource__gluconateVSglucose.csv	mrna	SYAN	baseMgAllMg	baseNaAllNa	Exp	batchNumberPLUScarbonSource	gluconateVSglucose
854	854	ECB_00868	32.607320149142	-0.576694803200806	0.460456767372613	-1.25244071553439	0.210409317986537	0.609148823294174	artI	-1	mrna	Exp	carbonSource	gluconate	glucose	resDf_mrna_trT_set00_StcAllEx_SYAN_baseMgAllMg_baseNaAllNa_Exp_noMatchFilter_p1Sf_noNorm__batchNumberPLUScarbonSource__gluconateVSglucose.csv	mrna	SYAN	baseMgAllMg	baseNaAllNa	Exp	batchNumberPLUScarbonSource	gluconateVSglucose
855	855	ECB_00869	7.97111692939178	-0.245398532322312	0.537909936587859	-0.456207471977477	0.648240792846563	0.892485657561452	artP	-1	mrna	Exp	carbonSource	gluconate	glucose	resDf_mrna_trT_set00_StcAllEx_SYAN_baseMgAllMg_baseNaAllNa_Exp_noMatchFilter_p1Sf_noNorm__batchNumberPLUScarbonSource__gluconateVSglucose.csv	mrna	SYAN	baseMgAllMg	baseNaAllNa	Exp	batchNumberPLUScarbonSource	gluconateVSglucose
856	856	ECB_00870	8.24782305684804	0.168984457391213	0.633427265685382	0.266777997325973	0.789640096062369	0.940138449714787	ybjP	1	mrna	Exp	carbonSource	gluconate	glucose	resDf_mrna_trT_set00_StcAllEx_SYAN_baseMgAllMg_baseNaAllNa_Exp_noMatchFilter_p1Sf_noNorm__batchNumberPLUScarbonSource__gluconateVSglucose.csv	mrna	SYAN	baseMgAllMg	baseNaAllNa	Exp	batchNumberPLUScarbonSource	gluconateVSglucose
857	857	ECB_00871	13.7825834025134	0.056666465206605	0.408226464557098	0.13881134646203	0.889599227613639	0.976073027769259	ybjQ	1	mrna	Exp	carbonSource	gluconate	glucose	resDf_mrna_trT_set00_StcAllEx_SYAN_baseMgAllMg_baseNaAllNa_Exp_noMatchFilter_p1Sf_noNorm__batchNumberPLUScarbonSource__gluconateVSglucose.csv	mrna	SYAN	baseMgAllMg	baseNaAllNa	Exp	batchNumberPLUScarbonSource	gluconateVSglucose
858	858	ECB_00872	13.9930047748228	0.591015149695271	0.309980367308143	1.90662123162064	0.0565696536814323	0.354128423997296	ybjR	1	mrna	Exp	carbonSource	gluconate	glucose	resDf_mrna_trT_set00_StcAllEx_SYAN_baseMgAllMg_baseNaAllNa_Exp_noMatchFilter_p1Sf_noNorm__batchNumberPLUScarbonSource__gluconateVSglucose.csv	mrna	SYAN	baseMgAllMg	baseNaAllNa	Exp	batchNumberPLUScarbonSource	gluconateVSglucose
859	859	ECB_00873	5.58236003932042	0.0621426406851513	0.433869924507745	0.143228735560909	0.886109536087328	0.976073027769259	ybjS	1	mrna	Exp	carbonSource	gluconate	glucose	resDf_mrna_trT_set00_StcAllEx_SYAN_baseMgAllMg_baseNaAllNa_Exp_noMatchFilter_p1Sf_noNorm__batchNumberPLUScarbonSource__gluconateVSglucose.csv	mrna	SYAN	baseMgAllMg	baseNaAllNa	Exp	batchNumberPLUScarbonSource	gluconateVSglucose
860	860	ECB_00874	18.9691028117077	0.566504818534068	0.325460151761504	1.74062727946247	0.0817489327089734	0.40772778167852	ybjT	1	mrna	Exp	carbonSource	gluconate	glucose	resDf_mrna_trT_set00_StcAllEx_SYAN_baseMgAllMg_baseNaAllNa_Exp_noMatchFilter_p1Sf_noNorm__batchNumberPLUScarbonSource__gluconateVSglucose.csv	mrna	SYAN	baseMgAllMg	baseNaAllNa	Exp	batchNumberPLUScarbonSource	gluconateVSglucose
861	861	ECB_00875	29.4549684241124	-0.35399367516303	0.335544705639125	-1.05498215055655	0.291433488285468	0.685957518929469	ltaE	-1	mrna	Exp	carbonSource	gluconate	glucose	resDf_mrna_trT_set00_StcAllEx_SYAN_baseMgAllMg_baseNaAllNa_Exp_noMatchFilter_p1Sf_noNorm__batchNumberPLUScarbonSource__gluconateVSglucose.csv	mrna	SYAN	baseMgAllMg	baseNaAllNa	Exp	batchNumberPLUScarbonSource	gluconateVSglucose
862	862	ECB_00876	28.0922170526774	-0.322574537810922	0.628521289375782	-0.51322770328319	0.60779204937856	0.878317353933585	poxB	-1	mrna	Exp	carbonSource	gluconate	glucose	resDf_mrna_trT_set00_StcAllEx_SYAN_baseMgAllMg_baseNaAllNa_Exp_noMatchFilter_p1Sf_noNorm__batchNumberPLUScarbonSource__gluconateVSglucose.csv	mrna	SYAN	baseMgAllMg	baseNaAllNa	Exp	batchNumberPLUScarbonSource	gluconateVSglucose
863	863	ECB_00877	0.83295730631427	-1.16342727594412	0.769677868802004	-1.5115768857366	0.130641535532401	NA	hcr	-1	mrna	Exp	carbonSource	gluconate	glucose	resDf_mrna_trT_set00_StcAllEx_SYAN_baseMgAllMg_baseNaAllNa_Exp_noMatchFilter_p1Sf_noNorm__batchNumberPLUScarbonSource__gluconateVSglucose.csv	mrna	SYAN	baseMgAllMg	baseNaAllNa	Exp	batchNumberPLUScarbonSource	gluconateVSglucose
864	864	ECB_00878	1.05707496796177	-0.366010617102377	0.721006335234275	-0.507638559075143	0.611706844029674	NA	hcp	-1	mrna	Exp	carbonSource	gluconate	glucose	resDf_mrna_trT_set00_StcAllEx_SYAN_baseMgAllMg_baseNaAllNa_Exp_noMatchFilter_p1Sf_noNorm__batchNumberPLUScarbonSource__gluconateVSglucose.csv	mrna	SYAN	baseMgAllMg	baseNaAllNa	Exp	batchNumberPLUScarbonSource	gluconateVSglucose
865	865	ECB_00879	1.47736646082923	-0.322576727371599	0.725300957787748	-0.444748795528266	0.656501301977158	NA	ybjE	-1	mrna	Exp	carbonSource	gluconate	glucose	resDf_mrna_trT_set00_StcAllEx_SYAN_baseMgAllMg_baseNaAllNa_Exp_noMatchFilter_p1Sf_noNorm__batchNumberPLUScarbonSource__gluconateVSglucose.csv	mrna	SYAN	baseMgAllMg	baseNaAllNa	Exp	batchNumberPLUScarbonSource	gluconateVSglucose
866	866	ECB_00880	4.1747384183125	-0.857801584173487	0.567000254733749	-1.51287689381426	0.130310932151498	0.500195539397119	aqpZ	-1	mrna	Exp	carbonSource	gluconate	glucose	resDf_mrna_trT_set00_StcAllEx_SYAN_baseMgAllMg_baseNaAllNa_Exp_noMatchFilter_p1Sf_noNorm__batchNumberPLUScarbonSource__gluconateVSglucose.csv	mrna	SYAN	baseMgAllMg	baseNaAllNa	Exp	batchNumberPLUScarbonSource	gluconateVSglucose
867	867	ECB_00881	22.7760159417762	-0.00834816553064886	0.444805219093457	-0.0187681375404339	0.985026071903483	0.995787708742305	ybjD	-1	mrna	Exp	carbonSource	gluconate	glucose	resDf_mrna_trT_set00_StcAllEx_SYAN_baseMgAllMg_baseNaAllNa_Exp_noMatchFilter_p1Sf_noNorm__batchNumberPLUScarbonSource__gluconateVSglucose.csv	mrna	SYAN	baseMgAllMg	baseNaAllNa	Exp	batchNumberPLUScarbonSource	gluconateVSglucose
868	868	ECB_00882	41.1118472664556	0.307765465045258	0.432377946656526	0.711797323210247	0.476590290526921	0.819976766944884	ybjX	1	mrna	Exp	carbonSource	gluconate	glucose	resDf_mrna_trT_set00_StcAllEx_SYAN_baseMgAllMg_baseNaAllNa_Exp_noMatchFilter_p1Sf_noNorm__batchNumberPLUScarbonSource__gluconateVSglucose.csv	mrna	SYAN	baseMgAllMg	baseNaAllNa	Exp	batchNumberPLUScarbonSource	gluconateVSglucose
869	869	ECB_00883	24.732995582904	-0.528854563546557	0.292289933874117	-1.80934921889689	0.0703967670118158	0.391813584815764	macA	-1	mrna	Exp	carbonSource	gluconate	glucose	resDf_mrna_trT_set00_StcAllEx_SYAN_baseMgAllMg_baseNaAllNa_Exp_noMatchFilter_p1Sf_noNorm__batchNumberPLUScarbonSource__gluconateVSglucose.csv	mrna	SYAN	baseMgAllMg	baseNaAllNa	Exp	batchNumberPLUScarbonSource	gluconateVSglucose
870	870	ECB_00884	17.4046835385759	0.439477774034021	0.294620797560445	1.49167260992109	0.135784992903778	0.507650712106169	macB	1	mrna	Exp	carbonSource	gluconate	glucose	resDf_mrna_trT_set00_StcAllEx_SYAN_baseMgAllMg_baseNaAllNa_Exp_noMatchFilter_p1Sf_noNorm__batchNumberPLUScarbonSource__gluconateVSglucose.csv	mrna	SYAN	baseMgAllMg	baseNaAllNa	Exp	batchNumberPLUScarbonSource	gluconateVSglucose
871	871	ECB_00885	344.051794478025	0.759480633444611	0.712406846196669	1.06607711239618	0.286388784919803	0.679484929605398	cspD	1	mrna	Exp	carbonSource	gluconate	glucose	resDf_mrna_trT_set00_StcAllEx_SYAN_baseMgAllMg_baseNaAllNa_Exp_noMatchFilter_p1Sf_noNorm__batchNumberPLUScarbonSource__gluconateVSglucose.csv	mrna	SYAN	baseMgAllMg	baseNaAllNa	Exp	batchNumberPLUScarbonSource	gluconateVSglucose
872	872	ECB_00886	131.245015297074	-0.861377534207266	0.398552307651156	-2.16126595598892	0.0306748011112199	0.282953539222188	clpS	-1	mrna	Exp	carbonSource	gluconate	glucose	resDf_mrna_trT_set00_StcAllEx_SYAN_baseMgAllMg_baseNaAllNa_Exp_noMatchFilter_p1Sf_noNorm__batchNumberPLUScarbonSource__gluconateVSglucose.csv	mrna	SYAN	baseMgAllMg	baseNaAllNa	Exp	batchNumberPLUScarbonSource	gluconateVSglucose
873	873	ECB_00887	623.827619057786	-0.566632289192278	0.455241534636267	-1.24468495530622	0.213247578285519	0.610741069514494	clpA	-1	mrna	Exp	carbonSource	gluconate	glucose	resDf_mrna_trT_set00_StcAllEx_SYAN_baseMgAllMg_baseNaAllNa_Exp_noMatchFilter_p1Sf_noNorm__batchNumberPLUScarbonSource__gluconateVSglucose.csv	mrna	SYAN	baseMgAllMg	baseNaAllNa	Exp	batchNumberPLUScarbonSource	gluconateVSglucose
874	874	ECB_00888	38.7783647915929	1.04846802404518	0.528859039259358	1.98250941406524	0.0474222547985167	0.338354931225079	infA	1	mrna	Exp	carbonSource	gluconate	glucose	resDf_mrna_trT_set00_StcAllEx_SYAN_baseMgAllMg_baseNaAllNa_Exp_noMatchFilter_p1Sf_noNorm__batchNumberPLUScarbonSource__gluconateVSglucose.csv	mrna	SYAN	baseMgAllMg	baseNaAllNa	Exp	batchNumberPLUScarbonSource	gluconateVSglucose
875	875	ECB_00889	8.67147484988464	-0.0322601894542744	0.453772594141774	-0.0710932962253672	0.943323503509286	0.985868353511961	aat	-1	mrna	Exp	carbonSource	gluconate	glucose	resDf_mrna_trT_set00_StcAllEx_SYAN_baseMgAllMg_baseNaAllNa_Exp_noMatchFilter_p1Sf_noNorm__batchNumberPLUScarbonSource__gluconateVSglucose.csv	mrna	SYAN	baseMgAllMg	baseNaAllNa	Exp	batchNumberPLUScarbonSource	gluconateVSglucose
876	876	ECB_00890	41.1579995825583	0.444194588902564	0.481193759932141	0.923109620052441	0.355950081827584	0.739285962550139	cydC	1	mrna	Exp	carbonSource	gluconate	glucose	resDf_mrna_trT_set00_StcAllEx_SYAN_baseMgAllMg_baseNaAllNa_Exp_noMatchFilter_p1Sf_noNorm__batchNumberPLUScarbonSource__gluconateVSglucose.csv	mrna	SYAN	baseMgAllMg	baseNaAllNa	Exp	batchNumberPLUScarbonSource	gluconateVSglucose
877	877	ECB_00891	20.0978601822843	0.533043284830434	0.500469213837486	1.06508706248518	0.286836533297347	0.679632113517226	cydD	1	mrna	Exp	carbonSource	gluconate	glucose	resDf_mrna_trT_set00_StcAllEx_SYAN_baseMgAllMg_baseNaAllNa_Exp_noMatchFilter_p1Sf_noNorm__batchNumberPLUScarbonSource__gluconateVSglucose.csv	mrna	SYAN	baseMgAllMg	baseNaAllNa	Exp	batchNumberPLUScarbonSource	gluconateVSglucose
878	878	ECB_00892	74.3612146843671	0.543832615808978	0.489343629192035	1.11135117199117	0.266417221000944	0.663442351012606	trxB	1	mrna	Exp	carbonSource	gluconate	glucose	resDf_mrna_trT_set00_StcAllEx_SYAN_baseMgAllMg_baseNaAllNa_Exp_noMatchFilter_p1Sf_noNorm__batchNumberPLUScarbonSource__gluconateVSglucose.csv	mrna	SYAN	baseMgAllMg	baseNaAllNa	Exp	batchNumberPLUScarbonSource	gluconateVSglucose
879	879	ECB_00893	907.884178265546	-0.0194456723378141	0.524979353361659	-0.0370408325837873	0.970452448371338	0.993214333936792	lrp	-1	mrna	Exp	carbonSource	gluconate	glucose	resDf_mrna_trT_set00_StcAllEx_SYAN_baseMgAllMg_baseNaAllNa_Exp_noMatchFilter_p1Sf_noNorm__batchNumberPLUScarbonSource__gluconateVSglucose.csv	mrna	SYAN	baseMgAllMg	baseNaAllNa	Exp	batchNumberPLUScarbonSource	gluconateVSglucose
880	880	ECB_00894	153.799649826589	0.43555396555908	0.355245043535858	1.22606627026766	0.220173737564244	0.6166185856399	ftsK	1	mrna	Exp	carbonSource	gluconate	glucose	resDf_mrna_trT_set00_StcAllEx_SYAN_baseMgAllMg_baseNaAllNa_Exp_noMatchFilter_p1Sf_noNorm__batchNumberPLUScarbonSource__gluconateVSglucose.csv	mrna	SYAN	baseMgAllMg	baseNaAllNa	Exp	batchNumberPLUScarbonSource	gluconateVSglucose
881	881	ECB_00895	55.0136985452059	0.425308832144145	0.333543915844384	1.2751209419229	0.202266438079192	0.602889776950283	lolA	1	mrna	Exp	carbonSource	gluconate	glucose	resDf_mrna_trT_set00_StcAllEx_SYAN_baseMgAllMg_baseNaAllNa_Exp_noMatchFilter_p1Sf_noNorm__batchNumberPLUScarbonSource__gluconateVSglucose.csv	mrna	SYAN	baseMgAllMg	baseNaAllNa	Exp	batchNumberPLUScarbonSource	gluconateVSglucose
882	882	ECB_00896	28.9862683985766	0.753733247385935	0.404738871611949	1.86227046684211	0.0625649761300375	0.371979650753733	ycaJ	1	mrna	Exp	carbonSource	gluconate	glucose	resDf_mrna_trT_set00_StcAllEx_SYAN_baseMgAllMg_baseNaAllNa_Exp_noMatchFilter_p1Sf_noNorm__batchNumberPLUScarbonSource__gluconateVSglucose.csv	mrna	SYAN	baseMgAllMg	baseNaAllNa	Exp	batchNumberPLUScarbonSource	gluconateVSglucose
883	883	ECB_00897	219.394018448515	0.086764490888394	0.290603515957747	0.298566555887814	0.765270786616655	0.932569981476837	serS	1	mrna	Exp	carbonSource	gluconate	glucose	resDf_mrna_trT_set00_StcAllEx_SYAN_baseMgAllMg_baseNaAllNa_Exp_noMatchFilter_p1Sf_noNorm__batchNumberPLUScarbonSource__gluconateVSglucose.csv	mrna	SYAN	baseMgAllMg	baseNaAllNa	Exp	batchNumberPLUScarbonSource	gluconateVSglucose
884	884	ECB_00898	4.53239080848598	-0.594793043300125	0.54270214231736	-1.09598432901026	0.273085632505681	0.665633399778925	dmsA	-1	mrna	Exp	carbonSource	gluconate	glucose	resDf_mrna_trT_set00_StcAllEx_SYAN_baseMgAllMg_baseNaAllNa_Exp_noMatchFilter_p1Sf_noNorm__batchNumberPLUScarbonSource__gluconateVSglucose.csv	mrna	SYAN	baseMgAllMg	baseNaAllNa	Exp	batchNumberPLUScarbonSource	gluconateVSglucose
885	885	ECB_00899	7.57035347429681	-1.05916592382419	0.623662125392547	-1.69830085987269	0.089450992526153	0.428583153511228	dmsB	-1	mrna	Exp	carbonSource	gluconate	glucose	resDf_mrna_trT_set00_StcAllEx_SYAN_baseMgAllMg_baseNaAllNa_Exp_noMatchFilter_p1Sf_noNorm__batchNumberPLUScarbonSource__gluconateVSglucose.csv	mrna	SYAN	baseMgAllMg	baseNaAllNa	Exp	batchNumberPLUScarbonSource	gluconateVSglucose
886	886	ECB_00900	7.902502929419	-0.625813447611282	0.558551910955087	-1.12042128106085	0.262534280444567	0.660720571564993	dmsC	-1	mrna	Exp	carbonSource	gluconate	glucose	resDf_mrna_trT_set00_StcAllEx_SYAN_baseMgAllMg_baseNaAllNa_Exp_noMatchFilter_p1Sf_noNorm__batchNumberPLUScarbonSource__gluconateVSglucose.csv	mrna	SYAN	baseMgAllMg	baseNaAllNa	Exp	batchNumberPLUScarbonSource	gluconateVSglucose
887	887	ECB_00901	4.88208771589963	0.865657175868147	0.67575378337456	1.28102453462451	0.200185048571609	0.602386106524934	ycaC	1	mrna	Exp	carbonSource	gluconate	glucose	resDf_mrna_trT_set00_StcAllEx_SYAN_baseMgAllMg_baseNaAllNa_Exp_noMatchFilter_p1Sf_noNorm__batchNumberPLUScarbonSource__gluconateVSglucose.csv	mrna	SYAN	baseMgAllMg	baseNaAllNa	Exp	batchNumberPLUScarbonSource	gluconateVSglucose
888	888	ECB_00902	9.28436084809707	0.147266433101886	0.61720029298649	0.23860395851288	0.811412695329859	0.948834660861511	ycaD	1	mrna	Exp	carbonSource	gluconate	glucose	resDf_mrna_trT_set00_StcAllEx_SYAN_baseMgAllMg_baseNaAllNa_Exp_noMatchFilter_p1Sf_noNorm__batchNumberPLUScarbonSource__gluconateVSglucose.csv	mrna	SYAN	baseMgAllMg	baseNaAllNa	Exp	batchNumberPLUScarbonSource	gluconateVSglucose
889	889	ECB_00903	1.49649635077862	-0.360149759773648	0.654412369748124	-0.550340697123843	0.582085715503632	NA	ycaM	-1	mrna	Exp	carbonSource	gluconate	glucose	resDf_mrna_trT_set00_StcAllEx_SYAN_baseMgAllMg_baseNaAllNa_Exp_noMatchFilter_p1Sf_noNorm__batchNumberPLUScarbonSource__gluconateVSglucose.csv	mrna	SYAN	baseMgAllMg	baseNaAllNa	Exp	batchNumberPLUScarbonSource	gluconateVSglucose
890	890	ECB_00904	4.51913088063593	-1.64463916221334	0.609523854924308	-2.69823592452764	0.00697080191693686	0.151768709382721	ycaN	-1	mrna	Exp	carbonSource	gluconate	glucose	resDf_mrna_trT_set00_StcAllEx_SYAN_baseMgAllMg_baseNaAllNa_Exp_noMatchFilter_p1Sf_noNorm__batchNumberPLUScarbonSource__gluconateVSglucose.csv	mrna	SYAN	baseMgAllMg	baseNaAllNa	Exp	batchNumberPLUScarbonSource	gluconateVSglucose
891	891	ECB_00905	2.39167320062963	-0.36710751216077	0.627655856845073	-0.584886619247121	0.558623956359827	NA	ycaK	-1	mrna	Exp	carbonSource	gluconate	glucose	resDf_mrna_trT_set00_StcAllEx_SYAN_baseMgAllMg_baseNaAllNa_Exp_noMatchFilter_p1Sf_noNorm__batchNumberPLUScarbonSource__gluconateVSglucose.csv	mrna	SYAN	baseMgAllMg	baseNaAllNa	Exp	batchNumberPLUScarbonSource	gluconateVSglucose
892	892	ECB_00906	48.6376249139984	0.40195840220173	0.305530367113564	1.31560867745864	0.188305419564667	0.590023647969291	pflA	1	mrna	Exp	carbonSource	gluconate	glucose	resDf_mrna_trT_set00_StcAllEx_SYAN_baseMgAllMg_baseNaAllNa_Exp_noMatchFilter_p1Sf_noNorm__batchNumberPLUScarbonSource__gluconateVSglucose.csv	mrna	SYAN	baseMgAllMg	baseNaAllNa	Exp	batchNumberPLUScarbonSource	gluconateVSglucose
893	893	ECB_00907	1365.17847535644	-0.0744197480343845	0.402171235203533	-0.185044929920763	0.853193795074621	0.967283883015428	pflB	-1	mrna	Exp	carbonSource	gluconate	glucose	resDf_mrna_trT_set00_StcAllEx_SYAN_baseMgAllMg_baseNaAllNa_Exp_noMatchFilter_p1Sf_noNorm__batchNumberPLUScarbonSource__gluconateVSglucose.csv	mrna	SYAN	baseMgAllMg	baseNaAllNa	Exp	batchNumberPLUScarbonSource	gluconateVSglucose
894	894	ECB_00908	21.9019063138008	0.591675033592878	0.365406394626057	1.61922462850815	0.10539894076067	0.461746635361557	focA	1	mrna	Exp	carbonSource	gluconate	glucose	resDf_mrna_trT_set00_StcAllEx_SYAN_baseMgAllMg_baseNaAllNa_Exp_noMatchFilter_p1Sf_noNorm__batchNumberPLUScarbonSource__gluconateVSglucose.csv	mrna	SYAN	baseMgAllMg	baseNaAllNa	Exp	batchNumberPLUScarbonSource	gluconateVSglucose
895	895	ECB_00909	62.3392577201995	1.45123838583842	0.645634910864968	2.24776938392965	0.0245908990743387	0.264731370594765	ycaO	1	mrna	Exp	carbonSource	gluconate	glucose	resDf_mrna_trT_set00_StcAllEx_SYAN_baseMgAllMg_baseNaAllNa_Exp_noMatchFilter_p1Sf_noNorm__batchNumberPLUScarbonSource__gluconateVSglucose.csv	mrna	SYAN	baseMgAllMg	baseNaAllNa	Exp	batchNumberPLUScarbonSource	gluconateVSglucose
896	896	ECB_00910	6.01023177152192	-0.03139494967476	0.47245620275452	-0.0664504974042478	0.947019167895849	0.986082586702129	ycaP	-1	mrna	Exp	carbonSource	gluconate	glucose	resDf_mrna_trT_set00_StcAllEx_SYAN_baseMgAllMg_baseNaAllNa_Exp_noMatchFilter_p1Sf_noNorm__batchNumberPLUScarbonSource__gluconateVSglucose.csv	mrna	SYAN	baseMgAllMg	baseNaAllNa	Exp	batchNumberPLUScarbonSource	gluconateVSglucose
897	897	ECB_00911	229.843259027255	0.906780789541532	0.546415996920286	1.65950630042374	0.0970138121334381	0.441256371316605	serC	1	mrna	Exp	carbonSource	gluconate	glucose	resDf_mrna_trT_set00_StcAllEx_SYAN_baseMgAllMg_baseNaAllNa_Exp_noMatchFilter_p1Sf_noNorm__batchNumberPLUScarbonSource__gluconateVSglucose.csv	mrna	SYAN	baseMgAllMg	baseNaAllNa	Exp	batchNumberPLUScarbonSource	gluconateVSglucose
898	898	ECB_00912	155.999433171809	0.680659874170037	0.648197962728115	1.05008024293273	0.293681221471692	0.686175212594754	aroA	1	mrna	Exp	carbonSource	gluconate	glucose	resDf_mrna_trT_set00_StcAllEx_SYAN_baseMgAllMg_baseNaAllNa_Exp_noMatchFilter_p1Sf_noNorm__batchNumberPLUScarbonSource__gluconateVSglucose.csv	mrna	SYAN	baseMgAllMg	baseNaAllNa	Exp	batchNumberPLUScarbonSource	gluconateVSglucose
899	899	ECB_00913	1.87953914765871	0.0418701075102667	0.619905983419926	0.0675426736152404	0.946149690935979	NA	ycaL	1	mrna	Exp	carbonSource	gluconate	glucose	resDf_mrna_trT_set00_StcAllEx_SYAN_baseMgAllMg_baseNaAllNa_Exp_noMatchFilter_p1Sf_noNorm__batchNumberPLUScarbonSource__gluconateVSglucose.csv	mrna	SYAN	baseMgAllMg	baseNaAllNa	Exp	batchNumberPLUScarbonSource	gluconateVSglucose
900	900	ECB_00914	12.0757169356829	0.760116240570353	0.551641283787728	1.37791761224101	0.168228726553746	0.564767867716147	cmk	1	mrna	Exp	carbonSource	gluconate	glucose	resDf_mrna_trT_set00_StcAllEx_SYAN_baseMgAllMg_baseNaAllNa_Exp_noMatchFilter_p1Sf_noNorm__batchNumberPLUScarbonSource__gluconateVSglucose.csv	mrna	SYAN	baseMgAllMg	baseNaAllNa	Exp	batchNumberPLUScarbonSource	gluconateVSglucose
901	901	ECB_00915	3168.62031299993	1.37001503628194	0.594868883420646	2.30305378960824	0.021275816849111	0.250986827451067	rpsA	1	mrna	Exp	carbonSource	gluconate	glucose	resDf_mrna_trT_set00_StcAllEx_SYAN_baseMgAllMg_baseNaAllNa_Exp_noMatchFilter_p1Sf_noNorm__batchNumberPLUScarbonSource__gluconateVSglucose.csv	mrna	SYAN	baseMgAllMg	baseNaAllNa	Exp	batchNumberPLUScarbonSource	gluconateVSglucose
902	902	ECB_00916	161.312514685398	0.385814261958563	0.412352747094074	0.935641303901738	0.349457900849532	0.734182592128018	himD	1	mrna	Exp	carbonSource	gluconate	glucose	resDf_mrna_trT_set00_StcAllEx_SYAN_baseMgAllMg_baseNaAllNa_Exp_noMatchFilter_p1Sf_noNorm__batchNumberPLUScarbonSource__gluconateVSglucose.csv	mrna	SYAN	baseMgAllMg	baseNaAllNa	Exp	batchNumberPLUScarbonSource	gluconateVSglucose
903	903	ECB_00917	6.79063641793331	-0.339938019813083	0.409530352388826	-0.830067949372239	0.406500366914308	0.78523958788111	ycaI	-1	mrna	Exp	carbonSource	gluconate	glucose	resDf_mrna_trT_set00_StcAllEx_SYAN_baseMgAllMg_baseNaAllNa_Exp_noMatchFilter_p1Sf_noNorm__batchNumberPLUScarbonSource__gluconateVSglucose.csv	mrna	SYAN	baseMgAllMg	baseNaAllNa	Exp	batchNumberPLUScarbonSource	gluconateVSglucose
904	904	ECB_00918	111.533308396939	-0.177526693625984	0.520465845858738	-0.341091918016398	0.733034385290176	0.926661669293505	msbA	-1	mrna	Exp	carbonSource	gluconate	glucose	resDf_mrna_trT_set00_StcAllEx_SYAN_baseMgAllMg_baseNaAllNa_Exp_noMatchFilter_p1Sf_noNorm__batchNumberPLUScarbonSource__gluconateVSglucose.csv	mrna	SYAN	baseMgAllMg	baseNaAllNa	Exp	batchNumberPLUScarbonSource	gluconateVSglucose
905	905	ECB_00919	27.1774008037757	0.7154349224234	0.484367227632762	1.47705063763279	0.139662064015732	0.514734170758954	lpxK	1	mrna	Exp	carbonSource	gluconate	glucose	resDf_mrna_trT_set00_StcAllEx_SYAN_baseMgAllMg_baseNaAllNa_Exp_noMatchFilter_p1Sf_noNorm__batchNumberPLUScarbonSource__gluconateVSglucose.csv	mrna	SYAN	baseMgAllMg	baseNaAllNa	Exp	batchNumberPLUScarbonSource	gluconateVSglucose
906	906	ECB_00920	4.41516959326707	-0.0383402475068303	0.486927065058374	-0.0787391998886608	0.937240065253954	0.984800508593668	ycaQ	-1	mrna	Exp	carbonSource	gluconate	glucose	resDf_mrna_trT_set00_StcAllEx_SYAN_baseMgAllMg_baseNaAllNa_Exp_noMatchFilter_p1Sf_noNorm__batchNumberPLUScarbonSource__gluconateVSglucose.csv	mrna	SYAN	baseMgAllMg	baseNaAllNa	Exp	batchNumberPLUScarbonSource	gluconateVSglucose
907	907	ECB_00921	16.3776341885561	0.545615879298598	0.306503651229585	1.78012848169925	0.0750549363578785	0.398679351954312	ycaR	1	mrna	Exp	carbonSource	gluconate	glucose	resDf_mrna_trT_set00_StcAllEx_SYAN_baseMgAllMg_baseNaAllNa_Exp_noMatchFilter_p1Sf_noNorm__batchNumberPLUScarbonSource__gluconateVSglucose.csv	mrna	SYAN	baseMgAllMg	baseNaAllNa	Exp	batchNumberPLUScarbonSource	gluconateVSglucose
908	908	ECB_00922	44.2040600212055	0.362380691946276	0.303255533302232	1.19496811154677	0.232099489314405	0.629797901637197	kdsB	1	mrna	Exp	carbonSource	gluconate	glucose	resDf_mrna_trT_set00_StcAllEx_SYAN_baseMgAllMg_baseNaAllNa_Exp_noMatchFilter_p1Sf_noNorm__batchNumberPLUScarbonSource__gluconateVSglucose.csv	mrna	SYAN	baseMgAllMg	baseNaAllNa	Exp	batchNumberPLUScarbonSource	gluconateVSglucose
909	909	ECB_00923	44.6824287064812	-0.141965374137362	0.453192180392686	-0.313256451191082	0.754085833128493	0.932569981476837	ycbJ	-1	mrna	Exp	carbonSource	gluconate	glucose	resDf_mrna_trT_set00_StcAllEx_SYAN_baseMgAllMg_baseNaAllNa_Exp_noMatchFilter_p1Sf_noNorm__batchNumberPLUScarbonSource__gluconateVSglucose.csv	mrna	SYAN	baseMgAllMg	baseNaAllNa	Exp	batchNumberPLUScarbonSource	gluconateVSglucose
910	910	ECB_00924	1.74257560786542	0.544694984555036	0.559151111358964	0.974146296930728	0.329983904890238	NA	ycbC	1	mrna	Exp	carbonSource	gluconate	glucose	resDf_mrna_trT_set00_StcAllEx_SYAN_baseMgAllMg_baseNaAllNa_Exp_noMatchFilter_p1Sf_noNorm__batchNumberPLUScarbonSource__gluconateVSglucose.csv	mrna	SYAN	baseMgAllMg	baseNaAllNa	Exp	batchNumberPLUScarbonSource	gluconateVSglucose
911	911	ECB_00925	13.4177659648161	-0.354066738845792	0.353729307849732	-1.00095392433867	0.316849084522648	0.703070784890442	smtA	-1	mrna	Exp	carbonSource	gluconate	glucose	resDf_mrna_trT_set00_StcAllEx_SYAN_baseMgAllMg_baseNaAllNa_Exp_noMatchFilter_p1Sf_noNorm__batchNumberPLUScarbonSource__gluconateVSglucose.csv	mrna	SYAN	baseMgAllMg	baseNaAllNa	Exp	batchNumberPLUScarbonSource	gluconateVSglucose
912	912	ECB_00926	29.0878381075866	0.109155319222198	0.431512428076702	0.252959850330883	0.800299239130874	0.946322650494761	mukF	1	mrna	Exp	carbonSource	gluconate	glucose	resDf_mrna_trT_set00_StcAllEx_SYAN_baseMgAllMg_baseNaAllNa_Exp_noMatchFilter_p1Sf_noNorm__batchNumberPLUScarbonSource__gluconateVSglucose.csv	mrna	SYAN	baseMgAllMg	baseNaAllNa	Exp	batchNumberPLUScarbonSource	gluconateVSglucose
913	913	ECB_00927	11.143073966059	0.7866387943719	0.383028977435752	2.05373180806888	0.0400016561775192	0.322118836489706	mukE	1	mrna	Exp	carbonSource	gluconate	glucose	resDf_mrna_trT_set00_StcAllEx_SYAN_baseMgAllMg_baseNaAllNa_Exp_noMatchFilter_p1Sf_noNorm__batchNumberPLUScarbonSource__gluconateVSglucose.csv	mrna	SYAN	baseMgAllMg	baseNaAllNa	Exp	batchNumberPLUScarbonSource	gluconateVSglucose
914	914	ECB_00928	224.413452930218	0.483362004915955	0.464915521654012	1.0396770647629	0.298489959633405	0.686572850607343	mukB	1	mrna	Exp	carbonSource	gluconate	glucose	resDf_mrna_trT_set00_StcAllEx_SYAN_baseMgAllMg_baseNaAllNa_Exp_noMatchFilter_p1Sf_noNorm__batchNumberPLUScarbonSource__gluconateVSglucose.csv	mrna	SYAN	baseMgAllMg	baseNaAllNa	Exp	batchNumberPLUScarbonSource	gluconateVSglucose
915	915	ECB_00929	342.224779277745	-0.904003115330857	0.501091974622499	-1.80406624155554	0.0712209231312982	0.394023545852194	ycbB	-1	mrna	Exp	carbonSource	gluconate	glucose	resDf_mrna_trT_set00_StcAllEx_SYAN_baseMgAllMg_baseNaAllNa_Exp_noMatchFilter_p1Sf_noNorm__batchNumberPLUScarbonSource__gluconateVSglucose.csv	mrna	SYAN	baseMgAllMg	baseNaAllNa	Exp	batchNumberPLUScarbonSource	gluconateVSglucose
916	916	ECB_00930	59.1603343030442	-0.492941044030594	0.469613335613836	-1.049674288713	0.293867888774948	0.686175212594754	ycbK	-1	mrna	Exp	carbonSource	gluconate	glucose	resDf_mrna_trT_set00_StcAllEx_SYAN_baseMgAllMg_baseNaAllNa_Exp_noMatchFilter_p1Sf_noNorm__batchNumberPLUScarbonSource__gluconateVSglucose.csv	mrna	SYAN	baseMgAllMg	baseNaAllNa	Exp	batchNumberPLUScarbonSource	gluconateVSglucose
917	917	ECB_00931	77.1941091160426	0.146395183300616	0.382199785391618	0.383033138416374	0.701695193466781	0.916721261835775	ycbL	1	mrna	Exp	carbonSource	gluconate	glucose	resDf_mrna_trT_set00_StcAllEx_SYAN_baseMgAllMg_baseNaAllNa_Exp_noMatchFilter_p1Sf_noNorm__batchNumberPLUScarbonSource__gluconateVSglucose.csv	mrna	SYAN	baseMgAllMg	baseNaAllNa	Exp	batchNumberPLUScarbonSource	gluconateVSglucose
918	918	ECB_00932	783.123580180626	0.304128325713025	0.541021658711514	0.562137062012139	0.574022638698113	0.861305751868067	aspC	1	mrna	Exp	carbonSource	gluconate	glucose	resDf_mrna_trT_set00_StcAllEx_SYAN_baseMgAllMg_baseNaAllNa_Exp_noMatchFilter_p1Sf_noNorm__batchNumberPLUScarbonSource__gluconateVSglucose.csv	mrna	SYAN	baseMgAllMg	baseNaAllNa	Exp	batchNumberPLUScarbonSource	gluconateVSglucose
919	919	ECB_00933	39426.0090117082	0.483399367682833	0.437143955631324	1.10581276820975	0.268807567372798	0.664945035080079	ompF	1	mrna	Exp	carbonSource	gluconate	glucose	resDf_mrna_trT_set00_StcAllEx_SYAN_baseMgAllMg_baseNaAllNa_Exp_noMatchFilter_p1Sf_noNorm__batchNumberPLUScarbonSource__gluconateVSglucose.csv	mrna	SYAN	baseMgAllMg	baseNaAllNa	Exp	batchNumberPLUScarbonSource	gluconateVSglucose
920	920	ECB_00934	240.266269904185	0.352283671005082	0.440368133720044	0.799975393380847	0.423725053966537	0.791577214381651	asnS	1	mrna	Exp	carbonSource	gluconate	glucose	resDf_mrna_trT_set00_StcAllEx_SYAN_baseMgAllMg_baseNaAllNa_Exp_noMatchFilter_p1Sf_noNorm__batchNumberPLUScarbonSource__gluconateVSglucose.csv	mrna	SYAN	baseMgAllMg	baseNaAllNa	Exp	batchNumberPLUScarbonSource	gluconateVSglucose
921	921	ECB_00935	28.0512741724018	-0.0152434694743539	0.524040855307981	-0.0290883226373547	0.976794149043907	0.995031366874931	pncB	-1	mrna	Exp	carbonSource	gluconate	glucose	resDf_mrna_trT_set00_StcAllEx_SYAN_baseMgAllMg_baseNaAllNa_Exp_noMatchFilter_p1Sf_noNorm__batchNumberPLUScarbonSource__gluconateVSglucose.csv	mrna	SYAN	baseMgAllMg	baseNaAllNa	Exp	batchNumberPLUScarbonSource	gluconateVSglucose
922	922	ECB_00936	309.433828579535	-0.212199205722649	0.328504321286929	-0.645955599279029	0.518308110670734	0.835632007543914	pepN	-1	mrna	Exp	carbonSource	gluconate	glucose	resDf_mrna_trT_set00_StcAllEx_SYAN_baseMgAllMg_baseNaAllNa_Exp_noMatchFilter_p1Sf_noNorm__batchNumberPLUScarbonSource__gluconateVSglucose.csv	mrna	SYAN	baseMgAllMg	baseNaAllNa	Exp	batchNumberPLUScarbonSource	gluconateVSglucose
923	923	ECB_00937	5.2508593887585	-1.35976233501532	0.677393041872032	-2.00734618008107	0.044712815184675	0.331850011448615	ssuB	-1	mrna	Exp	carbonSource	gluconate	glucose	resDf_mrna_trT_set00_StcAllEx_SYAN_baseMgAllMg_baseNaAllNa_Exp_noMatchFilter_p1Sf_noNorm__batchNumberPLUScarbonSource__gluconateVSglucose.csv	mrna	SYAN	baseMgAllMg	baseNaAllNa	Exp	batchNumberPLUScarbonSource	gluconateVSglucose
924	924	ECB_00938	3.16682275121198	-1.13021468002041	0.793222647382262	-1.42483914667623	0.154203703492346	0.538440054293438	ssuC	-1	mrna	Exp	carbonSource	gluconate	glucose	resDf_mrna_trT_set00_StcAllEx_SYAN_baseMgAllMg_baseNaAllNa_Exp_noMatchFilter_p1Sf_noNorm__batchNumberPLUScarbonSource__gluconateVSglucose.csv	mrna	SYAN	baseMgAllMg	baseNaAllNa	Exp	batchNumberPLUScarbonSource	gluconateVSglucose
925	925	ECB_00939	5.10108292443366	-1.59266071002919	0.799620205576619	-1.99177146715633	0.0463961382226039	0.336534896681302	ssuD	-1	mrna	Exp	carbonSource	gluconate	glucose	resDf_mrna_trT_set00_StcAllEx_SYAN_baseMgAllMg_baseNaAllNa_Exp_noMatchFilter_p1Sf_noNorm__batchNumberPLUScarbonSource__gluconateVSglucose.csv	mrna	SYAN	baseMgAllMg	baseNaAllNa	Exp	batchNumberPLUScarbonSource	gluconateVSglucose
926	926	ECB_00940	3.00133650817783	-1.25256098708242	0.813849757550907	-1.53905677978171	0.123790435166904	0.488724638038938	ssuA	-1	mrna	Exp	carbonSource	gluconate	glucose	resDf_mrna_trT_set00_StcAllEx_SYAN_baseMgAllMg_baseNaAllNa_Exp_noMatchFilter_p1Sf_noNorm__batchNumberPLUScarbonSource__gluconateVSglucose.csv	mrna	SYAN	baseMgAllMg	baseNaAllNa	Exp	batchNumberPLUScarbonSource	gluconateVSglucose
927	927	ECB_00941	1.44845714481604	-1.0690870708546	0.862494733011107	-1.23952881094386	0.215149725912283	NA	ssuE	-1	mrna	Exp	carbonSource	gluconate	glucose	resDf_mrna_trT_set00_StcAllEx_SYAN_baseMgAllMg_baseNaAllNa_Exp_noMatchFilter_p1Sf_noNorm__batchNumberPLUScarbonSource__gluconateVSglucose.csv	mrna	SYAN	baseMgAllMg	baseNaAllNa	Exp	batchNumberPLUScarbonSource	gluconateVSglucose
928	928	ECB_00942	0.97997605368834	-0.56122012501965	0.689852506138975	-0.813536400934069	0.415910584958827	NA	ycbQ	-1	mrna	Exp	carbonSource	gluconate	glucose	resDf_mrna_trT_set00_StcAllEx_SYAN_baseMgAllMg_baseNaAllNa_Exp_noMatchFilter_p1Sf_noNorm__batchNumberPLUScarbonSource__gluconateVSglucose.csv	mrna	SYAN	baseMgAllMg	baseNaAllNa	Exp	batchNumberPLUScarbonSource	gluconateVSglucose
929	929	ECB_00943	0.109062156472704	0.150673518099196	0.844180747534603	0.178484902124612	0.858342177181589	NA	ycbR	1	mrna	Exp	carbonSource	gluconate	glucose	resDf_mrna_trT_set00_StcAllEx_SYAN_baseMgAllMg_baseNaAllNa_Exp_noMatchFilter_p1Sf_noNorm__batchNumberPLUScarbonSource__gluconateVSglucose.csv	mrna	SYAN	baseMgAllMg	baseNaAllNa	Exp	batchNumberPLUScarbonSource	gluconateVSglucose
930	930	ECB_00944	2.35031610931562	-0.306801977270418	0.63869855810767	-0.480354892579386	0.630975062818187	NA	ycbS	-1	mrna	Exp	carbonSource	gluconate	glucose	resDf_mrna_trT_set00_StcAllEx_SYAN_baseMgAllMg_baseNaAllNa_Exp_noMatchFilter_p1Sf_noNorm__batchNumberPLUScarbonSource__gluconateVSglucose.csv	mrna	SYAN	baseMgAllMg	baseNaAllNa	Exp	batchNumberPLUScarbonSource	gluconateVSglucose
931	931	ECB_00945	0.924465058183871	-0.399554272565616	0.726162388499148	-0.550227165292085	0.582163573429153	NA	ycbT	-1	mrna	Exp	carbonSource	gluconate	glucose	resDf_mrna_trT_set00_StcAllEx_SYAN_baseMgAllMg_baseNaAllNa_Exp_noMatchFilter_p1Sf_noNorm__batchNumberPLUScarbonSource__gluconateVSglucose.csv	mrna	SYAN	baseMgAllMg	baseNaAllNa	Exp	batchNumberPLUScarbonSource	gluconateVSglucose
932	932	ECB_00946	0.62341078997327	0.619703508044449	0.716211162086204	0.865252513294201	0.386900208364548	NA	ycbU	1	mrna	Exp	carbonSource	gluconate	glucose	resDf_mrna_trT_set00_StcAllEx_SYAN_baseMgAllMg_baseNaAllNa_Exp_noMatchFilter_p1Sf_noNorm__batchNumberPLUScarbonSource__gluconateVSglucose.csv	mrna	SYAN	baseMgAllMg	baseNaAllNa	Exp	batchNumberPLUScarbonSource	gluconateVSglucose
933	933	ECB_00947	0.692715610041479	0.102266790170335	0.719778076530607	0.142081001776644	0.887016024314109	NA	ycbV	1	mrna	Exp	carbonSource	gluconate	glucose	resDf_mrna_trT_set00_StcAllEx_SYAN_baseMgAllMg_baseNaAllNa_Exp_noMatchFilter_p1Sf_noNorm__batchNumberPLUScarbonSource__gluconateVSglucose.csv	mrna	SYAN	baseMgAllMg	baseNaAllNa	Exp	batchNumberPLUScarbonSource	gluconateVSglucose
934	934	ECB_00948	1.01430830016645	-0.346126836959242	0.683637162062335	-0.506301962747428	0.612644685359676	NA	ycbF	-1	mrna	Exp	carbonSource	gluconate	glucose	resDf_mrna_trT_set00_StcAllEx_SYAN_baseMgAllMg_baseNaAllNa_Exp_noMatchFilter_p1Sf_noNorm__batchNumberPLUScarbonSource__gluconateVSglucose.csv	mrna	SYAN	baseMgAllMg	baseNaAllNa	Exp	batchNumberPLUScarbonSource	gluconateVSglucose
935	935	ECB_00949	4.53438028424242	1.02525068533595	0.714703476649786	1.43451196031937	0.151426218452214	0.532487676324672	pyrD	1	mrna	Exp	carbonSource	gluconate	glucose	resDf_mrna_trT_set00_StcAllEx_SYAN_baseMgAllMg_baseNaAllNa_Exp_noMatchFilter_p1Sf_noNorm__batchNumberPLUScarbonSource__gluconateVSglucose.csv	mrna	SYAN	baseMgAllMg	baseNaAllNa	Exp	batchNumberPLUScarbonSource	gluconateVSglucose
936	936	ECB_00950	7.89099915359931	-0.810652633556611	0.508438665294928	-1.59439611675949	0.110847341641219	0.472257523164961	ycbW	-1	mrna	Exp	carbonSource	gluconate	glucose	resDf_mrna_trT_set00_StcAllEx_SYAN_baseMgAllMg_baseNaAllNa_Exp_noMatchFilter_p1Sf_noNorm__batchNumberPLUScarbonSource__gluconateVSglucose.csv	mrna	SYAN	baseMgAllMg	baseNaAllNa	Exp	batchNumberPLUScarbonSource	gluconateVSglucose
937	937	ECB_00951	22.0410834096618	-0.263414633269714	0.373052566536674	-0.706105940283935	0.480122257852132	0.819976766944884	ycbX	-1	mrna	Exp	carbonSource	gluconate	glucose	resDf_mrna_trT_set00_StcAllEx_SYAN_baseMgAllMg_baseNaAllNa_Exp_noMatchFilter_p1Sf_noNorm__batchNumberPLUScarbonSource__gluconateVSglucose.csv	mrna	SYAN	baseMgAllMg	baseNaAllNa	Exp	batchNumberPLUScarbonSource	gluconateVSglucose
938	938	ECB_00952	40.3264337769845	0.687753412131079	0.518529738545048	1.32635288008911	0.184722838742893	0.586728474454677	ycbY	1	mrna	Exp	carbonSource	gluconate	glucose	resDf_mrna_trT_set00_StcAllEx_SYAN_baseMgAllMg_baseNaAllNa_Exp_noMatchFilter_p1Sf_noNorm__batchNumberPLUScarbonSource__gluconateVSglucose.csv	mrna	SYAN	baseMgAllMg	baseNaAllNa	Exp	batchNumberPLUScarbonSource	gluconateVSglucose
939	939	ECB_00953	57.0785598592706	0.842357226595558	0.385892880518781	2.18287838185333	0.0290447674416495	0.280857593986756	uup	1	mrna	Exp	carbonSource	gluconate	glucose	resDf_mrna_trT_set00_StcAllEx_SYAN_baseMgAllMg_baseNaAllNa_Exp_noMatchFilter_p1Sf_noNorm__batchNumberPLUScarbonSource__gluconateVSglucose.csv	mrna	SYAN	baseMgAllMg	baseNaAllNa	Exp	batchNumberPLUScarbonSource	gluconateVSglucose
940	940	ECB_00954	12.3772184983902	0.874138266955996	0.359671231213695	2.43038139026648	0.0150829419117702	0.222191995028615	pqiA	1	mrna	Exp	carbonSource	gluconate	glucose	resDf_mrna_trT_set00_StcAllEx_SYAN_baseMgAllMg_baseNaAllNa_Exp_noMatchFilter_p1Sf_noNorm__batchNumberPLUScarbonSource__gluconateVSglucose.csv	mrna	SYAN	baseMgAllMg	baseNaAllNa	Exp	batchNumberPLUScarbonSource	gluconateVSglucose
941	941	ECB_00955	32.6607740733752	0.719863075838129	0.345891351750072	2.08118263783095	0.0374171921152344	0.316549445294883	pqiB	1	mrna	Exp	carbonSource	gluconate	glucose	resDf_mrna_trT_set00_StcAllEx_SYAN_baseMgAllMg_baseNaAllNa_Exp_noMatchFilter_p1Sf_noNorm__batchNumberPLUScarbonSource__gluconateVSglucose.csv	mrna	SYAN	baseMgAllMg	baseNaAllNa	Exp	batchNumberPLUScarbonSource	gluconateVSglucose
942	942	ECB_00956	10.7772126088206	0.957825775388623	0.280305620753379	3.41707659237895	0.000632974688836544	0.0431620263474173	ymbA	1	mrna	Exp	carbonSource	gluconate	glucose	resDf_mrna_trT_set00_StcAllEx_SYAN_baseMgAllMg_baseNaAllNa_Exp_noMatchFilter_p1Sf_noNorm__batchNumberPLUScarbonSource__gluconateVSglucose.csv	mrna	SYAN	baseMgAllMg	baseNaAllNa	Exp	batchNumberPLUScarbonSource	gluconateVSglucose
943	943	ECB_00957	630.93236134803	-0.893227961551035	0.500897935399577	-1.78325343033903	0.0745450584363637	0.398425844819626	rmf	-1	mrna	Exp	carbonSource	gluconate	glucose	resDf_mrna_trT_set00_StcAllEx_SYAN_baseMgAllMg_baseNaAllNa_Exp_noMatchFilter_p1Sf_noNorm__batchNumberPLUScarbonSource__gluconateVSglucose.csv	mrna	SYAN	baseMgAllMg	baseNaAllNa	Exp	batchNumberPLUScarbonSource	gluconateVSglucose
944	944	ECB_00958	63.8393762807836	0.711997296667984	0.47573860745283	1.49661449694006	0.13449359578738	0.504346991473474	fabA	1	mrna	Exp	carbonSource	gluconate	glucose	resDf_mrna_trT_set00_StcAllEx_SYAN_baseMgAllMg_baseNaAllNa_Exp_noMatchFilter_p1Sf_noNorm__batchNumberPLUScarbonSource__gluconateVSglucose.csv	mrna	SYAN	baseMgAllMg	baseNaAllNa	Exp	batchNumberPLUScarbonSource	gluconateVSglucose
945	945	ECB_00959	40.3551925780931	0.758451116243055	0.381933807844554	1.98581822469024	0.0470535113900909	0.336534896681302	ycbZ	1	mrna	Exp	carbonSource	gluconate	glucose	resDf_mrna_trT_set00_StcAllEx_SYAN_baseMgAllMg_baseNaAllNa_Exp_noMatchFilter_p1Sf_noNorm__batchNumberPLUScarbonSource__gluconateVSglucose.csv	mrna	SYAN	baseMgAllMg	baseNaAllNa	Exp	batchNumberPLUScarbonSource	gluconateVSglucose
946	946	ECB_00960	48.4322531092037	0.217189466024693	0.364063519113036	0.596570253877205	0.550794336069908	0.854862079049431	ycbG	1	mrna	Exp	carbonSource	gluconate	glucose	resDf_mrna_trT_set00_StcAllEx_SYAN_baseMgAllMg_baseNaAllNa_Exp_noMatchFilter_p1Sf_noNorm__batchNumberPLUScarbonSource__gluconateVSglucose.csv	mrna	SYAN	baseMgAllMg	baseNaAllNa	Exp	batchNumberPLUScarbonSource	gluconateVSglucose
947	947	ECB_00961	4247.6092740252	-0.357463821827368	0.354088505293695	-1.00953240922315	0.312719366709916	0.70025169783865	ompA	-1	mrna	Exp	carbonSource	gluconate	glucose	resDf_mrna_trT_set00_StcAllEx_SYAN_baseMgAllMg_baseNaAllNa_Exp_noMatchFilter_p1Sf_noNorm__batchNumberPLUScarbonSource__gluconateVSglucose.csv	mrna	SYAN	baseMgAllMg	baseNaAllNa	Exp	batchNumberPLUScarbonSource	gluconateVSglucose
948	948	ECB_00962	53.1138277186892	-0.444629950886469	0.477273697928413	-0.931603716727671	0.3515413616214	0.734709737687487	sulA	-1	mrna	Exp	carbonSource	gluconate	glucose	resDf_mrna_trT_set00_StcAllEx_SYAN_baseMgAllMg_baseNaAllNa_Exp_noMatchFilter_p1Sf_noNorm__batchNumberPLUScarbonSource__gluconateVSglucose.csv	mrna	SYAN	baseMgAllMg	baseNaAllNa	Exp	batchNumberPLUScarbonSource	gluconateVSglucose
949	949	ECB_00963	9.13968182800711	-0.0494466301546816	0.37938158266951	-0.130334819647152	0.896301532918779	0.978117696121643	yccR	-1	mrna	Exp	carbonSource	gluconate	glucose	resDf_mrna_trT_set00_StcAllEx_SYAN_baseMgAllMg_baseNaAllNa_Exp_noMatchFilter_p1Sf_noNorm__batchNumberPLUScarbonSource__gluconateVSglucose.csv	mrna	SYAN	baseMgAllMg	baseNaAllNa	Exp	batchNumberPLUScarbonSource	gluconateVSglucose
950	950	ECB_00964	9.50106698695351	-0.0197923709884308	0.475807420011133	-0.0415974408048694	0.966819613419565	0.993043031914158	yccS	-1	mrna	Exp	carbonSource	gluconate	glucose	resDf_mrna_trT_set00_StcAllEx_SYAN_baseMgAllMg_baseNaAllNa_Exp_noMatchFilter_p1Sf_noNorm__batchNumberPLUScarbonSource__gluconateVSglucose.csv	mrna	SYAN	baseMgAllMg	baseNaAllNa	Exp	batchNumberPLUScarbonSource	gluconateVSglucose
951	951	ECB_00965	3.22770893706249	-0.102531713202331	0.623411182148406	-0.164468838767032	0.869362075742234	0.97488653498555	yccF	-1	mrna	Exp	carbonSource	gluconate	glucose	resDf_mrna_trT_set00_StcAllEx_SYAN_baseMgAllMg_baseNaAllNa_Exp_noMatchFilter_p1Sf_noNorm__batchNumberPLUScarbonSource__gluconateVSglucose.csv	mrna	SYAN	baseMgAllMg	baseNaAllNa	Exp	batchNumberPLUScarbonSource	gluconateVSglucose
952	952	ECB_00966	37.3654820812084	-0.192022861841964	0.261756620749545	-0.733593141950347	0.463196741939031	0.813961752451912	helD	-1	mrna	Exp	carbonSource	gluconate	glucose	resDf_mrna_trT_set00_StcAllEx_SYAN_baseMgAllMg_baseNaAllNa_Exp_noMatchFilter_p1Sf_noNorm__batchNumberPLUScarbonSource__gluconateVSglucose.csv	mrna	SYAN	baseMgAllMg	baseNaAllNa	Exp	batchNumberPLUScarbonSource	gluconateVSglucose
953	953	ECB_00967	96.680252339843	-0.134588227345095	0.333905691789823	-0.403072576042854	0.686894834441195	0.911243550528844	mgsA	-1	mrna	Exp	carbonSource	gluconate	glucose	resDf_mrna_trT_set00_StcAllEx_SYAN_baseMgAllMg_baseNaAllNa_Exp_noMatchFilter_p1Sf_noNorm__batchNumberPLUScarbonSource__gluconateVSglucose.csv	mrna	SYAN	baseMgAllMg	baseNaAllNa	Exp	batchNumberPLUScarbonSource	gluconateVSglucose
954	954	ECB_00968	0.590074698610187	0.83438602603803	0.67946641031333	1.2280018752557	0.219446264021994	NA	yccT	1	mrna	Exp	carbonSource	gluconate	glucose	resDf_mrna_trT_set00_StcAllEx_SYAN_baseMgAllMg_baseNaAllNa_Exp_noMatchFilter_p1Sf_noNorm__batchNumberPLUScarbonSource__gluconateVSglucose.csv	mrna	SYAN	baseMgAllMg	baseNaAllNa	Exp	batchNumberPLUScarbonSource	gluconateVSglucose
955	955	ECB_00969	22.1846101240892	0.124713672017024	0.49944980687755	0.2497021128043	0.802817724170841	0.946322650494761	yccU	1	mrna	Exp	carbonSource	gluconate	glucose	resDf_mrna_trT_set00_StcAllEx_SYAN_baseMgAllMg_baseNaAllNa_Exp_noMatchFilter_p1Sf_noNorm__batchNumberPLUScarbonSource__gluconateVSglucose.csv	mrna	SYAN	baseMgAllMg	baseNaAllNa	Exp	batchNumberPLUScarbonSource	gluconateVSglucose
956	956	ECB_00970	59.6512418024381	-0.258178286536684	0.531139534071822	-0.486083731251254	0.626907801075252	0.887910890916753	yccV	-1	mrna	Exp	carbonSource	gluconate	glucose	resDf_mrna_trT_set00_StcAllEx_SYAN_baseMgAllMg_baseNaAllNa_Exp_noMatchFilter_p1Sf_noNorm__batchNumberPLUScarbonSource__gluconateVSglucose.csv	mrna	SYAN	baseMgAllMg	baseNaAllNa	Exp	batchNumberPLUScarbonSource	gluconateVSglucose
957	957	ECB_00971	43.2985044576757	-0.217308204908989	0.405477197983917	-0.535931998123376	0.592005548877512	0.869008455023319	yccW	-1	mrna	Exp	carbonSource	gluconate	glucose	resDf_mrna_trT_set00_StcAllEx_SYAN_baseMgAllMg_baseNaAllNa_Exp_noMatchFilter_p1Sf_noNorm__batchNumberPLUScarbonSource__gluconateVSglucose.csv	mrna	SYAN	baseMgAllMg	baseNaAllNa	Exp	batchNumberPLUScarbonSource	gluconateVSglucose
958	958	ECB_00972	8.00514195773979	-0.42871227044876	0.492367550400054	-0.870715931828624	0.383909277292134	0.766007661766852	yccX	-1	mrna	Exp	carbonSource	gluconate	glucose	resDf_mrna_trT_set00_StcAllEx_SYAN_baseMgAllMg_baseNaAllNa_Exp_noMatchFilter_p1Sf_noNorm__batchNumberPLUScarbonSource__gluconateVSglucose.csv	mrna	SYAN	baseMgAllMg	baseNaAllNa	Exp	batchNumberPLUScarbonSource	gluconateVSglucose
959	959	ECB_00973	4.31740592892772	0.476038945644901	0.425165131524539	1.11965660010251	0.262860126073476	0.660720571564993	yccK	1	mrna	Exp	carbonSource	gluconate	glucose	resDf_mrna_trT_set00_StcAllEx_SYAN_baseMgAllMg_baseNaAllNa_Exp_noMatchFilter_p1Sf_noNorm__batchNumberPLUScarbonSource__gluconateVSglucose.csv	mrna	SYAN	baseMgAllMg	baseNaAllNa	Exp	batchNumberPLUScarbonSource	gluconateVSglucose
960	960	ECB_00974	124.257632316531	0.418449910889293	0.435485835496971	0.960880645892336	0.336612183180669	0.722932521153461	yccA	1	mrna	Exp	carbonSource	gluconate	glucose	resDf_mrna_trT_set00_StcAllEx_SYAN_baseMgAllMg_baseNaAllNa_Exp_noMatchFilter_p1Sf_noNorm__batchNumberPLUScarbonSource__gluconateVSglucose.csv	mrna	SYAN	baseMgAllMg	baseNaAllNa	Exp	batchNumberPLUScarbonSource	gluconateVSglucose
961	961	ECB_00975	1.51042491407503	-0.313618143796942	0.838135486965726	-0.374185497063635	0.708266313239044	NA	hyaA	-1	mrna	Exp	carbonSource	gluconate	glucose	resDf_mrna_trT_set00_StcAllEx_SYAN_baseMgAllMg_baseNaAllNa_Exp_noMatchFilter_p1Sf_noNorm__batchNumberPLUScarbonSource__gluconateVSglucose.csv	mrna	SYAN	baseMgAllMg	baseNaAllNa	Exp	batchNumberPLUScarbonSource	gluconateVSglucose
962	962	ECB_00976	1.01616636674579	0.634618575160634	0.812633813068371	0.780940400159352	0.434837549219671	NA	hyaB	1	mrna	Exp	carbonSource	gluconate	glucose	resDf_mrna_trT_set00_StcAllEx_SYAN_baseMgAllMg_baseNaAllNa_Exp_noMatchFilter_p1Sf_noNorm__batchNumberPLUScarbonSource__gluconateVSglucose.csv	mrna	SYAN	baseMgAllMg	baseNaAllNa	Exp	batchNumberPLUScarbonSource	gluconateVSglucose
963	963	ECB_00977	0.640790864947997	0.487913955951631	0.783213500404687	0.622964179881381	0.53330806099054	NA	hyaC	1	mrna	Exp	carbonSource	gluconate	glucose	resDf_mrna_trT_set00_StcAllEx_SYAN_baseMgAllMg_baseNaAllNa_Exp_noMatchFilter_p1Sf_noNorm__batchNumberPLUScarbonSource__gluconateVSglucose.csv	mrna	SYAN	baseMgAllMg	baseNaAllNa	Exp	batchNumberPLUScarbonSource	gluconateVSglucose
964	964	ECB_00978	0.935423921204021	-0.463197861114925	0.726167271124475	-0.637866617697683	0.523560509782273	NA	hyaD	-1	mrna	Exp	carbonSource	gluconate	glucose	resDf_mrna_trT_set00_StcAllEx_SYAN_baseMgAllMg_baseNaAllNa_Exp_noMatchFilter_p1Sf_noNorm__batchNumberPLUScarbonSource__gluconateVSglucose.csv	mrna	SYAN	baseMgAllMg	baseNaAllNa	Exp	batchNumberPLUScarbonSource	gluconateVSglucose
965	965	ECB_00979	0.591308962214569	-0.372573151436949	0.802141962896796	-0.464472834822736	0.642309017765347	NA	hyaE	-1	mrna	Exp	carbonSource	gluconate	glucose	resDf_mrna_trT_set00_StcAllEx_SYAN_baseMgAllMg_baseNaAllNa_Exp_noMatchFilter_p1Sf_noNorm__batchNumberPLUScarbonSource__gluconateVSglucose.csv	mrna	SYAN	baseMgAllMg	baseNaAllNa	Exp	batchNumberPLUScarbonSource	gluconateVSglucose
966	966	ECB_00980	1.24489565347782	-0.416049048796627	0.716412013294693	-0.580739910939331	0.561415758634686	NA	hyaF	-1	mrna	Exp	carbonSource	gluconate	glucose	resDf_mrna_trT_set00_StcAllEx_SYAN_baseMgAllMg_baseNaAllNa_Exp_noMatchFilter_p1Sf_noNorm__batchNumberPLUScarbonSource__gluconateVSglucose.csv	mrna	SYAN	baseMgAllMg	baseNaAllNa	Exp	batchNumberPLUScarbonSource	gluconateVSglucose
967	967	ECB_00981	4.53006827352926	-0.0636516768719557	0.499222861693935	-0.127501526384381	0.898543465162735	0.978117696121643	appC	-1	mrna	Exp	carbonSource	gluconate	glucose	resDf_mrna_trT_set00_StcAllEx_SYAN_baseMgAllMg_baseNaAllNa_Exp_noMatchFilter_p1Sf_noNorm__batchNumberPLUScarbonSource__gluconateVSglucose.csv	mrna	SYAN	baseMgAllMg	baseNaAllNa	Exp	batchNumberPLUScarbonSource	gluconateVSglucose
968	968	ECB_00982	3.55182097871944	0.154129211254771	0.446925246530402	0.344865752049849	0.730195298769476	0.925560051222782	appB	1	mrna	Exp	carbonSource	gluconate	glucose	resDf_mrna_trT_set00_StcAllEx_SYAN_baseMgAllMg_baseNaAllNa_Exp_noMatchFilter_p1Sf_noNorm__batchNumberPLUScarbonSource__gluconateVSglucose.csv	mrna	SYAN	baseMgAllMg	baseNaAllNa	Exp	batchNumberPLUScarbonSource	gluconateVSglucose
969	969	ECB_00983	5.01360062513145	0.350618396213125	0.373982831951632	0.93752537886143	0.348488375430171	0.733557914229863	appA	1	mrna	Exp	carbonSource	gluconate	glucose	resDf_mrna_trT_set00_StcAllEx_SYAN_baseMgAllMg_baseNaAllNa_Exp_noMatchFilter_p1Sf_noNorm__batchNumberPLUScarbonSource__gluconateVSglucose.csv	mrna	SYAN	baseMgAllMg	baseNaAllNa	Exp	batchNumberPLUScarbonSource	gluconateVSglucose
970	970	ECB_00984	13.1897478418273	0.620972398381605	0.352017818396023	1.76403683543941	0.0777257777098285	0.404474565551498	yccC	1	mrna	Exp	carbonSource	gluconate	glucose	resDf_mrna_trT_set00_StcAllEx_SYAN_baseMgAllMg_baseNaAllNa_Exp_noMatchFilter_p1Sf_noNorm__batchNumberPLUScarbonSource__gluconateVSglucose.csv	mrna	SYAN	baseMgAllMg	baseNaAllNa	Exp	batchNumberPLUScarbonSource	gluconateVSglucose
971	971	ECB_00985	0.798472705785253	0.23477612093977	0.712263814670955	0.329619610183664	0.741687403212343	NA	yccY	1	mrna	Exp	carbonSource	gluconate	glucose	resDf_mrna_trT_set00_StcAllEx_SYAN_baseMgAllMg_baseNaAllNa_Exp_noMatchFilter_p1Sf_noNorm__batchNumberPLUScarbonSource__gluconateVSglucose.csv	mrna	SYAN	baseMgAllMg	baseNaAllNa	Exp	batchNumberPLUScarbonSource	gluconateVSglucose
972	972	ECB_00986	0.417656741038561	-0.088888094643716	0.810754323244427	-0.109636288201349	0.912697830298153	NA	yccZ	-1	mrna	Exp	carbonSource	gluconate	glucose	resDf_mrna_trT_set00_StcAllEx_SYAN_baseMgAllMg_baseNaAllNa_Exp_noMatchFilter_p1Sf_noNorm__batchNumberPLUScarbonSource__gluconateVSglucose.csv	mrna	SYAN	baseMgAllMg	baseNaAllNa	Exp	batchNumberPLUScarbonSource	gluconateVSglucose
973	973	ECB_00987	0.859490256667413	0.136305637252883	0.697597411477759	0.195392980263701	0.84508531164241	NA	ymcA	1	mrna	Exp	carbonSource	gluconate	glucose	resDf_mrna_trT_set00_StcAllEx_SYAN_baseMgAllMg_baseNaAllNa_Exp_noMatchFilter_p1Sf_noNorm__batchNumberPLUScarbonSource__gluconateVSglucose.csv	mrna	SYAN	baseMgAllMg	baseNaAllNa	Exp	batchNumberPLUScarbonSource	gluconateVSglucose
974	974	ECB_00988	0.0941293417188174	0.0285970999892352	0.780611316069747	0.0366342370402943	0.970776644633302	NA	ymcB	1	mrna	Exp	carbonSource	gluconate	glucose	resDf_mrna_trT_set00_StcAllEx_SYAN_baseMgAllMg_baseNaAllNa_Exp_noMatchFilter_p1Sf_noNorm__batchNumberPLUScarbonSource__gluconateVSglucose.csv	mrna	SYAN	baseMgAllMg	baseNaAllNa	Exp	batchNumberPLUScarbonSource	gluconateVSglucose
975	975	ECB_00989	0.163653968306707	-0.114911505269498	0.760575827348603	-0.151084876928161	0.879908762016975	NA	ymcC	-1	mrna	Exp	carbonSource	gluconate	glucose	resDf_mrna_trT_set00_StcAllEx_SYAN_baseMgAllMg_baseNaAllNa_Exp_noMatchFilter_p1Sf_noNorm__batchNumberPLUScarbonSource__gluconateVSglucose.csv	mrna	SYAN	baseMgAllMg	baseNaAllNa	Exp	batchNumberPLUScarbonSource	gluconateVSglucose
976	976	ECB_00991	0.408185964776647	0.825583562235823	0.859759279935816	0.960249666973592	0.336929575430112	NA	cspH	1	mrna	Exp	carbonSource	gluconate	glucose	resDf_mrna_trT_set00_StcAllEx_SYAN_baseMgAllMg_baseNaAllNa_Exp_noMatchFilter_p1Sf_noNorm__batchNumberPLUScarbonSource__gluconateVSglucose.csv	mrna	SYAN	baseMgAllMg	baseNaAllNa	Exp	batchNumberPLUScarbonSource	gluconateVSglucose
977	977	ECB_00992	56.4853695438669	3.4005851848916	0.712924093098914	4.76991199737696	1.8430641951047e-06	0.000556401247400698	cspG	1	mrna	Exp	carbonSource	gluconate	glucose	resDf_mrna_trT_set00_StcAllEx_SYAN_baseMgAllMg_baseNaAllNa_Exp_noMatchFilter_p1Sf_noNorm__batchNumberPLUScarbonSource__gluconateVSglucose.csv	mrna	SYAN	baseMgAllMg	baseNaAllNa	Exp	batchNumberPLUScarbonSource	gluconateVSglucose
978	978	ECB_00993	10.5204641682462	2.78628835262739	0.610161331760357	4.56647808963698	4.95986853151582e-06	0.000979078048121223	sfa	1	mrna	Exp	carbonSource	gluconate	glucose	resDf_mrna_trT_set00_StcAllEx_SYAN_baseMgAllMg_baseNaAllNa_Exp_noMatchFilter_p1Sf_noNorm__batchNumberPLUScarbonSource__gluconateVSglucose.csv	mrna	SYAN	baseMgAllMg	baseNaAllNa	Exp	batchNumberPLUScarbonSource	gluconateVSglucose
979	979	ECB_00994	5.98164424400616	0.425121340508139	0.39759373021188	1.06923552411551	0.284963555240312	0.677732600053465	gnsA	1	mrna	Exp	carbonSource	gluconate	glucose	resDf_mrna_trT_set00_StcAllEx_SYAN_baseMgAllMg_baseNaAllNa_Exp_noMatchFilter_p1Sf_noNorm__batchNumberPLUScarbonSource__gluconateVSglucose.csv	mrna	SYAN	baseMgAllMg	baseNaAllNa	Exp	batchNumberPLUScarbonSource	gluconateVSglucose
980	980	ECB_00995	0.559296710090152	-0.536448367820674	0.805750194199471	-0.665775040058968	0.505554901041903	NA	yccM	-1	mrna	Exp	carbonSource	gluconate	glucose	resDf_mrna_trT_set00_StcAllEx_SYAN_baseMgAllMg_baseNaAllNa_Exp_noMatchFilter_p1Sf_noNorm__batchNumberPLUScarbonSource__gluconateVSglucose.csv	mrna	SYAN	baseMgAllMg	baseNaAllNa	Exp	batchNumberPLUScarbonSource	gluconateVSglucose
981	981	ECB_00996	1.90134928369702	-0.14893665275359	0.593316011371572	-0.251024158962594	0.801795430923385	NA	torS	-1	mrna	Exp	carbonSource	gluconate	glucose	resDf_mrna_trT_set00_StcAllEx_SYAN_baseMgAllMg_baseNaAllNa_Exp_noMatchFilter_p1Sf_noNorm__batchNumberPLUScarbonSource__gluconateVSglucose.csv	mrna	SYAN	baseMgAllMg	baseNaAllNa	Exp	batchNumberPLUScarbonSource	gluconateVSglucose
982	982	ECB_00997	2.67610199339034	-1.54128632199131	0.662432326817296	-2.32670758897974	0.0199808336735259	0.239410185691921	torT	-1	mrna	Exp	carbonSource	gluconate	glucose	resDf_mrna_trT_set00_StcAllEx_SYAN_baseMgAllMg_baseNaAllNa_Exp_noMatchFilter_p1Sf_noNorm__batchNumberPLUScarbonSource__gluconateVSglucose.csv	mrna	SYAN	baseMgAllMg	baseNaAllNa	Exp	batchNumberPLUScarbonSource	gluconateVSglucose
983	983	ECB_00998	2.32744599996341	-0.787904771953803	0.583964665575541	-1.3492336410068	0.17726193246717	NA	torR	-1	mrna	Exp	carbonSource	gluconate	glucose	resDf_mrna_trT_set00_StcAllEx_SYAN_baseMgAllMg_baseNaAllNa_Exp_noMatchFilter_p1Sf_noNorm__batchNumberPLUScarbonSource__gluconateVSglucose.csv	mrna	SYAN	baseMgAllMg	baseNaAllNa	Exp	batchNumberPLUScarbonSource	gluconateVSglucose
984	984	ECB_00999	0.263752970431825	-0.616409418175731	0.827089075754355	-0.745275734192873	0.456105047392533	NA	torC	-1	mrna	Exp	carbonSource	gluconate	glucose	resDf_mrna_trT_set00_StcAllEx_SYAN_baseMgAllMg_baseNaAllNa_Exp_noMatchFilter_p1Sf_noNorm__batchNumberPLUScarbonSource__gluconateVSglucose.csv	mrna	SYAN	baseMgAllMg	baseNaAllNa	Exp	batchNumberPLUScarbonSource	gluconateVSglucose
985	985	ECB_01000	2.09860527573087	-0.00913816472441293	0.516625018901312	-0.017688196254697	0.985887597200386	NA	torA	-1	mrna	Exp	carbonSource	gluconate	glucose	resDf_mrna_trT_set00_StcAllEx_SYAN_baseMgAllMg_baseNaAllNa_Exp_noMatchFilter_p1Sf_noNorm__batchNumberPLUScarbonSource__gluconateVSglucose.csv	mrna	SYAN	baseMgAllMg	baseNaAllNa	Exp	batchNumberPLUScarbonSource	gluconateVSglucose
986	986	ECB_01001	1.55396584868709	-0.247180059214738	0.644981116353193	-0.383236118000363	0.701544700255302	NA	torD	-1	mrna	Exp	carbonSource	gluconate	glucose	resDf_mrna_trT_set00_StcAllEx_SYAN_baseMgAllMg_baseNaAllNa_Exp_noMatchFilter_p1Sf_noNorm__batchNumberPLUScarbonSource__gluconateVSglucose.csv	mrna	SYAN	baseMgAllMg	baseNaAllNa	Exp	batchNumberPLUScarbonSource	gluconateVSglucose
987	987	ECB_01002	20.1091157777563	-0.205782285779253	0.49446957288666	-0.416167742289821	0.677287262446359	0.907226522894433	yccD	-1	mrna	Exp	carbonSource	gluconate	glucose	resDf_mrna_trT_set00_StcAllEx_SYAN_baseMgAllMg_baseNaAllNa_Exp_noMatchFilter_p1Sf_noNorm__batchNumberPLUScarbonSource__gluconateVSglucose.csv	mrna	SYAN	baseMgAllMg	baseNaAllNa	Exp	batchNumberPLUScarbonSource	gluconateVSglucose
988	988	ECB_01003	33.4567685885403	0.127079357650603	0.443292213651025	0.286671756771807	0.774363665138016	0.9349553254917	cbpA	1	mrna	Exp	carbonSource	gluconate	glucose	resDf_mrna_trT_set00_StcAllEx_SYAN_baseMgAllMg_baseNaAllNa_Exp_noMatchFilter_p1Sf_noNorm__batchNumberPLUScarbonSource__gluconateVSglucose.csv	mrna	SYAN	baseMgAllMg	baseNaAllNa	Exp	batchNumberPLUScarbonSource	gluconateVSglucose
989	989	ECB_01004	0.412272596144334	-0.0349616799883467	0.798637756029624	-0.0437766430705159	0.965082445361112	NA	yccE	-1	mrna	Exp	carbonSource	gluconate	glucose	resDf_mrna_trT_set00_StcAllEx_SYAN_baseMgAllMg_baseNaAllNa_Exp_noMatchFilter_p1Sf_noNorm__batchNumberPLUScarbonSource__gluconateVSglucose.csv	mrna	SYAN	baseMgAllMg	baseNaAllNa	Exp	batchNumberPLUScarbonSource	gluconateVSglucose
990	990	ECB_01005	200.375524597641	0.38711762681656	0.571060034567999	0.677893046935793	0.497839508865721	0.828301828160926	agp	1	mrna	Exp	carbonSource	gluconate	glucose	resDf_mrna_trT_set00_StcAllEx_SYAN_baseMgAllMg_baseNaAllNa_Exp_noMatchFilter_p1Sf_noNorm__batchNumberPLUScarbonSource__gluconateVSglucose.csv	mrna	SYAN	baseMgAllMg	baseNaAllNa	Exp	batchNumberPLUScarbonSource	gluconateVSglucose
991	991	ECB_01006	60.7072190350863	-0.283152874536142	0.769171311424552	-0.368127191342753	0.71277839660169	0.922034439640719	yccJ	-1	mrna	Exp	carbonSource	gluconate	glucose	resDf_mrna_trT_set00_StcAllEx_SYAN_baseMgAllMg_baseNaAllNa_Exp_noMatchFilter_p1Sf_noNorm__batchNumberPLUScarbonSource__gluconateVSglucose.csv	mrna	SYAN	baseMgAllMg	baseNaAllNa	Exp	batchNumberPLUScarbonSource	gluconateVSglucose
992	992	ECB_01007	42.825701704374	-0.0624409110290516	0.743671540362758	-0.0839630235124949	0.93308583088089	0.983088837343774	wrbA	-1	mrna	Exp	carbonSource	gluconate	glucose	resDf_mrna_trT_set00_StcAllEx_SYAN_baseMgAllMg_baseNaAllNa_Exp_noMatchFilter_p1Sf_noNorm__batchNumberPLUScarbonSource__gluconateVSglucose.csv	mrna	SYAN	baseMgAllMg	baseNaAllNa	Exp	batchNumberPLUScarbonSource	gluconateVSglucose
993	993	ECB_01008	1.40193351676147	-1.24782053912294	0.781099611704596	-1.59751780749169	0.110150331473542	NA	ymdF	-1	mrna	Exp	carbonSource	gluconate	glucose	resDf_mrna_trT_set00_StcAllEx_SYAN_baseMgAllMg_baseNaAllNa_Exp_noMatchFilter_p1Sf_noNorm__batchNumberPLUScarbonSource__gluconateVSglucose.csv	mrna	SYAN	baseMgAllMg	baseNaAllNa	Exp	batchNumberPLUScarbonSource	gluconateVSglucose
994	994	ECB_01009	13.5228098751517	-2.12203671973326	0.757067707329977	-2.80296821431897	0.00506346594106487	0.136299296831755	ycdG	-1	mrna	Exp	carbonSource	gluconate	glucose	resDf_mrna_trT_set00_StcAllEx_SYAN_baseMgAllMg_baseNaAllNa_Exp_noMatchFilter_p1Sf_noNorm__batchNumberPLUScarbonSource__gluconateVSglucose.csv	mrna	SYAN	baseMgAllMg	baseNaAllNa	Exp	batchNumberPLUScarbonSource	gluconateVSglucose
995	995	ECB_01010	4.25407912720674	-1.61514224011581	0.784574759815348	-2.05862120838037	0.0395305394533284	0.321039251402112	ycdH	-1	mrna	Exp	carbonSource	gluconate	glucose	resDf_mrna_trT_set00_StcAllEx_SYAN_baseMgAllMg_baseNaAllNa_Exp_noMatchFilter_p1Sf_noNorm__batchNumberPLUScarbonSource__gluconateVSglucose.csv	mrna	SYAN	baseMgAllMg	baseNaAllNa	Exp	batchNumberPLUScarbonSource	gluconateVSglucose
996	996	ECB_01011	4.42403957792227	-1.57021068871642	0.793823811351258	-1.97803425176121	0.0479248427830502	0.340024254105116	ycdI	-1	mrna	Exp	carbonSource	gluconate	glucose	resDf_mrna_trT_set00_StcAllEx_SYAN_baseMgAllMg_baseNaAllNa_Exp_noMatchFilter_p1Sf_noNorm__batchNumberPLUScarbonSource__gluconateVSglucose.csv	mrna	SYAN	baseMgAllMg	baseNaAllNa	Exp	batchNumberPLUScarbonSource	gluconateVSglucose
997	997	ECB_01012	5.46665567526038	-1.34838955257679	0.760513376366396	-1.77299912727265	0.07622885148509	0.399142393066203	ycdJ	-1	mrna	Exp	carbonSource	gluconate	glucose	resDf_mrna_trT_set00_StcAllEx_SYAN_baseMgAllMg_baseNaAllNa_Exp_noMatchFilter_p1Sf_noNorm__batchNumberPLUScarbonSource__gluconateVSglucose.csv	mrna	SYAN	baseMgAllMg	baseNaAllNa	Exp	batchNumberPLUScarbonSource	gluconateVSglucose
998	998	ECB_01013	5.7772395708488	-1.1938941418717	0.738633683820768	-1.61635485630168	0.106017612801935	0.463006123165974	ycdK	-1	mrna	Exp	carbonSource	gluconate	glucose	resDf_mrna_trT_set00_StcAllEx_SYAN_baseMgAllMg_baseNaAllNa_Exp_noMatchFilter_p1Sf_noNorm__batchNumberPLUScarbonSource__gluconateVSglucose.csv	mrna	SYAN	baseMgAllMg	baseNaAllNa	Exp	batchNumberPLUScarbonSource	gluconateVSglucose
999	999	ECB_01014	11.4795838151709	-1.16304782199428	0.766191438003575	-1.517959826104	0.129024526570831	0.49710255844463	ycdL	-1	mrna	Exp	carbonSource	gluconate	glucose	resDf_mrna_trT_set00_StcAllEx_SYAN_baseMgAllMg_baseNaAllNa_Exp_noMatchFilter_p1Sf_noNorm__batchNumberPLUScarbonSource__gluconateVSglucose.csv	mrna	SYAN	baseMgAllMg	baseNaAllNa	Exp	batchNumberPLUScarbonSource	gluconateVSglucose
1000	1000	ECB_01015	55.2252918510887	-0.339239935981578	0.759221428235931	-0.446826081779343	0.655000638035508	0.8971700400845	ycdM	-1	mrna	Exp	carbonSource	gluconate	glucose	resDf_mrna_trT_set00_StcAllEx_SYAN_baseMgAllMg_baseNaAllNa_Exp_noMatchFilter_p1Sf_noNorm__batchNumberPLUScarbonSource__gluconateVSglucose.csv	mrna	SYAN	baseMgAllMg	baseNaAllNa	Exp	batchNumberPLUScarbonSource	gluconateVSglucose
[truncated: 200,408 more rows]
