# Supplementary material for: The E. coli molecular phenotype under different growth conditions
Source: Sci Rep. 2017 Apr 18;7:45303. doi: 10.1038/srep45303 (PMC5394689; doi:10.1038/srep45303)
Supplement: Supplementary Dataset 9 [file srep45303-s10.csv]

	genes	fullFileName	thresholds_for_input_genes	dataType	carbonSource	Mg	Na	growthPhase	investigatedEffect	testVSbase
1	idnO	genes_P0.05Fold2_mrna_trT_set00_StcAllEx_SYAN_baseMgAllMg_baseNaAllNa_Exp_noMatchFilter_p1Sf_noNorm__batchNumberPLUScarbonSource__gluconateVSglucose.csv	P0.05Fold2	mrna	SYAN	baseMgAllMg	baseNaAllNa	Exp	batchNumberPLUScarbonSource	gluconateVSglucose
2	idnD	genes_P0.05Fold2_mrna_trT_set00_StcAllEx_SYAN_baseMgAllMg_baseNaAllNa_Exp_noMatchFilter_p1Sf_noNorm__batchNumberPLUScarbonSource__gluconateVSglucose.csv	P0.05Fold2	mrna	SYAN	baseMgAllMg	baseNaAllNa	Exp	batchNumberPLUScarbonSource	gluconateVSglucose
3	idnT	genes_P0.05Fold2_mrna_trT_set00_StcAllEx_SYAN_baseMgAllMg_baseNaAllNa_Exp_noMatchFilter_p1Sf_noNorm__batchNumberPLUScarbonSource__gluconateVSglucose.csv	P0.05Fold2	mrna	SYAN	baseMgAllMg	baseNaAllNa	Exp	batchNumberPLUScarbonSource	gluconateVSglucose
4	idnK	genes_P0.05Fold2_mrna_trT_set00_StcAllEx_SYAN_baseMgAllMg_baseNaAllNa_Exp_noMatchFilter_p1Sf_noNorm__batchNumberPLUScarbonSource__gluconateVSglucose.csv	P0.05Fold2	mrna	SYAN	baseMgAllMg	baseNaAllNa	Exp	batchNumberPLUScarbonSource	gluconateVSglucose
5	idnR	genes_P0.05Fold2_mrna_trT_set00_StcAllEx_SYAN_baseMgAllMg_baseNaAllNa_Exp_noMatchFilter_p1Sf_noNorm__batchNumberPLUScarbonSource__gluconateVSglucose.csv	P0.05Fold2	mrna	SYAN	baseMgAllMg	baseNaAllNa	Exp	batchNumberPLUScarbonSource	gluconateVSglucose
6	gntT	genes_P0.05Fold2_mrna_trT_set00_StcAllEx_SYAN_baseMgAllMg_baseNaAllNa_Exp_noMatchFilter_p1Sf_noNorm__batchNumberPLUScarbonSource__gluconateVSglucose.csv	P0.05Fold2	mrna	SYAN	baseMgAllMg	baseNaAllNa	Exp	batchNumberPLUScarbonSource	gluconateVSglucose
7	gntU	genes_P0.05Fold2_mrna_trT_set00_StcAllEx_SYAN_baseMgAllMg_baseNaAllNa_Exp_noMatchFilter_p1Sf_noNorm__batchNumberPLUScarbonSource__gluconateVSglucose.csv	P0.05Fold2	mrna	SYAN	baseMgAllMg	baseNaAllNa	Exp	batchNumberPLUScarbonSource	gluconateVSglucose
8	edd	genes_P0.05Fold2_mrna_trT_set00_StcAllEx_SYAN_baseMgAllMg_baseNaAllNa_Exp_noMatchFilter_p1Sf_noNorm__batchNumberPLUScarbonSource__gluconateVSglucose.csv	P0.05Fold2	mrna	SYAN	baseMgAllMg	baseNaAllNa	Exp	batchNumberPLUScarbonSource	gluconateVSglucose
9	cspG	genes_P0.05Fold2_mrna_trT_set00_StcAllEx_SYAN_baseMgAllMg_baseNaAllNa_Exp_noMatchFilter_p1Sf_noNorm__batchNumberPLUScarbonSource__gluconateVSglucose.csv	P0.05Fold2	mrna	SYAN	baseMgAllMg	baseNaAllNa	Exp	batchNumberPLUScarbonSource	gluconateVSglucose
10	gntK	genes_P0.05Fold2_mrna_trT_set00_StcAllEx_SYAN_baseMgAllMg_baseNaAllNa_Exp_noMatchFilter_p1Sf_noNorm__batchNumberPLUScarbonSource__gluconateVSglucose.csv	P0.05Fold2	mrna	SYAN	baseMgAllMg	baseNaAllNa	Exp	batchNumberPLUScarbonSource	gluconateVSglucose
11	glpK	genes_P0.05Fold2_mrna_trT_set00_StcAllEx_SYAN_baseMgAllMg_baseNaAllNa_Exp_noMatchFilter_p1Sf_noNorm__batchNumberPLUScarbonSource__gluconateVSglucose.csv	P0.05Fold2	mrna	SYAN	baseMgAllMg	baseNaAllNa	Exp	batchNumberPLUScarbonSource	gluconateVSglucose
12	yjgR	genes_P0.05Fold2_mrna_trT_set00_StcAllEx_SYAN_baseMgAllMg_baseNaAllNa_Exp_noMatchFilter_p1Sf_noNorm__batchNumberPLUScarbonSource__gluconateVSglucose.csv	P0.05Fold2	mrna	SYAN	baseMgAllMg	baseNaAllNa	Exp	batchNumberPLUScarbonSource	gluconateVSglucose
13	eda	genes_P0.05Fold2_mrna_trT_set00_StcAllEx_SYAN_baseMgAllMg_baseNaAllNa_Exp_noMatchFilter_p1Sf_noNorm__batchNumberPLUScarbonSource__gluconateVSglucose.csv	P0.05Fold2	mrna	SYAN	baseMgAllMg	baseNaAllNa	Exp	batchNumberPLUScarbonSource	gluconateVSglucose
14	ECB_02650	genes_P0.05Fold2_mrna_trT_set00_StcAllEx_SYAN_baseMgAllMg_baseNaAllNa_Exp_noMatchFilter_p1Sf_noNorm__batchNumberPLUScarbonSource__gluconateVSglucose.csv	P0.05Fold2	mrna	SYAN	baseMgAllMg	baseNaAllNa	Exp	batchNumberPLUScarbonSource	gluconateVSglucose
15	sfa	genes_P0.05Fold2_mrna_trT_set00_StcAllEx_SYAN_baseMgAllMg_baseNaAllNa_Exp_noMatchFilter_p1Sf_noNorm__batchNumberPLUScarbonSource__gluconateVSglucose.csv	P0.05Fold2	mrna	SYAN	baseMgAllMg	baseNaAllNa	Exp	batchNumberPLUScarbonSource	gluconateVSglucose
16	glpQ	genes_P0.05Fold2_mrna_trT_set00_StcAllEx_SYAN_baseMgAllMg_baseNaAllNa_Exp_noMatchFilter_p1Sf_noNorm__batchNumberPLUScarbonSource__gluconateVSglucose.csv	P0.05Fold2	mrna	SYAN	baseMgAllMg	baseNaAllNa	Exp	batchNumberPLUScarbonSource	gluconateVSglucose
17	yjjZ	genes_P0.05Fold2_mrna_trT_set00_StcAllEx_SYAN_baseMgAllMg_baseNaAllNa_Exp_noMatchFilter_p1Sf_noNorm__batchNumberPLUScarbonSource__gluconateVSglucose.csv	P0.05Fold2	mrna	SYAN	baseMgAllMg	baseNaAllNa	Exp	batchNumberPLUScarbonSource	gluconateVSglucose
18	flhC	genes_P0.05Fold2_mrna_trT_set00_StcAllEx_SYAN_baseMgAllMg_baseNaAllNa_Exp_noMatchFilter_p1Sf_noNorm__batchNumberPLUScarbonSource__gluconateVSglucose.csv	P0.05Fold2	mrna	SYAN	baseMgAllMg	baseNaAllNa	Exp	batchNumberPLUScarbonSource	gluconateVSglucose
19	alr	genes_P0.05Fold2_mrna_trT_set00_StcAllEx_SYAN_baseMgAllMg_baseNaAllNa_Exp_noMatchFilter_p1Sf_noNorm__batchNumberPLUScarbonSource__gluconateVSglucose.csv	P0.05Fold2	mrna	SYAN	baseMgAllMg	baseNaAllNa	Exp	batchNumberPLUScarbonSource	gluconateVSglucose
20	ECB_02649	genes_P0.05Fold2_mrna_trT_set00_StcAllEx_SYAN_baseMgAllMg_baseNaAllNa_Exp_noMatchFilter_p1Sf_noNorm__batchNumberPLUScarbonSource__gluconateVSglucose.csv	P0.05Fold2	mrna	SYAN	baseMgAllMg	baseNaAllNa	Exp	batchNumberPLUScarbonSource	gluconateVSglucose
21	glpF	genes_P0.05Fold2_mrna_trT_set00_StcAllEx_SYAN_baseMgAllMg_baseNaAllNa_Exp_noMatchFilter_p1Sf_noNorm__batchNumberPLUScarbonSource__gluconateVSglucose.csv	P0.05Fold2	mrna	SYAN	baseMgAllMg	baseNaAllNa	Exp	batchNumberPLUScarbonSource	gluconateVSglucose
22	glpC	genes_P0.05Fold2_mrna_trT_set00_StcAllEx_SYAN_baseMgAllMg_baseNaAllNa_Exp_noMatchFilter_p1Sf_noNorm__batchNumberPLUScarbonSource__gluconateVSglucose.csv	P0.05Fold2	mrna	SYAN	baseMgAllMg	baseNaAllNa	Exp	batchNumberPLUScarbonSource	gluconateVSglucose
23	glpB	genes_P0.05Fold2_mrna_trT_set00_StcAllEx_SYAN_baseMgAllMg_baseNaAllNa_Exp_noMatchFilter_p1Sf_noNorm__batchNumberPLUScarbonSource__gluconateVSglucose.csv	P0.05Fold2	mrna	SYAN	baseMgAllMg	baseNaAllNa	Exp	batchNumberPLUScarbonSource	gluconateVSglucose
24	yddH	genes_P0.05Fold2_mrna_trT_set00_StcAllEx_SYAN_baseMgAllMg_baseNaAllNa_Exp_noMatchFilter_p1Sf_noNorm__batchNumberPLUScarbonSource__gluconateVSglucose.csv	P0.05Fold2	mrna	SYAN	baseMgAllMg	baseNaAllNa	Exp	batchNumberPLUScarbonSource	gluconateVSglucose
25	yfbQ	genes_P0.05Fold2_mrna_trT_set00_StcAllEx_SYAN_baseMgAllMg_baseNaAllNa_Exp_noMatchFilter_p1Sf_noNorm__batchNumberPLUScarbonSource__gluconateVSglucose.csv	P0.05Fold2	mrna	SYAN	baseMgAllMg	baseNaAllNa	Exp	batchNumberPLUScarbonSource	gluconateVSglucose
26	cspA	genes_P0.05Fold2_mrna_trT_set00_StcAllEx_SYAN_baseMgAllMg_baseNaAllNa_Exp_noMatchFilter_p1Sf_noNorm__batchNumberPLUScarbonSource__gluconateVSglucose.csv	P0.05Fold2	mrna	SYAN	baseMgAllMg	baseNaAllNa	Exp	batchNumberPLUScarbonSource	gluconateVSglucose
27	glpT	genes_P0.05Fold2_mrna_trT_set00_StcAllEx_SYAN_baseMgAllMg_baseNaAllNa_Exp_noMatchFilter_p1Sf_noNorm__batchNumberPLUScarbonSource__gluconateVSglucose.csv	P0.05Fold2	mrna	SYAN	baseMgAllMg	baseNaAllNa	Exp	batchNumberPLUScarbonSource	gluconateVSglucose
28	codA	genes_P0.05Fold2_mrna_trT_set00_StcAllEx_SYAN_baseMgAllMg_baseNaAllNa_Exp_noMatchFilter_p1Sf_noNorm__batchNumberPLUScarbonSource__gluconateVSglucose.csv	P0.05Fold2	mrna	SYAN	baseMgAllMg	baseNaAllNa	Exp	batchNumberPLUScarbonSource	gluconateVSglucose
29	ydiI	genes_P0.05Fold2_mrna_trT_set00_StcAllEx_SYAN_baseMgAllMg_baseNaAllNa_Exp_noMatchFilter_p1Sf_noNorm__batchNumberPLUScarbonSource__gluconateVSglucose.csv	P0.05Fold2	mrna	SYAN	baseMgAllMg	baseNaAllNa	Exp	batchNumberPLUScarbonSource	gluconateVSglucose
30	flhD	genes_P0.05Fold2_mrna_trT_set00_StcAllEx_SYAN_baseMgAllMg_baseNaAllNa_Exp_noMatchFilter_p1Sf_noNorm__batchNumberPLUScarbonSource__gluconateVSglucose.csv	P0.05Fold2	mrna	SYAN	baseMgAllMg	baseNaAllNa	Exp	batchNumberPLUScarbonSource	gluconateVSglucose
31	yiaD	genes_P0.05Fold2_mrna_trT_set00_StcAllEx_SYAN_baseMgAllMg_baseNaAllNa_Exp_noMatchFilter_p1Sf_noNorm__batchNumberPLUScarbonSource__gluconateVSglucose.csv	P0.05Fold2	mrna	SYAN	baseMgAllMg	baseNaAllNa	Exp	batchNumberPLUScarbonSource	gluconateVSglucose
32	metQ	genes_P0.05Fold2_mrna_trT_set00_StcAllEx_SYAN_baseMgAllMg_baseNaAllNa_Exp_noMatchFilter_p1Sf_noNorm__batchNumberPLUScarbonSource__gluconateVSglucose.csv	P0.05Fold2	mrna	SYAN	baseMgAllMg	baseNaAllNa	Exp	batchNumberPLUScarbonSource	gluconateVSglucose
33	mcrB	genes_P0.05Fold2_mrna_trT_set00_StcAllEx_SYAN_baseMgAllMg_baseNaAllNa_Exp_noMatchFilter_p1Sf_noNorm__batchNumberPLUScarbonSource__gluconateVSglucose.csv	P0.05Fold2	mrna	SYAN	baseMgAllMg	baseNaAllNa	Exp	batchNumberPLUScarbonSource	gluconateVSglucose
34	ybgF	genes_P0.05Fold2_mrna_trT_set00_StcAllEx_SYAN_baseMgAllMg_baseNaAllNa_Exp_noMatchFilter_p1Sf_noNorm__batchNumberPLUScarbonSource__gluconateVSglucose.csv	P0.05Fold2	mrna	SYAN	baseMgAllMg	baseNaAllNa	Exp	batchNumberPLUScarbonSource	gluconateVSglucose
35	fdx	genes_P0.05Fold2_mrna_trT_set00_StcAllEx_SYAN_baseMgAllMg_baseNaAllNa_Exp_noMatchFilter_p1Sf_noNorm__batchNumberPLUScarbonSource__gluconateVSglucose.csv	P0.05Fold2	mrna	SYAN	baseMgAllMg	baseNaAllNa	Exp	batchNumberPLUScarbonSource	gluconateVSglucose
36	garR	genes_P0.05Fold2_mrna_trT_set00_StcAllEx_SYAN_baseMgAllMg_baseNaAllNa_Exp_noMatchFilter_p1Sf_noNorm__batchNumberPLUScarbonSource__gluconateVSglucose.csv	P0.05Fold2	mrna	SYAN	baseMgAllMg	baseNaAllNa	Exp	batchNumberPLUScarbonSource	gluconateVSglucose
37	metI	genes_P0.05Fold2_mrna_trT_set00_StcAllEx_SYAN_baseMgAllMg_baseNaAllNa_Exp_noMatchFilter_p1Sf_noNorm__batchNumberPLUScarbonSource__gluconateVSglucose.csv	P0.05Fold2	mrna	SYAN	baseMgAllMg	baseNaAllNa	Exp	batchNumberPLUScarbonSource	gluconateVSglucose
38	yliH	genes_P0.05Fold2_mrna_trT_set00_StcAllEx_SYAN_baseMgAllMg_baseNaAllNa_Exp_noMatchFilter_p1Sf_noNorm__batchNumberPLUScarbonSource__gluconateVSglucose.csv	P0.05Fold2	mrna	SYAN	baseMgAllMg	baseNaAllNa	Exp	batchNumberPLUScarbonSource	gluconateVSglucose
39	malZ	genes_P0.05Fold2_mrna_trT_set00_StcAllEx_SYAN_baseMgAllMg_baseNaAllNa_Exp_noMatchFilter_p1Sf_noNorm__batchNumberPLUScarbonSource__gluconateVSglucose.csv	P0.05Fold2	mrna	SYAN	baseMgAllMg	baseNaAllNa	Exp	batchNumberPLUScarbonSource	gluconateVSglucose
40	ECB_03516	genes_P0.05Fold2_mrna_trT_set00_StcAllEx_SYAN_baseMgAllMg_baseNaAllNa_Exp_noMatchFilter_p1Sf_noNorm__batchNumberPLUScarbonSource__gluconateVSglucose.csv	P0.05Fold2	mrna	SYAN	baseMgAllMg	baseNaAllNa	Exp	batchNumberPLUScarbonSource	gluconateVSglucose
41	ykgM	genes_P0.05Fold2_mrna_trT_set00_StcAllEx_SYAN_baseMgAllMg_baseNaAllNa_Exp_noMatchFilter_p1Sf_noNorm__batchNumberPLUScarbonSource__gluconateVSglucose.csv	P0.05Fold2	mrna	SYAN	baseMgAllMg	baseNaAllNa	Exp	batchNumberPLUScarbonSource	gluconateVSglucose
42	yfiD	genes_P0.05Fold2_mrna_trT_set00_StcAllEx_SYAN_baseMgAllMg_baseNaAllNa_Exp_noMatchFilter_p1Sf_noNorm__batchNumberPLUScarbonSource__gluconateVSglucose.csv	P0.05Fold2	mrna	SYAN	baseMgAllMg	baseNaAllNa	Exp	batchNumberPLUScarbonSource	gluconateVSglucose
43	ygiA	genes_P0.05Fold2_mrna_trT_set00_StcAllEx_SYAN_baseMgAllMg_baseNaAllNa_Exp_noMatchFilter_p1Sf_noNorm__batchNumberPLUScarbonSource__gluconateVSglucose.csv	P0.05Fold2	mrna	SYAN	baseMgAllMg	baseNaAllNa	Exp	batchNumberPLUScarbonSource	gluconateVSglucose
44	kdgK	genes_P0.05Fold2_mrna_trT_set00_StcAllEx_SYAN_baseMgAllMg_baseNaAllNa_Exp_noMatchFilter_p1Sf_noNorm__batchNumberPLUScarbonSource__gluconateVSglucose.csv	P0.05Fold2	mrna	SYAN	baseMgAllMg	baseNaAllNa	Exp	batchNumberPLUScarbonSource	gluconateVSglucose
45	zraP	genes_P0.05Fold2_mrna_trT_set00_StcAllEx_SYAN_baseMgAllMg_baseNaAllNa_Exp_noMatchFilter_p1Sf_noNorm__batchNumberPLUScarbonSource__gluconateVSglucose.csv	P0.05Fold2	mrna	SYAN	baseMgAllMg	baseNaAllNa	Exp	batchNumberPLUScarbonSource	gluconateVSglucose
46	glpK	genes_P0.05Fold2_mrna_trT_set00_StcAllEx_SYAN_baseMgAllMg_baseNaAllNa_Exp_noMatchFilter_p1Sf_noNorm__batchNumberPLUScarbonSource__glycerolVSglucose.csv	P0.05Fold2	mrna	SYAN	baseMgAllMg	baseNaAllNa	Exp	batchNumberPLUScarbonSource	glycerolVSglucose
47	ptsG	genes_P0.05Fold2_mrna_trT_set00_StcAllEx_SYAN_baseMgAllMg_baseNaAllNa_Exp_noMatchFilter_p1Sf_noNorm__batchNumberPLUScarbonSource__glycerolVSglucose.csv	P0.05Fold2	mrna	SYAN	baseMgAllMg	baseNaAllNa	Exp	batchNumberPLUScarbonSource	glycerolVSglucose
48	pspC	genes_P0.05Fold2_mrna_trT_set00_StcAllEx_SYAN_baseMgAllMg_baseNaAllNa_Exp_noMatchFilter_p1Sf_noNorm__batchNumberPLUScarbonSource__glycerolVSglucose.csv	P0.05Fold2	mrna	SYAN	baseMgAllMg	baseNaAllNa	Exp	batchNumberPLUScarbonSource	glycerolVSglucose
49	pspD	genes_P0.05Fold2_mrna_trT_set00_StcAllEx_SYAN_baseMgAllMg_baseNaAllNa_Exp_noMatchFilter_p1Sf_noNorm__batchNumberPLUScarbonSource__glycerolVSglucose.csv	P0.05Fold2	mrna	SYAN	baseMgAllMg	baseNaAllNa	Exp	batchNumberPLUScarbonSource	glycerolVSglucose
50	pspA	genes_P0.05Fold2_mrna_trT_set00_StcAllEx_SYAN_baseMgAllMg_baseNaAllNa_Exp_noMatchFilter_p1Sf_noNorm__batchNumberPLUScarbonSource__glycerolVSglucose.csv	P0.05Fold2	mrna	SYAN	baseMgAllMg	baseNaAllNa	Exp	batchNumberPLUScarbonSource	glycerolVSglucose
51	pspB	genes_P0.05Fold2_mrna_trT_set00_StcAllEx_SYAN_baseMgAllMg_baseNaAllNa_Exp_noMatchFilter_p1Sf_noNorm__batchNumberPLUScarbonSource__glycerolVSglucose.csv	P0.05Fold2	mrna	SYAN	baseMgAllMg	baseNaAllNa	Exp	batchNumberPLUScarbonSource	glycerolVSglucose
52	miaA	genes_P0.05Fold2_mrna_trT_set00_StcAllEx_SYAN_baseMgAllMg_baseNaAllNa_Exp_noMatchFilter_p1Sf_noNorm__batchNumberPLUScarbonSource__glycerolVSglucose.csv	P0.05Fold2	mrna	SYAN	baseMgAllMg	baseNaAllNa	Exp	batchNumberPLUScarbonSource	glycerolVSglucose
53	glpQ	genes_P0.05Fold2_mrna_trT_set00_StcAllEx_SYAN_baseMgAllMg_baseNaAllNa_Exp_noMatchFilter_p1Sf_noNorm__batchNumberPLUScarbonSource__glycerolVSglucose.csv	P0.05Fold2	mrna	SYAN	baseMgAllMg	baseNaAllNa	Exp	batchNumberPLUScarbonSource	glycerolVSglucose
54	yjiN	genes_P0.05Fold2_mrna_trT_set00_StcAllEx_SYAN_baseMgAllMg_baseNaAllNa_Exp_noMatchFilter_p1Sf_noNorm__batchNumberPLUScarbonSource__glycerolVSglucose.csv	P0.05Fold2	mrna	SYAN	baseMgAllMg	baseNaAllNa	Exp	batchNumberPLUScarbonSource	glycerolVSglucose
55	glpX	genes_P0.05Fold2_mrna_trT_set00_StcAllEx_SYAN_baseMgAllMg_baseNaAllNa_Exp_noMatchFilter_p1Sf_noNorm__batchNumberPLUScarbonSource__glycerolVSglucose.csv	P0.05Fold2	mrna	SYAN	baseMgAllMg	baseNaAllNa	Exp	batchNumberPLUScarbonSource	glycerolVSglucose
56	yghJ	genes_P0.05Fold2_mrna_trT_set00_StcAllEx_SYAN_baseMgAllMg_baseNaAllNa_Exp_noMatchFilter_p1Sf_noNorm__batchNumberPLUScarbonSource__glycerolVSglucose.csv	P0.05Fold2	mrna	SYAN	baseMgAllMg	baseNaAllNa	Exp	batchNumberPLUScarbonSource	glycerolVSglucose
57	yjbO	genes_P0.05Fold2_mrna_trT_set00_StcAllEx_SYAN_baseMgAllMg_baseNaAllNa_Exp_noMatchFilter_p1Sf_noNorm__batchNumberPLUScarbonSource__glycerolVSglucose.csv	P0.05Fold2	mrna	SYAN	baseMgAllMg	baseNaAllNa	Exp	batchNumberPLUScarbonSource	glycerolVSglucose
58	glpT	genes_P0.05Fold2_mrna_trT_set00_StcAllEx_SYAN_baseMgAllMg_baseNaAllNa_Exp_noMatchFilter_p1Sf_noNorm__batchNumberPLUScarbonSource__glycerolVSglucose.csv	P0.05Fold2	mrna	SYAN	baseMgAllMg	baseNaAllNa	Exp	batchNumberPLUScarbonSource	glycerolVSglucose
59	asr	genes_P0.05Fold2_mrna_trT_set00_StcAllEx_SYAN_baseMgAllMg_baseNaAllNa_Exp_noMatchFilter_p1Sf_noNorm__batchNumberPLUScarbonSource__glycerolVSglucose.csv	P0.05Fold2	mrna	SYAN	baseMgAllMg	baseNaAllNa	Exp	batchNumberPLUScarbonSource	glycerolVSglucose
60	mqo	genes_P0.05Fold2_mrna_trT_set00_StcAllEx_SYAN_baseMgAllMg_baseNaAllNa_Exp_noMatchFilter_p1Sf_noNorm__batchNumberPLUScarbonSource__glycerolVSglucose.csv	P0.05Fold2	mrna	SYAN	baseMgAllMg	baseNaAllNa	Exp	batchNumberPLUScarbonSource	glycerolVSglucose
61	treB	genes_P0.05Fold2_mrna_trT_set00_StcAllEx_SYAN_baseMgAllMg_baseNaAllNa_Exp_noMatchFilter_p1Sf_noNorm__batchNumberPLUScarbonSource__glycerolVSglucose.csv	P0.05Fold2	mrna	SYAN	baseMgAllMg	baseNaAllNa	Exp	batchNumberPLUScarbonSource	glycerolVSglucose
62	cirA	genes_P0.05Fold2_mrna_trT_set00_StcAllEx_SYAN_baseMgAllMg_baseNaAllNa_Exp_noMatchFilter_p1Sf_noNorm__batchNumberPLUScarbonSource__glycerolVSglucose.csv	P0.05Fold2	mrna	SYAN	baseMgAllMg	baseNaAllNa	Exp	batchNumberPLUScarbonSource	glycerolVSglucose
63	zwf	genes_P0.05Fold2_mrna_trT_set00_StcAllEx_SYAN_baseMgAllMg_baseNaAllNa_Exp_noMatchFilter_p1Sf_noNorm__batchNumberPLUScarbonSource__glycerolVSglucose.csv	P0.05Fold2	mrna	SYAN	baseMgAllMg	baseNaAllNa	Exp	batchNumberPLUScarbonSource	glycerolVSglucose
64	glpC	genes_P0.05Fold2_mrna_trT_set00_StcAllEx_SYAN_baseMgAllMg_baseNaAllNa_Exp_noMatchFilter_p1Sf_noNorm__batchNumberPLUScarbonSource__glycerolVSglucose.csv	P0.05Fold2	mrna	SYAN	baseMgAllMg	baseNaAllNa	Exp	batchNumberPLUScarbonSource	glycerolVSglucose
65	dapE	genes_P0.05Fold2_mrna_trT_set00_StcAllEx_SYAN_baseMgAllMg_baseNaAllNa_Exp_noMatchFilter_p1Sf_noNorm__batchNumberPLUScarbonSource__glycerolVSglucose.csv	P0.05Fold2	mrna	SYAN	baseMgAllMg	baseNaAllNa	Exp	batchNumberPLUScarbonSource	glycerolVSglucose
66	ECB_00834	genes_P0.05Fold2_mrna_trT_set00_StcAllEx_SYAN_baseMgAllMg_baseNaAllNa_Exp_noMatchFilter_p1Sf_noNorm__batchNumberPLUScarbonSource__glycerolVSglucose.csv	P0.05Fold2	mrna	SYAN	baseMgAllMg	baseNaAllNa	Exp	batchNumberPLUScarbonSource	glycerolVSglucose
67	secE	genes_P0.05Fold2_mrna_trT_set00_StcAllEx_SYAN_baseMgAllMg_baseNaAllNa_Exp_noMatchFilter_p1Sf_noNorm__batchNumberPLUScarbonSource__glycerolVSglucose.csv	P0.05Fold2	mrna	SYAN	baseMgAllMg	baseNaAllNa	Exp	batchNumberPLUScarbonSource	glycerolVSglucose
68	cdd	genes_P0.05Fold2_mrna_trT_set00_StcAllEx_SYAN_baseMgAllMg_baseNaAllNa_Exp_noMatchFilter_p1Sf_noNorm__batchNumberPLUScarbonSource__glycerolVSglucose.csv	P0.05Fold2	mrna	SYAN	baseMgAllMg	baseNaAllNa	Exp	batchNumberPLUScarbonSource	glycerolVSglucose
69	yhbZ	genes_P0.05Fold2_mrna_trT_set00_StcAllEx_SYAN_baseMgAllMg_baseNaAllNa_Exp_noMatchFilter_p1Sf_noNorm__batchNumberPLUScarbonSource__glycerolVSglucose.csv	P0.05Fold2	mrna	SYAN	baseMgAllMg	baseNaAllNa	Exp	batchNumberPLUScarbonSource	glycerolVSglucose
70	ECB_00843	genes_P0.05Fold2_mrna_trT_set00_StcAllEx_SYAN_baseMgAllMg_baseNaAllNa_Exp_noMatchFilter_p1Sf_noNorm__batchNumberPLUScarbonSource__glycerolVSglucose.csv	P0.05Fold2	mrna	SYAN	baseMgAllMg	baseNaAllNa	Exp	batchNumberPLUScarbonSource	glycerolVSglucose
71	glpB	genes_P0.05Fold2_mrna_trT_set00_StcAllEx_SYAN_baseMgAllMg_baseNaAllNa_Exp_noMatchFilter_p1Sf_noNorm__batchNumberPLUScarbonSource__glycerolVSglucose.csv	P0.05Fold2	mrna	SYAN	baseMgAllMg	baseNaAllNa	Exp	batchNumberPLUScarbonSource	glycerolVSglucose
72	yebK	genes_P0.05Fold2_mrna_trT_set00_StcAllEx_SYAN_baseMgAllMg_baseNaAllNa_Exp_noMatchFilter_p1Sf_noNorm__batchNumberPLUScarbonSource__glycerolVSglucose.csv	P0.05Fold2	mrna	SYAN	baseMgAllMg	baseNaAllNa	Exp	batchNumberPLUScarbonSource	glycerolVSglucose
73	ompX	genes_P0.05Fold2_mrna_trT_set00_StcAllEx_SYAN_baseMgAllMg_baseNaAllNa_Exp_noMatchFilter_p1Sf_noNorm__batchNumberPLUScarbonSource__glycerolVSglucose.csv	P0.05Fold2	mrna	SYAN	baseMgAllMg	baseNaAllNa	Exp	batchNumberPLUScarbonSource	glycerolVSglucose
74	fabH	genes_P0.05Fold2_mrna_trT_set00_StcAllEx_SYAN_baseMgAllMg_baseNaAllNa_Exp_noMatchFilter_p1Sf_noNorm__batchNumberPLUScarbonSource__glycerolVSglucose.csv	P0.05Fold2	mrna	SYAN	baseMgAllMg	baseNaAllNa	Exp	batchNumberPLUScarbonSource	glycerolVSglucose
75	ykgM	genes_P0.05Fold2_mrna_trT_set00_StcAllEx_SYAN_baseMgAllMg_baseNaAllNa_Exp_noMatchFilter_p1Sf_noNorm__batchNumberPLUScarbonSource__glycerolVSglucose.csv	P0.05Fold2	mrna	SYAN	baseMgAllMg	baseNaAllNa	Exp	batchNumberPLUScarbonSource	glycerolVSglucose
76	yifK	genes_P0.05Fold2_mrna_trT_set00_StcAllEx_SYAN_baseMgAllMg_baseNaAllNa_Exp_noMatchFilter_p1Sf_noNorm__batchNumberPLUScarbonSource__glycerolVSglucose.csv	P0.05Fold2	mrna	SYAN	baseMgAllMg	baseNaAllNa	Exp	batchNumberPLUScarbonSource	glycerolVSglucose
77	uup	genes_P0.05Fold2_mrna_trT_set00_StcAllEx_SYAN_baseMgAllMg_baseNaAllNa_Exp_noMatchFilter_p1Sf_noNorm__batchNumberPLUScarbonSource__glycerolVSglucose.csv	P0.05Fold2	mrna	SYAN	baseMgAllMg	baseNaAllNa	Exp	batchNumberPLUScarbonSource	glycerolVSglucose
78	glpF	genes_P0.05Fold2_mrna_trT_set00_StcAllEx_SYAN_baseMgAllMg_baseNaAllNa_Exp_noMatchFilter_p1Sf_noNorm__batchNumberPLUScarbonSource__glycerolVSglucose.csv	P0.05Fold2	mrna	SYAN	baseMgAllMg	baseNaAllNa	Exp	batchNumberPLUScarbonSource	glycerolVSglucose
79	pyrH	genes_P0.05Fold2_mrna_trT_set00_StcAllEx_SYAN_baseMgAllMg_baseNaAllNa_Exp_noMatchFilter_p1Sf_noNorm__batchNumberPLUScarbonSource__glycerolVSglucose.csv	P0.05Fold2	mrna	SYAN	baseMgAllMg	baseNaAllNa	Exp	batchNumberPLUScarbonSource	glycerolVSglucose
80	argI	genes_P0.05Fold2_mrna_trT_set00_StcAllEx_SYAN_baseMgAllMg_baseNaAllNa_Exp_noMatchFilter_p1Sf_noNorm__batchNumberPLUScarbonSource__glycerolVSglucose.csv	P0.05Fold2	mrna	SYAN	baseMgAllMg	baseNaAllNa	Exp	batchNumberPLUScarbonSource	glycerolVSglucose
81	speE	genes_P0.05Fold2_mrna_trT_set00_StcAllEx_SYAN_baseMgAllMg_baseNaAllNa_Exp_noMatchFilter_p1Sf_noNorm__batchNumberPLUScarbonSource__glycerolVSglucose.csv	P0.05Fold2	mrna	SYAN	baseMgAllMg	baseNaAllNa	Exp	batchNumberPLUScarbonSource	glycerolVSglucose
82	tsx	genes_P0.05Fold2_mrna_trT_set00_StcAllEx_SYAN_baseMgAllMg_baseNaAllNa_Exp_noMatchFilter_p1Sf_noNorm__batchNumberPLUScarbonSource__glycerolVSglucose.csv	P0.05Fold2	mrna	SYAN	baseMgAllMg	baseNaAllNa	Exp	batchNumberPLUScarbonSource	glycerolVSglucose
83	galP	genes_P0.05Fold2_mrna_trT_set00_StcAllEx_SYAN_baseMgAllMg_baseNaAllNa_Exp_noMatchFilter_p1Sf_noNorm__batchNumberPLUScarbonSource__glycerolVSglucose.csv	P0.05Fold2	mrna	SYAN	baseMgAllMg	baseNaAllNa	Exp	batchNumberPLUScarbonSource	glycerolVSglucose
84	rplU	genes_P0.05Fold2_mrna_trT_set00_StcAllEx_SYAN_baseMgAllMg_baseNaAllNa_Exp_noMatchFilter_p1Sf_noNorm__batchNumberPLUScarbonSource__glycerolVSglucose.csv	P0.05Fold2	mrna	SYAN	baseMgAllMg	baseNaAllNa	Exp	batchNumberPLUScarbonSource	glycerolVSglucose
85	rplY	genes_P0.05Fold2_mrna_trT_set00_StcAllEx_SYAN_baseMgAllMg_baseNaAllNa_Exp_noMatchFilter_p1Sf_noNorm__batchNumberPLUScarbonSource__glycerolVSglucose.csv	P0.05Fold2	mrna	SYAN	baseMgAllMg	baseNaAllNa	Exp	batchNumberPLUScarbonSource	glycerolVSglucose
86	ldrD	genes_P0.05Fold2_mrna_trT_set00_StcAllEx_SYAN_baseMgAllMg_baseNaAllNa_Exp_noMatchFilter_p1Sf_noNorm__batchNumberPLUScarbonSource__glycerolVSglucose.csv	P0.05Fold2	mrna	SYAN	baseMgAllMg	baseNaAllNa	Exp	batchNumberPLUScarbonSource	glycerolVSglucose
87	yciL	genes_P0.05Fold2_mrna_trT_set00_StcAllEx_SYAN_baseMgAllMg_baseNaAllNa_Exp_noMatchFilter_p1Sf_noNorm__batchNumberPLUScarbonSource__glycerolVSglucose.csv	P0.05Fold2	mrna	SYAN	baseMgAllMg	baseNaAllNa	Exp	batchNumberPLUScarbonSource	glycerolVSglucose
88	yjjZ	genes_P0.05Fold2_mrna_trT_set00_StcAllEx_SYAN_baseMgAllMg_baseNaAllNa_Exp_noMatchFilter_p1Sf_noNorm__batchNumberPLUScarbonSource__glycerolVSglucose.csv	P0.05Fold2	mrna	SYAN	baseMgAllMg	baseNaAllNa	Exp	batchNumberPLUScarbonSource	glycerolVSglucose
89	alr	genes_P0.05Fold2_mrna_trT_set00_StcAllEx_SYAN_baseMgAllMg_baseNaAllNa_Exp_noMatchFilter_p1Sf_noNorm__batchNumberPLUScarbonSource__glycerolVSglucose.csv	P0.05Fold2	mrna	SYAN	baseMgAllMg	baseNaAllNa	Exp	batchNumberPLUScarbonSource	glycerolVSglucose
90	yegD	genes_P0.05Fold2_mrna_trT_set00_StcAllEx_SYAN_baseMgAllMg_baseNaAllNa_Exp_noMatchFilter_p1Sf_noNorm__batchNumberPLUScarbonSource__glycerolVSglucose.csv	P0.05Fold2	mrna	SYAN	baseMgAllMg	baseNaAllNa	Exp	batchNumberPLUScarbonSource	glycerolVSglucose
91	yddJ	genes_P0.05Fold2_mrna_trT_set00_StcAllEx_SYAN_baseMgAllMg_baseNaAllNa_Exp_noMatchFilter_p1Sf_noNorm__batchNumberPLUScarbonSource__glycerolVSglucose.csv	P0.05Fold2	mrna	SYAN	baseMgAllMg	baseNaAllNa	Exp	batchNumberPLUScarbonSource	glycerolVSglucose
92	dnaJ	genes_P0.05Fold2_mrna_trT_set00_StcAllEx_SYAN_baseMgAllMg_baseNaAllNa_Exp_noMatchFilter_p1Sf_noNorm__batchNumberPLUScarbonSource__glycerolVSglucose.csv	P0.05Fold2	mrna	SYAN	baseMgAllMg	baseNaAllNa	Exp	batchNumberPLUScarbonSource	glycerolVSglucose
93	caiT	genes_P0.05Fold2_mrna_trT_set00_StcAllEx_SYAN_baseMgAllMg_baseNaAllNa_Exp_noMatchFilter_p1Sf_noNorm__batchNumberPLUScarbonSource__glycerolVSglucose.csv	P0.05Fold2	mrna	SYAN	baseMgAllMg	baseNaAllNa	Exp	batchNumberPLUScarbonSource	glycerolVSglucose
94	alaS	genes_P0.05Fold2_mrna_trT_set00_StcAllEx_SYAN_baseMgAllMg_baseNaAllNa_Exp_noMatchFilter_p1Sf_noNorm__batchNumberPLUScarbonSource__glycerolVSglucose.csv	P0.05Fold2	mrna	SYAN	baseMgAllMg	baseNaAllNa	Exp	batchNumberPLUScarbonSource	glycerolVSglucose
95	nusG	genes_P0.05Fold2_mrna_trT_set00_StcAllEx_SYAN_baseMgAllMg_baseNaAllNa_Exp_noMatchFilter_p1Sf_noNorm__batchNumberPLUScarbonSource__glycerolVSglucose.csv	P0.05Fold2	mrna	SYAN	baseMgAllMg	baseNaAllNa	Exp	batchNumberPLUScarbonSource	glycerolVSglucose
96	dnaB	genes_P0.05Fold2_mrna_trT_set00_StcAllEx_SYAN_baseMgAllMg_baseNaAllNa_Exp_noMatchFilter_p1Sf_noNorm__batchNumberPLUScarbonSource__glycerolVSglucose.csv	P0.05Fold2	mrna	SYAN	baseMgAllMg	baseNaAllNa	Exp	batchNumberPLUScarbonSource	glycerolVSglucose
97	yodA	genes_P0.05Fold2_mrna_trT_set00_StcAllEx_SYAN_baseMgAllMg_baseNaAllNa_Exp_noMatchFilter_p1Sf_noNorm__batchNumberPLUScarbonSource__glycerolVSglucose.csv	P0.05Fold2	mrna	SYAN	baseMgAllMg	baseNaAllNa	Exp	batchNumberPLUScarbonSource	glycerolVSglucose
98	deoC	genes_P0.05Fold2_mrna_trT_set00_StcAllEx_SYAN_baseMgAllMg_baseNaAllNa_Exp_noMatchFilter_p1Sf_noNorm__batchNumberPLUScarbonSource__glycerolVSglucose.csv	P0.05Fold2	mrna	SYAN	baseMgAllMg	baseNaAllNa	Exp	batchNumberPLUScarbonSource	glycerolVSglucose
99	era	genes_P0.05Fold2_mrna_trT_set00_StcAllEx_SYAN_baseMgAllMg_baseNaAllNa_Exp_noMatchFilter_p1Sf_noNorm__batchNumberPLUScarbonSource__glycerolVSglucose.csv	P0.05Fold2	mrna	SYAN	baseMgAllMg	baseNaAllNa	Exp	batchNumberPLUScarbonSource	glycerolVSglucose
100	ECB_02816	genes_P0.05Fold2_mrna_trT_set00_StcAllEx_SYAN_baseMgAllMg_baseNaAllNa_Exp_noMatchFilter_p1Sf_noNorm__batchNumberPLUScarbonSource__glycerolVSglucose.csv	P0.05Fold2	mrna	SYAN	baseMgAllMg	baseNaAllNa	Exp	batchNumberPLUScarbonSource	glycerolVSglucose
101	rplL	genes_P0.05Fold2_mrna_trT_set00_StcAllEx_SYAN_baseMgAllMg_baseNaAllNa_Exp_noMatchFilter_p1Sf_noNorm__batchNumberPLUScarbonSource__glycerolVSglucose.csv	P0.05Fold2	mrna	SYAN	baseMgAllMg	baseNaAllNa	Exp	batchNumberPLUScarbonSource	glycerolVSglucose
102	aroP	genes_P0.05Fold2_mrna_trT_set00_StcAllEx_SYAN_baseMgAllMg_baseNaAllNa_Exp_noMatchFilter_p1Sf_noNorm__batchNumberPLUScarbonSource__glycerolVSglucose.csv	P0.05Fold2	mrna	SYAN	baseMgAllMg	baseNaAllNa	Exp	batchNumberPLUScarbonSource	glycerolVSglucose
103	plsX	genes_P0.05Fold2_mrna_trT_set00_StcAllEx_SYAN_baseMgAllMg_baseNaAllNa_Exp_noMatchFilter_p1Sf_noNorm__batchNumberPLUScarbonSource__glycerolVSglucose.csv	P0.05Fold2	mrna	SYAN	baseMgAllMg	baseNaAllNa	Exp	batchNumberPLUScarbonSource	glycerolVSglucose
104	yebZ	genes_P0.05Fold2_mrna_trT_set00_StcAllEx_SYAN_baseMgAllMg_baseNaAllNa_Exp_noMatchFilter_p1Sf_noNorm__batchNumberPLUScarbonSource__glycerolVSglucose.csv	P0.05Fold2	mrna	SYAN	baseMgAllMg	baseNaAllNa	Exp	batchNumberPLUScarbonSource	glycerolVSglucose
105	lyxK	genes_P0.05Fold2_mrna_trT_set00_StcAllEx_SYAN_baseMgAllMg_baseNaAllNa_Exp_noMatchFilter_p1Sf_noNorm__batchNumberPLUScarbonSource__glycerolVSglucose.csv	P0.05Fold2	mrna	SYAN	baseMgAllMg	baseNaAllNa	Exp	batchNumberPLUScarbonSource	glycerolVSglucose
106	treC	genes_P0.05Fold2_mrna_trT_set00_StcAllEx_SYAN_baseMgAllMg_baseNaAllNa_Exp_noMatchFilter_p1Sf_noNorm__batchNumberPLUScarbonSource__glycerolVSglucose.csv	P0.05Fold2	mrna	SYAN	baseMgAllMg	baseNaAllNa	Exp	batchNumberPLUScarbonSource	glycerolVSglucose
107	yceD	genes_P0.05Fold2_mrna_trT_set00_StcAllEx_SYAN_baseMgAllMg_baseNaAllNa_Exp_noMatchFilter_p1Sf_noNorm__batchNumberPLUScarbonSource__glycerolVSglucose.csv	P0.05Fold2	mrna	SYAN	baseMgAllMg	baseNaAllNa	Exp	batchNumberPLUScarbonSource	glycerolVSglucose
108	ECB_00841	genes_P0.05Fold2_mrna_trT_set00_StcAllEx_SYAN_baseMgAllMg_baseNaAllNa_Exp_noMatchFilter_p1Sf_noNorm__batchNumberPLUScarbonSource__glycerolVSglucose.csv	P0.05Fold2	mrna	SYAN	baseMgAllMg	baseNaAllNa	Exp	batchNumberPLUScarbonSource	glycerolVSglucose
109	glmU	genes_P0.05Fold2_mrna_trT_set00_StcAllEx_SYAN_baseMgAllMg_baseNaAllNa_Exp_noMatchFilter_p1Sf_noNorm__batchNumberPLUScarbonSource__glycerolVSglucose.csv	P0.05Fold2	mrna	SYAN	baseMgAllMg	baseNaAllNa	Exp	batchNumberPLUScarbonSource	glycerolVSglucose
110	entE	genes_P0.05Fold2_mrna_trT_set00_StcAllEx_SYAN_baseMgAllMg_baseNaAllNa_Exp_noMatchFilter_p1Sf_noNorm__batchNumberPLUScarbonSource__glycerolVSglucose.csv	P0.05Fold2	mrna	SYAN	baseMgAllMg	baseNaAllNa	Exp	batchNumberPLUScarbonSource	glycerolVSglucose
111	selA	genes_P0.05Fold2_mrna_trT_set00_StcAllEx_SYAN_baseMgAllMg_baseNaAllNa_Exp_noMatchFilter_p1Sf_noNorm__batchNumberPLUScarbonSource__glycerolVSglucose.csv	P0.05Fold2	mrna	SYAN	baseMgAllMg	baseNaAllNa	Exp	batchNumberPLUScarbonSource	glycerolVSglucose
112	nadR	genes_P0.05Fold2_mrna_trT_set00_StcAllEx_SYAN_baseMgAllMg_baseNaAllNa_Exp_noMatchFilter_p1Sf_noNorm__batchNumberPLUScarbonSource__glycerolVSglucose.csv	P0.05Fold2	mrna	SYAN	baseMgAllMg	baseNaAllNa	Exp	batchNumberPLUScarbonSource	glycerolVSglucose
113	entA	genes_P0.05Fold2_mrna_trT_set00_StcAllEx_SYAN_baseMgAllMg_baseNaAllNa_Exp_noMatchFilter_p1Sf_noNorm__batchNumberPLUScarbonSource__glycerolVSglucose.csv	P0.05Fold2	mrna	SYAN	baseMgAllMg	baseNaAllNa	Exp	batchNumberPLUScarbonSource	glycerolVSglucose
114	rep	genes_P0.05Fold2_mrna_trT_set00_StcAllEx_SYAN_baseMgAllMg_baseNaAllNa_Exp_noMatchFilter_p1Sf_noNorm__batchNumberPLUScarbonSource__glycerolVSglucose.csv	P0.05Fold2	mrna	SYAN	baseMgAllMg	baseNaAllNa	Exp	batchNumberPLUScarbonSource	glycerolVSglucose
115	ECB_02826	genes_P0.05Fold2_mrna_trT_set00_StcAllEx_SYAN_baseMgAllMg_baseNaAllNa_Exp_noMatchFilter_p1Sf_noNorm__batchNumberPLUScarbonSource__glycerolVSglucose.csv	P0.05Fold2	mrna	SYAN	baseMgAllMg	baseNaAllNa	Exp	batchNumberPLUScarbonSource	glycerolVSglucose
116	gidA	genes_P0.05Fold2_mrna_trT_set00_StcAllEx_SYAN_baseMgAllMg_baseNaAllNa_Exp_noMatchFilter_p1Sf_noNorm__batchNumberPLUScarbonSource__glycerolVSglucose.csv	P0.05Fold2	mrna	SYAN	baseMgAllMg	baseNaAllNa	Exp	batchNumberPLUScarbonSource	glycerolVSglucose
117	ilvC	genes_P0.05Fold2_mrna_trT_set00_StcAllEx_SYAN_baseMgAllMg_baseNaAllNa_Exp_noMatchFilter_p1Sf_noNorm__batchNumberPLUScarbonSource__glycerolVSglucose.csv	P0.05Fold2	mrna	SYAN	baseMgAllMg	baseNaAllNa	Exp	batchNumberPLUScarbonSource	glycerolVSglucose
118	entB	genes_P0.05Fold2_mrna_trT_set00_StcAllEx_SYAN_baseMgAllMg_baseNaAllNa_Exp_noMatchFilter_p1Sf_noNorm__batchNumberPLUScarbonSource__glycerolVSglucose.csv	P0.05Fold2	mrna	SYAN	baseMgAllMg	baseNaAllNa	Exp	batchNumberPLUScarbonSource	glycerolVSglucose
119	chaA	genes_P0.05Fold2_mrna_trT_set00_StcAllEx_SYAN_baseMgAllMg_baseNaAllNa_Exp_noMatchFilter_p1Sf_noNorm__batchNumberPLUScarbonSource__glycerolVSglucose.csv	P0.05Fold2	mrna	SYAN	baseMgAllMg	baseNaAllNa	Exp	batchNumberPLUScarbonSource	glycerolVSglucose
120	rplJ	genes_P0.05Fold2_mrna_trT_set00_StcAllEx_SYAN_baseMgAllMg_baseNaAllNa_Exp_noMatchFilter_p1Sf_noNorm__batchNumberPLUScarbonSource__glycerolVSglucose.csv	P0.05Fold2	mrna	SYAN	baseMgAllMg	baseNaAllNa	Exp	batchNumberPLUScarbonSource	glycerolVSglucose
121	speD	genes_P0.05Fold2_mrna_trT_set00_StcAllEx_SYAN_baseMgAllMg_baseNaAllNa_Exp_noMatchFilter_p1Sf_noNorm__batchNumberPLUScarbonSource__glycerolVSglucose.csv	P0.05Fold2	mrna	SYAN	baseMgAllMg	baseNaAllNa	Exp	batchNumberPLUScarbonSource	glycerolVSglucose
122	yiaK	genes_P0.05Fold2_mrna_trT_set00_StcAllEx_SYAN_baseMgAllMg_baseNaAllNa_Exp_noMatchFilter_p1Sf_noNorm__batchNumberPLUScarbonSource__glycerolVSglucose.csv	P0.05Fold2	mrna	SYAN	baseMgAllMg	baseNaAllNa	Exp	batchNumberPLUScarbonSource	glycerolVSglucose
123	ispF	genes_P0.05Fold2_mrna_trT_set00_StcAllEx_SYAN_baseMgAllMg_baseNaAllNa_Exp_noMatchFilter_p1Sf_noNorm__batchNumberPLUScarbonSource__glycerolVSglucose.csv	P0.05Fold2	mrna	SYAN	baseMgAllMg	baseNaAllNa	Exp	batchNumberPLUScarbonSource	glycerolVSglucose
124	glpD	genes_P0.05Fold2_mrna_trT_set00_StcAllEx_SYAN_baseMgAllMg_baseNaAllNa_Exp_noMatchFilter_p1Sf_noNorm__batchNumberPLUScarbonSource__glycerolVSglucose.csv	P0.05Fold2	mrna	SYAN	baseMgAllMg	baseNaAllNa	Exp	batchNumberPLUScarbonSource	glycerolVSglucose
125	pabB	genes_P0.05Fold2_mrna_trT_set00_StcAllEx_SYAN_baseMgAllMg_baseNaAllNa_Exp_noMatchFilter_p1Sf_noNorm__batchNumberPLUScarbonSource__glycerolVSglucose.csv	P0.05Fold2	mrna	SYAN	baseMgAllMg	baseNaAllNa	Exp	batchNumberPLUScarbonSource	glycerolVSglucose
126	gudP	genes_P0.05Fold2_mrna_trT_set00_StcAllEx_SYAN_baseMgAllMg_baseNaAllNa_Exp_noMatchFilter_p1Sf_noNorm__batchNumberPLUScarbonSource__glycerolVSglucose.csv	P0.05Fold2	mrna	SYAN	baseMgAllMg	baseNaAllNa	Exp	batchNumberPLUScarbonSource	glycerolVSglucose
127	fis	genes_P0.05Fold2_mrna_trT_set00_StcAllEx_SYAN_baseMgAllMg_baseNaAllNa_Exp_noMatchFilter_p1Sf_noNorm__batchNumberPLUScarbonSource__glycerolVSglucose.csv	P0.05Fold2	mrna	SYAN	baseMgAllMg	baseNaAllNa	Exp	batchNumberPLUScarbonSource	glycerolVSglucose
128	ydjN	genes_P0.05Fold2_mrna_trT_set00_StcAllEx_SYAN_baseMgAllMg_baseNaAllNa_Exp_noMatchFilter_p1Sf_noNorm__batchNumberPLUScarbonSource__glycerolVSglucose.csv	P0.05Fold2	mrna	SYAN	baseMgAllMg	baseNaAllNa	Exp	batchNumberPLUScarbonSource	glycerolVSglucose
129	ECB_00838	genes_P0.05Fold2_mrna_trT_set00_StcAllEx_SYAN_baseMgAllMg_baseNaAllNa_Exp_noMatchFilter_p1Sf_noNorm__batchNumberPLUScarbonSource__glycerolVSglucose.csv	P0.05Fold2	mrna	SYAN	baseMgAllMg	baseNaAllNa	Exp	batchNumberPLUScarbonSource	glycerolVSglucose
130	malI	genes_P0.05Fold2_mrna_trT_set00_StcAllEx_SYAN_baseMgAllMg_baseNaAllNa_Exp_noMatchFilter_p1Sf_noNorm__batchNumberPLUScarbonSource__glycerolVSglucose.csv	P0.05Fold2	mrna	SYAN	baseMgAllMg	baseNaAllNa	Exp	batchNumberPLUScarbonSource	glycerolVSglucose
131	fepA	genes_P0.05Fold2_mrna_trT_set00_StcAllEx_SYAN_baseMgAllMg_baseNaAllNa_Exp_noMatchFilter_p1Sf_noNorm__batchNumberPLUScarbonSource__glycerolVSglucose.csv	P0.05Fold2	mrna	SYAN	baseMgAllMg	baseNaAllNa	Exp	batchNumberPLUScarbonSource	glycerolVSglucose
132	hslO	genes_P0.05Fold2_mrna_trT_set00_StcAllEx_SYAN_baseMgAllMg_baseNaAllNa_Exp_noMatchFilter_p1Sf_noNorm__batchNumberPLUScarbonSource__glycerolVSglucose.csv	P0.05Fold2	mrna	SYAN	baseMgAllMg	baseNaAllNa	Exp	batchNumberPLUScarbonSource	glycerolVSglucose
133	serB	genes_P0.05Fold2_mrna_trT_set00_StcAllEx_SYAN_baseMgAllMg_baseNaAllNa_Exp_noMatchFilter_p1Sf_noNorm__batchNumberPLUScarbonSource__glycerolVSglucose.csv	P0.05Fold2	mrna	SYAN	baseMgAllMg	baseNaAllNa	Exp	batchNumberPLUScarbonSource	glycerolVSglucose
134	ybdB	genes_P0.05Fold2_mrna_trT_set00_StcAllEx_SYAN_baseMgAllMg_baseNaAllNa_Exp_noMatchFilter_p1Sf_noNorm__batchNumberPLUScarbonSource__glycerolVSglucose.csv	P0.05Fold2	mrna	SYAN	baseMgAllMg	baseNaAllNa	Exp	batchNumberPLUScarbonSource	glycerolVSglucose
135	trmD	genes_P0.05Fold2_mrna_trT_set00_StcAllEx_SYAN_baseMgAllMg_baseNaAllNa_Exp_noMatchFilter_p1Sf_noNorm__batchNumberPLUScarbonSource__glycerolVSglucose.csv	P0.05Fold2	mrna	SYAN	baseMgAllMg	baseNaAllNa	Exp	batchNumberPLUScarbonSource	glycerolVSglucose
136	yhiN	genes_P0.05Fold2_mrna_trT_set00_StcAllEx_SYAN_baseMgAllMg_baseNaAllNa_Exp_noMatchFilter_p1Sf_noNorm__batchNumberPLUScarbonSource__glycerolVSglucose.csv	P0.05Fold2	mrna	SYAN	baseMgAllMg	baseNaAllNa	Exp	batchNumberPLUScarbonSource	glycerolVSglucose
137	rpsN	genes_P0.05Fold2_mrna_trT_set00_StcAllEx_SYAN_baseMgAllMg_baseNaAllNa_Exp_noMatchFilter_p1Sf_noNorm__batchNumberPLUScarbonSource__glycerolVSglucose.csv	P0.05Fold2	mrna	SYAN	baseMgAllMg	baseNaAllNa	Exp	batchNumberPLUScarbonSource	glycerolVSglucose
138	rpmB	genes_P0.05Fold2_mrna_trT_set00_StcAllEx_SYAN_baseMgAllMg_baseNaAllNa_Exp_noMatchFilter_p1Sf_noNorm__batchNumberPLUScarbonSource__glycerolVSglucose.csv	P0.05Fold2	mrna	SYAN	baseMgAllMg	baseNaAllNa	Exp	batchNumberPLUScarbonSource	glycerolVSglucose
139	rplN	genes_P0.05Fold2_mrna_trT_set00_StcAllEx_SYAN_baseMgAllMg_baseNaAllNa_Exp_noMatchFilter_p1Sf_noNorm__batchNumberPLUScarbonSource__glycerolVSglucose.csv	P0.05Fold2	mrna	SYAN	baseMgAllMg	baseNaAllNa	Exp	batchNumberPLUScarbonSource	glycerolVSglucose
140	serA	genes_P0.05Fold2_mrna_trT_set00_StcAllEx_SYAN_baseMgAllMg_baseNaAllNa_Exp_noMatchFilter_p1Sf_noNorm__batchNumberPLUScarbonSource__glycerolVSglucose.csv	P0.05Fold2	mrna	SYAN	baseMgAllMg	baseNaAllNa	Exp	batchNumberPLUScarbonSource	glycerolVSglucose
141	ldrD	genes_P0.05Fold2_mrna_trT_set00_StcAllEx_SYAN_baseMgAllMg_baseNaAllNa_Exp_noMatchFilter_p1Sf_noNorm__batchNumberPLUScarbonSource__glycerolVSglucose.csv	P0.05Fold2	mrna	SYAN	baseMgAllMg	baseNaAllNa	Exp	batchNumberPLUScarbonSource	glycerolVSglucose
142	gcvP	genes_P0.05Fold2_mrna_trT_set00_StcAllEx_SYAN_baseMgAllMg_baseNaAllNa_Exp_noMatchFilter_p1Sf_noNorm__batchNumberPLUScarbonSource__glycerolVSglucose.csv	P0.05Fold2	mrna	SYAN	baseMgAllMg	baseNaAllNa	Exp	batchNumberPLUScarbonSource	glycerolVSglucose
143	yhdG	genes_P0.05Fold2_mrna_trT_set00_StcAllEx_SYAN_baseMgAllMg_baseNaAllNa_Exp_noMatchFilter_p1Sf_noNorm__batchNumberPLUScarbonSource__glycerolVSglucose.csv	P0.05Fold2	mrna	SYAN	baseMgAllMg	baseNaAllNa	Exp	batchNumberPLUScarbonSource	glycerolVSglucose
144	mreD	genes_P0.05Fold2_mrna_trT_set00_StcAllEx_SYAN_baseMgAllMg_baseNaAllNa_Exp_noMatchFilter_p1Sf_noNorm__batchNumberPLUScarbonSource__glycerolVSglucose.csv	P0.05Fold2	mrna	SYAN	baseMgAllMg	baseNaAllNa	Exp	batchNumberPLUScarbonSource	glycerolVSglucose
145	pntA	genes_P0.05Fold2_mrna_trT_set00_StcAllEx_SYAN_baseMgAllMg_baseNaAllNa_Exp_noMatchFilter_p1Sf_noNorm__batchNumberPLUScarbonSource__glycerolVSglucose.csv	P0.05Fold2	mrna	SYAN	baseMgAllMg	baseNaAllNa	Exp	batchNumberPLUScarbonSource	glycerolVSglucose
146	rbsB	genes_P0.05Fold2_mrna_trT_set00_StcAllEx_SYAN_baseMgAllMg_baseNaAllNa_Exp_noMatchFilter_p1Sf_noNorm__batchNumberPLUScarbonSource__glycerolVSglucose.csv	P0.05Fold2	mrna	SYAN	baseMgAllMg	baseNaAllNa	Exp	batchNumberPLUScarbonSource	glycerolVSglucose
147	yrbE	genes_P0.05Fold2_mrna_trT_set00_StcAllEx_SYAN_baseMgAllMg_baseNaAllNa_Exp_noMatchFilter_p1Sf_noNorm__batchNumberPLUScarbonSource__glycerolVSglucose.csv	P0.05Fold2	mrna	SYAN	baseMgAllMg	baseNaAllNa	Exp	batchNumberPLUScarbonSource	glycerolVSglucose
148	sgbU	genes_P0.05Fold2_mrna_trT_set00_StcAllEx_SYAN_baseMgAllMg_baseNaAllNa_Exp_noMatchFilter_p1Sf_noNorm__batchNumberPLUScarbonSource__glycerolVSglucose.csv	P0.05Fold2	mrna	SYAN	baseMgAllMg	baseNaAllNa	Exp	batchNumberPLUScarbonSource	glycerolVSglucose
149	trmA	genes_P0.05Fold2_mrna_trT_set00_StcAllEx_SYAN_baseMgAllMg_baseNaAllNa_Exp_noMatchFilter_p1Sf_noNorm__batchNumberPLUScarbonSource__glycerolVSglucose.csv	P0.05Fold2	mrna	SYAN	baseMgAllMg	baseNaAllNa	Exp	batchNumberPLUScarbonSource	glycerolVSglucose
150	nirB	genes_P0.05Fold2_mrna_trT_set00_StcAllEx_SYAN_baseMgAllMg_baseNaAllNa_Exp_noMatchFilter_p1Sf_noNorm__batchNumberPLUScarbonSource__glycerolVSglucose.csv	P0.05Fold2	mrna	SYAN	baseMgAllMg	baseNaAllNa	Exp	batchNumberPLUScarbonSource	glycerolVSglucose
151	tyrS	genes_P0.05Fold2_mrna_trT_set00_StcAllEx_SYAN_baseMgAllMg_baseNaAllNa_Exp_noMatchFilter_p1Sf_noNorm__batchNumberPLUScarbonSource__glycerolVSglucose.csv	P0.05Fold2	mrna	SYAN	baseMgAllMg	baseNaAllNa	Exp	batchNumberPLUScarbonSource	glycerolVSglucose
152	ybfA	genes_P0.05Fold2_mrna_trT_set00_StcAllEx_SYAN_baseMgAllMg_baseNaAllNa_Exp_noMatchFilter_p1Sf_noNorm__batchNumberPLUScarbonSource__glycerolVSglucose.csv	P0.05Fold2	mrna	SYAN	baseMgAllMg	baseNaAllNa	Exp	batchNumberPLUScarbonSource	glycerolVSglucose
153	modF	genes_P0.05Fold2_mrna_trT_set00_StcAllEx_SYAN_baseMgAllMg_baseNaAllNa_Exp_noMatchFilter_p1Sf_noNorm__batchNumberPLUScarbonSource__glycerolVSglucose.csv	P0.05Fold2	mrna	SYAN	baseMgAllMg	baseNaAllNa	Exp	batchNumberPLUScarbonSource	glycerolVSglucose
154	wzzB	genes_P0.05Fold2_mrna_trT_set00_StcAllEx_SYAN_baseMgAllMg_baseNaAllNa_Exp_noMatchFilter_p1Sf_noNorm__batchNumberPLUScarbonSource__glycerolVSglucose.csv	P0.05Fold2	mrna	SYAN	baseMgAllMg	baseNaAllNa	Exp	batchNumberPLUScarbonSource	glycerolVSglucose
155	coaE	genes_P0.05Fold2_mrna_trT_set00_StcAllEx_SYAN_baseMgAllMg_baseNaAllNa_Exp_noMatchFilter_p1Sf_noNorm__batchNumberPLUScarbonSource__glycerolVSglucose.csv	P0.05Fold2	mrna	SYAN	baseMgAllMg	baseNaAllNa	Exp	batchNumberPLUScarbonSource	glycerolVSglucose
156	inaA	genes_P0.05Fold2_mrna_trT_set00_StcAllEx_SYAN_baseMgAllMg_baseNaAllNa_Exp_noMatchFilter_p1Sf_noNorm__batchNumberPLUScarbonSource__glycerolVSglucose.csv	P0.05Fold2	mrna	SYAN	baseMgAllMg	baseNaAllNa	Exp	batchNumberPLUScarbonSource	glycerolVSglucose
157	rpmH	genes_P0.05Fold2_mrna_trT_set00_StcAllEx_SYAN_baseMgAllMg_baseNaAllNa_Exp_noMatchFilter_p1Sf_noNorm__batchNumberPLUScarbonSource__glycerolVSglucose.csv	P0.05Fold2	mrna	SYAN	baseMgAllMg	baseNaAllNa	Exp	batchNumberPLUScarbonSource	glycerolVSglucose
158	cytR	genes_P0.05Fold2_mrna_trT_set00_StcAllEx_SYAN_baseMgAllMg_baseNaAllNa_Exp_noMatchFilter_p1Sf_noNorm__batchNumberPLUScarbonSource__glycerolVSglucose.csv	P0.05Fold2	mrna	SYAN	baseMgAllMg	baseNaAllNa	Exp	batchNumberPLUScarbonSource	glycerolVSglucose
159	yhjR	genes_P0.05Fold2_mrna_trT_set00_StcAllEx_SYAN_baseMgAllMg_baseNaAllNa_Exp_noMatchFilter_p1Sf_noNorm__batchNumberPLUScarbonSource__glycerolVSglucose.csv	P0.05Fold2	mrna	SYAN	baseMgAllMg	baseNaAllNa	Exp	batchNumberPLUScarbonSource	glycerolVSglucose
160	rpiR	genes_P0.05Fold2_mrna_trT_set00_StcAllEx_SYAN_baseMgAllMg_baseNaAllNa_Exp_noMatchFilter_p1Sf_noNorm__batchNumberPLUScarbonSource__glycerolVSglucose.csv	P0.05Fold2	mrna	SYAN	baseMgAllMg	baseNaAllNa	Exp	batchNumberPLUScarbonSource	glycerolVSglucose
161	maa	genes_P0.05Fold2_mrna_trT_set00_StcAllEx_SYAN_baseMgAllMg_baseNaAllNa_Exp_noMatchFilter_p1Sf_noNorm__batchNumberPLUScarbonSource__glycerolVSglucose.csv	P0.05Fold2	mrna	SYAN	baseMgAllMg	baseNaAllNa	Exp	batchNumberPLUScarbonSource	glycerolVSglucose
162	potA	genes_P0.05Fold2_mrna_trT_set00_StcAllEx_SYAN_baseMgAllMg_baseNaAllNa_Exp_noMatchFilter_p1Sf_noNorm__batchNumberPLUScarbonSource__glycerolVSglucose.csv	P0.05Fold2	mrna	SYAN	baseMgAllMg	baseNaAllNa	Exp	batchNumberPLUScarbonSource	glycerolVSglucose
163	deaD	genes_P0.05Fold2_mrna_trT_set00_StcAllEx_SYAN_baseMgAllMg_baseNaAllNa_Exp_noMatchFilter_p1Sf_noNorm__batchNumberPLUScarbonSource__glycerolVSglucose.csv	P0.05Fold2	mrna	SYAN	baseMgAllMg	baseNaAllNa	Exp	batchNumberPLUScarbonSource	glycerolVSglucose
164	argS	genes_P0.05Fold2_mrna_trT_set00_StcAllEx_SYAN_baseMgAllMg_baseNaAllNa_Exp_noMatchFilter_p1Sf_noNorm__batchNumberPLUScarbonSource__glycerolVSglucose.csv	P0.05Fold2	mrna	SYAN	baseMgAllMg	baseNaAllNa	Exp	batchNumberPLUScarbonSource	glycerolVSglucose
165	rplE	genes_P0.05Fold2_mrna_trT_set00_StcAllEx_SYAN_baseMgAllMg_baseNaAllNa_Exp_noMatchFilter_p1Sf_noNorm__batchNumberPLUScarbonSource__glycerolVSglucose.csv	P0.05Fold2	mrna	SYAN	baseMgAllMg	baseNaAllNa	Exp	batchNumberPLUScarbonSource	glycerolVSglucose
166	ECB_00819	genes_P0.05Fold2_mrna_trT_set00_StcAllEx_SYAN_baseMgAllMg_baseNaAllNa_Exp_noMatchFilter_p1Sf_noNorm__batchNumberPLUScarbonSource__glycerolVSglucose.csv	P0.05Fold2	mrna	SYAN	baseMgAllMg	baseNaAllNa	Exp	batchNumberPLUScarbonSource	glycerolVSglucose
167	pyrE	genes_P0.05Fold2_mrna_trT_set00_StcAllEx_SYAN_baseMgAllMg_baseNaAllNa_Exp_noMatchFilter_p1Sf_noNorm__batchNumberPLUScarbonSource__glycerolVSglucose.csv	P0.05Fold2	mrna	SYAN	baseMgAllMg	baseNaAllNa	Exp	batchNumberPLUScarbonSource	glycerolVSglucose
168	sgbE	genes_P0.05Fold2_mrna_trT_set00_StcAllEx_SYAN_baseMgAllMg_baseNaAllNa_Exp_noMatchFilter_p1Sf_noNorm__batchNumberPLUScarbonSource__glycerolVSglucose.csv	P0.05Fold2	mrna	SYAN	baseMgAllMg	baseNaAllNa	Exp	batchNumberPLUScarbonSource	glycerolVSglucose
169	metE	genes_P0.05Fold2_mrna_trT_set00_StcAllEx_SYAN_baseMgAllMg_baseNaAllNa_Exp_noMatchFilter_p1Sf_noNorm__batchNumberPLUScarbonSource__glycerolVSglucose.csv	P0.05Fold2	mrna	SYAN	baseMgAllMg	baseNaAllNa	Exp	batchNumberPLUScarbonSource	glycerolVSglucose
170	hepA	genes_P0.05Fold2_mrna_trT_set00_StcAllEx_SYAN_baseMgAllMg_baseNaAllNa_Exp_noMatchFilter_p1Sf_noNorm__batchNumberPLUScarbonSource__glycerolVSglucose.csv	P0.05Fold2	mrna	SYAN	baseMgAllMg	baseNaAllNa	Exp	batchNumberPLUScarbonSource	glycerolVSglucose
171	rpsS	genes_P0.05Fold2_mrna_trT_set00_StcAllEx_SYAN_baseMgAllMg_baseNaAllNa_Exp_noMatchFilter_p1Sf_noNorm__batchNumberPLUScarbonSource__glycerolVSglucose.csv	P0.05Fold2	mrna	SYAN	baseMgAllMg	baseNaAllNa	Exp	batchNumberPLUScarbonSource	glycerolVSglucose
172	aroL	genes_P0.05Fold2_mrna_trT_set00_StcAllEx_SYAN_baseMgAllMg_baseNaAllNa_Exp_noMatchFilter_p1Sf_noNorm__batchNumberPLUScarbonSource__glycerolVSglucose.csv	P0.05Fold2	mrna	SYAN	baseMgAllMg	baseNaAllNa	Exp	batchNumberPLUScarbonSource	glycerolVSglucose
173	yeiU	genes_P0.05Fold2_mrna_trT_set00_StcAllEx_SYAN_baseMgAllMg_baseNaAllNa_Exp_noMatchFilter_p1Sf_noNorm__batchNumberPLUScarbonSource__glycerolVSglucose.csv	P0.05Fold2	mrna	SYAN	baseMgAllMg	baseNaAllNa	Exp	batchNumberPLUScarbonSource	glycerolVSglucose
174	ptsI	genes_P0.05Fold2_mrna_trT_set00_StcAllEx_SYAN_baseMgAllMg_baseNaAllNa_Exp_noMatchFilter_p1Sf_noNorm__batchNumberPLUScarbonSource__glycerolVSglucose.csv	P0.05Fold2	mrna	SYAN	baseMgAllMg	baseNaAllNa	Exp	batchNumberPLUScarbonSource	glycerolVSglucose
175	rph	genes_P0.05Fold2_mrna_trT_set00_StcAllEx_SYAN_baseMgAllMg_baseNaAllNa_Exp_noMatchFilter_p1Sf_noNorm__batchNumberPLUScarbonSource__glycerolVSglucose.csv	P0.05Fold2	mrna	SYAN	baseMgAllMg	baseNaAllNa	Exp	batchNumberPLUScarbonSource	glycerolVSglucose
176	bax	genes_P0.05Fold2_mrna_trT_set00_StcAllEx_SYAN_baseMgAllMg_baseNaAllNa_Exp_noMatchFilter_p1Sf_noNorm__batchNumberPLUScarbonSource__glycerolVSglucose.csv	P0.05Fold2	mrna	SYAN	baseMgAllMg	baseNaAllNa	Exp	batchNumberPLUScarbonSource	glycerolVSglucose
177	rplS	genes_P0.05Fold2_mrna_trT_set00_StcAllEx_SYAN_baseMgAllMg_baseNaAllNa_Exp_noMatchFilter_p1Sf_noNorm__batchNumberPLUScarbonSource__glycerolVSglucose.csv	P0.05Fold2	mrna	SYAN	baseMgAllMg	baseNaAllNa	Exp	batchNumberPLUScarbonSource	glycerolVSglucose
178	speB	genes_P0.05Fold2_mrna_trT_set00_StcAllEx_SYAN_baseMgAllMg_baseNaAllNa_Exp_noMatchFilter_p1Sf_noNorm__batchNumberPLUScarbonSource__glycerolVSglucose.csv	P0.05Fold2	mrna	SYAN	baseMgAllMg	baseNaAllNa	Exp	batchNumberPLUScarbonSource	glycerolVSglucose
179	cobT	genes_P0.05Fold2_mrna_trT_set00_StcAllEx_SYAN_baseMgAllMg_baseNaAllNa_Exp_noMatchFilter_p1Sf_noNorm__batchNumberPLUScarbonSource__glycerolVSglucose.csv	P0.05Fold2	mrna	SYAN	baseMgAllMg	baseNaAllNa	Exp	batchNumberPLUScarbonSource	glycerolVSglucose
180	shiA	genes_P0.05Fold2_mrna_trT_set00_StcAllEx_SYAN_baseMgAllMg_baseNaAllNa_Exp_noMatchFilter_p1Sf_noNorm__batchNumberPLUScarbonSource__glycerolVSglucose.csv	P0.05Fold2	mrna	SYAN	baseMgAllMg	baseNaAllNa	Exp	batchNumberPLUScarbonSource	glycerolVSglucose
181	ybiT	genes_P0.05Fold2_mrna_trT_set00_StcAllEx_SYAN_baseMgAllMg_baseNaAllNa_Exp_noMatchFilter_p1Sf_noNorm__batchNumberPLUScarbonSource__glycerolVSglucose.csv	P0.05Fold2	mrna	SYAN	baseMgAllMg	baseNaAllNa	Exp	batchNumberPLUScarbonSource	glycerolVSglucose
182	tgt	genes_P0.05Fold2_mrna_trT_set00_StcAllEx_SYAN_baseMgAllMg_baseNaAllNa_Exp_noMatchFilter_p1Sf_noNorm__batchNumberPLUScarbonSource__glycerolVSglucose.csv	P0.05Fold2	mrna	SYAN	baseMgAllMg	baseNaAllNa	Exp	batchNumberPLUScarbonSource	glycerolVSglucose
183	stpA	genes_P0.05Fold2_mrna_trT_set00_StcAllEx_SYAN_baseMgAllMg_baseNaAllNa_Exp_noMatchFilter_p1Sf_noNorm__batchNumberPLUScarbonSource__glycerolVSglucose.csv	P0.05Fold2	mrna	SYAN	baseMgAllMg	baseNaAllNa	Exp	batchNumberPLUScarbonSource	glycerolVSglucose
184	copA	genes_P0.05Fold2_mrna_trT_set00_StcAllEx_SYAN_baseMgAllMg_baseNaAllNa_Exp_noMatchFilter_p1Sf_noNorm__batchNumberPLUScarbonSource__glycerolVSglucose.csv	P0.05Fold2	mrna	SYAN	baseMgAllMg	baseNaAllNa	Exp	batchNumberPLUScarbonSource	glycerolVSglucose
185	sms	genes_P0.05Fold2_mrna_trT_set00_StcAllEx_SYAN_baseMgAllMg_baseNaAllNa_Exp_noMatchFilter_p1Sf_noNorm__batchNumberPLUScarbonSource__glycerolVSglucose.csv	P0.05Fold2	mrna	SYAN	baseMgAllMg	baseNaAllNa	Exp	batchNumberPLUScarbonSource	glycerolVSglucose
186	pitA	genes_P0.05Fold2_mrna_trT_set00_StcAllEx_SYAN_baseMgAllMg_baseNaAllNa_Exp_noMatchFilter_p1Sf_noNorm__batchNumberPLUScarbonSource__glycerolVSglucose.csv	P0.05Fold2	mrna	SYAN	baseMgAllMg	baseNaAllNa	Exp	batchNumberPLUScarbonSource	glycerolVSglucose
187	proQ	genes_P0.05Fold2_mrna_trT_set00_StcAllEx_SYAN_baseMgAllMg_baseNaAllNa_Exp_noMatchFilter_p1Sf_noNorm__batchNumberPLUScarbonSource__glycerolVSglucose.csv	P0.05Fold2	mrna	SYAN	baseMgAllMg	baseNaAllNa	Exp	batchNumberPLUScarbonSource	glycerolVSglucose
188	ECB_00836	genes_P0.05Fold2_mrna_trT_set00_StcAllEx_SYAN_baseMgAllMg_baseNaAllNa_Exp_noMatchFilter_p1Sf_noNorm__batchNumberPLUScarbonSource__glycerolVSglucose.csv	P0.05Fold2	mrna	SYAN	baseMgAllMg	baseNaAllNa	Exp	batchNumberPLUScarbonSource	glycerolVSglucose
189	yddV	genes_P0.05Fold2_mrna_trT_set00_StcAllEx_SYAN_baseMgAllMg_baseNaAllNa_Exp_noMatchFilter_p1Sf_noNorm__batchNumberPLUScarbonSource__glycerolVSglucose.csv	P0.05Fold2	mrna	SYAN	baseMgAllMg	baseNaAllNa	Exp	batchNumberPLUScarbonSource	glycerolVSglucose
190	thiI	genes_P0.05Fold2_mrna_trT_set00_StcAllEx_SYAN_baseMgAllMg_baseNaAllNa_Exp_noMatchFilter_p1Sf_noNorm__batchNumberPLUScarbonSource__glycerolVSglucose.csv	P0.05Fold2	mrna	SYAN	baseMgAllMg	baseNaAllNa	Exp	batchNumberPLUScarbonSource	glycerolVSglucose
191	ychP	genes_P0.05Fold2_mrna_trT_set00_StcAllEx_SYAN_baseMgAllMg_baseNaAllNa_Exp_noMatchFilter_p1Sf_noNorm__batchNumberPLUScarbonSource__glycerolVSglucose.csv	P0.05Fold2	mrna	SYAN	baseMgAllMg	baseNaAllNa	Exp	batchNumberPLUScarbonSource	glycerolVSglucose
192	guaB	genes_P0.05Fold2_mrna_trT_set00_StcAllEx_SYAN_baseMgAllMg_baseNaAllNa_Exp_noMatchFilter_p1Sf_noNorm__batchNumberPLUScarbonSource__glycerolVSglucose.csv	P0.05Fold2	mrna	SYAN	baseMgAllMg	baseNaAllNa	Exp	batchNumberPLUScarbonSource	glycerolVSglucose
193	yfgK	genes_P0.05Fold2_mrna_trT_set00_StcAllEx_SYAN_baseMgAllMg_baseNaAllNa_Exp_noMatchFilter_p1Sf_noNorm__batchNumberPLUScarbonSource__glycerolVSglucose.csv	P0.05Fold2	mrna	SYAN	baseMgAllMg	baseNaAllNa	Exp	batchNumberPLUScarbonSource	glycerolVSglucose
194	tdcG	genes_P0.05Fold2_mrna_trT_set00_StcAllEx_SYAN_baseMgAllMg_baseNaAllNa_Exp_noMatchFilter_p1Sf_noNorm__batchNumberPLUScarbonSource__glycerolVSglucose.csv	P0.05Fold2	mrna	SYAN	baseMgAllMg	baseNaAllNa	Exp	batchNumberPLUScarbonSource	glycerolVSglucose
195	entC	genes_P0.05Fold2_mrna_trT_set00_StcAllEx_SYAN_baseMgAllMg_baseNaAllNa_Exp_noMatchFilter_p1Sf_noNorm__batchNumberPLUScarbonSource__glycerolVSglucose.csv	P0.05Fold2	mrna	SYAN	baseMgAllMg	baseNaAllNa	Exp	batchNumberPLUScarbonSource	glycerolVSglucose
196	ydcP	genes_P0.05Fold2_mrna_trT_set00_StcAllEx_SYAN_baseMgAllMg_baseNaAllNa_Exp_noMatchFilter_p1Sf_noNorm__batchNumberPLUScarbonSource__glycerolVSglucose.csv	P0.05Fold2	mrna	SYAN	baseMgAllMg	baseNaAllNa	Exp	batchNumberPLUScarbonSource	glycerolVSglucose
197	yncE	genes_P0.05Fold2_mrna_trT_set00_StcAllEx_SYAN_baseMgAllMg_baseNaAllNa_Exp_noMatchFilter_p1Sf_noNorm__batchNumberPLUScarbonSource__glycerolVSglucose.csv	P0.05Fold2	mrna	SYAN	baseMgAllMg	baseNaAllNa	Exp	batchNumberPLUScarbonSource	glycerolVSglucose
198	upp	genes_P0.05Fold2_mrna_trT_set00_StcAllEx_SYAN_baseMgAllMg_baseNaAllNa_Exp_noMatchFilter_p1Sf_noNorm__batchNumberPLUScarbonSource__glycerolVSglucose.csv	P0.05Fold2	mrna	SYAN	baseMgAllMg	baseNaAllNa	Exp	batchNumberPLUScarbonSource	glycerolVSglucose
199	cueO	genes_P0.05Fold2_mrna_trT_set00_StcAllEx_SYAN_baseMgAllMg_baseNaAllNa_Exp_noMatchFilter_p1Sf_noNorm__batchNumberPLUScarbonSource__glycerolVSglucose.csv	P0.05Fold2	mrna	SYAN	baseMgAllMg	baseNaAllNa	Exp	batchNumberPLUScarbonSource	glycerolVSglucose
200	rplA	genes_P0.05Fold2_mrna_trT_set00_StcAllEx_SYAN_baseMgAllMg_baseNaAllNa_Exp_noMatchFilter_p1Sf_noNorm__batchNumberPLUScarbonSource__glycerolVSglucose.csv	P0.05Fold2	mrna	SYAN	baseMgAllMg	baseNaAllNa	Exp	batchNumberPLUScarbonSource	glycerolVSglucose
201	yaeL	genes_P0.05Fold2_mrna_trT_set00_StcAllEx_SYAN_baseMgAllMg_baseNaAllNa_Exp_noMatchFilter_p1Sf_noNorm__batchNumberPLUScarbonSource__glycerolVSglucose.csv	P0.05Fold2	mrna	SYAN	baseMgAllMg	baseNaAllNa	Exp	batchNumberPLUScarbonSource	glycerolVSglucose
202	yjiY	genes_P0.05Fold2_mrna_trT_set00_StcAllEx_SYAN_baseMgAllMg_baseNaAllNa_Exp_noMatchFilter_p1Sf_noNorm__batchNumberPLUScarbonSource__glycerolVSglucose.csv	P0.05Fold2	mrna	SYAN	baseMgAllMg	baseNaAllNa	Exp	batchNumberPLUScarbonSource	glycerolVSglucose
203	gltX	genes_P0.05Fold2_mrna_trT_set00_StcAllEx_SYAN_baseMgAllMg_baseNaAllNa_Exp_noMatchFilter_p1Sf_noNorm__batchNumberPLUScarbonSource__glycerolVSglucose.csv	P0.05Fold2	mrna	SYAN	baseMgAllMg	baseNaAllNa	Exp	batchNumberPLUScarbonSource	glycerolVSglucose
204	rpsA	genes_P0.05Fold2_mrna_trT_set00_StcAllEx_SYAN_baseMgAllMg_baseNaAllNa_Exp_noMatchFilter_p1Sf_noNorm__batchNumberPLUScarbonSource__glycerolVSglucose.csv	P0.05Fold2	mrna	SYAN	baseMgAllMg	baseNaAllNa	Exp	batchNumberPLUScarbonSource	glycerolVSglucose
205	wzzE	genes_P0.05Fold2_mrna_trT_set00_StcAllEx_SYAN_baseMgAllMg_baseNaAllNa_Exp_noMatchFilter_p1Sf_noNorm__batchNumberPLUScarbonSource__glycerolVSglucose.csv	P0.05Fold2	mrna	SYAN	baseMgAllMg	baseNaAllNa	Exp	batchNumberPLUScarbonSource	glycerolVSglucose
206	lamB	genes_P0.05Fold2_mrna_trT_set00_StcAllEx_SYAN_baseMgAllMg_baseNaAllNa_Exp_noMatchFilter_p1Sf_noNorm__batchNumberPLUScarbonSource__glycerolVSglucose.csv	P0.05Fold2	mrna	SYAN	baseMgAllMg	baseNaAllNa	Exp	batchNumberPLUScarbonSource	glycerolVSglucose
207	rluA	genes_P0.05Fold2_mrna_trT_set00_StcAllEx_SYAN_baseMgAllMg_baseNaAllNa_Exp_noMatchFilter_p1Sf_noNorm__batchNumberPLUScarbonSource__glycerolVSglucose.csv	P0.05Fold2	mrna	SYAN	baseMgAllMg	baseNaAllNa	Exp	batchNumberPLUScarbonSource	glycerolVSglucose
208	rpsO	genes_P0.05Fold2_mrna_trT_set00_StcAllEx_SYAN_baseMgAllMg_baseNaAllNa_Exp_noMatchFilter_p1Sf_noNorm__batchNumberPLUScarbonSource__glycerolVSglucose.csv	P0.05Fold2	mrna	SYAN	baseMgAllMg	baseNaAllNa	Exp	batchNumberPLUScarbonSource	glycerolVSglucose
209	pcnB	genes_P0.05Fold2_mrna_trT_set00_StcAllEx_SYAN_baseMgAllMg_baseNaAllNa_Exp_noMatchFilter_p1Sf_noNorm__batchNumberPLUScarbonSource__glycerolVSglucose.csv	P0.05Fold2	mrna	SYAN	baseMgAllMg	baseNaAllNa	Exp	batchNumberPLUScarbonSource	glycerolVSglucose
210	ECB_02828	genes_P0.05Fold2_mrna_trT_set00_StcAllEx_SYAN_baseMgAllMg_baseNaAllNa_Exp_noMatchFilter_p1Sf_noNorm__batchNumberPLUScarbonSource__glycerolVSglucose.csv	P0.05Fold2	mrna	SYAN	baseMgAllMg	baseNaAllNa	Exp	batchNumberPLUScarbonSource	glycerolVSglucose
211	fabI	genes_P0.05Fold2_mrna_trT_set00_StcAllEx_SYAN_baseMgAllMg_baseNaAllNa_Exp_noMatchFilter_p1Sf_noNorm__batchNumberPLUScarbonSource__glycerolVSglucose.csv	P0.05Fold2	mrna	SYAN	baseMgAllMg	baseNaAllNa	Exp	batchNumberPLUScarbonSource	glycerolVSglucose
212	ldrA	genes_P0.05Fold2_mrna_trT_set00_StcAllEx_SYAN_baseMgAllMg_baseNaAllNa_Exp_noMatchFilter_p1Sf_noNorm__batchNumberPLUScarbonSource__glycerolVSglucose.csv	P0.05Fold2	mrna	SYAN	baseMgAllMg	baseNaAllNa	Exp	batchNumberPLUScarbonSource	glycerolVSglucose
213	hokD	genes_P0.05Fold2_mrna_trT_set00_StcAllEx_SYAN_baseMgAllMg_baseNaAllNa_Exp_noMatchFilter_p1Sf_noNorm__batchNumberPLUScarbonSource__glycerolVSglucose.csv	P0.05Fold2	mrna	SYAN	baseMgAllMg	baseNaAllNa	Exp	batchNumberPLUScarbonSource	glycerolVSglucose
214	ECB_02838	genes_P0.05Fold2_mrna_trT_set00_StcAllEx_SYAN_baseMgAllMg_baseNaAllNa_Exp_noMatchFilter_p1Sf_noNorm__batchNumberPLUScarbonSource__glycerolVSglucose.csv	P0.05Fold2	mrna	SYAN	baseMgAllMg	baseNaAllNa	Exp	batchNumberPLUScarbonSource	glycerolVSglucose
215	rhlE	genes_P0.05Fold2_mrna_trT_set00_StcAllEx_SYAN_baseMgAllMg_baseNaAllNa_Exp_noMatchFilter_p1Sf_noNorm__batchNumberPLUScarbonSource__glycerolVSglucose.csv	P0.05Fold2	mrna	SYAN	baseMgAllMg	baseNaAllNa	Exp	batchNumberPLUScarbonSource	glycerolVSglucose
216	yhbE	genes_P0.05Fold2_mrna_trT_set00_StcAllEx_SYAN_baseMgAllMg_baseNaAllNa_Exp_noMatchFilter_p1Sf_noNorm__batchNumberPLUScarbonSource__glycerolVSglucose.csv	P0.05Fold2	mrna	SYAN	baseMgAllMg	baseNaAllNa	Exp	batchNumberPLUScarbonSource	glycerolVSglucose
217	gntU	genes_P0.05Fold2_mrna_trT_set00_StcAllEx_SYAN_baseMgAllMg_baseNaAllNa_Exp_noMatchFilter_p1Sf_noNorm__batchNumberPLUScarbonSource__glycerolVSglucose.csv	P0.05Fold2	mrna	SYAN	baseMgAllMg	baseNaAllNa	Exp	batchNumberPLUScarbonSource	glycerolVSglucose
218	ycfS	genes_P0.05Fold2_mrna_trT_set00_StcAllEx_SYAN_baseMgAllMg_baseNaAllNa_Exp_noMatchFilter_p1Sf_noNorm__batchNumberPLUScarbonSource__glycerolVSglucose.csv	P0.05Fold2	mrna	SYAN	baseMgAllMg	baseNaAllNa	Exp	batchNumberPLUScarbonSource	glycerolVSglucose
219	rplM	genes_P0.05Fold2_mrna_trT_set00_StcAllEx_SYAN_baseMgAllMg_baseNaAllNa_Exp_noMatchFilter_p1Sf_noNorm__batchNumberPLUScarbonSource__glycerolVSglucose.csv	P0.05Fold2	mrna	SYAN	baseMgAllMg	baseNaAllNa	Exp	batchNumberPLUScarbonSource	glycerolVSglucose
220	rplD	genes_P0.05Fold2_mrna_trT_set00_StcAllEx_SYAN_baseMgAllMg_baseNaAllNa_Exp_noMatchFilter_p1Sf_noNorm__batchNumberPLUScarbonSource__glycerolVSglucose.csv	P0.05Fold2	mrna	SYAN	baseMgAllMg	baseNaAllNa	Exp	batchNumberPLUScarbonSource	glycerolVSglucose
221	fecA	genes_P0.05Fold2_mrna_trT_set00_StcAllEx_SYAN_baseMgAllMg_baseNaAllNa_Exp_noMatchFilter_p1Sf_noNorm__batchNumberPLUScarbonSource__glycerolVSglucose.csv	P0.05Fold2	mrna	SYAN	baseMgAllMg	baseNaAllNa	Exp	batchNumberPLUScarbonSource	glycerolVSglucose
222	exbB	genes_P0.05Fold2_mrna_trT_set00_StcAllEx_SYAN_baseMgAllMg_baseNaAllNa_Exp_noMatchFilter_p1Sf_noNorm__batchNumberPLUScarbonSource__glycerolVSglucose.csv	P0.05Fold2	mrna	SYAN	baseMgAllMg	baseNaAllNa	Exp	batchNumberPLUScarbonSource	glycerolVSglucose
223	lysP	genes_P0.05Fold2_mrna_trT_set00_StcAllEx_SYAN_baseMgAllMg_baseNaAllNa_Exp_noMatchFilter_p1Sf_noNorm__batchNumberPLUScarbonSource__glycerolVSglucose.csv	P0.05Fold2	mrna	SYAN	baseMgAllMg	baseNaAllNa	Exp	batchNumberPLUScarbonSource	glycerolVSglucose
224	napA	genes_P0.05Fold2_mrna_trT_set00_StcAllEx_SYAN_baseMgAllMg_baseNaAllNa_Exp_noMatchFilter_p1Sf_noNorm__batchNumberPLUScarbonSource__glycerolVSglucose.csv	P0.05Fold2	mrna	SYAN	baseMgAllMg	baseNaAllNa	Exp	batchNumberPLUScarbonSource	glycerolVSglucose
225	rplF	genes_P0.05Fold2_mrna_trT_set00_StcAllEx_SYAN_baseMgAllMg_baseNaAllNa_Exp_noMatchFilter_p1Sf_noNorm__batchNumberPLUScarbonSource__glycerolVSglucose.csv	P0.05Fold2	mrna	SYAN	baseMgAllMg	baseNaAllNa	Exp	batchNumberPLUScarbonSource	glycerolVSglucose
226	ECB_02814	genes_P0.05Fold2_mrna_trT_set00_StcAllEx_SYAN_baseMgAllMg_baseNaAllNa_Exp_noMatchFilter_p1Sf_noNorm__batchNumberPLUScarbonSource__glycerolVSglucose.csv	P0.05Fold2	mrna	SYAN	baseMgAllMg	baseNaAllNa	Exp	batchNumberPLUScarbonSource	glycerolVSglucose
227	dcuC	genes_P0.05Fold2_mrna_trT_set00_StcAllEx_SYAN_baseMgAllMg_baseNaAllNa_Exp_noMatchFilter_p1Sf_noNorm__batchNumberPLUScarbonSource__glycerolVSglucose.csv	P0.05Fold2	mrna	SYAN	baseMgAllMg	baseNaAllNa	Exp	batchNumberPLUScarbonSource	glycerolVSglucose
228	yidC	genes_P0.05Fold2_mrna_trT_set00_StcAllEx_SYAN_baseMgAllMg_baseNaAllNa_Exp_noMatchFilter_p1Sf_noNorm__batchNumberPLUScarbonSource__glycerolVSglucose.csv	P0.05Fold2	mrna	SYAN	baseMgAllMg	baseNaAllNa	Exp	batchNumberPLUScarbonSource	glycerolVSglucose
229	insB-8	genes_P0.05Fold2_mrna_trT_set00_StcAllEx_SYAN_baseMgAllMg_baseNaAllNa_Exp_noMatchFilter_p1Sf_noNorm__batchNumberPLUScarbonSource__glycerolVSglucose.csv	P0.05Fold2	mrna	SYAN	baseMgAllMg	baseNaAllNa	Exp	batchNumberPLUScarbonSource	glycerolVSglucose
230	yrbD	genes_P0.05Fold2_mrna_trT_set00_StcAllEx_SYAN_baseMgAllMg_baseNaAllNa_Exp_noMatchFilter_p1Sf_noNorm__batchNumberPLUScarbonSource__glycerolVSglucose.csv	P0.05Fold2	mrna	SYAN	baseMgAllMg	baseNaAllNa	Exp	batchNumberPLUScarbonSource	glycerolVSglucose
231	pdxY	genes_P0.05Fold2_mrna_trT_set00_StcAllEx_SYAN_baseMgAllMg_baseNaAllNa_Exp_noMatchFilter_p1Sf_noNorm__batchNumberPLUScarbonSource__glycerolVSglucose.csv	P0.05Fold2	mrna	SYAN	baseMgAllMg	baseNaAllNa	Exp	batchNumberPLUScarbonSource	glycerolVSglucose
232	glnH	genes_P0.05Fold2_mrna_trT_set00_StcAllEx_SYAN_baseMgAllMg_baseNaAllNa_Exp_noMatchFilter_p1Sf_noNorm__batchNumberPLUScarbonSource__glycerolVSglucose.csv	P0.05Fold2	mrna	SYAN	baseMgAllMg	baseNaAllNa	Exp	batchNumberPLUScarbonSource	glycerolVSglucose
233	recO	genes_P0.05Fold2_mrna_trT_set00_StcAllEx_SYAN_baseMgAllMg_baseNaAllNa_Exp_noMatchFilter_p1Sf_noNorm__batchNumberPLUScarbonSource__glycerolVSglucose.csv	P0.05Fold2	mrna	SYAN	baseMgAllMg	baseNaAllNa	Exp	batchNumberPLUScarbonSource	glycerolVSglucose
234	wecB	genes_P0.05Fold2_mrna_trT_set00_StcAllEx_SYAN_baseMgAllMg_baseNaAllNa_Exp_noMatchFilter_p1Sf_noNorm__batchNumberPLUScarbonSource__glycerolVSglucose.csv	P0.05Fold2	mrna	SYAN	baseMgAllMg	baseNaAllNa	Exp	batchNumberPLUScarbonSource	glycerolVSglucose
235	rpsD	genes_P0.05Fold2_mrna_trT_set00_StcAllEx_SYAN_baseMgAllMg_baseNaAllNa_Exp_noMatchFilter_p1Sf_noNorm__batchNumberPLUScarbonSource__glycerolVSglucose.csv	P0.05Fold2	mrna	SYAN	baseMgAllMg	baseNaAllNa	Exp	batchNumberPLUScarbonSource	glycerolVSglucose
236	yhjO	genes_P0.05Fold2_mrna_trT_set00_StcAllEx_SYAN_baseMgAllMg_baseNaAllNa_Exp_noMatchFilter_p1Sf_noNorm__batchNumberPLUScarbonSource__glycerolVSglucose.csv	P0.05Fold2	mrna	SYAN	baseMgAllMg	baseNaAllNa	Exp	batchNumberPLUScarbonSource	glycerolVSglucose
237	rpsI	genes_P0.05Fold2_mrna_trT_set00_StcAllEx_SYAN_baseMgAllMg_baseNaAllNa_Exp_noMatchFilter_p1Sf_noNorm__batchNumberPLUScarbonSource__glycerolVSglucose.csv	P0.05Fold2	mrna	SYAN	baseMgAllMg	baseNaAllNa	Exp	batchNumberPLUScarbonSource	glycerolVSglucose
238	secA	genes_P0.05Fold2_mrna_trT_set00_StcAllEx_SYAN_baseMgAllMg_baseNaAllNa_Exp_noMatchFilter_p1Sf_noNorm__batchNumberPLUScarbonSource__glycerolVSglucose.csv	P0.05Fold2	mrna	SYAN	baseMgAllMg	baseNaAllNa	Exp	batchNumberPLUScarbonSource	glycerolVSglucose
239	rpoA	genes_P0.05Fold2_mrna_trT_set00_StcAllEx_SYAN_baseMgAllMg_baseNaAllNa_Exp_noMatchFilter_p1Sf_noNorm__batchNumberPLUScarbonSource__glycerolVSglucose.csv	P0.05Fold2	mrna	SYAN	baseMgAllMg	baseNaAllNa	Exp	batchNumberPLUScarbonSource	glycerolVSglucose
240	dbpA	genes_P0.05Fold2_mrna_trT_set00_StcAllEx_SYAN_baseMgAllMg_baseNaAllNa_Exp_noMatchFilter_p1Sf_noNorm__batchNumberPLUScarbonSource__glycerolVSglucose.csv	P0.05Fold2	mrna	SYAN	baseMgAllMg	baseNaAllNa	Exp	batchNumberPLUScarbonSource	glycerolVSglucose
241	ECB_02036	genes_P0.05Fold2_mrna_trT_set00_StcAllEx_SYAN_baseMgAllMg_baseNaAllNa_Exp_noMatchFilter_p1Sf_noNorm__batchNumberPLUScarbonSource__glycerolVSglucose.csv	P0.05Fold2	mrna	SYAN	baseMgAllMg	baseNaAllNa	Exp	batchNumberPLUScarbonSource	glycerolVSglucose
242	fhuE	genes_P0.05Fold2_mrna_trT_set00_StcAllEx_SYAN_baseMgAllMg_baseNaAllNa_Exp_noMatchFilter_p1Sf_noNorm__batchNumberPLUScarbonSource__glycerolVSglucose.csv	P0.05Fold2	mrna	SYAN	baseMgAllMg	baseNaAllNa	Exp	batchNumberPLUScarbonSource	glycerolVSglucose
243	yihQ	genes_P0.05Fold2_mrna_trT_set00_StcAllEx_SYAN_baseMgAllMg_baseNaAllNa_Exp_noMatchFilter_p1Sf_noNorm__batchNumberPLUScarbonSource__glycerolVSglucose.csv	P0.05Fold2	mrna	SYAN	baseMgAllMg	baseNaAllNa	Exp	batchNumberPLUScarbonSource	glycerolVSglucose
244	rplO	genes_P0.05Fold2_mrna_trT_set00_StcAllEx_SYAN_baseMgAllMg_baseNaAllNa_Exp_noMatchFilter_p1Sf_noNorm__batchNumberPLUScarbonSource__glycerolVSglucose.csv	P0.05Fold2	mrna	SYAN	baseMgAllMg	baseNaAllNa	Exp	batchNumberPLUScarbonSource	glycerolVSglucose
245	yciR	genes_P0.05Fold2_mrna_trT_set00_StcAllEx_SYAN_baseMgAllMg_baseNaAllNa_Exp_noMatchFilter_p1Sf_noNorm__batchNumberPLUScarbonSource__glycerolVSglucose.csv	P0.05Fold2	mrna	SYAN	baseMgAllMg	baseNaAllNa	Exp	batchNumberPLUScarbonSource	glycerolVSglucose
246	entF	genes_P0.05Fold2_mrna_trT_set00_StcAllEx_SYAN_baseMgAllMg_baseNaAllNa_Exp_noMatchFilter_p1Sf_noNorm__batchNumberPLUScarbonSource__glycerolVSglucose.csv	P0.05Fold2	mrna	SYAN	baseMgAllMg	baseNaAllNa	Exp	batchNumberPLUScarbonSource	glycerolVSglucose
247	prlA	genes_P0.05Fold2_mrna_trT_set00_StcAllEx_SYAN_baseMgAllMg_baseNaAllNa_Exp_noMatchFilter_p1Sf_noNorm__batchNumberPLUScarbonSource__glycerolVSglucose.csv	P0.05Fold2	mrna	SYAN	baseMgAllMg	baseNaAllNa	Exp	batchNumberPLUScarbonSource	glycerolVSglucose
248	rplP	genes_P0.05Fold2_mrna_trT_set00_StcAllEx_SYAN_baseMgAllMg_baseNaAllNa_Exp_noMatchFilter_p1Sf_noNorm__batchNumberPLUScarbonSource__glycerolVSglucose.csv	P0.05Fold2	mrna	SYAN	baseMgAllMg	baseNaAllNa	Exp	batchNumberPLUScarbonSource	glycerolVSglucose
249	yliG	genes_P0.05Fold2_mrna_trT_set00_StcAllEx_SYAN_baseMgAllMg_baseNaAllNa_Exp_noMatchFilter_p1Sf_noNorm__batchNumberPLUScarbonSource__glycerolVSglucose.csv	P0.05Fold2	mrna	SYAN	baseMgAllMg	baseNaAllNa	Exp	batchNumberPLUScarbonSource	glycerolVSglucose
250	hsdM	genes_P0.05Fold2_mrna_trT_set00_StcAllEx_SYAN_baseMgAllMg_baseNaAllNa_Exp_noMatchFilter_p1Sf_noNorm__batchNumberPLUScarbonSource__glycerolVSglucose.csv	P0.05Fold2	mrna	SYAN	baseMgAllMg	baseNaAllNa	Exp	batchNumberPLUScarbonSource	glycerolVSglucose
251	gutQ	genes_P0.05Fold2_mrna_trT_set00_StcAllEx_SYAN_baseMgAllMg_baseNaAllNa_Exp_noMatchFilter_p1Sf_noNorm__batchNumberPLUScarbonSource__glycerolVSglucose.csv	P0.05Fold2	mrna	SYAN	baseMgAllMg	baseNaAllNa	Exp	batchNumberPLUScarbonSource	glycerolVSglucose
252	hokB	genes_P0.05Fold2_mrna_trT_set00_StcAllEx_SYAN_baseMgAllMg_baseNaAllNa_Exp_noMatchFilter_p1Sf_noNorm__batchNumberPLUScarbonSource__glycerolVSglucose.csv	P0.05Fold2	mrna	SYAN	baseMgAllMg	baseNaAllNa	Exp	batchNumberPLUScarbonSource	glycerolVSglucose
253	rimM	genes_P0.05Fold2_mrna_trT_set00_StcAllEx_SYAN_baseMgAllMg_baseNaAllNa_Exp_noMatchFilter_p1Sf_noNorm__batchNumberPLUScarbonSource__glycerolVSglucose.csv	P0.05Fold2	mrna	SYAN	baseMgAllMg	baseNaAllNa	Exp	batchNumberPLUScarbonSource	glycerolVSglucose
254	yecO	genes_P0.05Fold2_mrna_trT_set00_StcAllEx_SYAN_baseMgAllMg_baseNaAllNa_Exp_noMatchFilter_p1Sf_noNorm__batchNumberPLUScarbonSource__glycerolVSglucose.csv	P0.05Fold2	mrna	SYAN	baseMgAllMg	baseNaAllNa	Exp	batchNumberPLUScarbonSource	glycerolVSglucose
255	rplV	genes_P0.05Fold2_mrna_trT_set00_StcAllEx_SYAN_baseMgAllMg_baseNaAllNa_Exp_noMatchFilter_p1Sf_noNorm__batchNumberPLUScarbonSource__glycerolVSglucose.csv	P0.05Fold2	mrna	SYAN	baseMgAllMg	baseNaAllNa	Exp	batchNumberPLUScarbonSource	glycerolVSglucose
256	trmU	genes_P0.05Fold2_mrna_trT_set00_StcAllEx_SYAN_baseMgAllMg_baseNaAllNa_Exp_noMatchFilter_p1Sf_noNorm__batchNumberPLUScarbonSource__glycerolVSglucose.csv	P0.05Fold2	mrna	SYAN	baseMgAllMg	baseNaAllNa	Exp	batchNumberPLUScarbonSource	glycerolVSglucose
257	rpmF	genes_P0.05Fold2_mrna_trT_set00_StcAllEx_SYAN_baseMgAllMg_baseNaAllNa_Exp_noMatchFilter_p1Sf_noNorm__batchNumberPLUScarbonSource__glycerolVSglucose.csv	P0.05Fold2	mrna	SYAN	baseMgAllMg	baseNaAllNa	Exp	batchNumberPLUScarbonSource	glycerolVSglucose
258	dnaA	genes_P0.05Fold2_mrna_trT_set00_StcAllEx_SYAN_baseMgAllMg_baseNaAllNa_Exp_noMatchFilter_p1Sf_noNorm__batchNumberPLUScarbonSource__glycerolVSglucose.csv	P0.05Fold2	mrna	SYAN	baseMgAllMg	baseNaAllNa	Exp	batchNumberPLUScarbonSource	glycerolVSglucose
259	cmk	genes_P0.05Fold2_mrna_trT_set00_StcAllEx_SYAN_baseMgAllMg_baseNaAllNa_Exp_noMatchFilter_p1Sf_noNorm__batchNumberPLUScarbonSource__glycerolVSglucose.csv	P0.05Fold2	mrna	SYAN	baseMgAllMg	baseNaAllNa	Exp	batchNumberPLUScarbonSource	glycerolVSglucose
260	ECB_02037	genes_P0.05Fold2_mrna_trT_set00_StcAllEx_SYAN_baseMgAllMg_baseNaAllNa_Exp_noMatchFilter_p1Sf_noNorm__batchNumberPLUScarbonSource__glycerolVSglucose.csv	P0.05Fold2	mrna	SYAN	baseMgAllMg	baseNaAllNa	Exp	batchNumberPLUScarbonSource	glycerolVSglucose
261	rplW	genes_P0.05Fold2_mrna_trT_set00_StcAllEx_SYAN_baseMgAllMg_baseNaAllNa_Exp_noMatchFilter_p1Sf_noNorm__batchNumberPLUScarbonSource__glycerolVSglucose.csv	P0.05Fold2	mrna	SYAN	baseMgAllMg	baseNaAllNa	Exp	batchNumberPLUScarbonSource	glycerolVSglucose
262	aroE	genes_P0.05Fold2_mrna_trT_set00_StcAllEx_SYAN_baseMgAllMg_baseNaAllNa_Exp_noMatchFilter_p1Sf_noNorm__batchNumberPLUScarbonSource__glycerolVSglucose.csv	P0.05Fold2	mrna	SYAN	baseMgAllMg	baseNaAllNa	Exp	batchNumberPLUScarbonSource	glycerolVSglucose
263	yqgB	genes_P0.05Fold2_mrna_trT_set00_StcAllEx_SYAN_baseMgAllMg_baseNaAllNa_Exp_noMatchFilter_p1Sf_noNorm__batchNumberPLUScarbonSource__glycerolVSglucose.csv	P0.05Fold2	mrna	SYAN	baseMgAllMg	baseNaAllNa	Exp	batchNumberPLUScarbonSource	glycerolVSglucose
264	tilS	genes_P0.05Fold2_mrna_trT_set00_StcAllEx_SYAN_baseMgAllMg_baseNaAllNa_Exp_noMatchFilter_p1Sf_noNorm__batchNumberPLUScarbonSource__glycerolVSglucose.csv	P0.05Fold2	mrna	SYAN	baseMgAllMg	baseNaAllNa	Exp	batchNumberPLUScarbonSource	glycerolVSglucose
265	yebO	genes_P0.05Fold2_mrna_trT_set00_StcAllEx_SYAN_baseMgAllMg_baseNaAllNa_Exp_noMatchFilter_p1Sf_noNorm__batchNumberPLUScarbonSource__glycerolVSglucose.csv	P0.05Fold2	mrna	SYAN	baseMgAllMg	baseNaAllNa	Exp	batchNumberPLUScarbonSource	glycerolVSglucose
266	yihL	genes_P0.05Fold2_mrna_trT_set00_StcAllEx_SYAN_baseMgAllMg_baseNaAllNa_Exp_noMatchFilter_p1Sf_noNorm__batchNumberPLUScarbonSource__glycerolVSglucose.csv	P0.05Fold2	mrna	SYAN	baseMgAllMg	baseNaAllNa	Exp	batchNumberPLUScarbonSource	glycerolVSglucose
267	rnpA	genes_P0.05Fold2_mrna_trT_set00_StcAllEx_SYAN_baseMgAllMg_baseNaAllNa_Exp_noMatchFilter_p1Sf_noNorm__batchNumberPLUScarbonSource__glycerolVSglucose.csv	P0.05Fold2	mrna	SYAN	baseMgAllMg	baseNaAllNa	Exp	batchNumberPLUScarbonSource	glycerolVSglucose
268	pyrG	genes_P0.05Fold2_mrna_trT_set00_StcAllEx_SYAN_baseMgAllMg_baseNaAllNa_Exp_noMatchFilter_p1Sf_noNorm__batchNumberPLUScarbonSource__glycerolVSglucose.csv	P0.05Fold2	mrna	SYAN	baseMgAllMg	baseNaAllNa	Exp	batchNumberPLUScarbonSource	glycerolVSglucose
269	yebC	genes_P0.05Fold2_mrna_trT_set00_StcAllEx_SYAN_baseMgAllMg_baseNaAllNa_Exp_noMatchFilter_p1Sf_noNorm__batchNumberPLUScarbonSource__glycerolVSglucose.csv	P0.05Fold2	mrna	SYAN	baseMgAllMg	baseNaAllNa	Exp	batchNumberPLUScarbonSource	glycerolVSglucose
270	gcvT	genes_P0.05Fold2_mrna_trT_set00_StcAllEx_SYAN_baseMgAllMg_baseNaAllNa_Exp_noMatchFilter_p1Sf_noNorm__batchNumberPLUScarbonSource__glycerolVSglucose.csv	P0.05Fold2	mrna	SYAN	baseMgAllMg	baseNaAllNa	Exp	batchNumberPLUScarbonSource	glycerolVSglucose
271	exbD	genes_P0.05Fold2_mrna_trT_set00_StcAllEx_SYAN_baseMgAllMg_baseNaAllNa_Exp_noMatchFilter_p1Sf_noNorm__batchNumberPLUScarbonSource__glycerolVSglucose.csv	P0.05Fold2	mrna	SYAN	baseMgAllMg	baseNaAllNa	Exp	batchNumberPLUScarbonSource	glycerolVSglucose
272	ybgC	genes_P0.05Fold2_mrna_trT_set00_StcAllEx_SYAN_baseMgAllMg_baseNaAllNa_Exp_noMatchFilter_p1Sf_noNorm__batchNumberPLUScarbonSource__glycerolVSglucose.csv	P0.05Fold2	mrna	SYAN	baseMgAllMg	baseNaAllNa	Exp	batchNumberPLUScarbonSource	glycerolVSglucose
273	glyA	genes_P0.05Fold2_mrna_trT_set00_StcAllEx_SYAN_baseMgAllMg_baseNaAllNa_Exp_noMatchFilter_p1Sf_noNorm__batchNumberPLUScarbonSource__glycerolVSglucose.csv	P0.05Fold2	mrna	SYAN	baseMgAllMg	baseNaAllNa	Exp	batchNumberPLUScarbonSource	glycerolVSglucose
274	pyrF	genes_P0.05Fold2_mrna_trT_set00_StcAllEx_SYAN_baseMgAllMg_baseNaAllNa_Exp_noMatchFilter_p1Sf_noNorm__batchNumberPLUScarbonSource__glycerolVSglucose.csv	P0.05Fold2	mrna	SYAN	baseMgAllMg	baseNaAllNa	Exp	batchNumberPLUScarbonSource	glycerolVSglucose
275	wecD	genes_P0.05Fold2_mrna_trT_set00_StcAllEx_SYAN_baseMgAllMg_baseNaAllNa_Exp_noMatchFilter_p1Sf_noNorm__batchNumberPLUScarbonSource__glycerolVSglucose.csv	P0.05Fold2	mrna	SYAN	baseMgAllMg	baseNaAllNa	Exp	batchNumberPLUScarbonSource	glycerolVSglucose
276	ECB_03519	genes_P0.05Fold2_mrna_trT_set00_StcAllEx_SYAN_baseMgAllMg_baseNaAllNa_Exp_noMatchFilter_p1Sf_noNorm__batchNumberPLUScarbonSource__glycerolVSglucose.csv	P0.05Fold2	mrna	SYAN	baseMgAllMg	baseNaAllNa	Exp	batchNumberPLUScarbonSource	glycerolVSglucose
277	rpsK	genes_P0.05Fold2_mrna_trT_set00_StcAllEx_SYAN_baseMgAllMg_baseNaAllNa_Exp_noMatchFilter_p1Sf_noNorm__batchNumberPLUScarbonSource__glycerolVSglucose.csv	P0.05Fold2	mrna	SYAN	baseMgAllMg	baseNaAllNa	Exp	batchNumberPLUScarbonSource	glycerolVSglucose
278	codB	genes_P0.05Fold2_mrna_trT_set00_StcAllEx_SYAN_baseMgAllMg_baseNaAllNa_Exp_noMatchFilter_p1Sf_noNorm__batchNumberPLUScarbonSource__glycerolVSglucose.csv	P0.05Fold2	mrna	SYAN	baseMgAllMg	baseNaAllNa	Exp	batchNumberPLUScarbonSource	glycerolVSglucose
279	gsk	genes_P0.05Fold2_mrna_trT_set00_StcAllEx_SYAN_baseMgAllMg_baseNaAllNa_Exp_noMatchFilter_p1Sf_noNorm__batchNumberPLUScarbonSource__glycerolVSglucose.csv	P0.05Fold2	mrna	SYAN	baseMgAllMg	baseNaAllNa	Exp	batchNumberPLUScarbonSource	glycerolVSglucose
280	queA	genes_P0.05Fold2_mrna_trT_set00_StcAllEx_SYAN_baseMgAllMg_baseNaAllNa_Exp_noMatchFilter_p1Sf_noNorm__batchNumberPLUScarbonSource__glycerolVSglucose.csv	P0.05Fold2	mrna	SYAN	baseMgAllMg	baseNaAllNa	Exp	batchNumberPLUScarbonSource	glycerolVSglucose
281	rpmD	genes_P0.05Fold2_mrna_trT_set00_StcAllEx_SYAN_baseMgAllMg_baseNaAllNa_Exp_noMatchFilter_p1Sf_noNorm__batchNumberPLUScarbonSource__glycerolVSglucose.csv	P0.05Fold2	mrna	SYAN	baseMgAllMg	baseNaAllNa	Exp	batchNumberPLUScarbonSource	glycerolVSglucose
282	rplK	genes_P0.05Fold2_mrna_trT_set00_StcAllEx_SYAN_baseMgAllMg_baseNaAllNa_Exp_noMatchFilter_p1Sf_noNorm__batchNumberPLUScarbonSource__glycerolVSglucose.csv	P0.05Fold2	mrna	SYAN	baseMgAllMg	baseNaAllNa	Exp	batchNumberPLUScarbonSource	glycerolVSglucose
283	rpsT	genes_P0.05Fold2_mrna_trT_set00_StcAllEx_SYAN_baseMgAllMg_baseNaAllNa_Exp_noMatchFilter_p1Sf_noNorm__batchNumberPLUScarbonSource__glycerolVSglucose.csv	P0.05Fold2	mrna	SYAN	baseMgAllMg	baseNaAllNa	Exp	batchNumberPLUScarbonSource	glycerolVSglucose
284	entD	genes_P0.05Fold2_mrna_trT_set00_StcAllEx_SYAN_baseMgAllMg_baseNaAllNa_Exp_noMatchFilter_p1Sf_noNorm__batchNumberPLUScarbonSource__glycerolVSglucose.csv	P0.05Fold2	mrna	SYAN	baseMgAllMg	baseNaAllNa	Exp	batchNumberPLUScarbonSource	glycerolVSglucose
285	ydcL	genes_P0.05Fold2_mrna_trT_set00_StcAllEx_SYAN_baseMgAllMg_baseNaAllNa_Exp_noMatchFilter_p1Sf_noNorm__batchNumberPLUScarbonSource__glycerolVSglucose.csv	P0.05Fold2	mrna	SYAN	baseMgAllMg	baseNaAllNa	Exp	batchNumberPLUScarbonSource	glycerolVSglucose
286	ECB_02815	genes_P0.05Fold2_mrna_trT_set00_StcAllEx_SYAN_baseMgAllMg_baseNaAllNa_Exp_noMatchFilter_p1Sf_noNorm__batchNumberPLUScarbonSource__glycerolVSglucose.csv	P0.05Fold2	mrna	SYAN	baseMgAllMg	baseNaAllNa	Exp	batchNumberPLUScarbonSource	glycerolVSglucose
287	ECB_02818	genes_P0.05Fold2_mrna_trT_set00_StcAllEx_SYAN_baseMgAllMg_baseNaAllNa_Exp_noMatchFilter_p1Sf_noNorm__batchNumberPLUScarbonSource__glycerolVSglucose.csv	P0.05Fold2	mrna	SYAN	baseMgAllMg	baseNaAllNa	Exp	batchNumberPLUScarbonSource	glycerolVSglucose
288	ECB_02837	genes_P0.05Fold2_mrna_trT_set00_StcAllEx_SYAN_baseMgAllMg_baseNaAllNa_Exp_noMatchFilter_p1Sf_noNorm__batchNumberPLUScarbonSource__glycerolVSglucose.csv	P0.05Fold2	mrna	SYAN	baseMgAllMg	baseNaAllNa	Exp	batchNumberPLUScarbonSource	glycerolVSglucose
289	rpsE	genes_P0.05Fold2_mrna_trT_set00_StcAllEx_SYAN_baseMgAllMg_baseNaAllNa_Exp_noMatchFilter_p1Sf_noNorm__batchNumberPLUScarbonSource__glycerolVSglucose.csv	P0.05Fold2	mrna	SYAN	baseMgAllMg	baseNaAllNa	Exp	batchNumberPLUScarbonSource	glycerolVSglucose
290	prfB	genes_P0.05Fold2_mrna_trT_set00_StcAllEx_SYAN_baseMgAllMg_baseNaAllNa_Exp_noMatchFilter_p1Sf_noNorm__batchNumberPLUScarbonSource__glycerolVSglucose.csv	P0.05Fold2	mrna	SYAN	baseMgAllMg	baseNaAllNa	Exp	batchNumberPLUScarbonSource	glycerolVSglucose
291	argA	genes_P0.05Fold2_mrna_trT_set00_StcAllEx_SYAN_baseMgAllMg_baseNaAllNa_Exp_noMatchFilter_p1Sf_noNorm__batchNumberPLUScarbonSource__glycerolVSglucose.csv	P0.05Fold2	mrna	SYAN	baseMgAllMg	baseNaAllNa	Exp	batchNumberPLUScarbonSource	glycerolVSglucose
292	rpsF	genes_P0.05Fold2_mrna_trT_set00_StcAllEx_SYAN_baseMgAllMg_baseNaAllNa_Exp_noMatchFilter_p1Sf_noNorm__batchNumberPLUScarbonSource__glycerolVSglucose.csv	P0.05Fold2	mrna	SYAN	baseMgAllMg	baseNaAllNa	Exp	batchNumberPLUScarbonSource	glycerolVSglucose
293	yadC	genes_P0.05Fold2_mrna_trT_set00_StcAllEx_SYAN_baseMgAllMg_baseNaAllNa_Exp_noMatchFilter_p1Sf_noNorm__batchNumberPLUScarbonSource__glycerolVSglucose.csv	P0.05Fold2	mrna	SYAN	baseMgAllMg	baseNaAllNa	Exp	batchNumberPLUScarbonSource	glycerolVSglucose
294	ECB_02652	genes_P0.05Fold2_mrna_trT_set00_StcAllEx_SYAN_baseMgAllMg_baseNaAllNa_Exp_noMatchFilter_p1Sf_noNorm__batchNumberPLUScarbonSource__glycerolVSglucose.csv	P0.05Fold2	mrna	SYAN	baseMgAllMg	baseNaAllNa	Exp	batchNumberPLUScarbonSource	glycerolVSglucose
295	lpxK	genes_P0.05Fold2_mrna_trT_set00_StcAllEx_SYAN_baseMgAllMg_baseNaAllNa_Exp_noMatchFilter_p1Sf_noNorm__batchNumberPLUScarbonSource__glycerolVSglucose.csv	P0.05Fold2	mrna	SYAN	baseMgAllMg	baseNaAllNa	Exp	batchNumberPLUScarbonSource	glycerolVSglucose
296	proX	genes_P0.05Fold2_mrna_trT_set00_StcAllEx_SYAN_baseMgAllMg_baseNaAllNa_Exp_noMatchFilter_p1Sf_noNorm__batchNumberPLUScarbonSource__glycerolVSglucose.csv	P0.05Fold2	mrna	SYAN	baseMgAllMg	baseNaAllNa	Exp	batchNumberPLUScarbonSource	glycerolVSglucose
297	rplQ	genes_P0.05Fold2_mrna_trT_set00_StcAllEx_SYAN_baseMgAllMg_baseNaAllNa_Exp_noMatchFilter_p1Sf_noNorm__batchNumberPLUScarbonSource__glycerolVSglucose.csv	P0.05Fold2	mrna	SYAN	baseMgAllMg	baseNaAllNa	Exp	batchNumberPLUScarbonSource	glycerolVSglucose
298	rffT	genes_P0.05Fold2_mrna_trT_set00_StcAllEx_SYAN_baseMgAllMg_baseNaAllNa_Exp_noMatchFilter_p1Sf_noNorm__batchNumberPLUScarbonSource__glycerolVSglucose.csv	P0.05Fold2	mrna	SYAN	baseMgAllMg	baseNaAllNa	Exp	batchNumberPLUScarbonSource	glycerolVSglucose
299	ygiG	genes_P0.05Fold2_mrna_trT_set00_StcAllEx_SYAN_baseMgAllMg_baseNaAllNa_Exp_noMatchFilter_p1Sf_noNorm__batchNumberPLUScarbonSource__glycerolVSglucose.csv	P0.05Fold2	mrna	SYAN	baseMgAllMg	baseNaAllNa	Exp	batchNumberPLUScarbonSource	glycerolVSglucose
300	rpsH	genes_P0.05Fold2_mrna_trT_set00_StcAllEx_SYAN_baseMgAllMg_baseNaAllNa_Exp_noMatchFilter_p1Sf_noNorm__batchNumberPLUScarbonSource__glycerolVSglucose.csv	P0.05Fold2	mrna	SYAN	baseMgAllMg	baseNaAllNa	Exp	batchNumberPLUScarbonSource	glycerolVSglucose
301	mipA	genes_P0.05Fold2_mrna_trT_set00_StcAllEx_SYAN_baseMgAllMg_baseNaAllNa_Exp_noMatchFilter_p1Sf_noNorm__batchNumberPLUScarbonSource__glycerolVSglucose.csv	P0.05Fold2	mrna	SYAN	baseMgAllMg	baseNaAllNa	Exp	batchNumberPLUScarbonSource	glycerolVSglucose
302	ybiL	genes_P0.05Fold2_mrna_trT_set00_StcAllEx_SYAN_baseMgAllMg_baseNaAllNa_Exp_noMatchFilter_p1Sf_noNorm__batchNumberPLUScarbonSource__glycerolVSglucose.csv	P0.05Fold2	mrna	SYAN	baseMgAllMg	baseNaAllNa	Exp	batchNumberPLUScarbonSource	glycerolVSglucose
303	serC	genes_P0.05Fold2_mrna_trT_set00_StcAllEx_SYAN_baseMgAllMg_baseNaAllNa_Exp_noMatchFilter_p1Sf_noNorm__batchNumberPLUScarbonSource__glycerolVSglucose.csv	P0.05Fold2	mrna	SYAN	baseMgAllMg	baseNaAllNa	Exp	batchNumberPLUScarbonSource	glycerolVSglucose
304	yncD	genes_P0.05Fold2_mrna_trT_set00_StcAllEx_SYAN_baseMgAllMg_baseNaAllNa_Exp_noMatchFilter_p1Sf_noNorm__batchNumberPLUScarbonSource__glycerolVSglucose.csv	P0.05Fold2	mrna	SYAN	baseMgAllMg	baseNaAllNa	Exp	batchNumberPLUScarbonSource	glycerolVSglucose
305	fecR	genes_P0.05Fold2_mrna_trT_set00_StcAllEx_SYAN_baseMgAllMg_baseNaAllNa_Exp_noMatchFilter_p1Sf_noNorm__batchNumberPLUScarbonSource__glycerolVSglucose.csv	P0.05Fold2	mrna	SYAN	baseMgAllMg	baseNaAllNa	Exp	batchNumberPLUScarbonSource	glycerolVSglucose
306	yhdZ	genes_P0.05Fold2_mrna_trT_set00_StcAllEx_SYAN_baseMgAllMg_baseNaAllNa_Exp_noMatchFilter_p1Sf_noNorm__batchNumberPLUScarbonSource__glycerolVSglucose.csv	P0.05Fold2	mrna	SYAN	baseMgAllMg	baseNaAllNa	Exp	batchNumberPLUScarbonSource	glycerolVSglucose
307	thiL	genes_P0.05Fold2_mrna_trT_set00_StcAllEx_SYAN_baseMgAllMg_baseNaAllNa_Exp_noMatchFilter_p1Sf_noNorm__batchNumberPLUScarbonSource__glycerolVSglucose.csv	P0.05Fold2	mrna	SYAN	baseMgAllMg	baseNaAllNa	Exp	batchNumberPLUScarbonSource	glycerolVSglucose
308	purM	genes_P0.05Fold2_mrna_trT_set00_StcAllEx_SYAN_baseMgAllMg_baseNaAllNa_Exp_noMatchFilter_p1Sf_noNorm__batchNumberPLUScarbonSource__glycerolVSglucose.csv	P0.05Fold2	mrna	SYAN	baseMgAllMg	baseNaAllNa	Exp	batchNumberPLUScarbonSource	glycerolVSglucose
309	yhcM	genes_P0.05Fold2_mrna_trT_set00_StcAllEx_SYAN_baseMgAllMg_baseNaAllNa_Exp_noMatchFilter_p1Sf_noNorm__batchNumberPLUScarbonSource__glycerolVSglucose.csv	P0.05Fold2	mrna	SYAN	baseMgAllMg	baseNaAllNa	Exp	batchNumberPLUScarbonSource	glycerolVSglucose
310	yfeT	genes_P0.05Fold2_mrna_trT_set00_StcAllEx_SYAN_baseMgAllMg_baseNaAllNa_Exp_noMatchFilter_p1Sf_noNorm__batchNumberPLUScarbonSource__glycerolVSglucose.csv	P0.05Fold2	mrna	SYAN	baseMgAllMg	baseNaAllNa	Exp	batchNumberPLUScarbonSource	glycerolVSglucose
311	rplX	genes_P0.05Fold2_mrna_trT_set00_StcAllEx_SYAN_baseMgAllMg_baseNaAllNa_Exp_noMatchFilter_p1Sf_noNorm__batchNumberPLUScarbonSource__glycerolVSglucose.csv	P0.05Fold2	mrna	SYAN	baseMgAllMg	baseNaAllNa	Exp	batchNumberPLUScarbonSource	glycerolVSglucose
312	ECB_03437	genes_P0.05Fold2_mrna_trT_set00_StcAllEx_SYAN_baseMgAllMg_baseNaAllNa_Exp_noMatchFilter_p1Sf_noNorm__batchNumberPLUScarbonSource__glycerolVSglucose.csv	P0.05Fold2	mrna	SYAN	baseMgAllMg	baseNaAllNa	Exp	batchNumberPLUScarbonSource	glycerolVSglucose
313	ycbY	genes_P0.05Fold2_mrna_trT_set00_StcAllEx_SYAN_baseMgAllMg_baseNaAllNa_Exp_noMatchFilter_p1Sf_noNorm__batchNumberPLUScarbonSource__glycerolVSglucose.csv	P0.05Fold2	mrna	SYAN	baseMgAllMg	baseNaAllNa	Exp	batchNumberPLUScarbonSource	glycerolVSglucose
314	aroM	genes_P0.05Fold2_mrna_trT_set00_StcAllEx_SYAN_baseMgAllMg_baseNaAllNa_Exp_noMatchFilter_p1Sf_noNorm__batchNumberPLUScarbonSource__glycerolVSglucose.csv	P0.05Fold2	mrna	SYAN	baseMgAllMg	baseNaAllNa	Exp	batchNumberPLUScarbonSource	glycerolVSglucose
315	yhgF	genes_P0.05Fold2_mrna_trT_set00_StcAllEx_SYAN_baseMgAllMg_baseNaAllNa_Exp_noMatchFilter_p1Sf_noNorm__batchNumberPLUScarbonSource__glycerolVSglucose.csv	P0.05Fold2	mrna	SYAN	baseMgAllMg	baseNaAllNa	Exp	batchNumberPLUScarbonSource	glycerolVSglucose
316	yfgB	genes_P0.05Fold2_mrna_trT_set00_StcAllEx_SYAN_baseMgAllMg_baseNaAllNa_Exp_noMatchFilter_p1Sf_noNorm__batchNumberPLUScarbonSource__glycerolVSglucose.csv	P0.05Fold2	mrna	SYAN	baseMgAllMg	baseNaAllNa	Exp	batchNumberPLUScarbonSource	glycerolVSglucose
317	metG	genes_P0.05Fold2_mrna_trT_set00_StcAllEx_SYAN_baseMgAllMg_baseNaAllNa_Exp_noMatchFilter_p1Sf_noNorm__batchNumberPLUScarbonSource__glycerolVSglucose.csv	P0.05Fold2	mrna	SYAN	baseMgAllMg	baseNaAllNa	Exp	batchNumberPLUScarbonSource	glycerolVSglucose
318	ilvH	genes_P0.05Fold2_mrna_trT_set00_StcAllEx_SYAN_baseMgAllMg_baseNaAllNa_Exp_noMatchFilter_p1Sf_noNorm__batchNumberPLUScarbonSource__glycerolVSglucose.csv	P0.05Fold2	mrna	SYAN	baseMgAllMg	baseNaAllNa	Exp	batchNumberPLUScarbonSource	glycerolVSglucose
319	yegQ	genes_P0.05Fold2_mrna_trT_set00_StcAllEx_SYAN_baseMgAllMg_baseNaAllNa_Exp_noMatchFilter_p1Sf_noNorm__batchNumberPLUScarbonSource__glycerolVSglucose.csv	P0.05Fold2	mrna	SYAN	baseMgAllMg	baseNaAllNa	Exp	batchNumberPLUScarbonSource	glycerolVSglucose
320	ycdZ	genes_P0.05Fold2_mrna_trT_set00_StcAllEx_SYAN_baseMgAllMg_baseNaAllNa_Exp_noMatchFilter_p1Sf_noNorm__batchNumberPLUScarbonSource__glycerolVSglucose.csv	P0.05Fold2	mrna	SYAN	baseMgAllMg	baseNaAllNa	Exp	batchNumberPLUScarbonSource	glycerolVSglucose
321	rpmC	genes_P0.05Fold2_mrna_trT_set00_StcAllEx_SYAN_baseMgAllMg_baseNaAllNa_Exp_noMatchFilter_p1Sf_noNorm__batchNumberPLUScarbonSource__glycerolVSglucose.csv	P0.05Fold2	mrna	SYAN	baseMgAllMg	baseNaAllNa	Exp	batchNumberPLUScarbonSource	glycerolVSglucose
322	yjfC	genes_P0.05Fold2_mrna_trT_set00_StcAllEx_SYAN_baseMgAllMg_baseNaAllNa_Exp_noMatchFilter_p1Sf_noNorm__batchNumberPLUScarbonSource__glycerolVSglucose.csv	P0.05Fold2	mrna	SYAN	baseMgAllMg	baseNaAllNa	Exp	batchNumberPLUScarbonSource	glycerolVSglucose
323	rpsG	genes_P0.05Fold2_mrna_trT_set00_StcAllEx_SYAN_baseMgAllMg_baseNaAllNa_Exp_noMatchFilter_p1Sf_noNorm__batchNumberPLUScarbonSource__glycerolVSglucose.csv	P0.05Fold2	mrna	SYAN	baseMgAllMg	baseNaAllNa	Exp	batchNumberPLUScarbonSource	glycerolVSglucose
324	mutM	genes_P0.05Fold2_mrna_trT_set00_StcAllEx_SYAN_baseMgAllMg_baseNaAllNa_Exp_noMatchFilter_p1Sf_noNorm__batchNumberPLUScarbonSource__glycerolVSglucose.csv	P0.05Fold2	mrna	SYAN	baseMgAllMg	baseNaAllNa	Exp	batchNumberPLUScarbonSource	glycerolVSglucose
325	yciH	genes_P0.05Fold2_mrna_trT_set00_StcAllEx_SYAN_baseMgAllMg_baseNaAllNa_Exp_noMatchFilter_p1Sf_noNorm__batchNumberPLUScarbonSource__glycerolVSglucose.csv	P0.05Fold2	mrna	SYAN	baseMgAllMg	baseNaAllNa	Exp	batchNumberPLUScarbonSource	glycerolVSglucose
326	cvpA	genes_P0.05Fold2_mrna_trT_set00_StcAllEx_SYAN_baseMgAllMg_baseNaAllNa_Exp_noMatchFilter_p1Sf_noNorm__batchNumberPLUScarbonSource__glycerolVSglucose.csv	P0.05Fold2	mrna	SYAN	baseMgAllMg	baseNaAllNa	Exp	batchNumberPLUScarbonSource	glycerolVSglucose
327	yieG	genes_P0.05Fold2_mrna_trT_set00_StcAllEx_SYAN_baseMgAllMg_baseNaAllNa_Exp_noMatchFilter_p1Sf_noNorm__batchNumberPLUScarbonSource__glycerolVSglucose.csv	P0.05Fold2	mrna	SYAN	baseMgAllMg	baseNaAllNa	Exp	batchNumberPLUScarbonSource	glycerolVSglucose
328	idnD	genes_P0.05Fold2_mrna_trT_set00_StcAllEx_SYAN_baseMgAllMg_baseNaAllNa_Exp_noMatchFilter_p1Sf_noNorm__batchNumberPLUScarbonSource__glycerolVSglucose.csv	P0.05Fold2	mrna	SYAN	baseMgAllMg	baseNaAllNa	Exp	batchNumberPLUScarbonSource	glycerolVSglucose
329	ECB_00844	genes_P0.05Fold2_mrna_trT_set00_StcAllEx_SYAN_baseMgAllMg_baseNaAllNa_Exp_noMatchFilter_p1Sf_noNorm__batchNumberPLUScarbonSource__glycerolVSglucose.csv	P0.05Fold2	mrna	SYAN	baseMgAllMg	baseNaAllNa	Exp	batchNumberPLUScarbonSource	glycerolVSglucose
330	insB-10	genes_P0.05Fold2_mrna_trT_set00_StcAllEx_SYAN_baseMgAllMg_baseNaAllNa_Exp_noMatchFilter_p1Sf_noNorm__batchNumberPLUScarbonSource__glycerolVSglucose.csv	P0.05Fold2	mrna	SYAN	baseMgAllMg	baseNaAllNa	Exp	batchNumberPLUScarbonSource	glycerolVSglucose
331	cusC	genes_P0.05Fold2_mrna_trT_set00_StcAllEx_SYAN_baseMgAllMg_baseNaAllNa_Exp_noMatchFilter_p1Sf_noNorm__batchNumberPLUScarbonSource__glycerolVSglucose.csv	P0.05Fold2	mrna	SYAN	baseMgAllMg	baseNaAllNa	Exp	batchNumberPLUScarbonSource	glycerolVSglucose
332	prmA	genes_P0.05Fold2_mrna_trT_set00_StcAllEx_SYAN_baseMgAllMg_baseNaAllNa_Exp_noMatchFilter_p1Sf_noNorm__batchNumberPLUScarbonSource__glycerolVSglucose.csv	P0.05Fold2	mrna	SYAN	baseMgAllMg	baseNaAllNa	Exp	batchNumberPLUScarbonSource	glycerolVSglucose
333	insB-7	genes_P0.05Fold2_mrna_trT_set00_StcAllEx_SYAN_baseMgAllMg_baseNaAllNa_Exp_noMatchFilter_p1Sf_noNorm__batchNumberPLUScarbonSource__glycerolVSglucose.csv	P0.05Fold2	mrna	SYAN	baseMgAllMg	baseNaAllNa	Exp	batchNumberPLUScarbonSource	glycerolVSglucose
334	ccrB	genes_P0.05Fold2_mrna_trT_set00_StcAllEx_SYAN_baseMgAllMg_baseNaAllNa_Exp_noMatchFilter_p1Sf_noNorm__batchNumberPLUScarbonSource__glycerolVSglucose.csv	P0.05Fold2	mrna	SYAN	baseMgAllMg	baseNaAllNa	Exp	batchNumberPLUScarbonSource	glycerolVSglucose
335	araF	genes_P0.05Fold2_mrna_trT_set00_StcAllEx_SYAN_baseMgAllMg_baseNaAllNa_Exp_noMatchFilter_p1Sf_noNorm__batchNumberPLUScarbonSource__glycerolVSglucose.csv	P0.05Fold2	mrna	SYAN	baseMgAllMg	baseNaAllNa	Exp	batchNumberPLUScarbonSource	glycerolVSglucose
336	ECB_02836	genes_P0.05Fold2_mrna_trT_set00_StcAllEx_SYAN_baseMgAllMg_baseNaAllNa_Exp_noMatchFilter_p1Sf_noNorm__batchNumberPLUScarbonSource__glycerolVSglucose.csv	P0.05Fold2	mrna	SYAN	baseMgAllMg	baseNaAllNa	Exp	batchNumberPLUScarbonSource	glycerolVSglucose
337	rpsJ	genes_P0.05Fold2_mrna_trT_set00_StcAllEx_SYAN_baseMgAllMg_baseNaAllNa_Exp_noMatchFilter_p1Sf_noNorm__batchNumberPLUScarbonSource__glycerolVSglucose.csv	P0.05Fold2	mrna	SYAN	baseMgAllMg	baseNaAllNa	Exp	batchNumberPLUScarbonSource	glycerolVSglucose
338	atpB	genes_P0.05Fold2_mrna_trT_set00_StcAllEx_SYAN_baseMgAllMg_baseNaAllNa_Exp_noMatchFilter_p1Sf_noNorm__batchNumberPLUScarbonSource__glycerolVSglucose.csv	P0.05Fold2	mrna	SYAN	baseMgAllMg	baseNaAllNa	Exp	batchNumberPLUScarbonSource	glycerolVSglucose
339	prsA	genes_P0.05Fold2_mrna_trT_set00_StcAllEx_SYAN_baseMgAllMg_baseNaAllNa_Exp_noMatchFilter_p1Sf_noNorm__batchNumberPLUScarbonSource__glycerolVSglucose.csv	P0.05Fold2	mrna	SYAN	baseMgAllMg	baseNaAllNa	Exp	batchNumberPLUScarbonSource	glycerolVSglucose
340	metK	genes_P0.05Fold2_mrna_trT_set00_StcAllEx_SYAN_baseMgAllMg_baseNaAllNa_Exp_noMatchFilter_p1Sf_noNorm__batchNumberPLUScarbonSource__glycerolVSglucose.csv	P0.05Fold2	mrna	SYAN	baseMgAllMg	baseNaAllNa	Exp	batchNumberPLUScarbonSource	glycerolVSglucose
341	bipA	genes_P0.05Fold2_mrna_trT_set00_StcAllEx_SYAN_baseMgAllMg_baseNaAllNa_Exp_noMatchFilter_p1Sf_noNorm__batchNumberPLUScarbonSource__glycerolVSglucose.csv	P0.05Fold2	mrna	SYAN	baseMgAllMg	baseNaAllNa	Exp	batchNumberPLUScarbonSource	glycerolVSglucose
342	atpI	genes_P0.05Fold2_mrna_trT_set00_StcAllEx_SYAN_baseMgAllMg_baseNaAllNa_Exp_noMatchFilter_p1Sf_noNorm__batchNumberPLUScarbonSource__glycerolVSglucose.csv	P0.05Fold2	mrna	SYAN	baseMgAllMg	baseNaAllNa	Exp	batchNumberPLUScarbonSource	glycerolVSglucose
343	ECB_02825	genes_P0.05Fold2_mrna_trT_set00_StcAllEx_SYAN_baseMgAllMg_baseNaAllNa_Exp_noMatchFilter_p1Sf_noNorm__batchNumberPLUScarbonSource__glycerolVSglucose.csv	P0.05Fold2	mrna	SYAN	baseMgAllMg	baseNaAllNa	Exp	batchNumberPLUScarbonSource	glycerolVSglucose
344	insB-24	genes_P0.05Fold2_mrna_trT_set00_StcAllEx_SYAN_baseMgAllMg_baseNaAllNa_Exp_noMatchFilter_p1Sf_noNorm__batchNumberPLUScarbonSource__glycerolVSglucose.csv	P0.05Fold2	mrna	SYAN	baseMgAllMg	baseNaAllNa	Exp	batchNumberPLUScarbonSource	glycerolVSglucose
345	feoB	genes_P0.05Fold2_mrna_trT_set00_StcAllEx_SYAN_baseMgAllMg_baseNaAllNa_Exp_noMatchFilter_p1Sf_noNorm__batchNumberPLUScarbonSource__glycerolVSglucose.csv	P0.05Fold2	mrna	SYAN	baseMgAllMg	baseNaAllNa	Exp	batchNumberPLUScarbonSource	glycerolVSglucose
346	ldrC	genes_P0.05Fold2_mrna_trT_set00_StcAllEx_SYAN_baseMgAllMg_baseNaAllNa_Exp_noMatchFilter_p1Sf_noNorm__batchNumberPLUScarbonSource__glycerolVSglucose.csv	P0.05Fold2	mrna	SYAN	baseMgAllMg	baseNaAllNa	Exp	batchNumberPLUScarbonSource	glycerolVSglucose
347	yhjE	genes_P0.05Fold2_mrna_trT_set00_StcAllEx_SYAN_baseMgAllMg_baseNaAllNa_Exp_noMatchFilter_p1Sf_noNorm__batchNumberPLUScarbonSource__glycerolVSglucose.csv	P0.05Fold2	mrna	SYAN	baseMgAllMg	baseNaAllNa	Exp	batchNumberPLUScarbonSource	glycerolVSglucose
348	ydiY	genes_P0.05Fold2_mrna_trT_set00_StcAllEx_SYAN_baseMgAllMg_baseNaAllNa_Exp_noMatchFilter_p1Sf_noNorm__batchNumberPLUScarbonSource__glycerolVSglucose.csv	P0.05Fold2	mrna	SYAN	baseMgAllMg	baseNaAllNa	Exp	batchNumberPLUScarbonSource	glycerolVSglucose
349	rplB	genes_P0.05Fold2_mrna_trT_set00_StcAllEx_SYAN_baseMgAllMg_baseNaAllNa_Exp_noMatchFilter_p1Sf_noNorm__batchNumberPLUScarbonSource__glycerolVSglucose.csv	P0.05Fold2	mrna	SYAN	baseMgAllMg	baseNaAllNa	Exp	batchNumberPLUScarbonSource	glycerolVSglucose
350	rffG	genes_P0.05Fold2_mrna_trT_set00_StcAllEx_SYAN_baseMgAllMg_baseNaAllNa_Exp_noMatchFilter_p1Sf_noNorm__batchNumberPLUScarbonSource__glycerolVSglucose.csv	P0.05Fold2	mrna	SYAN	baseMgAllMg	baseNaAllNa	Exp	batchNumberPLUScarbonSource	glycerolVSglucose
351	soxS	genes_P0.05Fold2_mrna_trT_set00_StcAllEx_SYAN_baseMgAllMg_baseNaAllNa_Exp_noMatchFilter_p1Sf_noNorm__batchNumberPLUScarbonSource__glycerolVSglucose.csv	P0.05Fold2	mrna	SYAN	baseMgAllMg	baseNaAllNa	Exp	batchNumberPLUScarbonSource	glycerolVSglucose
352	tauA	genes_P0.05Fold2_mrna_trT_set00_StcAllEx_SYAN_baseMgAllMg_baseNaAllNa_Exp_noMatchFilter_p1Sf_noNorm__batchNumberPLUScarbonSource__glycerolVSglucose.csv	P0.05Fold2	mrna	SYAN	baseMgAllMg	baseNaAllNa	Exp	batchNumberPLUScarbonSource	glycerolVSglucose
353	ECB_03723	genes_P0.05Fold2_mrna_trT_set00_StcAllEx_SYAN_baseMgAllMg_baseNaAllNa_Exp_noMatchFilter_p1Sf_noNorm__batchNumberPLUScarbonSource__glycerolVSglucose.csv	P0.05Fold2	mrna	SYAN	baseMgAllMg	baseNaAllNa	Exp	batchNumberPLUScarbonSource	glycerolVSglucose
354	adk	genes_P0.05Fold2_mrna_trT_set00_StcAllEx_SYAN_baseMgAllMg_baseNaAllNa_Exp_noMatchFilter_p1Sf_noNorm__batchNumberPLUScarbonSource__glycerolVSglucose.csv	P0.05Fold2	mrna	SYAN	baseMgAllMg	baseNaAllNa	Exp	batchNumberPLUScarbonSource	glycerolVSglucose
355	nlpA	genes_P0.05Fold2_mrna_trT_set00_StcAllEx_SYAN_baseMgAllMg_baseNaAllNa_Exp_noMatchFilter_p1Sf_noNorm__batchNumberPLUScarbonSource__glycerolVSglucose.csv	P0.05Fold2	mrna	SYAN	baseMgAllMg	baseNaAllNa	Exp	batchNumberPLUScarbonSource	glycerolVSglucose
356	yjjG	genes_P0.05Fold2_mrna_trT_set00_StcAllEx_SYAN_baseMgAllMg_baseNaAllNa_Exp_noMatchFilter_p1Sf_noNorm__batchNumberPLUScarbonSource__glycerolVSglucose.csv	P0.05Fold2	mrna	SYAN	baseMgAllMg	baseNaAllNa	Exp	batchNumberPLUScarbonSource	glycerolVSglucose
357	yajR	genes_P0.05Fold2_mrna_trT_set00_StcAllEx_SYAN_baseMgAllMg_baseNaAllNa_Exp_noMatchFilter_p1Sf_noNorm__batchNumberPLUScarbonSource__glycerolVSglucose.csv	P0.05Fold2	mrna	SYAN	baseMgAllMg	baseNaAllNa	Exp	batchNumberPLUScarbonSource	glycerolVSglucose
358	fhuC	genes_P0.05Fold2_mrna_trT_set00_StcAllEx_SYAN_baseMgAllMg_baseNaAllNa_Exp_noMatchFilter_p1Sf_noNorm__batchNumberPLUScarbonSource__glycerolVSglucose.csv	P0.05Fold2	mrna	SYAN	baseMgAllMg	baseNaAllNa	Exp	batchNumberPLUScarbonSource	glycerolVSglucose
359	phpB	genes_P0.05Fold2_mrna_trT_set00_StcAllEx_SYAN_baseMgAllMg_baseNaAllNa_Exp_noMatchFilter_p1Sf_noNorm__batchNumberPLUScarbonSource__glycerolVSglucose.csv	P0.05Fold2	mrna	SYAN	baseMgAllMg	baseNaAllNa	Exp	batchNumberPLUScarbonSource	glycerolVSglucose
360	glpA	genes_P0.05Fold2_mrna_trT_set00_StcAllEx_SYAN_baseMgAllMg_baseNaAllNa_Exp_noMatchFilter_p1Sf_noNorm__batchNumberPLUScarbonSource__glycerolVSglucose.csv	P0.05Fold2	mrna	SYAN	baseMgAllMg	baseNaAllNa	Exp	batchNumberPLUScarbonSource	glycerolVSglucose
361	infA	genes_P0.05Fold2_mrna_trT_set00_StcAllEx_SYAN_baseMgAllMg_baseNaAllNa_Exp_noMatchFilter_p1Sf_noNorm__batchNumberPLUScarbonSource__glycerolVSglucose.csv	P0.05Fold2	mrna	SYAN	baseMgAllMg	baseNaAllNa	Exp	batchNumberPLUScarbonSource	glycerolVSglucose
362	fhuF	genes_P0.05Fold2_mrna_trT_set00_StcAllEx_SYAN_baseMgAllMg_baseNaAllNa_Exp_noMatchFilter_p1Sf_noNorm__batchNumberPLUScarbonSource__glycerolVSglucose.csv	P0.05Fold2	mrna	SYAN	baseMgAllMg	baseNaAllNa	Exp	batchNumberPLUScarbonSource	glycerolVSglucose
363	ycaO	genes_P0.05Fold2_mrna_trT_set00_StcAllEx_SYAN_baseMgAllMg_baseNaAllNa_Exp_noMatchFilter_p1Sf_noNorm__batchNumberPLUScarbonSource__glycerolVSglucose.csv	P0.05Fold2	mrna	SYAN	baseMgAllMg	baseNaAllNa	Exp	batchNumberPLUScarbonSource	glycerolVSglucose
364	gcvH	genes_P0.05Fold2_mrna_trT_set00_StcAllEx_SYAN_baseMgAllMg_baseNaAllNa_Exp_noMatchFilter_p1Sf_noNorm__batchNumberPLUScarbonSource__glycerolVSglucose.csv	P0.05Fold2	mrna	SYAN	baseMgAllMg	baseNaAllNa	Exp	batchNumberPLUScarbonSource	glycerolVSglucose
365	galS	genes_P0.05Fold2_mrna_trT_set00_StcAllEx_SYAN_baseMgAllMg_baseNaAllNa_Exp_noMatchFilter_p1Sf_noNorm__batchNumberPLUScarbonSource__glycerolVSglucose.csv	P0.05Fold2	mrna	SYAN	baseMgAllMg	baseNaAllNa	Exp	batchNumberPLUScarbonSource	glycerolVSglucose
366	purR	genes_P0.05Fold2_mrna_trT_set00_StcAllEx_SYAN_baseMgAllMg_baseNaAllNa_Exp_noMatchFilter_p1Sf_noNorm__batchNumberPLUScarbonSource__glycerolVSglucose.csv	P0.05Fold2	mrna	SYAN	baseMgAllMg	baseNaAllNa	Exp	batchNumberPLUScarbonSource	glycerolVSglucose
367	rncS	genes_P0.05Fold2_mrna_trT_set00_StcAllEx_SYAN_baseMgAllMg_baseNaAllNa_Exp_noMatchFilter_p1Sf_noNorm__batchNumberPLUScarbonSource__glycerolVSglucose.csv	P0.05Fold2	mrna	SYAN	baseMgAllMg	baseNaAllNa	Exp	batchNumberPLUScarbonSource	glycerolVSglucose
368	ascF	genes_P0.05Fold2_mrna_trT_set00_StcAllEx_SYAN_baseMgAllMg_baseNaAllNa_Exp_noMatchFilter_p1Sf_noNorm__batchNumberPLUScarbonSource__glycerolVSglucose.csv	P0.05Fold2	mrna	SYAN	baseMgAllMg	baseNaAllNa	Exp	batchNumberPLUScarbonSource	glycerolVSglucose
369	wecC	genes_P0.05Fold2_mrna_trT_set00_StcAllEx_SYAN_baseMgAllMg_baseNaAllNa_Exp_noMatchFilter_p1Sf_noNorm__batchNumberPLUScarbonSource__glycerolVSglucose.csv	P0.05Fold2	mrna	SYAN	baseMgAllMg	baseNaAllNa	Exp	batchNumberPLUScarbonSource	glycerolVSglucose
370	pheS	genes_P0.05Fold2_mrna_trT_set00_StcAllEx_SYAN_baseMgAllMg_baseNaAllNa_Exp_noMatchFilter_p1Sf_noNorm__batchNumberPLUScarbonSource__glycerolVSglucose.csv	P0.05Fold2	mrna	SYAN	baseMgAllMg	baseNaAllNa	Exp	batchNumberPLUScarbonSource	glycerolVSglucose
371	yggW	genes_P0.05Fold2_mrna_trT_set00_StcAllEx_SYAN_baseMgAllMg_baseNaAllNa_Exp_noMatchFilter_p1Sf_noNorm__batchNumberPLUScarbonSource__glycerolVSglucose.csv	P0.05Fold2	mrna	SYAN	baseMgAllMg	baseNaAllNa	Exp	batchNumberPLUScarbonSource	glycerolVSglucose
372	ECB_00832	genes_P0.05Fold2_mrna_trT_set00_StcAllEx_SYAN_baseMgAllMg_baseNaAllNa_Exp_noMatchFilter_p1Sf_noNorm__batchNumberPLUScarbonSource__glycerolVSglucose.csv	P0.05Fold2	mrna	SYAN	baseMgAllMg	baseNaAllNa	Exp	batchNumberPLUScarbonSource	glycerolVSglucose
373	cusR	genes_P0.05Fold2_mrna_trT_set00_StcAllEx_SYAN_baseMgAllMg_baseNaAllNa_Exp_noMatchFilter_p1Sf_noNorm__batchNumberPLUScarbonSource__glycerolVSglucose.csv	P0.05Fold2	mrna	SYAN	baseMgAllMg	baseNaAllNa	Exp	batchNumberPLUScarbonSource	glycerolVSglucose
374	sdaB	genes_P0.05Fold2_mrna_trT_set00_StcAllEx_SYAN_baseMgAllMg_baseNaAllNa_Exp_noMatchFilter_p1Sf_noNorm__batchNumberPLUScarbonSource__glycerolVSglucose.csv	P0.05Fold2	mrna	SYAN	baseMgAllMg	baseNaAllNa	Exp	batchNumberPLUScarbonSource	glycerolVSglucose
375	rnb	genes_P0.05Fold2_mrna_trT_set00_StcAllEx_SYAN_baseMgAllMg_baseNaAllNa_Exp_noMatchFilter_p1Sf_noNorm__batchNumberPLUScarbonSource__glycerolVSglucose.csv	P0.05Fold2	mrna	SYAN	baseMgAllMg	baseNaAllNa	Exp	batchNumberPLUScarbonSource	glycerolVSglucose
376	potB	genes_P0.05Fold2_mrna_trT_set00_StcAllEx_SYAN_baseMgAllMg_baseNaAllNa_Exp_noMatchFilter_p1Sf_noNorm__batchNumberPLUScarbonSource__glycerolVSglucose.csv	P0.05Fold2	mrna	SYAN	baseMgAllMg	baseNaAllNa	Exp	batchNumberPLUScarbonSource	glycerolVSglucose
377	insB-27	genes_P0.05Fold2_mrna_trT_set00_StcAllEx_SYAN_baseMgAllMg_baseNaAllNa_Exp_noMatchFilter_p1Sf_noNorm__batchNumberPLUScarbonSource__glycerolVSglucose.csv	P0.05Fold2	mrna	SYAN	baseMgAllMg	baseNaAllNa	Exp	batchNumberPLUScarbonSource	glycerolVSglucose
378	coaD	genes_P0.05Fold2_mrna_trT_set00_StcAllEx_SYAN_baseMgAllMg_baseNaAllNa_Exp_noMatchFilter_p1Sf_noNorm__batchNumberPLUScarbonSource__glycerolVSglucose.csv	P0.05Fold2	mrna	SYAN	baseMgAllMg	baseNaAllNa	Exp	batchNumberPLUScarbonSource	glycerolVSglucose
379	rplI	genes_P0.05Fold2_mrna_trT_set00_StcAllEx_SYAN_baseMgAllMg_baseNaAllNa_Exp_noMatchFilter_p1Sf_noNorm__batchNumberPLUScarbonSource__glycerolVSglucose.csv	P0.05Fold2	mrna	SYAN	baseMgAllMg	baseNaAllNa	Exp	batchNumberPLUScarbonSource	glycerolVSglucose
380	rpsP	genes_P0.05Fold2_mrna_trT_set00_StcAllEx_SYAN_baseMgAllMg_baseNaAllNa_Exp_noMatchFilter_p1Sf_noNorm__batchNumberPLUScarbonSource__glycerolVSglucose.csv	P0.05Fold2	mrna	SYAN	baseMgAllMg	baseNaAllNa	Exp	batchNumberPLUScarbonSource	glycerolVSglucose
381	prpE	genes_P0.05Fold2_mrna_trT_set00_StcAllEx_SYAN_baseMgAllMg_baseNaAllNa_Exp_noMatchFilter_p1Sf_noNorm__batchNumberPLUScarbonSource__glycerolVSglucose.csv	P0.05Fold2	mrna	SYAN	baseMgAllMg	baseNaAllNa	Exp	batchNumberPLUScarbonSource	glycerolVSglucose
382	guaA	genes_P0.05Fold2_mrna_trT_set00_StcAllEx_SYAN_baseMgAllMg_baseNaAllNa_Exp_noMatchFilter_p1Sf_noNorm__batchNumberPLUScarbonSource__glycerolVSglucose.csv	P0.05Fold2	mrna	SYAN	baseMgAllMg	baseNaAllNa	Exp	batchNumberPLUScarbonSource	glycerolVSglucose
383	speC	genes_P0.05Fold2_mrna_trT_set00_StcAllEx_SYAN_baseMgAllMg_baseNaAllNa_Exp_noMatchFilter_p1Sf_noNorm__batchNumberPLUScarbonSource__glycerolVSglucose.csv	P0.05Fold2	mrna	SYAN	baseMgAllMg	baseNaAllNa	Exp	batchNumberPLUScarbonSource	glycerolVSglucose
384	ECB_00845	genes_P0.05Fold2_mrna_trT_set00_StcAllEx_SYAN_baseMgAllMg_baseNaAllNa_Exp_noMatchFilter_p1Sf_noNorm__batchNumberPLUScarbonSource__glycerolVSglucose.csv	P0.05Fold2	mrna	SYAN	baseMgAllMg	baseNaAllNa	Exp	batchNumberPLUScarbonSource	glycerolVSglucose
385	ycdM	genes_P0.05Fold2_mrna_trT_set00_StcAllEx_SYAN_baseMgAllMg_baseNaAllNa_Exp_noMatchFilter_p1Sf_noNorm__batchNumberPLUScarbonSource__glycerolVSglucose.csv	P0.05Fold2	mrna	SYAN	baseMgAllMg	baseNaAllNa	Exp	batchNumberPLUScarbonSource	glycerolVSglucose
386	rpsM	genes_P0.05Fold2_mrna_trT_set00_StcAllEx_SYAN_baseMgAllMg_baseNaAllNa_Exp_noMatchFilter_p1Sf_noNorm__batchNumberPLUScarbonSource__glycerolVSglucose.csv	P0.05Fold2	mrna	SYAN	baseMgAllMg	baseNaAllNa	Exp	batchNumberPLUScarbonSource	glycerolVSglucose
387	mrcA	genes_P0.05Fold2_mrna_trT_set00_StcAllEx_SYAN_baseMgAllMg_baseNaAllNa_Exp_noMatchFilter_p1Sf_noNorm__batchNumberPLUScarbonSource__glycerolVSglucose.csv	P0.05Fold2	mrna	SYAN	baseMgAllMg	baseNaAllNa	Exp	batchNumberPLUScarbonSource	glycerolVSglucose
388	greA	genes_P0.05Fold2_mrna_trT_set00_StcAllEx_SYAN_baseMgAllMg_baseNaAllNa_Exp_noMatchFilter_p1Sf_noNorm__batchNumberPLUScarbonSource__glycerolVSglucose.csv	P0.05Fold2	mrna	SYAN	baseMgAllMg	baseNaAllNa	Exp	batchNumberPLUScarbonSource	glycerolVSglucose
389	murA	genes_P0.05Fold2_mrna_trT_set00_StcAllEx_SYAN_baseMgAllMg_baseNaAllNa_Exp_noMatchFilter_p1Sf_noNorm__batchNumberPLUScarbonSource__glycerolVSglucose.csv	P0.05Fold2	mrna	SYAN	baseMgAllMg	baseNaAllNa	Exp	batchNumberPLUScarbonSource	glycerolVSglucose
390	yijP	genes_P0.05Fold2_mrna_trT_set00_StcAllEx_SYAN_baseMgAllMg_baseNaAllNa_Exp_noMatchFilter_p1Sf_noNorm__batchNumberPLUScarbonSource__glycerolVSglucose.csv	P0.05Fold2	mrna	SYAN	baseMgAllMg	baseNaAllNa	Exp	batchNumberPLUScarbonSource	glycerolVSglucose
391	recG	genes_P0.05Fold2_mrna_trT_set00_StcAllEx_SYAN_baseMgAllMg_baseNaAllNa_Exp_noMatchFilter_p1Sf_noNorm__batchNumberPLUScarbonSource__glycerolVSglucose.csv	P0.05Fold2	mrna	SYAN	baseMgAllMg	baseNaAllNa	Exp	batchNumberPLUScarbonSource	glycerolVSglucose
392	ycdO	genes_P0.05Fold2_mrna_trT_set00_StcAllEx_SYAN_baseMgAllMg_baseNaAllNa_Exp_noMatchFilter_p1Sf_noNorm__batchNumberPLUScarbonSource__glycerolVSglucose.csv	P0.05Fold2	mrna	SYAN	baseMgAllMg	baseNaAllNa	Exp	batchNumberPLUScarbonSource	glycerolVSglucose
393	secD	genes_P0.05Fold2_mrna_trT_set00_StcAllEx_SYAN_baseMgAllMg_baseNaAllNa_Exp_noMatchFilter_p1Sf_noNorm__batchNumberPLUScarbonSource__glycerolVSglucose.csv	P0.05Fold2	mrna	SYAN	baseMgAllMg	baseNaAllNa	Exp	batchNumberPLUScarbonSource	glycerolVSglucose
394	fecD	genes_P0.05Fold2_mrna_trT_set00_StcAllEx_SYAN_baseMgAllMg_baseNaAllNa_Exp_noMatchFilter_p1Sf_noNorm__batchNumberPLUScarbonSource__glycerolVSglucose.csv	P0.05Fold2	mrna	SYAN	baseMgAllMg	baseNaAllNa	Exp	batchNumberPLUScarbonSource	glycerolVSglucose
395	rplC	genes_P0.05Fold2_mrna_trT_set00_StcAllEx_SYAN_baseMgAllMg_baseNaAllNa_Exp_noMatchFilter_p1Sf_noNorm__batchNumberPLUScarbonSource__glycerolVSglucose.csv	P0.05Fold2	mrna	SYAN	baseMgAllMg	baseNaAllNa	Exp	batchNumberPLUScarbonSource	glycerolVSglucose
396	parE	genes_P0.05Fold2_mrna_trT_set00_StcAllEx_SYAN_baseMgAllMg_baseNaAllNa_Exp_noMatchFilter_p1Sf_noNorm__batchNumberPLUScarbonSource__glycerolVSglucose.csv	P0.05Fold2	mrna	SYAN	baseMgAllMg	baseNaAllNa	Exp	batchNumberPLUScarbonSource	glycerolVSglucose
397	ECB_02827	genes_P0.05Fold2_mrna_trT_set00_StcAllEx_SYAN_baseMgAllMg_baseNaAllNa_Exp_noMatchFilter_p1Sf_noNorm__batchNumberPLUScarbonSource__glycerolVSglucose.csv	P0.05Fold2	mrna	SYAN	baseMgAllMg	baseNaAllNa	Exp	batchNumberPLUScarbonSource	glycerolVSglucose
398	purL	genes_P0.05Fold2_mrna_trT_set00_StcAllEx_SYAN_baseMgAllMg_baseNaAllNa_Exp_noMatchFilter_p1Sf_noNorm__batchNumberPLUScarbonSource__glycerolVSglucose.csv	P0.05Fold2	mrna	SYAN	baseMgAllMg	baseNaAllNa	Exp	batchNumberPLUScarbonSource	glycerolVSglucose
399	rplR	genes_P0.05Fold2_mrna_trT_set00_StcAllEx_SYAN_baseMgAllMg_baseNaAllNa_Exp_noMatchFilter_p1Sf_noNorm__batchNumberPLUScarbonSource__glycerolVSglucose.csv	P0.05Fold2	mrna	SYAN	baseMgAllMg	baseNaAllNa	Exp	batchNumberPLUScarbonSource	glycerolVSglucose
400	ygiQ	genes_P0.05Fold2_mrna_trT_set00_StcAllEx_SYAN_baseMgAllMg_baseNaAllNa_Exp_noMatchFilter_p1Sf_noNorm__batchNumberPLUScarbonSource__glycerolVSglucose.csv	P0.05Fold2	mrna	SYAN	baseMgAllMg	baseNaAllNa	Exp	batchNumberPLUScarbonSource	glycerolVSglucose
401	idnO	genes_P0.05Fold2_mrna_trT_set00_StcAllEx_SYAN_baseMgAllMg_baseNaAllNa_Exp_noMatchFilter_p1Sf_noNorm__batchNumberPLUScarbonSource__glycerolVSglucose.csv	P0.05Fold2	mrna	SYAN	baseMgAllMg	baseNaAllNa	Exp	batchNumberPLUScarbonSource	glycerolVSglucose
402	tolQ	genes_P0.05Fold2_mrna_trT_set00_StcAllEx_SYAN_baseMgAllMg_baseNaAllNa_Exp_noMatchFilter_p1Sf_noNorm__batchNumberPLUScarbonSource__glycerolVSglucose.csv	P0.05Fold2	mrna	SYAN	baseMgAllMg	baseNaAllNa	Exp	batchNumberPLUScarbonSource	glycerolVSglucose
403	rpsC	genes_P0.05Fold2_mrna_trT_set00_StcAllEx_SYAN_baseMgAllMg_baseNaAllNa_Exp_noMatchFilter_p1Sf_noNorm__batchNumberPLUScarbonSource__glycerolVSglucose.csv	P0.05Fold2	mrna	SYAN	baseMgAllMg	baseNaAllNa	Exp	batchNumberPLUScarbonSource	glycerolVSglucose
404	yheN	genes_P0.05Fold2_mrna_trT_set00_StcAllEx_SYAN_baseMgAllMg_baseNaAllNa_Exp_noMatchFilter_p1Sf_noNorm__batchNumberPLUScarbonSource__glycerolVSglucose.csv	P0.05Fold2	mrna	SYAN	baseMgAllMg	baseNaAllNa	Exp	batchNumberPLUScarbonSource	glycerolVSglucose
405	fhuB	genes_P0.05Fold2_mrna_trT_set00_StcAllEx_SYAN_baseMgAllMg_baseNaAllNa_Exp_noMatchFilter_p1Sf_noNorm__batchNumberPLUScarbonSource__glycerolVSglucose.csv	P0.05Fold2	mrna	SYAN	baseMgAllMg	baseNaAllNa	Exp	batchNumberPLUScarbonSource	glycerolVSglucose
406	ECB_02821	genes_P0.05Fold2_mrna_trT_set00_StcAllEx_SYAN_baseMgAllMg_baseNaAllNa_Exp_noMatchFilter_p1Sf_noNorm__batchNumberPLUScarbonSource__glycerolVSglucose.csv	P0.05Fold2	mrna	SYAN	baseMgAllMg	baseNaAllNa	Exp	batchNumberPLUScarbonSource	glycerolVSglucose
407	ybjF	genes_P0.05Fold2_mrna_trT_set00_StcAllEx_SYAN_baseMgAllMg_baseNaAllNa_Exp_noMatchFilter_p1Sf_noNorm__batchNumberPLUScarbonSource__glycerolVSglucose.csv	P0.05Fold2	mrna	SYAN	baseMgAllMg	baseNaAllNa	Exp	batchNumberPLUScarbonSource	glycerolVSglucose
408	malM	genes_P0.05Fold2_mrna_trT_set00_StcAllEx_SYAN_baseMgAllMg_baseNaAllNa_Exp_noMatchFilter_p1Sf_noNorm__batchNumberPLUScarbonSource__glycerolVSglucose.csv	P0.05Fold2	mrna	SYAN	baseMgAllMg	baseNaAllNa	Exp	batchNumberPLUScarbonSource	glycerolVSglucose
409	ybfE	genes_P0.05Fold2_mrna_trT_set00_StcAllEx_SYAN_baseMgAllMg_baseNaAllNa_Exp_noMatchFilter_p1Sf_noNorm__batchNumberPLUScarbonSource__glycerolVSglucose.csv	P0.05Fold2	mrna	SYAN	baseMgAllMg	baseNaAllNa	Exp	batchNumberPLUScarbonSource	glycerolVSglucose
410	fecC	genes_P0.05Fold2_mrna_trT_set00_StcAllEx_SYAN_baseMgAllMg_baseNaAllNa_Exp_noMatchFilter_p1Sf_noNorm__batchNumberPLUScarbonSource__glycerolVSglucose.csv	P0.05Fold2	mrna	SYAN	baseMgAllMg	baseNaAllNa	Exp	batchNumberPLUScarbonSource	glycerolVSglucose
411	cysM	genes_P0.05Fold2_mrna_trT_set00_StcAllEx_SYAN_baseMgAllMg_baseNaAllNa_Exp_noMatchFilter_p1Sf_noNorm__batchNumberPLUScarbonSource__glycerolVSglucose.csv	P0.05Fold2	mrna	SYAN	baseMgAllMg	baseNaAllNa	Exp	batchNumberPLUScarbonSource	glycerolVSglucose
412	rluC	genes_P0.05Fold2_mrna_trT_set00_StcAllEx_SYAN_baseMgAllMg_baseNaAllNa_Exp_noMatchFilter_p1Sf_noNorm__batchNumberPLUScarbonSource__glycerolVSglucose.csv	P0.05Fold2	mrna	SYAN	baseMgAllMg	baseNaAllNa	Exp	batchNumberPLUScarbonSource	glycerolVSglucose
413	proB	genes_P0.05Fold2_mrna_trT_set00_StcAllEx_SYAN_baseMgAllMg_baseNaAllNa_Exp_noMatchFilter_p1Sf_noNorm__batchNumberPLUScarbonSource__glycerolVSglucose.csv	P0.05Fold2	mrna	SYAN	baseMgAllMg	baseNaAllNa	Exp	batchNumberPLUScarbonSource	glycerolVSglucose
414	ybdZ	genes_P0.05Fold2_mrna_trT_set00_StcAllEx_SYAN_baseMgAllMg_baseNaAllNa_Exp_noMatchFilter_p1Sf_noNorm__batchNumberPLUScarbonSource__glycerolVSglucose.csv	P0.05Fold2	mrna	SYAN	baseMgAllMg	baseNaAllNa	Exp	batchNumberPLUScarbonSource	glycerolVSglucose
415	cmr	genes_P0.05Fold2_mrna_trT_set00_StcAllEx_SYAN_baseMgAllMg_baseNaAllNa_Exp_noMatchFilter_p1Sf_noNorm__batchNumberPLUScarbonSource__glycerolVSglucose.csv	P0.05Fold2	mrna	SYAN	baseMgAllMg	baseNaAllNa	Exp	batchNumberPLUScarbonSource	glycerolVSglucose
416	mhpB	genes_P0.05Fold2_mrna_trT_set00_StcAllEx_SYAN_baseMgAllMg_baseNaAllNa_Exp_noMatchFilter_p1Sf_noNorm__batchNumberPLUScarbonSource__glycerolVSglucose.csv	P0.05Fold2	mrna	SYAN	baseMgAllMg	baseNaAllNa	Exp	batchNumberPLUScarbonSource	glycerolVSglucose
417	insB-28	genes_P0.05Fold2_mrna_trT_set00_StcAllEx_SYAN_baseMgAllMg_baseNaAllNa_Exp_noMatchFilter_p1Sf_noNorm__batchNumberPLUScarbonSource__glycerolVSglucose.csv	P0.05Fold2	mrna	SYAN	baseMgAllMg	baseNaAllNa	Exp	batchNumberPLUScarbonSource	glycerolVSglucose
418	fes	genes_P0.05Fold2_mrna_trT_set00_StcAllEx_SYAN_baseMgAllMg_baseNaAllNa_Exp_noMatchFilter_p1Sf_noNorm__batchNumberPLUScarbonSource__glycerolVSglucose.csv	P0.05Fold2	mrna	SYAN	baseMgAllMg	baseNaAllNa	Exp	batchNumberPLUScarbonSource	glycerolVSglucose
419	spoT	genes_P0.05Fold2_mrna_trT_set00_StcAllEx_SYAN_baseMgAllMg_baseNaAllNa_Exp_noMatchFilter_p1Sf_noNorm__batchNumberPLUScarbonSource__glycerolVSglucose.csv	P0.05Fold2	mrna	SYAN	baseMgAllMg	baseNaAllNa	Exp	batchNumberPLUScarbonSource	glycerolVSglucose
420	rpsB	genes_P0.05Fold2_mrna_trT_set00_StcAllEx_SYAN_baseMgAllMg_baseNaAllNa_Exp_noMatchFilter_p1Sf_noNorm__batchNumberPLUScarbonSource__glycerolVSglucose.csv	P0.05Fold2	mrna	SYAN	baseMgAllMg	baseNaAllNa	Exp	batchNumberPLUScarbonSource	glycerolVSglucose
421	ydhC	genes_P0.05Fold2_mrna_trT_set00_StcAllEx_SYAN_baseMgAllMg_baseNaAllNa_Exp_noMatchFilter_p1Sf_noNorm__batchNumberPLUScarbonSource__glycerolVSglucose.csv	P0.05Fold2	mrna	SYAN	baseMgAllMg	baseNaAllNa	Exp	batchNumberPLUScarbonSource	glycerolVSglucose
422	narG	genes_P0.05Fold2_mrna_trT_set00_StcAllEx_SYAN_baseMgAllMg_baseNaAllNa_Exp_noMatchFilter_p1Sf_noNorm__batchNumberPLUScarbonSource__glycerolVSglucose.csv	P0.05Fold2	mrna	SYAN	baseMgAllMg	baseNaAllNa	Exp	batchNumberPLUScarbonSource	glycerolVSglucose
423	lnt	genes_P0.05Fold2_mrna_trT_set00_StcAllEx_SYAN_baseMgAllMg_baseNaAllNa_Exp_noMatchFilter_p1Sf_noNorm__batchNumberPLUScarbonSource__glycerolVSglucose.csv	P0.05Fold2	mrna	SYAN	baseMgAllMg	baseNaAllNa	Exp	batchNumberPLUScarbonSource	glycerolVSglucose
424	yliD	genes_P0.05Fold2_mrna_trT_set00_StcAllEx_SYAN_baseMgAllMg_baseNaAllNa_Exp_noMatchFilter_p1Sf_noNorm__batchNumberPLUScarbonSource__glycerolVSglucose.csv	P0.05Fold2	mrna	SYAN	baseMgAllMg	baseNaAllNa	Exp	batchNumberPLUScarbonSource	glycerolVSglucose
425	nrdE	genes_P0.05Fold2_mrna_trT_set00_StcAllEx_SYAN_baseMgAllMg_baseNaAllNa_Exp_noMatchFilter_p1Sf_noNorm__batchNumberPLUScarbonSource__glycerolVSglucose.csv	P0.05Fold2	mrna	SYAN	baseMgAllMg	baseNaAllNa	Exp	batchNumberPLUScarbonSource	glycerolVSglucose
426	fhuD	genes_P0.05Fold2_mrna_trT_set00_StcAllEx_SYAN_baseMgAllMg_baseNaAllNa_Exp_noMatchFilter_p1Sf_noNorm__batchNumberPLUScarbonSource__glycerolVSglucose.csv	P0.05Fold2	mrna	SYAN	baseMgAllMg	baseNaAllNa	Exp	batchNumberPLUScarbonSource	glycerolVSglucose
427	rpiB	genes_P0.05Fold2_mrna_trT_set00_StcAllEx_SYAN_baseMgAllMg_baseNaAllNa_Exp_noMatchFilter_p1Sf_noNorm__batchNumberPLUScarbonSource__glycerolVSglucose.csv	P0.05Fold2	mrna	SYAN	baseMgAllMg	baseNaAllNa	Exp	batchNumberPLUScarbonSource	glycerolVSglucose
428	yhjN	genes_P0.05Fold2_mrna_trT_set00_StcAllEx_SYAN_baseMgAllMg_baseNaAllNa_Exp_noMatchFilter_p1Sf_noNorm__batchNumberPLUScarbonSource__glycerolVSglucose.csv	P0.05Fold2	mrna	SYAN	baseMgAllMg	baseNaAllNa	Exp	batchNumberPLUScarbonSource	glycerolVSglucose
429	tauC	genes_P0.05Fold2_mrna_trT_set00_StcAllEx_SYAN_baseMgAllMg_baseNaAllNa_Exp_noMatchFilter_p1Sf_noNorm__batchNumberPLUScarbonSource__glycerolVSglucose.csv	P0.05Fold2	mrna	SYAN	baseMgAllMg	baseNaAllNa	Exp	batchNumberPLUScarbonSource	glycerolVSglucose
430	yhdY	genes_P0.05Fold2_mrna_trT_set00_StcAllEx_SYAN_baseMgAllMg_baseNaAllNa_Exp_noMatchFilter_p1Sf_noNorm__batchNumberPLUScarbonSource__glycerolVSglucose.csv	P0.05Fold2	mrna	SYAN	baseMgAllMg	baseNaAllNa	Exp	batchNumberPLUScarbonSource	glycerolVSglucose
431	glnK	genes_P0.05Fold2_mrna_trT_set00_StcAllEx_SYAN_baseMgAllMg_baseNaAllNa_Exp_noMatchFilter_p1Sf_noNorm__batchNumberPLUScarbonSource__glycerolVSglucose.csv	P0.05Fold2	mrna	SYAN	baseMgAllMg	baseNaAllNa	Exp	batchNumberPLUScarbonSource	glycerolVSglucose
432	ychH	genes_P0.05Fold2_mrna_trT_set00_StcAllEx_SYAN_baseMgAllMg_baseNaAllNa_Exp_noMatchFilter_p1Sf_noNorm__batchNumberPLUScarbonSource__glycerolVSglucose.csv	P0.05Fold2	mrna	SYAN	baseMgAllMg	baseNaAllNa	Exp	batchNumberPLUScarbonSource	glycerolVSglucose
433	ydhL	genes_P0.05Fold2_mrna_trT_set00_StcAllEx_SYAN_baseMgAllMg_baseNaAllNa_Exp_noMatchFilter_p1Sf_noNorm__batchNumberPLUScarbonSource__glycerolVSglucose.csv	P0.05Fold2	mrna	SYAN	baseMgAllMg	baseNaAllNa	Exp	batchNumberPLUScarbonSource	glycerolVSglucose
434	aroA	genes_P0.05Fold2_mrna_trT_set00_StcAllEx_SYAN_baseMgAllMg_baseNaAllNa_Exp_noMatchFilter_p1Sf_noNorm__batchNumberPLUScarbonSource__glycerolVSglucose.csv	P0.05Fold2	mrna	SYAN	baseMgAllMg	baseNaAllNa	Exp	batchNumberPLUScarbonSource	glycerolVSglucose
435	yebA	genes_P0.05Fold2_mrna_trT_set00_StcAllEx_SYAN_baseMgAllMg_baseNaAllNa_Exp_noMatchFilter_p1Sf_noNorm__batchNumberPLUScarbonSource__glycerolVSglucose.csv	P0.05Fold2	mrna	SYAN	baseMgAllMg	baseNaAllNa	Exp	batchNumberPLUScarbonSource	glycerolVSglucose
436	fecI	genes_P0.05Fold2_mrna_trT_set00_StcAllEx_SYAN_baseMgAllMg_baseNaAllNa_Exp_noMatchFilter_p1Sf_noNorm__batchNumberPLUScarbonSource__glycerolVSglucose.csv	P0.05Fold2	mrna	SYAN	baseMgAllMg	baseNaAllNa	Exp	batchNumberPLUScarbonSource	glycerolVSglucose
437	purF	genes_P0.05Fold2_mrna_trT_set00_StcAllEx_SYAN_baseMgAllMg_baseNaAllNa_Exp_noMatchFilter_p1Sf_noNorm__batchNumberPLUScarbonSource__glycerolVSglucose.csv	P0.05Fold2	mrna	SYAN	baseMgAllMg	baseNaAllNa	Exp	batchNumberPLUScarbonSource	glycerolVSglucose
438	znuA	genes_P0.05Fold2_mrna_trT_set00_StcAllEx_SYAN_baseMgAllMg_baseNaAllNa_Exp_noMatchFilter_p1Sf_noNorm__batchNumberPLUScarbonSource__glycerolVSglucose.csv	P0.05Fold2	mrna	SYAN	baseMgAllMg	baseNaAllNa	Exp	batchNumberPLUScarbonSource	glycerolVSglucose
439	mutY	genes_P0.05Fold2_mrna_trT_set00_StcAllEx_SYAN_baseMgAllMg_baseNaAllNa_Exp_noMatchFilter_p1Sf_noNorm__batchNumberPLUScarbonSource__glycerolVSglucose.csv	P0.05Fold2	mrna	SYAN	baseMgAllMg	baseNaAllNa	Exp	batchNumberPLUScarbonSource	glycerolVSglucose
440	narH	genes_P0.05Fold2_mrna_trT_set00_StcAllEx_SYAN_baseMgAllMg_baseNaAllNa_Exp_noMatchFilter_p1Sf_noNorm__batchNumberPLUScarbonSource__glycerolVSglucose.csv	P0.05Fold2	mrna	SYAN	baseMgAllMg	baseNaAllNa	Exp	batchNumberPLUScarbonSource	glycerolVSglucose
441	suhB	genes_P0.05Fold2_mrna_trT_set00_StcAllEx_SYAN_baseMgAllMg_baseNaAllNa_Exp_noMatchFilter_p1Sf_noNorm__batchNumberPLUScarbonSource__glycerolVSglucose.csv	P0.05Fold2	mrna	SYAN	baseMgAllMg	baseNaAllNa	Exp	batchNumberPLUScarbonSource	glycerolVSglucose
442	uhpB	genes_P0.05Fold2_mrna_trT_set00_StcAllEx_SYAN_baseMgAllMg_baseNaAllNa_Exp_noMatchFilter_p1Sf_noNorm__batchNumberPLUScarbonSource__glycerolVSglucose.csv	P0.05Fold2	mrna	SYAN	baseMgAllMg	baseNaAllNa	Exp	batchNumberPLUScarbonSource	glycerolVSglucose
443	fecB	genes_P0.05Fold2_mrna_trT_set00_StcAllEx_SYAN_baseMgAllMg_baseNaAllNa_Exp_noMatchFilter_p1Sf_noNorm__batchNumberPLUScarbonSource__glycerolVSglucose.csv	P0.05Fold2	mrna	SYAN	baseMgAllMg	baseNaAllNa	Exp	batchNumberPLUScarbonSource	glycerolVSglucose
444	gadX	genes_P0.05Fold2_mrna_trT_set00_StcAllEx_SYAN_baseMgAllMg_baseNaAllNa_Exp_noMatchFilter_p1Sf_noNorm__batchNumberPLUScarbonSource__glycerolVSglucose.csv	P0.05Fold2	mrna	SYAN	baseMgAllMg	baseNaAllNa	Exp	batchNumberPLUScarbonSource	glycerolVSglucose
445	glnA	genes_P0.05Fold2_mrna_trT_set00_StcAllEx_SYAN_baseMgAllMg_baseNaAllNa_Exp_noMatchFilter_p1Sf_noNorm__batchNumberPLUScarbonSource__glycerolVSglucose.csv	P0.05Fold2	mrna	SYAN	baseMgAllMg	baseNaAllNa	Exp	batchNumberPLUScarbonSource	glycerolVSglucose
446	sdaC	genes_P0.05Fold2_mrna_trT_set00_StcAllEx_SYAN_baseMgAllMg_baseNaAllNa_Exp_noMatchFilter_p1Sf_noNorm__batchNumberPLUScarbonSource__glycerolVSglucose.csv	P0.05Fold2	mrna	SYAN	baseMgAllMg	baseNaAllNa	Exp	batchNumberPLUScarbonSource	glycerolVSglucose
447	hcaE	genes_P0.05Fold2_mrna_trT_set00_StcAllEx_SYAN_baseMgAllMg_baseNaAllNa_Exp_noMatchFilter_p1Sf_noNorm__batchNumberPLUScarbonSource__glycerolVSglucose.csv	P0.05Fold2	mrna	SYAN	baseMgAllMg	baseNaAllNa	Exp	batchNumberPLUScarbonSource	glycerolVSglucose
448	ygbE	genes_P0.05Fold2_mrna_trT_set00_StcAllEx_SYAN_baseMgAllMg_baseNaAllNa_Exp_noMatchFilter_p1Sf_noNorm__batchNumberPLUScarbonSource__glycerolVSglucose.csv	P0.05Fold2	mrna	SYAN	baseMgAllMg	baseNaAllNa	Exp	batchNumberPLUScarbonSource	glycerolVSglucose
449	modA	genes_P0.05Fold2_mrna_trT_set00_StcAllEx_SYAN_baseMgAllMg_baseNaAllNa_Exp_noMatchFilter_p1Sf_noNorm__batchNumberPLUScarbonSource__glycerolVSglucose.csv	P0.05Fold2	mrna	SYAN	baseMgAllMg	baseNaAllNa	Exp	batchNumberPLUScarbonSource	glycerolVSglucose
450	yfcJ	genes_P0.05Fold2_mrna_trT_set00_StcAllEx_SYAN_baseMgAllMg_baseNaAllNa_Exp_noMatchFilter_p1Sf_noNorm__batchNumberPLUScarbonSource__glycerolVSglucose.csv	P0.05Fold2	mrna	SYAN	baseMgAllMg	baseNaAllNa	Exp	batchNumberPLUScarbonSource	glycerolVSglucose
451	ycfV	genes_P0.05Fold2_mrna_trT_set00_StcAllEx_SYAN_baseMgAllMg_baseNaAllNa_Exp_noMatchFilter_p1Sf_noNorm__batchNumberPLUScarbonSource__glycerolVSglucose.csv	P0.05Fold2	mrna	SYAN	baseMgAllMg	baseNaAllNa	Exp	batchNumberPLUScarbonSource	glycerolVSglucose
452	mreC	genes_P0.05Fold2_mrna_trT_set00_StcAllEx_SYAN_baseMgAllMg_baseNaAllNa_Exp_noMatchFilter_p1Sf_noNorm__batchNumberPLUScarbonSource__glycerolVSglucose.csv	P0.05Fold2	mrna	SYAN	baseMgAllMg	baseNaAllNa	Exp	batchNumberPLUScarbonSource	glycerolVSglucose
453	rnfC	genes_P0.05Fold2_mrna_trT_set00_StcAllEx_SYAN_baseMgAllMg_baseNaAllNa_Exp_noMatchFilter_p1Sf_noNorm__batchNumberPLUScarbonSource__glycerolVSglucose.csv	P0.05Fold2	mrna	SYAN	baseMgAllMg	baseNaAllNa	Exp	batchNumberPLUScarbonSource	glycerolVSglucose
454	sanA	genes_P0.05Fold2_mrna_trT_set00_StcAllEx_SYAN_baseMgAllMg_baseNaAllNa_Exp_noMatchFilter_p1Sf_noNorm__batchNumberPLUScarbonSource__glycerolVSglucose.csv	P0.05Fold2	mrna	SYAN	baseMgAllMg	baseNaAllNa	Exp	batchNumberPLUScarbonSource	glycerolVSglucose
455	atpE	genes_P0.05Fold2_mrna_trT_set00_StcAllEx_SYAN_baseMgAllMg_baseNaAllNa_Exp_noMatchFilter_p1Sf_noNorm__batchNumberPLUScarbonSource__glycerolVSglucose.csv	P0.05Fold2	mrna	SYAN	baseMgAllMg	baseNaAllNa	Exp	batchNumberPLUScarbonSource	glycerolVSglucose
456	prpC	genes_P0.05Fold2_mrna_trT_set00_StcAllEx_SYAN_baseMgAllMg_baseNaAllNa_Exp_noMatchFilter_p1Sf_noNorm__batchNumberPLUScarbonSource__glycerolVSglucose.csv	P0.05Fold2	mrna	SYAN	baseMgAllMg	baseNaAllNa	Exp	batchNumberPLUScarbonSource	glycerolVSglucose
457	ybiF	genes_P0.05Fold2_mrna_trT_set00_StcAllEx_SYAN_baseMgAllMg_baseNaAllNa_Exp_noMatchFilter_p1Sf_noNorm__batchNumberPLUScarbonSource__glycerolVSglucose.csv	P0.05Fold2	mrna	SYAN	baseMgAllMg	baseNaAllNa	Exp	batchNumberPLUScarbonSource	glycerolVSglucose
458	yeaS	genes_P0.05Fold2_mrna_trT_set00_StcAllEx_SYAN_baseMgAllMg_baseNaAllNa_Exp_noMatchFilter_p1Sf_noNorm__batchNumberPLUScarbonSource__glycerolVSglucose.csv	P0.05Fold2	mrna	SYAN	baseMgAllMg	baseNaAllNa	Exp	batchNumberPLUScarbonSource	glycerolVSglucose
459	yebR	genes_P0.05Fold2_mrna_trT_set00_StcAllEx_SYAN_baseMgAllMg_baseNaAllNa_Exp_noMatchFilter_p1Sf_noNorm__batchNumberPLUScarbonSource__glycerolVSglucose.csv	P0.05Fold2	mrna	SYAN	baseMgAllMg	baseNaAllNa	Exp	batchNumberPLUScarbonSource	glycerolVSglucose
460	csiD	genes_P0.05Fold2_mrna_trT_set00_StcAllEx_SYAN_baseMgAllMg_baseNaAllNa_Exp_noMatchFilter_p1Sf_noNorm__batchNumberPLUScarbonSource__glycerolVSglucose.csv	P0.05Fold2	mrna	SYAN	baseMgAllMg	baseNaAllNa	Exp	batchNumberPLUScarbonSource	glycerolVSglucose
461	fecE	genes_P0.05Fold2_mrna_trT_set00_StcAllEx_SYAN_baseMgAllMg_baseNaAllNa_Exp_noMatchFilter_p1Sf_noNorm__batchNumberPLUScarbonSource__glycerolVSglucose.csv	P0.05Fold2	mrna	SYAN	baseMgAllMg	baseNaAllNa	Exp	batchNumberPLUScarbonSource	glycerolVSglucose
462	yhfC	genes_P0.05Fold2_mrna_trT_set00_StcAllEx_SYAN_baseMgAllMg_baseNaAllNa_Exp_noMatchFilter_p1Sf_noNorm__batchNumberPLUScarbonSource__glycerolVSglucose.csv	P0.05Fold2	mrna	SYAN	baseMgAllMg	baseNaAllNa	Exp	batchNumberPLUScarbonSource	glycerolVSglucose
463	insB-22	genes_P0.05Fold2_mrna_trT_set00_StcAllEx_SYAN_baseMgAllMg_baseNaAllNa_Exp_noMatchFilter_p1Sf_noNorm__batchNumberPLUScarbonSource__glycerolVSglucose.csv	P0.05Fold2	mrna	SYAN	baseMgAllMg	baseNaAllNa	Exp	batchNumberPLUScarbonSource	glycerolVSglucose
464	lysS	genes_P0.05Fold2_mrna_trT_set00_StcAllEx_SYAN_baseMgAllMg_baseNaAllNa_Exp_noMatchFilter_p1Sf_noNorm__batchNumberPLUScarbonSource__glycerolVSglucose.csv	P0.05Fold2	mrna	SYAN	baseMgAllMg	baseNaAllNa	Exp	batchNumberPLUScarbonSource	glycerolVSglucose
465	purK	genes_P0.05Fold2_mrna_trT_set00_StcAllEx_SYAN_baseMgAllMg_baseNaAllNa_Exp_noMatchFilter_p1Sf_noNorm__batchNumberPLUScarbonSource__glycerolVSglucose.csv	P0.05Fold2	mrna	SYAN	baseMgAllMg	baseNaAllNa	Exp	batchNumberPLUScarbonSource	glycerolVSglucose
466	lysA	genes_P0.05Fold2_mrna_trT_set00_StcAllEx_SYAN_baseMgAllMg_baseNaAllNa_Exp_noMatchFilter_p1Sf_noNorm__batchNumberPLUScarbonSource__glycerolVSglucose.csv	P0.05Fold2	mrna	SYAN	baseMgAllMg	baseNaAllNa	Exp	batchNumberPLUScarbonSource	glycerolVSglucose
467	ynfD	genes_P0.05Fold2_mrna_trT_set00_StcAllEx_SYAN_baseMgAllMg_baseNaAllNa_Exp_noMatchFilter_p1Sf_noNorm__batchNumberPLUScarbonSource__glycerolVSglucose.csv	P0.05Fold2	mrna	SYAN	baseMgAllMg	baseNaAllNa	Exp	batchNumberPLUScarbonSource	glycerolVSglucose
468	frmR	genes_P0.05Fold2_mrna_trT_set00_StcAllEx_SYAN_baseMgAllMg_baseNaAllNa_Exp_noMatchFilter_p1Sf_noNorm__batchNumberPLUScarbonSource__glycerolVSglucose.csv	P0.05Fold2	mrna	SYAN	baseMgAllMg	baseNaAllNa	Exp	batchNumberPLUScarbonSource	glycerolVSglucose
469	yicE	genes_P0.05Fold2_mrna_trT_set00_StcAllEx_SYAN_baseMgAllMg_baseNaAllNa_Exp_noMatchFilter_p1Sf_noNorm__batchNumberPLUScarbonSource__glycerolVSglucose.csv	P0.05Fold2	mrna	SYAN	baseMgAllMg	baseNaAllNa	Exp	batchNumberPLUScarbonSource	glycerolVSglucose
470	ispA	genes_P0.05Fold2_mrna_trT_set00_StcAllEx_SYAN_baseMgAllMg_baseNaAllNa_Exp_noMatchFilter_p1Sf_noNorm__batchNumberPLUScarbonSource__glycerolVSglucose.csv	P0.05Fold2	mrna	SYAN	baseMgAllMg	baseNaAllNa	Exp	batchNumberPLUScarbonSource	glycerolVSglucose
471	mrdA	genes_P0.05Fold2_mrna_trT_set00_StcAllEx_SYAN_baseMgAllMg_baseNaAllNa_Exp_noMatchFilter_p1Sf_noNorm__batchNumberPLUScarbonSource__glycerolVSglucose.csv	P0.05Fold2	mrna	SYAN	baseMgAllMg	baseNaAllNa	Exp	batchNumberPLUScarbonSource	glycerolVSglucose
472	cysD	genes_P0.05Fold2_mrna_trT_set00_StcAllEx_SYAN_baseMgAllMg_baseNaAllNa_Exp_noMatchFilter_p1Sf_noNorm__batchNumberPLUScarbonSource__glycerolVSglucose.csv	P0.05Fold2	mrna	SYAN	baseMgAllMg	baseNaAllNa	Exp	batchNumberPLUScarbonSource	glycerolVSglucose
473	mglB	genes_P0.05Fold2_mrna_trT_set00_StcAllEx_SYAN_baseMgAllMg_baseNaAllNa_Exp_noMatchFilter_p1Sf_noNorm__batchNumberPLUScarbonSource__glycerolVSglucose.csv	P0.05Fold2	mrna	SYAN	baseMgAllMg	baseNaAllNa	Exp	batchNumberPLUScarbonSource	glycerolVSglucose
474	rpsQ	genes_P0.05Fold2_mrna_trT_set00_StcAllEx_SYAN_baseMgAllMg_baseNaAllNa_Exp_noMatchFilter_p1Sf_noNorm__batchNumberPLUScarbonSource__glycerolVSglucose.csv	P0.05Fold2	mrna	SYAN	baseMgAllMg	baseNaAllNa	Exp	batchNumberPLUScarbonSource	glycerolVSglucose
475	ydfQ	genes_P0.05Fold2_mrna_trT_set00_StcAllEx_SYAN_baseMgAllMg_baseNaAllNa_Exp_noMatchFilter_p1Sf_noNorm__batchNumberPLUScarbonSource__glycerolVSglucose.csv	P0.05Fold2	mrna	SYAN	baseMgAllMg	baseNaAllNa	Exp	batchNumberPLUScarbonSource	glycerolVSglucose
476	mltB	genes_P0.05Fold2_mrna_trT_set00_StcAllEx_SYAN_baseMgAllMg_baseNaAllNa_Exp_noMatchFilter_p1Sf_noNorm__batchNumberPLUScarbonSource__glycerolVSglucose.csv	P0.05Fold2	mrna	SYAN	baseMgAllMg	baseNaAllNa	Exp	batchNumberPLUScarbonSource	glycerolVSglucose
477	ygcM	genes_P0.05Fold2_mrna_trT_set00_StcAllEx_SYAN_baseMgAllMg_baseNaAllNa_Exp_noMatchFilter_p1Sf_noNorm__batchNumberPLUScarbonSource__glycerolVSglucose.csv	P0.05Fold2	mrna	SYAN	baseMgAllMg	baseNaAllNa	Exp	batchNumberPLUScarbonSource	glycerolVSglucose
478	yjjI	genes_P0.05Fold2_mrna_trT_set00_StcAllEx_SYAN_baseMgAllMg_baseNaAllNa_Exp_noMatchFilter_p1Sf_noNorm__batchNumberPLUScarbonSource__glycerolVSglucose.csv	P0.05Fold2	mrna	SYAN	baseMgAllMg	baseNaAllNa	Exp	batchNumberPLUScarbonSource	glycerolVSglucose
479	fusA	genes_P0.05Fold2_mrna_trT_set00_StcAllEx_SYAN_baseMgAllMg_baseNaAllNa_Exp_noMatchFilter_p1Sf_noNorm__batchNumberPLUScarbonSource__glycerolVSglucose.csv	P0.05Fold2	mrna	SYAN	baseMgAllMg	baseNaAllNa	Exp	batchNumberPLUScarbonSource	glycerolVSglucose
480	nrdF	genes_P0.05Fold2_mrna_trT_set00_StcAllEx_SYAN_baseMgAllMg_baseNaAllNa_Exp_noMatchFilter_p1Sf_noNorm__batchNumberPLUScarbonSource__glycerolVSglucose.csv	P0.05Fold2	mrna	SYAN	baseMgAllMg	baseNaAllNa	Exp	batchNumberPLUScarbonSource	glycerolVSglucose
481	tig	genes_P0.05Fold2_mrna_trT_set00_StcAllEx_SYAN_baseMgAllMg_baseNaAllNa_Exp_noMatchFilter_p1Sf_noNorm__batchNumberPLUScarbonSource__glycerolVSglucose.csv	P0.05Fold2	mrna	SYAN	baseMgAllMg	baseNaAllNa	Exp	batchNumberPLUScarbonSource	glycerolVSglucose
482	yggV	genes_P0.05Fold2_mrna_trT_set00_StcAllEx_SYAN_baseMgAllMg_baseNaAllNa_Exp_noMatchFilter_p1Sf_noNorm__batchNumberPLUScarbonSource__glycerolVSglucose.csv	P0.05Fold2	mrna	SYAN	baseMgAllMg	baseNaAllNa	Exp	batchNumberPLUScarbonSource	glycerolVSglucose
483	priB	genes_P0.05Fold2_mrna_trT_set00_StcAllEx_SYAN_baseMgAllMg_baseNaAllNa_Exp_noMatchFilter_p1Sf_noNorm__batchNumberPLUScarbonSource__glycerolVSglucose.csv	P0.05Fold2	mrna	SYAN	baseMgAllMg	baseNaAllNa	Exp	batchNumberPLUScarbonSource	glycerolVSglucose
484	iadA	genes_P0.05Fold2_mrna_trT_set00_StcAllEx_SYAN_baseMgAllMg_baseNaAllNa_Exp_noMatchFilter_p1Sf_noNorm__batchNumberPLUScarbonSource__glycerolVSglucose.csv	P0.05Fold2	mrna	SYAN	baseMgAllMg	baseNaAllNa	Exp	batchNumberPLUScarbonSource	glycerolVSglucose
485	purD	genes_P0.05Fold2_mrna_trT_set00_StcAllEx_SYAN_baseMgAllMg_baseNaAllNa_Exp_noMatchFilter_p1Sf_noNorm__batchNumberPLUScarbonSource__glycerolVSglucose.csv	P0.05Fold2	mrna	SYAN	baseMgAllMg	baseNaAllNa	Exp	batchNumberPLUScarbonSource	glycerolVSglucose
486	purC	genes_P0.05Fold2_mrna_trT_set00_StcAllEx_SYAN_baseMgAllMg_baseNaAllNa_Exp_noMatchFilter_p1Sf_noNorm__batchNumberPLUScarbonSource__glycerolVSglucose.csv	P0.05Fold2	mrna	SYAN	baseMgAllMg	baseNaAllNa	Exp	batchNumberPLUScarbonSource	glycerolVSglucose
487	prfC	genes_P0.05Fold2_mrna_trT_set00_StcAllEx_SYAN_baseMgAllMg_baseNaAllNa_Exp_noMatchFilter_p1Sf_noNorm__batchNumberPLUScarbonSource__glycerolVSglucose.csv	P0.05Fold2	mrna	SYAN	baseMgAllMg	baseNaAllNa	Exp	batchNumberPLUScarbonSource	glycerolVSglucose
488	metF	genes_P0.05Fold2_mrna_trT_set00_StcAllEx_SYAN_baseMgAllMg_baseNaAllNa_Exp_noMatchFilter_p1Sf_noNorm__batchNumberPLUScarbonSource__glycerolVSglucose.csv	P0.05Fold2	mrna	SYAN	baseMgAllMg	baseNaAllNa	Exp	batchNumberPLUScarbonSource	glycerolVSglucose
489	ECB_02817	genes_P0.05Fold2_mrna_trT_set00_StcAllEx_SYAN_baseMgAllMg_baseNaAllNa_Exp_noMatchFilter_p1Sf_noNorm__batchNumberPLUScarbonSource__glycerolVSglucose.csv	P0.05Fold2	mrna	SYAN	baseMgAllMg	baseNaAllNa	Exp	batchNumberPLUScarbonSource	glycerolVSglucose
490	nirD	genes_P0.05Fold2_mrna_trT_set00_StcAllEx_SYAN_baseMgAllMg_baseNaAllNa_Exp_noMatchFilter_p1Sf_noNorm__batchNumberPLUScarbonSource__glycerolVSglucose.csv	P0.05Fold2	mrna	SYAN	baseMgAllMg	baseNaAllNa	Exp	batchNumberPLUScarbonSource	glycerolVSglucose
491	thrA	genes_P0.05Fold2_mrna_trT_set00_StcAllEx_SYAN_baseMgAllMg_baseNaAllNa_Exp_noMatchFilter_p1Sf_noNorm__batchNumberPLUScarbonSource__glycerolVSglucose.csv	P0.05Fold2	mrna	SYAN	baseMgAllMg	baseNaAllNa	Exp	batchNumberPLUScarbonSource	glycerolVSglucose
492	yeiR	genes_P0.05Fold2_mrna_trT_set00_StcAllEx_SYAN_baseMgAllMg_baseNaAllNa_Exp_noMatchFilter_p1Sf_noNorm__batchNumberPLUScarbonSource__glycerolVSglucose.csv	P0.05Fold2	mrna	SYAN	baseMgAllMg	baseNaAllNa	Exp	batchNumberPLUScarbonSource	glycerolVSglucose
493	rrmB	genes_P0.05Fold2_mrna_trT_set00_StcAllEx_SYAN_baseMgAllMg_baseNaAllNa_Exp_noMatchFilter_p1Sf_noNorm__batchNumberPLUScarbonSource__glycerolVSglucose.csv	P0.05Fold2	mrna	SYAN	baseMgAllMg	baseNaAllNa	Exp	batchNumberPLUScarbonSource	glycerolVSglucose
494	rnfA	genes_P0.05Fold2_mrna_trT_set00_StcAllEx_SYAN_baseMgAllMg_baseNaAllNa_Exp_noMatchFilter_p1Sf_noNorm__batchNumberPLUScarbonSource__glycerolVSglucose.csv	P0.05Fold2	mrna	SYAN	baseMgAllMg	baseNaAllNa	Exp	batchNumberPLUScarbonSource	glycerolVSglucose
495	purB	genes_P0.05Fold2_mrna_trT_set00_StcAllEx_SYAN_baseMgAllMg_baseNaAllNa_Exp_noMatchFilter_p1Sf_noNorm__batchNumberPLUScarbonSource__glycerolVSglucose.csv	P0.05Fold2	mrna	SYAN	baseMgAllMg	baseNaAllNa	Exp	batchNumberPLUScarbonSource	glycerolVSglucose
496	yeiB	genes_P0.05Fold2_mrna_trT_set00_StcAllEx_SYAN_baseMgAllMg_baseNaAllNa_Exp_noMatchFilter_p1Sf_noNorm__batchNumberPLUScarbonSource__glycerolVSglucose.csv	P0.05Fold2	mrna	SYAN	baseMgAllMg	baseNaAllNa	Exp	batchNumberPLUScarbonSource	glycerolVSglucose
497	agaV	genes_P0.05Fold2_mrna_trT_set00_StcAllEx_SYAN_baseMgAllMg_baseNaAllNa_Exp_noMatchFilter_p1Sf_noNorm__batchNumberPLUScarbonSource__glycerolVSglucose.csv	P0.05Fold2	mrna	SYAN	baseMgAllMg	baseNaAllNa	Exp	batchNumberPLUScarbonSource	glycerolVSglucose
498	tsf	genes_P0.05Fold2_mrna_trT_set00_StcAllEx_SYAN_baseMgAllMg_baseNaAllNa_Exp_noMatchFilter_p1Sf_noNorm__batchNumberPLUScarbonSource__glycerolVSglucose.csv	P0.05Fold2	mrna	SYAN	baseMgAllMg	baseNaAllNa	Exp	batchNumberPLUScarbonSource	glycerolVSglucose
499	yeaZ	genes_P0.05Fold2_mrna_trT_set00_StcAllEx_SYAN_baseMgAllMg_baseNaAllNa_Exp_noMatchFilter_p1Sf_noNorm__batchNumberPLUScarbonSource__glycerolVSglucose.csv	P0.05Fold2	mrna	SYAN	baseMgAllMg	baseNaAllNa	Exp	batchNumberPLUScarbonSource	glycerolVSglucose
500	ybaN	genes_P0.05Fold2_mrna_trT_set00_StcAllEx_SYAN_baseMgAllMg_baseNaAllNa_Exp_noMatchFilter_p1Sf_noNorm__batchNumberPLUScarbonSource__glycerolVSglucose.csv	P0.05Fold2	mrna	SYAN	baseMgAllMg	baseNaAllNa	Exp	batchNumberPLUScarbonSource	glycerolVSglucose
501	yafK	genes_P0.05Fold2_mrna_trT_set00_StcAllEx_SYAN_baseMgAllMg_baseNaAllNa_Exp_noMatchFilter_p1Sf_noNorm__batchNumberPLUScarbonSource__glycerolVSglucose.csv	P0.05Fold2	mrna	SYAN	baseMgAllMg	baseNaAllNa	Exp	batchNumberPLUScarbonSource	glycerolVSglucose
502	yggA	genes_P0.05Fold2_mrna_trT_set00_StcAllEx_SYAN_baseMgAllMg_baseNaAllNa_Exp_noMatchFilter_p1Sf_noNorm__batchNumberPLUScarbonSource__glycerolVSglucose.csv	P0.05Fold2	mrna	SYAN	baseMgAllMg	baseNaAllNa	Exp	batchNumberPLUScarbonSource	glycerolVSglucose
503	ycdN	genes_P0.05Fold2_mrna_trT_set00_StcAllEx_SYAN_baseMgAllMg_baseNaAllNa_Exp_noMatchFilter_p1Sf_noNorm__batchNumberPLUScarbonSource__glycerolVSglucose.csv	P0.05Fold2	mrna	SYAN	baseMgAllMg	baseNaAllNa	Exp	batchNumberPLUScarbonSource	glycerolVSglucose
504	spr	genes_P0.05Fold2_mrna_trT_set00_StcAllEx_SYAN_baseMgAllMg_baseNaAllNa_Exp_noMatchFilter_p1Sf_noNorm__batchNumberPLUScarbonSource__glycerolVSglucose.csv	P0.05Fold2	mrna	SYAN	baseMgAllMg	baseNaAllNa	Exp	batchNumberPLUScarbonSource	glycerolVSglucose
505	insB-23	genes_P0.05Fold2_mrna_trT_set00_StcAllEx_SYAN_baseMgAllMg_baseNaAllNa_Exp_noMatchFilter_p1Sf_noNorm__batchNumberPLUScarbonSource__glycerolVSglucose.csv	P0.05Fold2	mrna	SYAN	baseMgAllMg	baseNaAllNa	Exp	batchNumberPLUScarbonSource	glycerolVSglucose
506	recQ	genes_P0.05Fold2_mrna_trT_set00_StcAllEx_SYAN_baseMgAllMg_baseNaAllNa_Exp_noMatchFilter_p1Sf_noNorm__batchNumberPLUScarbonSource__glycerolVSglucose.csv	P0.05Fold2	mrna	SYAN	baseMgAllMg	baseNaAllNa	Exp	batchNumberPLUScarbonSource	glycerolVSglucose
507	kdpA	genes_P0.05Fold2_mrna_trT_set00_StcAllEx_SYAN_baseMgAllMg_baseNaAllNa_Exp_noMatchFilter_p1Sf_noNorm__batchNumberPLUScarbonSource__glycerolVSglucose.csv	P0.05Fold2	mrna	SYAN	baseMgAllMg	baseNaAllNa	Exp	batchNumberPLUScarbonSource	glycerolVSglucose
508	cobS	genes_P0.05Fold2_mrna_trT_set00_StcAllEx_SYAN_baseMgAllMg_baseNaAllNa_Exp_noMatchFilter_p1Sf_noNorm__batchNumberPLUScarbonSource__glycerolVSglucose.csv	P0.05Fold2	mrna	SYAN	baseMgAllMg	baseNaAllNa	Exp	batchNumberPLUScarbonSource	glycerolVSglucose
509	yegM	genes_P0.05Fold2_mrna_trT_set00_StcAllEx_SYAN_baseMgAllMg_baseNaAllNa_Exp_noMatchFilter_p1Sf_noNorm__batchNumberPLUScarbonSource__glycerolVSglucose.csv	P0.05Fold2	mrna	SYAN	baseMgAllMg	baseNaAllNa	Exp	batchNumberPLUScarbonSource	glycerolVSglucose
510	folE	genes_P0.05Fold2_mrna_trT_set00_StcAllEx_SYAN_baseMgAllMg_baseNaAllNa_Exp_noMatchFilter_p1Sf_noNorm__batchNumberPLUScarbonSource__glycerolVSglucose.csv	P0.05Fold2	mrna	SYAN	baseMgAllMg	baseNaAllNa	Exp	batchNumberPLUScarbonSource	glycerolVSglucose
511	yibK	genes_P0.05Fold2_mrna_trT_set00_StcAllEx_SYAN_baseMgAllMg_baseNaAllNa_Exp_noMatchFilter_p1Sf_noNorm__batchNumberPLUScarbonSource__glycerolVSglucose.csv	P0.05Fold2	mrna	SYAN	baseMgAllMg	baseNaAllNa	Exp	batchNumberPLUScarbonSource	glycerolVSglucose
512	yjcD	genes_P0.05Fold2_mrna_trT_set00_StcAllEx_SYAN_baseMgAllMg_baseNaAllNa_Exp_noMatchFilter_p1Sf_noNorm__batchNumberPLUScarbonSource__glycerolVSglucose.csv	P0.05Fold2	mrna	SYAN	baseMgAllMg	baseNaAllNa	Exp	batchNumberPLUScarbonSource	glycerolVSglucose
513	yjeT	genes_P0.05Fold2_mrna_trT_set00_StcAllEx_SYAN_baseMgAllMg_baseNaAllNa_Exp_noMatchFilter_p1Sf_noNorm__batchNumberPLUScarbonSource__glycerolVSglucose.csv	P0.05Fold2	mrna	SYAN	baseMgAllMg	baseNaAllNa	Exp	batchNumberPLUScarbonSource	glycerolVSglucose
514	rpsR	genes_P0.05Fold2_mrna_trT_set00_StcAllEx_SYAN_baseMgAllMg_baseNaAllNa_Exp_noMatchFilter_p1Sf_noNorm__batchNumberPLUScarbonSource__glycerolVSglucose.csv	P0.05Fold2	mrna	SYAN	baseMgAllMg	baseNaAllNa	Exp	batchNumberPLUScarbonSource	glycerolVSglucose
515	ECB_02820	genes_P0.05Fold2_mrna_trT_set00_StcAllEx_SYAN_baseMgAllMg_baseNaAllNa_Exp_noMatchFilter_p1Sf_noNorm__batchNumberPLUScarbonSource__glycerolVSglucose.csv	P0.05Fold2	mrna	SYAN	baseMgAllMg	baseNaAllNa	Exp	batchNumberPLUScarbonSource	glycerolVSglucose
516	ECB_00842	genes_P0.05Fold2_mrna_trT_set00_StcAllEx_SYAN_baseMgAllMg_baseNaAllNa_Exp_noMatchFilter_p1Sf_noNorm__batchNumberPLUScarbonSource__glycerolVSglucose.csv	P0.05Fold2	mrna	SYAN	baseMgAllMg	baseNaAllNa	Exp	batchNumberPLUScarbonSource	glycerolVSglucose
517	gutM	genes_P0.05Fold2_mrna_trT_set00_StcAllEx_SYAN_baseMgAllMg_baseNaAllNa_Exp_noMatchFilter_p1Sf_noNorm__batchNumberPLUScarbonSource__glycerolVSglucose.csv	P0.05Fold2	mrna	SYAN	baseMgAllMg	baseNaAllNa	Exp	batchNumberPLUScarbonSource	glycerolVSglucose
518	ybaK	genes_P0.05Fold2_mrna_trT_set00_StcAllEx_SYAN_baseMgAllMg_baseNaAllNa_Exp_noMatchFilter_p1Sf_noNorm__batchNumberPLUScarbonSource__glycerolVSglucose.csv	P0.05Fold2	mrna	SYAN	baseMgAllMg	baseNaAllNa	Exp	batchNumberPLUScarbonSource	glycerolVSglucose
519	ydiJ	genes_P0.05Fold2_mrna_trT_set00_StcAllEx_SYAN_baseMgAllMg_baseNaAllNa_Exp_noMatchFilter_p1Sf_noNorm__batchNumberPLUScarbonSource__glycerolVSglucose.csv	P0.05Fold2	mrna	SYAN	baseMgAllMg	baseNaAllNa	Exp	batchNumberPLUScarbonSource	glycerolVSglucose
520	ycfZ	genes_P0.05Fold2_mrna_trT_set00_StcAllEx_SYAN_baseMgAllMg_baseNaAllNa_Exp_noMatchFilter_p1Sf_noNorm__batchNumberPLUScarbonSource__glycerolVSglucose.csv	P0.05Fold2	mrna	SYAN	baseMgAllMg	baseNaAllNa	Exp	batchNumberPLUScarbonSource	glycerolVSglucose
521	yohI	genes_P0.05Fold2_mrna_trT_set00_StcAllEx_SYAN_baseMgAllMg_baseNaAllNa_Exp_noMatchFilter_p1Sf_noNorm__batchNumberPLUScarbonSource__glycerolVSglucose.csv	P0.05Fold2	mrna	SYAN	baseMgAllMg	baseNaAllNa	Exp	batchNumberPLUScarbonSource	glycerolVSglucose
522	ygaF	genes_P0.05Fold2_mrna_trT_set00_StcAllEx_SYAN_baseMgAllMg_baseNaAllNa_Exp_noMatchFilter_p1Sf_noNorm__batchNumberPLUScarbonSource__glycerolVSglucose.csv	P0.05Fold2	mrna	SYAN	baseMgAllMg	baseNaAllNa	Exp	batchNumberPLUScarbonSource	glycerolVSglucose
523	ynjD	genes_P0.05Fold2_mrna_trT_set00_StcAllEx_SYAN_baseMgAllMg_baseNaAllNa_Exp_noMatchFilter_p1Sf_noNorm__batchNumberPLUScarbonSource__glycerolVSglucose.csv	P0.05Fold2	mrna	SYAN	baseMgAllMg	baseNaAllNa	Exp	batchNumberPLUScarbonSource	glycerolVSglucose
524	yfhL	genes_P0.05Fold2_mrna_trT_set00_StcAllEx_SYAN_baseMgAllMg_baseNaAllNa_Exp_noMatchFilter_p1Sf_noNorm__batchNumberPLUScarbonSource__glycerolVSglucose.csv	P0.05Fold2	mrna	SYAN	baseMgAllMg	baseNaAllNa	Exp	batchNumberPLUScarbonSource	glycerolVSglucose
525	ECB_00833	genes_P0.05Fold2_mrna_trT_set00_StcAllEx_SYAN_baseMgAllMg_baseNaAllNa_Exp_noMatchFilter_p1Sf_noNorm__batchNumberPLUScarbonSource__glycerolVSglucose.csv	P0.05Fold2	mrna	SYAN	baseMgAllMg	baseNaAllNa	Exp	batchNumberPLUScarbonSource	glycerolVSglucose
526	narJ	genes_P0.05Fold2_mrna_trT_set00_StcAllEx_SYAN_baseMgAllMg_baseNaAllNa_Exp_noMatchFilter_p1Sf_noNorm__batchNumberPLUScarbonSource__glycerolVSglucose.csv	P0.05Fold2	mrna	SYAN	baseMgAllMg	baseNaAllNa	Exp	batchNumberPLUScarbonSource	glycerolVSglucose
527	insB-14	genes_P0.05Fold2_mrna_trT_set00_StcAllEx_SYAN_baseMgAllMg_baseNaAllNa_Exp_noMatchFilter_p1Sf_noNorm__batchNumberPLUScarbonSource__glycerolVSglucose.csv	P0.05Fold2	mrna	SYAN	baseMgAllMg	baseNaAllNa	Exp	batchNumberPLUScarbonSource	glycerolVSglucose
528	mepA	genes_P0.05Fold2_mrna_trT_set00_StcAllEx_SYAN_baseMgAllMg_baseNaAllNa_Exp_noMatchFilter_p1Sf_noNorm__batchNumberPLUScarbonSource__glycerolVSglucose.csv	P0.05Fold2	mrna	SYAN	baseMgAllMg	baseNaAllNa	Exp	batchNumberPLUScarbonSource	glycerolVSglucose
529	ycdL	genes_P0.05Fold2_mrna_trT_set00_StcAllEx_SYAN_baseMgAllMg_baseNaAllNa_Exp_noMatchFilter_p1Sf_noNorm__batchNumberPLUScarbonSource__glycerolVSglucose.csv	P0.05Fold2	mrna	SYAN	baseMgAllMg	baseNaAllNa	Exp	batchNumberPLUScarbonSource	glycerolVSglucose
530	ycdB	genes_P0.05Fold2_mrna_trT_set00_StcAllEx_SYAN_baseMgAllMg_baseNaAllNa_Exp_noMatchFilter_p1Sf_noNorm__batchNumberPLUScarbonSource__glycerolVSglucose.csv	P0.05Fold2	mrna	SYAN	baseMgAllMg	baseNaAllNa	Exp	batchNumberPLUScarbonSource	glycerolVSglucose
531	apt	genes_P0.05Fold2_mrna_trT_set00_StcAllEx_SYAN_baseMgAllMg_baseNaAllNa_Exp_noMatchFilter_p1Sf_noNorm__batchNumberPLUScarbonSource__glycerolVSglucose.csv	P0.05Fold2	mrna	SYAN	baseMgAllMg	baseNaAllNa	Exp	batchNumberPLUScarbonSource	glycerolVSglucose
532	yieH	genes_P0.05Fold2_mrna_trT_set00_StcAllEx_SYAN_baseMgAllMg_baseNaAllNa_Exp_noMatchFilter_p1Sf_noNorm__batchNumberPLUScarbonSource__glycerolVSglucose.csv	P0.05Fold2	mrna	SYAN	baseMgAllMg	baseNaAllNa	Exp	batchNumberPLUScarbonSource	glycerolVSglucose
533	cysN	genes_P0.05Fold2_mrna_trT_set00_StcAllEx_SYAN_baseMgAllMg_baseNaAllNa_Exp_noMatchFilter_p1Sf_noNorm__batchNumberPLUScarbonSource__glycerolVSglucose.csv	P0.05Fold2	mrna	SYAN	baseMgAllMg	baseNaAllNa	Exp	batchNumberPLUScarbonSource	glycerolVSglucose
534	yqeB	genes_P0.05Fold2_mrna_trT_set00_StcAllEx_SYAN_baseMgAllMg_baseNaAllNa_Exp_noMatchFilter_p1Sf_noNorm__batchNumberPLUScarbonSource__glycerolVSglucose.csv	P0.05Fold2	mrna	SYAN	baseMgAllMg	baseNaAllNa	Exp	batchNumberPLUScarbonSource	glycerolVSglucose
535	ECB_02835	genes_P0.05Fold2_mrna_trT_set00_StcAllEx_SYAN_baseMgAllMg_baseNaAllNa_Exp_noMatchFilter_p1Sf_noNorm__batchNumberPLUScarbonSource__glycerolVSglucose.csv	P0.05Fold2	mrna	SYAN	baseMgAllMg	baseNaAllNa	Exp	batchNumberPLUScarbonSource	glycerolVSglucose
536	ndh	genes_P0.05Fold2_mrna_trT_set00_StcAllEx_SYAN_baseMgAllMg_baseNaAllNa_Exp_noMatchFilter_p1Sf_noNorm__batchNumberPLUScarbonSource__glycerolVSglucose.csv	P0.05Fold2	mrna	SYAN	baseMgAllMg	baseNaAllNa	Exp	batchNumberPLUScarbonSource	glycerolVSglucose
537	iap	genes_P0.05Fold2_mrna_trT_set00_StcAllEx_SYAN_baseMgAllMg_baseNaAllNa_Exp_noMatchFilter_p1Sf_noNorm__batchNumberPLUScarbonSource__glycerolVSglucose.csv	P0.05Fold2	mrna	SYAN	baseMgAllMg	baseNaAllNa	Exp	batchNumberPLUScarbonSource	glycerolVSglucose
538	ybdA	genes_P0.05Fold2_mrna_trT_set00_StcAllEx_SYAN_baseMgAllMg_baseNaAllNa_Exp_noMatchFilter_p1Sf_noNorm__batchNumberPLUScarbonSource__glycerolVSglucose.csv	P0.05Fold2	mrna	SYAN	baseMgAllMg	baseNaAllNa	Exp	batchNumberPLUScarbonSource	glycerolVSglucose
539	ycdK	genes_P0.05Fold2_mrna_trT_set00_StcAllEx_SYAN_baseMgAllMg_baseNaAllNa_Exp_noMatchFilter_p1Sf_noNorm__batchNumberPLUScarbonSource__glycerolVSglucose.csv	P0.05Fold2	mrna	SYAN	baseMgAllMg	baseNaAllNa	Exp	batchNumberPLUScarbonSource	glycerolVSglucose
540	yfiN	genes_P0.05Fold2_mrna_trT_set00_StcAllEx_SYAN_baseMgAllMg_baseNaAllNa_Exp_noMatchFilter_p1Sf_noNorm__batchNumberPLUScarbonSource__glycerolVSglucose.csv	P0.05Fold2	mrna	SYAN	baseMgAllMg	baseNaAllNa	Exp	batchNumberPLUScarbonSource	glycerolVSglucose
541	yneE	genes_P0.05Fold2_mrna_trT_set00_StcAllEx_SYAN_baseMgAllMg_baseNaAllNa_Exp_noMatchFilter_p1Sf_noNorm__batchNumberPLUScarbonSource__glycerolVSglucose.csv	P0.05Fold2	mrna	SYAN	baseMgAllMg	baseNaAllNa	Exp	batchNumberPLUScarbonSource	glycerolVSglucose
542	yrbA	genes_P0.05Fold2_mrna_trT_set00_StcAllEx_SYAN_baseMgAllMg_baseNaAllNa_Exp_noMatchFilter_p1Sf_noNorm__batchNumberPLUScarbonSource__glycerolVSglucose.csv	P0.05Fold2	mrna	SYAN	baseMgAllMg	baseNaAllNa	Exp	batchNumberPLUScarbonSource	glycerolVSglucose
543	yehX	genes_P0.05Fold2_mrna_trT_set00_StcAllEx_SYAN_baseMgAllMg_baseNaAllNa_Exp_noMatchFilter_p1Sf_noNorm__batchNumberPLUScarbonSource__glycerolVSglucose.csv	P0.05Fold2	mrna	SYAN	baseMgAllMg	baseNaAllNa	Exp	batchNumberPLUScarbonSource	glycerolVSglucose
544	rstA	genes_P0.05Fold2_mrna_trT_set00_StcAllEx_SYAN_baseMgAllMg_baseNaAllNa_Exp_noMatchFilter_p1Sf_noNorm__batchNumberPLUScarbonSource__glycerolVSglucose.csv	P0.05Fold2	mrna	SYAN	baseMgAllMg	baseNaAllNa	Exp	batchNumberPLUScarbonSource	glycerolVSglucose
545	ybiX	genes_P0.05Fold2_mrna_trT_set00_StcAllEx_SYAN_baseMgAllMg_baseNaAllNa_Exp_noMatchFilter_p1Sf_noNorm__batchNumberPLUScarbonSource__glycerolVSglucose.csv	P0.05Fold2	mrna	SYAN	baseMgAllMg	baseNaAllNa	Exp	batchNumberPLUScarbonSource	glycerolVSglucose
546	ECB_00825	genes_P0.05Fold2_mrna_trT_set00_StcAllEx_SYAN_baseMgAllMg_baseNaAllNa_Exp_noMatchFilter_p1Sf_noNorm__batchNumberPLUScarbonSource__glycerolVSglucose.csv	P0.05Fold2	mrna	SYAN	baseMgAllMg	baseNaAllNa	Exp	batchNumberPLUScarbonSource	glycerolVSglucose
547	yiaI	genes_P0.05Fold2_mrna_trT_set00_StcAllEx_SYAN_baseMgAllMg_baseNaAllNa_Exp_noMatchFilter_p1Sf_noNorm__batchNumberPLUScarbonSource__glycerolVSglucose.csv	P0.05Fold2	mrna	SYAN	baseMgAllMg	baseNaAllNa	Exp	batchNumberPLUScarbonSource	glycerolVSglucose
548	yhcN	genes_P0.05Fold2_mrna_trT_set00_StcAllEx_SYAN_baseMgAllMg_baseNaAllNa_Exp_noMatchFilter_p1Sf_noNorm__batchNumberPLUScarbonSource__glycerolVSglucose.csv	P0.05Fold2	mrna	SYAN	baseMgAllMg	baseNaAllNa	Exp	batchNumberPLUScarbonSource	glycerolVSglucose
549	yehY	genes_P0.05Fold2_mrna_trT_set00_StcAllEx_SYAN_baseMgAllMg_baseNaAllNa_Exp_noMatchFilter_p1Sf_noNorm__batchNumberPLUScarbonSource__glycerolVSglucose.csv	P0.05Fold2	mrna	SYAN	baseMgAllMg	baseNaAllNa	Exp	batchNumberPLUScarbonSource	glycerolVSglucose
550	yccF	genes_P0.05Fold2_mrna_trT_set00_StcAllEx_SYAN_baseMgAllMg_baseNaAllNa_Exp_noMatchFilter_p1Sf_noNorm__batchNumberPLUScarbonSource__glycerolVSglucose.csv	P0.05Fold2	mrna	SYAN	baseMgAllMg	baseNaAllNa	Exp	batchNumberPLUScarbonSource	glycerolVSglucose
551	insJ-5	genes_P0.05Fold2_mrna_trT_set00_StcAllEx_SYAN_baseMgAllMg_baseNaAllNa_Exp_noMatchFilter_p1Sf_noNorm__batchNumberPLUScarbonSource__glycerolVSglucose.csv	P0.05Fold2	mrna	SYAN	baseMgAllMg	baseNaAllNa	Exp	batchNumberPLUScarbonSource	glycerolVSglucose
552	rnfD	genes_P0.05Fold2_mrna_trT_set00_StcAllEx_SYAN_baseMgAllMg_baseNaAllNa_Exp_noMatchFilter_p1Sf_noNorm__batchNumberPLUScarbonSource__glycerolVSglucose.csv	P0.05Fold2	mrna	SYAN	baseMgAllMg	baseNaAllNa	Exp	batchNumberPLUScarbonSource	glycerolVSglucose
553	yeaJ	genes_P0.05Fold2_mrna_trT_set00_StcAllEx_SYAN_baseMgAllMg_baseNaAllNa_Exp_noMatchFilter_p1Sf_noNorm__batchNumberPLUScarbonSource__glycerolVSglucose.csv	P0.05Fold2	mrna	SYAN	baseMgAllMg	baseNaAllNa	Exp	batchNumberPLUScarbonSource	glycerolVSglucose
554	gpt	genes_P0.05Fold2_mrna_trT_set00_StcAllEx_SYAN_baseMgAllMg_baseNaAllNa_Exp_noMatchFilter_p1Sf_noNorm__batchNumberPLUScarbonSource__glycerolVSglucose.csv	P0.05Fold2	mrna	SYAN	baseMgAllMg	baseNaAllNa	Exp	batchNumberPLUScarbonSource	glycerolVSglucose
555	cysU	genes_P0.05Fold2_mrna_trT_set00_StcAllEx_SYAN_baseMgAllMg_baseNaAllNa_Exp_noMatchFilter_p1Sf_noNorm__batchNumberPLUScarbonSource__glycerolVSglucose.csv	P0.05Fold2	mrna	SYAN	baseMgAllMg	baseNaAllNa	Exp	batchNumberPLUScarbonSource	glycerolVSglucose
556	purH	genes_P0.05Fold2_mrna_trT_set00_StcAllEx_SYAN_baseMgAllMg_baseNaAllNa_Exp_noMatchFilter_p1Sf_noNorm__batchNumberPLUScarbonSource__glycerolVSglucose.csv	P0.05Fold2	mrna	SYAN	baseMgAllMg	baseNaAllNa	Exp	batchNumberPLUScarbonSource	glycerolVSglucose
557	fepE	genes_P0.05Fold2_mrna_trT_set00_StcAllEx_SYAN_baseMgAllMg_baseNaAllNa_Exp_noMatchFilter_p1Sf_noNorm__batchNumberPLUScarbonSource__glycerolVSglucose.csv	P0.05Fold2	mrna	SYAN	baseMgAllMg	baseNaAllNa	Exp	batchNumberPLUScarbonSource	glycerolVSglucose
558	yeaW	genes_P0.05Fold2_mrna_trT_set00_StcAllEx_SYAN_baseMgAllMg_baseNaAllNa_Exp_noMatchFilter_p1Sf_noNorm__batchNumberPLUScarbonSource__glycerolVSglucose.csv	P0.05Fold2	mrna	SYAN	baseMgAllMg	baseNaAllNa	Exp	batchNumberPLUScarbonSource	glycerolVSglucose
559	yibQ	genes_P0.05Fold2_mrna_trT_set00_StcAllEx_SYAN_baseMgAllMg_baseNaAllNa_Exp_noMatchFilter_p1Sf_noNorm__batchNumberPLUScarbonSource__glycerolVSglucose.csv	P0.05Fold2	mrna	SYAN	baseMgAllMg	baseNaAllNa	Exp	batchNumberPLUScarbonSource	glycerolVSglucose
560	prpB	genes_P0.05Fold2_mrna_trT_set00_StcAllEx_SYAN_baseMgAllMg_baseNaAllNa_Exp_noMatchFilter_p1Sf_noNorm__batchNumberPLUScarbonSource__glycerolVSglucose.csv	P0.05Fold2	mrna	SYAN	baseMgAllMg	baseNaAllNa	Exp	batchNumberPLUScarbonSource	glycerolVSglucose
561	ynfM	genes_P0.05Fold2_mrna_trT_set00_StcAllEx_SYAN_baseMgAllMg_baseNaAllNa_Exp_noMatchFilter_p1Sf_noNorm__batchNumberPLUScarbonSource__glycerolVSglucose.csv	P0.05Fold2	mrna	SYAN	baseMgAllMg	baseNaAllNa	Exp	batchNumberPLUScarbonSource	glycerolVSglucose
562	ECB_00846	genes_P0.05Fold2_mrna_trT_set00_StcAllEx_SYAN_baseMgAllMg_baseNaAllNa_Exp_noMatchFilter_p1Sf_noNorm__batchNumberPLUScarbonSource__glycerolVSglucose.csv	P0.05Fold2	mrna	SYAN	baseMgAllMg	baseNaAllNa	Exp	batchNumberPLUScarbonSource	glycerolVSglucose
563	ECB_02819	genes_P0.05Fold2_mrna_trT_set00_StcAllEx_SYAN_baseMgAllMg_baseNaAllNa_Exp_noMatchFilter_p1Sf_noNorm__batchNumberPLUScarbonSource__glycerolVSglucose.csv	P0.05Fold2	mrna	SYAN	baseMgAllMg	baseNaAllNa	Exp	batchNumberPLUScarbonSource	glycerolVSglucose
564	yidD	genes_P0.05Fold2_mrna_trT_set00_StcAllEx_SYAN_baseMgAllMg_baseNaAllNa_Exp_noMatchFilter_p1Sf_noNorm__batchNumberPLUScarbonSource__glycerolVSglucose.csv	P0.05Fold2	mrna	SYAN	baseMgAllMg	baseNaAllNa	Exp	batchNumberPLUScarbonSource	glycerolVSglucose
565	fepB	genes_P0.05Fold2_mrna_trT_set00_StcAllEx_SYAN_baseMgAllMg_baseNaAllNa_Exp_noMatchFilter_p1Sf_noNorm__batchNumberPLUScarbonSource__glycerolVSglucose.csv	P0.05Fold2	mrna	SYAN	baseMgAllMg	baseNaAllNa	Exp	batchNumberPLUScarbonSource	glycerolVSglucose
566	eutG	genes_P0.05Fold2_mrna_trT_set00_StcAllEx_SYAN_baseMgAllMg_baseNaAllNa_Exp_noMatchFilter_p1Sf_noNorm__batchNumberPLUScarbonSource__glycerolVSglucose.csv	P0.05Fold2	mrna	SYAN	baseMgAllMg	baseNaAllNa	Exp	batchNumberPLUScarbonSource	glycerolVSglucose
567	holD	genes_P0.05Fold2_mrna_trT_set00_StcAllEx_SYAN_baseMgAllMg_baseNaAllNa_Exp_noMatchFilter_p1Sf_noNorm__batchNumberPLUScarbonSource__glycerolVSglucose.csv	P0.05Fold2	mrna	SYAN	baseMgAllMg	baseNaAllNa	Exp	batchNumberPLUScarbonSource	glycerolVSglucose
568	cysJ	genes_P0.05Fold2_mrna_trT_set00_StcAllEx_SYAN_baseMgAllMg_baseNaAllNa_Exp_noMatchFilter_p1Sf_noNorm__batchNumberPLUScarbonSource__glycerolVSglucose.csv	P0.05Fold2	mrna	SYAN	baseMgAllMg	baseNaAllNa	Exp	batchNumberPLUScarbonSource	glycerolVSglucose
569	ybgO	genes_P0.05Fold2_mrna_trT_set00_StcAllEx_SYAN_baseMgAllMg_baseNaAllNa_Exp_noMatchFilter_p1Sf_noNorm__batchNumberPLUScarbonSource__glycerolVSglucose.csv	P0.05Fold2	mrna	SYAN	baseMgAllMg	baseNaAllNa	Exp	batchNumberPLUScarbonSource	glycerolVSglucose
570	ygjG	genes_P0.05Fold2_mrna_trT_set00_StcAllEx_SYAN_baseMgAllMg_baseNaAllNa_Exp_noMatchFilter_p1Sf_noNorm__batchNumberPLUScarbonSource__glycerolVSglucose.csv	P0.05Fold2	mrna	SYAN	baseMgAllMg	baseNaAllNa	Exp	batchNumberPLUScarbonSource	glycerolVSglucose
571	yfcA	genes_P0.05Fold2_mrna_trT_set00_StcAllEx_SYAN_baseMgAllMg_baseNaAllNa_Exp_noMatchFilter_p1Sf_noNorm__batchNumberPLUScarbonSource__glycerolVSglucose.csv	P0.05Fold2	mrna	SYAN	baseMgAllMg	baseNaAllNa	Exp	batchNumberPLUScarbonSource	glycerolVSglucose
572	napH	genes_P0.05Fold2_mrna_trT_set00_StcAllEx_SYAN_baseMgAllMg_baseNaAllNa_Exp_noMatchFilter_p1Sf_noNorm__batchNumberPLUScarbonSource__glycerolVSglucose.csv	P0.05Fold2	mrna	SYAN	baseMgAllMg	baseNaAllNa	Exp	batchNumberPLUScarbonSource	glycerolVSglucose
573	ymdC	genes_P0.05Fold2_mrna_trT_set00_StcAllEx_SYAN_baseMgAllMg_baseNaAllNa_Exp_noMatchFilter_p1Sf_noNorm__batchNumberPLUScarbonSource__lactateVSglucose.csv	P0.05Fold2	mrna	SYAN	baseMgAllMg	baseNaAllNa	Exp	batchNumberPLUScarbonSource	lactateVSglucose
574	flhC	genes_P0.05Fold2_mrna_trT_set00_StcAllEx_SYAN_baseMgAllMg_baseNaAllNa_Exp_noMatchFilter_p1Sf_noNorm__batchNumberPLUScarbonSource__lactateVSglucose.csv	P0.05Fold2	mrna	SYAN	baseMgAllMg	baseNaAllNa	Exp	batchNumberPLUScarbonSource	lactateVSglucose
575	abgT	genes_P0.05Fold2_mrna_trT_set00_StcAllEx_SYAN_baseMgAllMg_baseNaAllNa_Exp_noMatchFilter_p1Sf_noNorm__batchNumberPLUScarbonSource__lactateVSglucose.csv	P0.05Fold2	mrna	SYAN	baseMgAllMg	baseNaAllNa	Exp	batchNumberPLUScarbonSource	lactateVSglucose
576	flhD	genes_P0.05Fold2_mrna_trT_set00_StcAllEx_SYAN_baseMgAllMg_baseNaAllNa_Exp_noMatchFilter_p1Sf_noNorm__batchNumberPLUScarbonSource__lactateVSglucose.csv	P0.05Fold2	mrna	SYAN	baseMgAllMg	baseNaAllNa	Exp	batchNumberPLUScarbonSource	lactateVSglucose
577	yaiW	genes_P0.05Fold2_mrna_trT_set00_StcAllEx_SYAN_baseMgAllMg_baseNaAllNa_Exp_noMatchFilter_p1Sf_noNorm__batchNumberPLUScarbonSource__lactateVSglucose.csv	P0.05Fold2	mrna	SYAN	baseMgAllMg	baseNaAllNa	Exp	batchNumberPLUScarbonSource	lactateVSglucose
578	abgB	genes_P0.05Fold2_mrna_trT_set00_StcAllEx_SYAN_baseMgAllMg_baseNaAllNa_Exp_noMatchFilter_p1Sf_noNorm__batchNumberPLUScarbonSource__lactateVSglucose.csv	P0.05Fold2	mrna	SYAN	baseMgAllMg	baseNaAllNa	Exp	batchNumberPLUScarbonSource	lactateVSglucose
579	ymdB	genes_P0.05Fold2_mrna_trT_set00_StcAllEx_SYAN_baseMgAllMg_baseNaAllNa_Exp_noMatchFilter_p1Sf_noNorm__batchNumberPLUScarbonSource__lactateVSglucose.csv	P0.05Fold2	mrna	SYAN	baseMgAllMg	baseNaAllNa	Exp	batchNumberPLUScarbonSource	lactateVSglucose
580	yhfA	genes_P0.05Fold2_mrna_trT_set00_StcAllEx_SYAN_baseMgAllMg_baseNaAllNa_Exp_noMatchFilter_p1Sf_noNorm__batchNumberPLUScarbonSource__lactateVSglucose.csv	P0.05Fold2	mrna	SYAN	baseMgAllMg	baseNaAllNa	Exp	batchNumberPLUScarbonSource	lactateVSglucose
581	yfbQ	genes_P0.05Fold2_mrna_trT_set00_StcAllEx_SYAN_baseMgAllMg_baseNaAllNa_Exp_noMatchFilter_p1Sf_noNorm__batchNumberPLUScarbonSource__lactateVSglucose.csv	P0.05Fold2	mrna	SYAN	baseMgAllMg	baseNaAllNa	Exp	batchNumberPLUScarbonSource	lactateVSglucose
582	dadA	genes_P0.05Fold2_mrna_trT_set00_StcAllEx_SYAN_baseMgAllMg_baseNaAllNa_Exp_noMatchFilter_p1Sf_noNorm__batchNumberPLUScarbonSource__lactateVSglucose.csv	P0.05Fold2	mrna	SYAN	baseMgAllMg	baseNaAllNa	Exp	batchNumberPLUScarbonSource	lactateVSglucose
583	ychM	genes_P0.05Fold2_mrna_trT_set00_StcAllEx_SYAN_baseMgAllMg_baseNaAllNa_Exp_noMatchFilter_p1Sf_noNorm__batchNumberPLUScarbonSource__lactateVSglucose.csv	P0.05Fold2	mrna	SYAN	baseMgAllMg	baseNaAllNa	Exp	batchNumberPLUScarbonSource	lactateVSglucose
584	ppsA	genes_P0.05Fold2_mrna_trT_set00_StcAllEx_SYAN_baseMgAllMg_baseNaAllNa_Exp_noMatchFilter_p1Sf_noNorm__batchNumberPLUScarbonSource__lactateVSglucose.csv	P0.05Fold2	mrna	SYAN	baseMgAllMg	baseNaAllNa	Exp	batchNumberPLUScarbonSource	lactateVSglucose
585	abgA	genes_P0.05Fold2_mrna_trT_set00_StcAllEx_SYAN_baseMgAllMg_baseNaAllNa_Exp_noMatchFilter_p1Sf_noNorm__batchNumberPLUScarbonSource__lactateVSglucose.csv	P0.05Fold2	mrna	SYAN	baseMgAllMg	baseNaAllNa	Exp	batchNumberPLUScarbonSource	lactateVSglucose
586	fdhF	genes_P0.05Fold2_mrna_trT_set00_StcAllEx_SYAN_baseMgAllMg_baseNaAllNa_Exp_noMatchFilter_p1Sf_noNorm__batchNumberPLUScarbonSource__lactateVSglucose.csv	P0.05Fold2	mrna	SYAN	baseMgAllMg	baseNaAllNa	Exp	batchNumberPLUScarbonSource	lactateVSglucose
587	manX	genes_P0.05Fold2_mrna_trT_set00_StcAllEx_SYAN_baseMgAllMg_baseNaAllNa_Exp_noMatchFilter_p1Sf_noNorm__batchNumberPLUScarbonSource__lactateVSglucose.csv	P0.05Fold2	mrna	SYAN	baseMgAllMg	baseNaAllNa	Exp	batchNumberPLUScarbonSource	lactateVSglucose
588	manZ	genes_P0.05Fold2_mrna_trT_set00_StcAllEx_SYAN_baseMgAllMg_baseNaAllNa_Exp_noMatchFilter_p1Sf_noNorm__batchNumberPLUScarbonSource__lactateVSglucose.csv	P0.05Fold2	mrna	SYAN	baseMgAllMg	baseNaAllNa	Exp	batchNumberPLUScarbonSource	lactateVSglucose
589	ykgG	genes_P0.05Fold2_mrna_trT_set00_StcAllEx_SYAN_baseMgAllMg_baseNaAllNa_Exp_noMatchFilter_p1Sf_noNorm__batchNumberPLUScarbonSource__lactateVSglucose.csv	P0.05Fold2	mrna	SYAN	baseMgAllMg	baseNaAllNa	Exp	batchNumberPLUScarbonSource	lactateVSglucose
590	sfa	genes_P0.05Fold2_mrna_trT_set00_StcAllEx_SYAN_baseMgAllMg_baseNaAllNa_Exp_noMatchFilter_p1Sf_noNorm__batchNumberPLUScarbonSource__lactateVSglucose.csv	P0.05Fold2	mrna	SYAN	baseMgAllMg	baseNaAllNa	Exp	batchNumberPLUScarbonSource	lactateVSglucose
591	ynjE	genes_P0.05Fold2_mrna_trT_set00_StcAllEx_SYAN_baseMgAllMg_baseNaAllNa_Exp_noMatchFilter_p1Sf_noNorm__batchNumberPLUScarbonSource__lactateVSglucose.csv	P0.05Fold2	mrna	SYAN	baseMgAllMg	baseNaAllNa	Exp	batchNumberPLUScarbonSource	lactateVSglucose
592	ypfI	genes_P0.05Fold2_mrna_trT_set00_StcAllEx_SYAN_baseMgAllMg_baseNaAllNa_Exp_noMatchFilter_p1Sf_noNorm__batchNumberPLUScarbonSource__lactateVSglucose.csv	P0.05Fold2	mrna	SYAN	baseMgAllMg	baseNaAllNa	Exp	batchNumberPLUScarbonSource	lactateVSglucose
593	yddH	genes_P0.05Fold2_mrna_trT_set00_StcAllEx_SYAN_baseMgAllMg_baseNaAllNa_Exp_noMatchFilter_p1Sf_noNorm__batchNumberPLUScarbonSource__lactateVSglucose.csv	P0.05Fold2	mrna	SYAN	baseMgAllMg	baseNaAllNa	Exp	batchNumberPLUScarbonSource	lactateVSglucose
594	galS	genes_P0.05Fold2_mrna_trT_set00_StcAllEx_SYAN_baseMgAllMg_baseNaAllNa_Exp_noMatchFilter_p1Sf_noNorm__batchNumberPLUScarbonSource__lactateVSglucose.csv	P0.05Fold2	mrna	SYAN	baseMgAllMg	baseNaAllNa	Exp	batchNumberPLUScarbonSource	lactateVSglucose
595	adhE	genes_P0.05Fold2_mrna_trT_set00_StcAllEx_SYAN_baseMgAllMg_baseNaAllNa_Exp_noMatchFilter_p1Sf_noNorm__batchNumberPLUScarbonSource__lactateVSglucose.csv	P0.05Fold2	mrna	SYAN	baseMgAllMg	baseNaAllNa	Exp	batchNumberPLUScarbonSource	lactateVSglucose
596	manY	genes_P0.05Fold2_mrna_trT_set00_StcAllEx_SYAN_baseMgAllMg_baseNaAllNa_Exp_noMatchFilter_p1Sf_noNorm__batchNumberPLUScarbonSource__lactateVSglucose.csv	P0.05Fold2	mrna	SYAN	baseMgAllMg	baseNaAllNa	Exp	batchNumberPLUScarbonSource	lactateVSglucose
597	cspG	genes_P0.05Fold2_mrna_trT_set00_StcAllEx_SYAN_baseMgAllMg_baseNaAllNa_Exp_noMatchFilter_p1Sf_noNorm__batchNumberPLUScarbonSource__lactateVSglucose.csv	P0.05Fold2	mrna	SYAN	baseMgAllMg	baseNaAllNa	Exp	batchNumberPLUScarbonSource	lactateVSglucose
598	uraA	genes_P0.05Fold2_mrna_trT_set00_StcAllEx_SYAN_baseMgAllMg_baseNaAllNa_Exp_noMatchFilter_p1Sf_noNorm__batchNumberPLUScarbonSource__lactateVSglucose.csv	P0.05Fold2	mrna	SYAN	baseMgAllMg	baseNaAllNa	Exp	batchNumberPLUScarbonSource	lactateVSglucose
599	yedU	genes_P0.05Fold2_mrna_trT_set00_StcAllEx_SYAN_baseMgAllMg_baseNaAllNa_Exp_noMatchFilter_p1Sf_noNorm__batchNumberPLUScarbonSource__lactateVSglucose.csv	P0.05Fold2	mrna	SYAN	baseMgAllMg	baseNaAllNa	Exp	batchNumberPLUScarbonSource	lactateVSglucose
600	ygeV	genes_P0.05Fold2_mrna_trT_set00_StcAllEx_SYAN_baseMgAllMg_baseNaAllNa_Exp_noMatchFilter_p1Sf_noNorm__batchNumberPLUScarbonSource__lactateVSglucose.csv	P0.05Fold2	mrna	SYAN	baseMgAllMg	baseNaAllNa	Exp	batchNumberPLUScarbonSource	lactateVSglucose
601	yadI	genes_P0.05Fold2_mrna_trT_set00_StcAllEx_SYAN_baseMgAllMg_baseNaAllNa_Exp_noMatchFilter_p1Sf_noNorm__batchNumberPLUScarbonSource__lactateVSglucose.csv	P0.05Fold2	mrna	SYAN	baseMgAllMg	baseNaAllNa	Exp	batchNumberPLUScarbonSource	lactateVSglucose
602	mhpR	genes_P0.05Fold2_mrna_trT_set00_StcAllEx_SYAN_baseMgAllMg_baseNaAllNa_Exp_noMatchFilter_p1Sf_noNorm__batchNumberPLUScarbonSource__lactateVSglucose.csv	P0.05Fold2	mrna	SYAN	baseMgAllMg	baseNaAllNa	Exp	batchNumberPLUScarbonSource	lactateVSglucose
603	alr	genes_P0.05Fold2_mrna_trT_set00_StcAllEx_SYAN_baseMgAllMg_baseNaAllNa_Exp_noMatchFilter_p1Sf_noNorm__batchNumberPLUScarbonSource__lactateVSglucose.csv	P0.05Fold2	mrna	SYAN	baseMgAllMg	baseNaAllNa	Exp	batchNumberPLUScarbonSource	lactateVSglucose
604	rbsR	genes_P0.05Fold2_mrna_trT_set00_StcAllEx_SYAN_baseMgAllMg_baseNaAllNa_Exp_noMatchFilter_p1Sf_noNorm__batchNumberPLUScarbonSource__lactateVSglucose.csv	P0.05Fold2	mrna	SYAN	baseMgAllMg	baseNaAllNa	Exp	batchNumberPLUScarbonSource	lactateVSglucose
605	yjfN	genes_P0.05Fold2_mrna_trT_set00_StcAllEx_SYAN_baseMgAllMg_baseNaAllNa_Exp_noMatchFilter_p1Sf_noNorm__batchNumberPLUScarbonSource__lactateVSglucose.csv	P0.05Fold2	mrna	SYAN	baseMgAllMg	baseNaAllNa	Exp	batchNumberPLUScarbonSource	lactateVSglucose
606	aldA	genes_P0.05Fold2_mrna_trT_set00_StcAllEx_SYAN_baseMgAllMg_baseNaAllNa_Exp_noMatchFilter_p1Sf_noNorm__batchNumberPLUScarbonSource__lactateVSglucose.csv	P0.05Fold2	mrna	SYAN	baseMgAllMg	baseNaAllNa	Exp	batchNumberPLUScarbonSource	lactateVSglucose
607	yncB	genes_P0.05Fold2_mrna_trT_set00_StcAllEx_SYAN_baseMgAllMg_baseNaAllNa_Exp_noMatchFilter_p1Sf_noNorm__batchNumberPLUScarbonSource__lactateVSglucose.csv	P0.05Fold2	mrna	SYAN	baseMgAllMg	baseNaAllNa	Exp	batchNumberPLUScarbonSource	lactateVSglucose
608	ECB_00834	genes_P0.05Fold2_mrna_trT_set00_StcAllEx_SYAN_baseMgAllMg_baseNaAllNa_Exp_noMatchFilter_p1Sf_noNorm__batchNumberPLUScarbonSource__lactateVSglucose.csv	P0.05Fold2	mrna	SYAN	baseMgAllMg	baseNaAllNa	Exp	batchNumberPLUScarbonSource	lactateVSglucose
609	purN	genes_P0.05Fold2_mrna_trT_set00_StcAllEx_SYAN_baseMgAllMg_baseNaAllNa_Exp_noMatchFilter_p1Sf_noNorm__batchNumberPLUScarbonSource__lactateVSglucose.csv	P0.05Fold2	mrna	SYAN	baseMgAllMg	baseNaAllNa	Exp	batchNumberPLUScarbonSource	lactateVSglucose
610	yfiD	genes_P0.05Fold2_mrna_trT_set00_StcAllEx_SYAN_baseMgAllMg_baseNaAllNa_Exp_noMatchFilter_p1Sf_noNorm__batchNumberPLUScarbonSource__lactateVSglucose.csv	P0.05Fold2	mrna	SYAN	baseMgAllMg	baseNaAllNa	Exp	batchNumberPLUScarbonSource	lactateVSglucose
611	dhaK	genes_P0.05Fold2_mrna_trT_set00_StcAllEx_SYAN_baseMgAllMg_baseNaAllNa_Exp_noMatchFilter_p1Sf_noNorm__batchNumberPLUScarbonSource__lactateVSglucose.csv	P0.05Fold2	mrna	SYAN	baseMgAllMg	baseNaAllNa	Exp	batchNumberPLUScarbonSource	lactateVSglucose
612	ykfE	genes_P0.05Fold2_mrna_trT_set00_StcAllEx_SYAN_baseMgAllMg_baseNaAllNa_Exp_noMatchFilter_p1Sf_noNorm__batchNumberPLUScarbonSource__lactateVSglucose.csv	P0.05Fold2	mrna	SYAN	baseMgAllMg	baseNaAllNa	Exp	batchNumberPLUScarbonSource	lactateVSglucose
613	clpA	genes_P0.05Fold2_mrna_trT_set00_StcAllEx_SYAN_baseMgAllMg_baseNaAllNa_Exp_noMatchFilter_p1Sf_noNorm__batchNumberPLUScarbonSource__lactateVSglucose.csv	P0.05Fold2	mrna	SYAN	baseMgAllMg	baseNaAllNa	Exp	batchNumberPLUScarbonSource	lactateVSglucose
614	udp	genes_P0.05Fold2_mrna_trT_set00_StcAllEx_SYAN_baseMgAllMg_baseNaAllNa_Exp_noMatchFilter_p1Sf_noNorm__batchNumberPLUScarbonSource__lactateVSglucose.csv	P0.05Fold2	mrna	SYAN	baseMgAllMg	baseNaAllNa	Exp	batchNumberPLUScarbonSource	lactateVSglucose
615	cvpA	genes_P0.05Fold2_mrna_trT_set00_StcAllEx_SYAN_baseMgAllMg_baseNaAllNa_Exp_noMatchFilter_p1Sf_noNorm__batchNumberPLUScarbonSource__lactateVSglucose.csv	P0.05Fold2	mrna	SYAN	baseMgAllMg	baseNaAllNa	Exp	batchNumberPLUScarbonSource	lactateVSglucose
616	codA	genes_P0.05Fold2_mrna_trT_set00_StcAllEx_SYAN_baseMgAllMg_baseNaAllNa_Exp_noMatchFilter_p1Sf_noNorm__batchNumberPLUScarbonSource__lactateVSglucose.csv	P0.05Fold2	mrna	SYAN	baseMgAllMg	baseNaAllNa	Exp	batchNumberPLUScarbonSource	lactateVSglucose
617	dhaL	genes_P0.05Fold2_mrna_trT_set00_StcAllEx_SYAN_baseMgAllMg_baseNaAllNa_Exp_noMatchFilter_p1Sf_noNorm__batchNumberPLUScarbonSource__lactateVSglucose.csv	P0.05Fold2	mrna	SYAN	baseMgAllMg	baseNaAllNa	Exp	batchNumberPLUScarbonSource	lactateVSglucose
618	yieG	genes_P0.05Fold2_mrna_trT_set00_StcAllEx_SYAN_baseMgAllMg_baseNaAllNa_Exp_noMatchFilter_p1Sf_noNorm__batchNumberPLUScarbonSource__lactateVSglucose.csv	P0.05Fold2	mrna	SYAN	baseMgAllMg	baseNaAllNa	Exp	batchNumberPLUScarbonSource	lactateVSglucose
619	mdoB	genes_P0.05Fold2_mrna_trT_set00_StcAllEx_SYAN_baseMgAllMg_baseNaAllNa_Exp_noMatchFilter_p1Sf_noNorm__batchNumberPLUScarbonSource__lactateVSglucose.csv	P0.05Fold2	mrna	SYAN	baseMgAllMg	baseNaAllNa	Exp	batchNumberPLUScarbonSource	lactateVSglucose
620	rbsK	genes_P0.05Fold2_mrna_trT_set00_StcAllEx_SYAN_baseMgAllMg_baseNaAllNa_Exp_noMatchFilter_p1Sf_noNorm__batchNumberPLUScarbonSource__lactateVSglucose.csv	P0.05Fold2	mrna	SYAN	baseMgAllMg	baseNaAllNa	Exp	batchNumberPLUScarbonSource	lactateVSglucose
621	fruA	genes_P0.05Fold2_mrna_trT_set00_StcAllEx_SYAN_baseMgAllMg_baseNaAllNa_Exp_noMatchFilter_p1Sf_noNorm__batchNumberPLUScarbonSource__lactateVSglucose.csv	P0.05Fold2	mrna	SYAN	baseMgAllMg	baseNaAllNa	Exp	batchNumberPLUScarbonSource	lactateVSglucose
622	cfa	genes_P0.05Fold2_mrna_trT_set00_StcAllEx_SYAN_baseMgAllMg_baseNaAllNa_Exp_noMatchFilter_p1Sf_noNorm__batchNumberPLUScarbonSource__lactateVSglucose.csv	P0.05Fold2	mrna	SYAN	baseMgAllMg	baseNaAllNa	Exp	batchNumberPLUScarbonSource	lactateVSglucose
623	ybgF	genes_P0.05Fold2_mrna_trT_set00_StcAllEx_SYAN_baseMgAllMg_baseNaAllNa_Exp_noMatchFilter_p1Sf_noNorm__batchNumberPLUScarbonSource__lactateVSglucose.csv	P0.05Fold2	mrna	SYAN	baseMgAllMg	baseNaAllNa	Exp	batchNumberPLUScarbonSource	lactateVSglucose
624	astA	genes_P0.05Fold2_mrna_trT_set00_StcAllEx_SYAN_baseMgAllMg_baseNaAllNa_Exp_noMatchFilter_p1Sf_noNorm__batchNumberPLUScarbonSource__lactateVSglucose.csv	P0.05Fold2	mrna	SYAN	baseMgAllMg	baseNaAllNa	Exp	batchNumberPLUScarbonSource	lactateVSglucose
625	astC	genes_P0.05Fold2_mrna_trT_set00_StcAllEx_SYAN_baseMgAllMg_baseNaAllNa_Exp_noMatchFilter_p1Sf_noNorm__batchNumberPLUScarbonSource__lactateVSglucose.csv	P0.05Fold2	mrna	SYAN	baseMgAllMg	baseNaAllNa	Exp	batchNumberPLUScarbonSource	lactateVSglucose
626	yehS	genes_P0.05Fold2_mrna_trT_set00_StcAllEx_SYAN_baseMgAllMg_baseNaAllNa_Exp_noMatchFilter_p1Sf_noNorm__batchNumberPLUScarbonSource__lactateVSglucose.csv	P0.05Fold2	mrna	SYAN	baseMgAllMg	baseNaAllNa	Exp	batchNumberPLUScarbonSource	lactateVSglucose
627	purF	genes_P0.05Fold2_mrna_trT_set00_StcAllEx_SYAN_baseMgAllMg_baseNaAllNa_Exp_noMatchFilter_p1Sf_noNorm__batchNumberPLUScarbonSource__lactateVSglucose.csv	P0.05Fold2	mrna	SYAN	baseMgAllMg	baseNaAllNa	Exp	batchNumberPLUScarbonSource	lactateVSglucose
628	glgS	genes_P0.05Fold2_mrna_trT_set00_StcAllEx_SYAN_baseMgAllMg_baseNaAllNa_Exp_noMatchFilter_p1Sf_noNorm__batchNumberPLUScarbonSource__lactateVSglucose.csv	P0.05Fold2	mrna	SYAN	baseMgAllMg	baseNaAllNa	Exp	batchNumberPLUScarbonSource	lactateVSglucose
629	rpiB	genes_P0.05Fold2_mrna_trT_set00_StcAllEx_SYAN_baseMgAllMg_baseNaAllNa_Exp_noMatchFilter_p1Sf_noNorm__batchNumberPLUScarbonSource__lactateVSglucose.csv	P0.05Fold2	mrna	SYAN	baseMgAllMg	baseNaAllNa	Exp	batchNumberPLUScarbonSource	lactateVSglucose
630	yghZ	genes_P0.05Fold2_mrna_trT_set00_StcAllEx_SYAN_baseMgAllMg_baseNaAllNa_Exp_noMatchFilter_p1Sf_noNorm__batchNumberPLUScarbonSource__lactateVSglucose.csv	P0.05Fold2	mrna	SYAN	baseMgAllMg	baseNaAllNa	Exp	batchNumberPLUScarbonSource	lactateVSglucose
631	hcaR	genes_P0.05Fold2_mrna_trT_set00_StcAllEx_SYAN_baseMgAllMg_baseNaAllNa_Exp_noMatchFilter_p1Sf_noNorm__batchNumberPLUScarbonSource__lactateVSglucose.csv	P0.05Fold2	mrna	SYAN	baseMgAllMg	baseNaAllNa	Exp	batchNumberPLUScarbonSource	lactateVSglucose
632	msrA	genes_P0.05Fold2_mrna_trT_set00_StcAllEx_SYAN_baseMgAllMg_baseNaAllNa_Exp_noMatchFilter_p1Sf_noNorm__batchNumberPLUScarbonSource__lactateVSglucose.csv	P0.05Fold2	mrna	SYAN	baseMgAllMg	baseNaAllNa	Exp	batchNumberPLUScarbonSource	lactateVSglucose
633	ymdA	genes_P0.05Fold2_mrna_trT_set00_StcAllEx_SYAN_baseMgAllMg_baseNaAllNa_Exp_noMatchFilter_p1Sf_noNorm__batchNumberPLUScarbonSource__lactateVSglucose.csv	P0.05Fold2	mrna	SYAN	baseMgAllMg	baseNaAllNa	Exp	batchNumberPLUScarbonSource	lactateVSglucose
634	codB	genes_P0.05Fold2_mrna_trT_set00_StcAllEx_SYAN_baseMgAllMg_baseNaAllNa_Exp_noMatchFilter_p1Sf_noNorm__batchNumberPLUScarbonSource__lactateVSglucose.csv	P0.05Fold2	mrna	SYAN	baseMgAllMg	baseNaAllNa	Exp	batchNumberPLUScarbonSource	lactateVSglucose
635	yfbT	genes_P0.05Fold2_mrna_trT_set00_StcAllEx_SYAN_baseMgAllMg_baseNaAllNa_Exp_noMatchFilter_p1Sf_noNorm__batchNumberPLUScarbonSource__lactateVSglucose.csv	P0.05Fold2	mrna	SYAN	baseMgAllMg	baseNaAllNa	Exp	batchNumberPLUScarbonSource	lactateVSglucose
636	ybaE	genes_P0.05Fold2_mrna_trT_set00_StcAllEx_SYAN_baseMgAllMg_baseNaAllNa_Exp_noMatchFilter_p1Sf_noNorm__batchNumberPLUScarbonSource__lactateVSglucose.csv	P0.05Fold2	mrna	SYAN	baseMgAllMg	baseNaAllNa	Exp	batchNumberPLUScarbonSource	lactateVSglucose
637	ygfZ	genes_P0.05Fold2_mrna_trT_set00_StcAllEx_SYAN_baseMgAllMg_baseNaAllNa_Exp_noMatchFilter_p1Sf_noNorm__batchNumberPLUScarbonSource__lactateVSglucose.csv	P0.05Fold2	mrna	SYAN	baseMgAllMg	baseNaAllNa	Exp	batchNumberPLUScarbonSource	lactateVSglucose
638	ECB_03460	genes_P0.05Fold2_mrna_trT_set00_StcAllEx_SYAN_baseMgAllMg_baseNaAllNa_Exp_noMatchFilter_p1Sf_noNorm__batchNumberPLUScarbonSource__lactateVSglucose.csv	P0.05Fold2	mrna	SYAN	baseMgAllMg	baseNaAllNa	Exp	batchNumberPLUScarbonSource	lactateVSglucose
639	astD	genes_P0.05Fold2_mrna_trT_set00_StcAllEx_SYAN_baseMgAllMg_baseNaAllNa_Exp_noMatchFilter_p1Sf_noNorm__batchNumberPLUScarbonSource__lactateVSglucose.csv	P0.05Fold2	mrna	SYAN	baseMgAllMg	baseNaAllNa	Exp	batchNumberPLUScarbonSource	lactateVSglucose
640	argT	genes_P0.05Fold2_mrna_trT_set00_StcAllEx_SYAN_baseMgAllMg_baseNaAllNa_Exp_noMatchFilter_p1Sf_noNorm__batchNumberPLUScarbonSource__lactateVSglucose.csv	P0.05Fold2	mrna	SYAN	baseMgAllMg	baseNaAllNa	Exp	batchNumberPLUScarbonSource	lactateVSglucose
641	pflD	genes_P0.05Fold2_mrna_trT_set00_StcAllEx_SYAN_baseMgAllMg_baseNaAllNa_Exp_noMatchFilter_p1Sf_noNorm__batchNumberPLUScarbonSource__lactateVSglucose.csv	P0.05Fold2	mrna	SYAN	baseMgAllMg	baseNaAllNa	Exp	batchNumberPLUScarbonSource	lactateVSglucose
642	ybgI	genes_P0.05Fold2_mrna_trT_set00_StcAllEx_SYAN_baseMgAllMg_baseNaAllNa_Exp_noMatchFilter_p1Sf_noNorm__batchNumberPLUScarbonSource__lactateVSglucose.csv	P0.05Fold2	mrna	SYAN	baseMgAllMg	baseNaAllNa	Exp	batchNumberPLUScarbonSource	lactateVSglucose
643	ycbB	genes_P0.05Fold2_mrna_trT_set00_StcAllEx_SYAN_baseMgAllMg_baseNaAllNa_Exp_noMatchFilter_p1Sf_noNorm__batchNumberPLUScarbonSource__lactateVSglucose.csv	P0.05Fold2	mrna	SYAN	baseMgAllMg	baseNaAllNa	Exp	batchNumberPLUScarbonSource	lactateVSglucose
644	kgtP	genes_P0.05Fold2_mrna_trT_set00_StcAllEx_SYAN_baseMgAllMg_baseNaAllNa_Exp_noMatchFilter_p1Sf_noNorm__batchNumberPLUScarbonSource__lactateVSglucose.csv	P0.05Fold2	mrna	SYAN	baseMgAllMg	baseNaAllNa	Exp	batchNumberPLUScarbonSource	lactateVSglucose
645	glpX	genes_P0.05Fold2_mrna_trT_set00_StcAllEx_SYAN_baseMgAllMg_baseNaAllNa_Exp_noMatchFilter_p1Sf_noNorm__batchNumberPLUScarbonSource__lactateVSglucose.csv	P0.05Fold2	mrna	SYAN	baseMgAllMg	baseNaAllNa	Exp	batchNumberPLUScarbonSource	lactateVSglucose
646	rmf	genes_P0.05Fold2_mrna_trT_set00_StcAllEx_SYAN_baseMgAllMg_baseNaAllNa_Exp_noMatchFilter_p1Sf_noNorm__batchNumberPLUScarbonSource__lactateVSglucose.csv	P0.05Fold2	mrna	SYAN	baseMgAllMg	baseNaAllNa	Exp	batchNumberPLUScarbonSource	lactateVSglucose
647	yhbT	genes_P0.05Fold2_mrna_trT_set00_StcAllEx_SYAN_baseMgAllMg_baseNaAllNa_Exp_noMatchFilter_p1Sf_noNorm__batchNumberPLUScarbonSource__lactateVSglucose.csv	P0.05Fold2	mrna	SYAN	baseMgAllMg	baseNaAllNa	Exp	batchNumberPLUScarbonSource	lactateVSglucose
648	fpr	genes_P0.05Fold2_mrna_trT_set00_StcAllEx_SYAN_baseMgAllMg_baseNaAllNa_Exp_noMatchFilter_p1Sf_noNorm__batchNumberPLUScarbonSource__lactateVSglucose.csv	P0.05Fold2	mrna	SYAN	baseMgAllMg	baseNaAllNa	Exp	batchNumberPLUScarbonSource	lactateVSglucose
649	ycjY	genes_P0.05Fold2_mrna_trT_set00_StcAllEx_SYAN_baseMgAllMg_baseNaAllNa_Exp_noMatchFilter_p1Sf_noNorm__batchNumberPLUScarbonSource__lactateVSglucose.csv	P0.05Fold2	mrna	SYAN	baseMgAllMg	baseNaAllNa	Exp	batchNumberPLUScarbonSource	lactateVSglucose
650	motA	genes_P0.05Fold2_mrna_trT_set00_StcAllEx_SYAN_baseMgAllMg_baseNaAllNa_Exp_noMatchFilter_p1Sf_noNorm__batchNumberPLUScarbonSource__lactateVSglucose.csv	P0.05Fold2	mrna	SYAN	baseMgAllMg	baseNaAllNa	Exp	batchNumberPLUScarbonSource	lactateVSglucose
651	ECB_03519	genes_P0.05Fold2_mrna_trT_set00_StcAllEx_SYAN_baseMgAllMg_baseNaAllNa_Exp_noMatchFilter_p1Sf_noNorm__batchNumberPLUScarbonSource__lactateVSglucose.csv	P0.05Fold2	mrna	SYAN	baseMgAllMg	baseNaAllNa	Exp	batchNumberPLUScarbonSource	lactateVSglucose
652	ECB_00737	genes_P0.05Fold2_mrna_trT_set00_StcAllEx_SYAN_baseMgAllMg_baseNaAllNa_Exp_noMatchFilter_p1Sf_noNorm__batchNumberPLUScarbonSource__lactateVSglucose.csv	P0.05Fold2	mrna	SYAN	baseMgAllMg	baseNaAllNa	Exp	batchNumberPLUScarbonSource	lactateVSglucose
653	yqeC	genes_P0.05Fold2_mrna_trT_set00_StcAllEx_SYAN_baseMgAllMg_baseNaAllNa_Exp_noMatchFilter_p1Sf_noNorm__batchNumberPLUScarbonSource__lactateVSglucose.csv	P0.05Fold2	mrna	SYAN	baseMgAllMg	baseNaAllNa	Exp	batchNumberPLUScarbonSource	lactateVSglucose
654	sdaA	genes_P0.05Fold2_mrna_trT_set00_StcAllEx_SYAN_baseMgAllMg_baseNaAllNa_Exp_noMatchFilter_p1Sf_noNorm__batchNumberPLUScarbonSource__lactateVSglucose.csv	P0.05Fold2	mrna	SYAN	baseMgAllMg	baseNaAllNa	Exp	batchNumberPLUScarbonSource	lactateVSglucose
655	ispE	genes_P0.05Fold2_mrna_trT_set00_StcAllEx_SYAN_baseMgAllMg_baseNaAllNa_Exp_noMatchFilter_p1Sf_noNorm__batchNumberPLUScarbonSource__lactateVSglucose.csv	P0.05Fold2	mrna	SYAN	baseMgAllMg	baseNaAllNa	Exp	batchNumberPLUScarbonSource	lactateVSglucose
656	yecI	genes_P0.05Fold2_mrna_trT_set00_StcAllEx_SYAN_baseMgAllMg_baseNaAllNa_Exp_noMatchFilter_p1Sf_noNorm__batchNumberPLUScarbonSource__lactateVSglucose.csv	P0.05Fold2	mrna	SYAN	baseMgAllMg	baseNaAllNa	Exp	batchNumberPLUScarbonSource	lactateVSglucose
657	clpS	genes_P0.05Fold2_mrna_trT_set00_StcAllEx_SYAN_baseMgAllMg_baseNaAllNa_Exp_noMatchFilter_p1Sf_noNorm__batchNumberPLUScarbonSource__lactateVSglucose.csv	P0.05Fold2	mrna	SYAN	baseMgAllMg	baseNaAllNa	Exp	batchNumberPLUScarbonSource	lactateVSglucose
658	prpR	genes_P0.05Fold2_mrna_trT_set00_StcAllEx_SYAN_baseMgAllMg_baseNaAllNa_Exp_noMatchFilter_p1Sf_noNorm__batchNumberPLUScarbonSource__lactateVSglucose.csv	P0.05Fold2	mrna	SYAN	baseMgAllMg	baseNaAllNa	Exp	batchNumberPLUScarbonSource	lactateVSglucose
659	fsr	genes_P0.05Fold2_mrna_trT_set00_StcAllEx_SYAN_baseMgAllMg_baseNaAllNa_Exp_noMatchFilter_p1Sf_noNorm__batchNumberPLUScarbonSource__lactateVSglucose.csv	P0.05Fold2	mrna	SYAN	baseMgAllMg	baseNaAllNa	Exp	batchNumberPLUScarbonSource	lactateVSglucose
660	ybeL	genes_P0.05Fold2_mrna_trT_set00_StcAllEx_SYAN_baseMgAllMg_baseNaAllNa_Exp_noMatchFilter_p1Sf_noNorm__batchNumberPLUScarbonSource__lactateVSglucose.csv	P0.05Fold2	mrna	SYAN	baseMgAllMg	baseNaAllNa	Exp	batchNumberPLUScarbonSource	lactateVSglucose
661	osmC	genes_P0.05Fold2_mrna_trT_set00_StcAllEx_SYAN_baseMgAllMg_baseNaAllNa_Exp_noMatchFilter_p1Sf_noNorm__batchNumberPLUScarbonSource__lactateVSglucose.csv	P0.05Fold2	mrna	SYAN	baseMgAllMg	baseNaAllNa	Exp	batchNumberPLUScarbonSource	lactateVSglucose
662	yhbS	genes_P0.05Fold2_mrna_trT_set00_StcAllEx_SYAN_baseMgAllMg_baseNaAllNa_Exp_noMatchFilter_p1Sf_noNorm__batchNumberPLUScarbonSource__lactateVSglucose.csv	P0.05Fold2	mrna	SYAN	baseMgAllMg	baseNaAllNa	Exp	batchNumberPLUScarbonSource	lactateVSglucose
663	yeaT	genes_P0.05Fold2_mrna_trT_set00_StcAllEx_SYAN_baseMgAllMg_baseNaAllNa_Exp_noMatchFilter_p1Sf_noNorm__batchNumberPLUScarbonSource__lactateVSglucose.csv	P0.05Fold2	mrna	SYAN	baseMgAllMg	baseNaAllNa	Exp	batchNumberPLUScarbonSource	lactateVSglucose
664	ykgF	genes_P0.05Fold2_mrna_trT_set00_StcAllEx_SYAN_baseMgAllMg_baseNaAllNa_Exp_noMatchFilter_p1Sf_noNorm__batchNumberPLUScarbonSource__lactateVSglucose.csv	P0.05Fold2	mrna	SYAN	baseMgAllMg	baseNaAllNa	Exp	batchNumberPLUScarbonSource	lactateVSglucose
665	ybiP	genes_P0.05Fold2_mrna_trT_set00_StcAllEx_SYAN_baseMgAllMg_baseNaAllNa_Exp_noMatchFilter_p1Sf_noNorm__batchNumberPLUScarbonSource__lactateVSglucose.csv	P0.05Fold2	mrna	SYAN	baseMgAllMg	baseNaAllNa	Exp	batchNumberPLUScarbonSource	lactateVSglucose
666	yddS	genes_P0.05Fold2_mrna_trT_set00_StcAllEx_SYAN_baseMgAllMg_baseNaAllNa_Exp_noMatchFilter_p1Sf_noNorm__batchNumberPLUScarbonSource__lactateVSglucose.csv	P0.05Fold2	mrna	SYAN	baseMgAllMg	baseNaAllNa	Exp	batchNumberPLUScarbonSource	lactateVSglucose
667	ykgE	genes_P0.05Fold2_mrna_trT_set00_StcAllEx_SYAN_baseMgAllMg_baseNaAllNa_Exp_noMatchFilter_p1Sf_noNorm__batchNumberPLUScarbonSource__lactateVSglucose.csv	P0.05Fold2	mrna	SYAN	baseMgAllMg	baseNaAllNa	Exp	batchNumberPLUScarbonSource	lactateVSglucose
668	tolA	genes_P0.05Fold2_mrna_trT_set00_StcAllEx_SYAN_baseMgAllMg_baseNaAllNa_Exp_noMatchFilter_p1Sf_noNorm__batchNumberPLUScarbonSource__lactateVSglucose.csv	P0.05Fold2	mrna	SYAN	baseMgAllMg	baseNaAllNa	Exp	batchNumberPLUScarbonSource	lactateVSglucose
669	yiaD	genes_P0.05Fold2_mrna_trT_set00_StcAllEx_SYAN_baseMgAllMg_baseNaAllNa_Exp_noMatchFilter_p1Sf_noNorm__batchNumberPLUScarbonSource__lactateVSglucose.csv	P0.05Fold2	mrna	SYAN	baseMgAllMg	baseNaAllNa	Exp	batchNumberPLUScarbonSource	lactateVSglucose
670	yidF	genes_P0.05Fold2_mrna_trT_set00_StcAllEx_SYAN_baseMgAllMg_baseNaAllNa_Exp_noMatchFilter_p1Sf_noNorm__batchNumberPLUScarbonSource__lactateVSglucose.csv	P0.05Fold2	mrna	SYAN	baseMgAllMg	baseNaAllNa	Exp	batchNumberPLUScarbonSource	lactateVSglucose
671	ybhQ	genes_P0.05Fold2_mrna_trT_set00_StcAllEx_SYAN_baseMgAllMg_baseNaAllNa_Exp_noMatchFilter_p1Sf_noNorm__batchNumberPLUScarbonSource__lactateVSglucose.csv	P0.05Fold2	mrna	SYAN	baseMgAllMg	baseNaAllNa	Exp	batchNumberPLUScarbonSource	lactateVSglucose
672	glcC	genes_P0.05Fold2_mrna_trT_set00_StcAllEx_SYAN_baseMgAllMg_baseNaAllNa_Exp_noMatchFilter_p1Sf_noNorm__batchNumberPLUScarbonSource__lactateVSglucose.csv	P0.05Fold2	mrna	SYAN	baseMgAllMg	baseNaAllNa	Exp	batchNumberPLUScarbonSource	lactateVSglucose
673	sohA	genes_P0.05Fold2_mrna_trT_set00_StcAllEx_SYAN_baseMgAllMg_baseNaAllNa_Exp_noMatchFilter_p1Sf_noNorm__batchNumberPLUScarbonSource__lactateVSglucose.csv	P0.05Fold2	mrna	SYAN	baseMgAllMg	baseNaAllNa	Exp	batchNumberPLUScarbonSource	lactateVSglucose
674	glpK	genes_P0.05Fold2_mrna_trT_set00_StcAllEx_SYAN_baseMgAllMg_baseNaAllNa_Exp_noMatchFilter_p1Sf_noNorm__batchNumberPLUScarbonSource__lactateVSglucose.csv	P0.05Fold2	mrna	SYAN	baseMgAllMg	baseNaAllNa	Exp	batchNumberPLUScarbonSource	lactateVSglucose
675	nadB	genes_P0.05Fold2_mrna_trT_set00_StcAllEx_SYAN_baseMgAllMg_baseNaAllNa_Exp_noMatchFilter_p1Sf_noNorm__batchNumberPLUScarbonSource__lactateVSglucose.csv	P0.05Fold2	mrna	SYAN	baseMgAllMg	baseNaAllNa	Exp	batchNumberPLUScarbonSource	lactateVSglucose
676	yihX	genes_P0.05Fold2_mrna_trT_set00_StcAllEx_SYAN_baseMgAllMg_baseNaAllNa_Exp_noMatchFilter_p1Sf_noNorm__batchNumberPLUScarbonSource__lactateVSglucose.csv	P0.05Fold2	mrna	SYAN	baseMgAllMg	baseNaAllNa	Exp	batchNumberPLUScarbonSource	lactateVSglucose
677	yaiZ	genes_P0.05Fold2_mrna_trT_set00_StcAllEx_SYAN_baseMgAllMg_baseNaAllNa_Exp_noMatchFilter_p1Sf_noNorm__batchNumberPLUScarbonSource__lactateVSglucose.csv	P0.05Fold2	mrna	SYAN	baseMgAllMg	baseNaAllNa	Exp	batchNumberPLUScarbonSource	lactateVSglucose
678	yqeB	genes_P0.05Fold2_mrna_trT_set00_StcAllEx_SYAN_baseMgAllMg_baseNaAllNa_Exp_noMatchFilter_p1Sf_noNorm__batchNumberPLUScarbonSource__lactateVSglucose.csv	P0.05Fold2	mrna	SYAN	baseMgAllMg	baseNaAllNa	Exp	batchNumberPLUScarbonSource	lactateVSglucose
679	yfdY	genes_P0.05Fold2_mrna_trT_set00_StcAllEx_SYAN_baseMgAllMg_baseNaAllNa_Exp_noMatchFilter_p1Sf_noNorm__batchNumberPLUScarbonSource__lactateVSglucose.csv	P0.05Fold2	mrna	SYAN	baseMgAllMg	baseNaAllNa	Exp	batchNumberPLUScarbonSource	lactateVSglucose
680	yieK	genes_P0.05Fold2_mrna_trT_set00_StcAllEx_SYAN_baseMgAllMg_baseNaAllNa_Exp_noMatchFilter_p1Sf_noNorm__batchNumberPLUScarbonSource__lactateVSglucose.csv	P0.05Fold2	mrna	SYAN	baseMgAllMg	baseNaAllNa	Exp	batchNumberPLUScarbonSource	lactateVSglucose
681	apaG	genes_P0.05Fold2_mrna_trT_set00_StcAllEx_SYAN_baseMgAllMg_baseNaAllNa_Exp_noMatchFilter_p1Sf_noNorm__batchNumberPLUScarbonSource__lactateVSglucose.csv	P0.05Fold2	mrna	SYAN	baseMgAllMg	baseNaAllNa	Exp	batchNumberPLUScarbonSource	lactateVSglucose
682	smg	genes_P0.05Fold2_mrna_trT_set00_StcAllEx_SYAN_baseMgAllMg_baseNaAllNa_Exp_noMatchFilter_p1Sf_noNorm__batchNumberPLUScarbonSource__lactateVSglucose.csv	P0.05Fold2	mrna	SYAN	baseMgAllMg	baseNaAllNa	Exp	batchNumberPLUScarbonSource	lactateVSglucose
683	ECB_02652	genes_P0.05Fold2_mrna_trT_set00_StcAllEx_SYAN_baseMgAllMg_baseNaAllNa_Exp_noMatchFilter_p1Sf_noNorm__batchNumberPLUScarbonSource__lactateVSglucose.csv	P0.05Fold2	mrna	SYAN	baseMgAllMg	baseNaAllNa	Exp	batchNumberPLUScarbonSource	lactateVSglucose
684	ybaX	genes_P0.05Fold2_mrna_trT_set00_StcAllEx_SYAN_baseMgAllMg_baseNaAllNa_Exp_noMatchFilter_p1Sf_noNorm__batchNumberPLUScarbonSource__lactateVSglucose.csv	P0.05Fold2	mrna	SYAN	baseMgAllMg	baseNaAllNa	Exp	batchNumberPLUScarbonSource	lactateVSglucose
685	yeaQ	genes_P0.05Fold2_mrna_trT_set00_StcAllEx_SYAN_baseMgAllMg_baseNaAllNa_Exp_noMatchFilter_p1Sf_noNorm__batchNumberPLUScarbonSource__lactateVSglucose.csv	P0.05Fold2	mrna	SYAN	baseMgAllMg	baseNaAllNa	Exp	batchNumberPLUScarbonSource	lactateVSglucose
686	fadA	genes_P0.05Fold2_mrna_trT_set00_StcAllEx_SYAN_baseMgAllMg_baseNaAllNa_Exp_noMatchFilter_p1Sf_noNorm__batchNumberPLUScarbonSource__lactateVSglucose.csv	P0.05Fold2	mrna	SYAN	baseMgAllMg	baseNaAllNa	Exp	batchNumberPLUScarbonSource	lactateVSglucose
687	osmY	genes_P0.05Fold2_mrna_trT_set00_StcAllEx_SYAN_baseMgAllMg_baseNaAllNa_Exp_noMatchFilter_p1Sf_noNorm__batchNumberPLUScarbonSource__lactateVSglucose.csv	P0.05Fold2	mrna	SYAN	baseMgAllMg	baseNaAllNa	Exp	batchNumberPLUScarbonSource	lactateVSglucose
688	yajO	genes_P0.05Fold2_mrna_trT_set00_StcAllEx_SYAN_baseMgAllMg_baseNaAllNa_Exp_noMatchFilter_p1Sf_noNorm__batchNumberPLUScarbonSource__lactateVSglucose.csv	P0.05Fold2	mrna	SYAN	baseMgAllMg	baseNaAllNa	Exp	batchNumberPLUScarbonSource	lactateVSglucose
689	putP	genes_P0.05Fold2_mrna_trT_set00_StcAllEx_SYAN_baseMgAllMg_baseNaAllNa_Exp_noMatchFilter_p1Sf_noNorm__batchNumberPLUScarbonSource__lactateVSglucose.csv	P0.05Fold2	mrna	SYAN	baseMgAllMg	baseNaAllNa	Exp	batchNumberPLUScarbonSource	lactateVSglucose
690	galP	genes_P0.05Fold2_mrna_trT_set00_StcAllEx_SYAN_baseMgAllMg_baseNaAllNa_Exp_noMatchFilter_p1Sf_noNorm__batchNumberPLUScarbonSource__lactateVSglucose.csv	P0.05Fold2	mrna	SYAN	baseMgAllMg	baseNaAllNa	Exp	batchNumberPLUScarbonSource	lactateVSglucose
691	ydhF	genes_P0.05Fold2_mrna_trT_set00_StcAllEx_SYAN_baseMgAllMg_baseNaAllNa_Exp_noMatchFilter_p1Sf_noNorm__batchNumberPLUScarbonSource__lactateVSglucose.csv	P0.05Fold2	mrna	SYAN	baseMgAllMg	baseNaAllNa	Exp	batchNumberPLUScarbonSource	lactateVSglucose
692	ygaU	genes_P0.05Fold2_mrna_trT_set00_StcAllEx_SYAN_baseMgAllMg_baseNaAllNa_Exp_noMatchFilter_p1Sf_noNorm__batchNumberPLUScarbonSource__lactateVSglucose.csv	P0.05Fold2	mrna	SYAN	baseMgAllMg	baseNaAllNa	Exp	batchNumberPLUScarbonSource	lactateVSglucose
693	mltA	genes_P0.05Fold2_mrna_trT_set00_StcAllEx_SYAN_baseMgAllMg_baseNaAllNa_Exp_noMatchFilter_p1Sf_noNorm__batchNumberPLUScarbonSource__lactateVSglucose.csv	P0.05Fold2	mrna	SYAN	baseMgAllMg	baseNaAllNa	Exp	batchNumberPLUScarbonSource	lactateVSglucose
694	trmA	genes_P0.05Fold2_mrna_trT_set00_StcAllEx_SYAN_baseMgAllMg_baseNaAllNa_Exp_noMatchFilter_p1Sf_noNorm__batchNumberPLUScarbonSource__lactateVSglucose.csv	P0.05Fold2	mrna	SYAN	baseMgAllMg	baseNaAllNa	Exp	batchNumberPLUScarbonSource	lactateVSglucose
695	yhfZ	genes_P0.05Fold2_mrna_trT_set00_StcAllEx_SYAN_baseMgAllMg_baseNaAllNa_Exp_noMatchFilter_p1Sf_noNorm__batchNumberPLUScarbonSource__lactateVSglucose.csv	P0.05Fold2	mrna	SYAN	baseMgAllMg	baseNaAllNa	Exp	batchNumberPLUScarbonSource	lactateVSglucose
696	pflC	genes_P0.05Fold2_mrna_trT_set00_StcAllEx_SYAN_baseMgAllMg_baseNaAllNa_Exp_noMatchFilter_p1Sf_noNorm__batchNumberPLUScarbonSource__lactateVSglucose.csv	P0.05Fold2	mrna	SYAN	baseMgAllMg	baseNaAllNa	Exp	batchNumberPLUScarbonSource	lactateVSglucose
697	yahN	genes_P0.05Fold2_mrna_trT_set00_StcAllEx_SYAN_baseMgAllMg_baseNaAllNa_Exp_noMatchFilter_p1Sf_noNorm__batchNumberPLUScarbonSource__lactateVSglucose.csv	P0.05Fold2	mrna	SYAN	baseMgAllMg	baseNaAllNa	Exp	batchNumberPLUScarbonSource	lactateVSglucose
698	ydiA	genes_P0.05Fold2_mrna_trT_set00_StcAllEx_SYAN_baseMgAllMg_baseNaAllNa_Exp_noMatchFilter_p1Sf_noNorm__batchNumberPLUScarbonSource__lactateVSglucose.csv	P0.05Fold2	mrna	SYAN	baseMgAllMg	baseNaAllNa	Exp	batchNumberPLUScarbonSource	lactateVSglucose
699	yniA	genes_P0.05Fold2_mrna_trT_set00_StcAllEx_SYAN_baseMgAllMg_baseNaAllNa_Exp_noMatchFilter_p1Sf_noNorm__batchNumberPLUScarbonSource__lactateVSglucose.csv	P0.05Fold2	mrna	SYAN	baseMgAllMg	baseNaAllNa	Exp	batchNumberPLUScarbonSource	lactateVSglucose
700	yebK	genes_P0.05Fold2_mrna_trT_set00_StcAllEx_SYAN_baseMgAllMg_baseNaAllNa_Exp_noMatchFilter_p1Sf_noNorm__batchNumberPLUScarbonSource__lactateVSglucose.csv	P0.05Fold2	mrna	SYAN	baseMgAllMg	baseNaAllNa	Exp	batchNumberPLUScarbonSource	lactateVSglucose
701	cdd	genes_P0.05Fold2_mrna_trT_set00_StcAllEx_SYAN_baseMgAllMg_baseNaAllNa_Exp_noMatchFilter_p1Sf_noNorm__batchNumberPLUScarbonSource__lactateVSglucose.csv	P0.05Fold2	mrna	SYAN	baseMgAllMg	baseNaAllNa	Exp	batchNumberPLUScarbonSource	lactateVSglucose
702	astB	genes_P0.05Fold2_mrna_trT_set00_StcAllEx_SYAN_baseMgAllMg_baseNaAllNa_Exp_noMatchFilter_p1Sf_noNorm__batchNumberPLUScarbonSource__lactateVSglucose.csv	P0.05Fold2	mrna	SYAN	baseMgAllMg	baseNaAllNa	Exp	batchNumberPLUScarbonSource	lactateVSglucose
703	mntH	genes_P0.05Fold2_mrna_trT_set00_StcAllEx_SYAN_baseMgAllMg_baseNaAllNa_Exp_noMatchFilter_p1Sf_noNorm__batchNumberPLUScarbonSource__lactateVSglucose.csv	P0.05Fold2	mrna	SYAN	baseMgAllMg	baseNaAllNa	Exp	batchNumberPLUScarbonSource	lactateVSglucose
704	yecG	genes_P0.05Fold2_mrna_trT_set00_StcAllEx_SYAN_baseMgAllMg_baseNaAllNa_Exp_noMatchFilter_p1Sf_noNorm__batchNumberPLUScarbonSource__lactateVSglucose.csv	P0.05Fold2	mrna	SYAN	baseMgAllMg	baseNaAllNa	Exp	batchNumberPLUScarbonSource	lactateVSglucose
705	smpB	genes_P0.05Fold2_mrna_trT_set00_StcAllEx_SYAN_baseMgAllMg_baseNaAllNa_Exp_noMatchFilter_p1Sf_noNorm__batchNumberPLUScarbonSource__lactateVSglucose.csv	P0.05Fold2	mrna	SYAN	baseMgAllMg	baseNaAllNa	Exp	batchNumberPLUScarbonSource	lactateVSglucose
706	rsd	genes_P0.05Fold2_mrna_trT_set00_StcAllEx_SYAN_baseMgAllMg_baseNaAllNa_Exp_noMatchFilter_p1Sf_noNorm__batchNumberPLUScarbonSource__lactateVSglucose.csv	P0.05Fold2	mrna	SYAN	baseMgAllMg	baseNaAllNa	Exp	batchNumberPLUScarbonSource	lactateVSglucose
707	ydiZ	genes_P0.05Fold2_mrna_trT_set00_StcAllEx_SYAN_baseMgAllMg_baseNaAllNa_Exp_noMatchFilter_p1Sf_noNorm__batchNumberPLUScarbonSource__lactateVSglucose.csv	P0.05Fold2	mrna	SYAN	baseMgAllMg	baseNaAllNa	Exp	batchNumberPLUScarbonSource	lactateVSglucose
708	cheA	genes_P0.05Fold2_mrna_trT_set00_StcAllEx_SYAN_baseMgAllMg_baseNaAllNa_Exp_noMatchFilter_p1Sf_noNorm__batchNumberPLUScarbonSource__lactateVSglucose.csv	P0.05Fold2	mrna	SYAN	baseMgAllMg	baseNaAllNa	Exp	batchNumberPLUScarbonSource	lactateVSglucose
709	nadE	genes_P0.05Fold2_mrna_trT_set00_StcAllEx_SYAN_baseMgAllMg_baseNaAllNa_Exp_noMatchFilter_p1Sf_noNorm__batchNumberPLUScarbonSource__lactateVSglucose.csv	P0.05Fold2	mrna	SYAN	baseMgAllMg	baseNaAllNa	Exp	batchNumberPLUScarbonSource	lactateVSglucose
710	aroP	genes_P0.05Fold2_mrna_trT_set00_StcAllEx_SYAN_baseMgAllMg_baseNaAllNa_Exp_noMatchFilter_p1Sf_noNorm__batchNumberPLUScarbonSource__lactateVSglucose.csv	P0.05Fold2	mrna	SYAN	baseMgAllMg	baseNaAllNa	Exp	batchNumberPLUScarbonSource	lactateVSglucose
711	rpmG	genes_P0.05Fold2_mrna_trT_set00_StcAllEx_SYAN_baseMgAllMg_baseNaAllNa_Exp_noMatchFilter_p1Sf_noNorm__batchNumberPLUScarbonSource__lactateVSglucose.csv	P0.05Fold2	mrna	SYAN	baseMgAllMg	baseNaAllNa	Exp	batchNumberPLUScarbonSource	lactateVSglucose
712	ECB_00843	genes_P0.05Fold2_mrna_trT_set00_StcAllEx_SYAN_baseMgAllMg_baseNaAllNa_Exp_noMatchFilter_p1Sf_noNorm__batchNumberPLUScarbonSource__lactateVSglucose.csv	P0.05Fold2	mrna	SYAN	baseMgAllMg	baseNaAllNa	Exp	batchNumberPLUScarbonSource	lactateVSglucose
713	yfbU	genes_P0.05Fold2_mrna_trT_set00_StcAllEx_SYAN_baseMgAllMg_baseNaAllNa_Exp_noMatchFilter_p1Sf_noNorm__batchNumberPLUScarbonSource__lactateVSglucose.csv	P0.05Fold2	mrna	SYAN	baseMgAllMg	baseNaAllNa	Exp	batchNumberPLUScarbonSource	lactateVSglucose
714	cspI	genes_P0.05Fold2_mrna_trT_set00_StcAllEx_SYAN_baseMgAllMg_baseNaAllNa_Exp_noMatchFilter_p1Sf_noNorm__batchNumberPLUScarbonSource__lactateVSglucose.csv	P0.05Fold2	mrna	SYAN	baseMgAllMg	baseNaAllNa	Exp	batchNumberPLUScarbonSource	lactateVSglucose
715	uspA	genes_P0.05Fold2_mrna_trT_set00_StcAllEx_SYAN_baseMgAllMg_baseNaAllNa_Exp_noMatchFilter_p1Sf_noNorm__batchNumberPLUScarbonSource__lactateVSglucose.csv	P0.05Fold2	mrna	SYAN	baseMgAllMg	baseNaAllNa	Exp	batchNumberPLUScarbonSource	lactateVSglucose
716	ECB_03724	genes_P0.05Fold2_mrna_trT_set00_StcAllEx_SYAN_baseMgAllMg_baseNaAllNa_Exp_noMatchFilter_p1Sf_noNorm__batchNumberPLUScarbonSource__lactateVSglucose.csv	P0.05Fold2	mrna	SYAN	baseMgAllMg	baseNaAllNa	Exp	batchNumberPLUScarbonSource	lactateVSglucose
717	phoH	genes_P0.05Fold2_mrna_trT_set00_StcAllEx_SYAN_baseMgAllMg_baseNaAllNa_Exp_noMatchFilter_p1Sf_noNorm__batchNumberPLUScarbonSource__lactateVSglucose.csv	P0.05Fold2	mrna	SYAN	baseMgAllMg	baseNaAllNa	Exp	batchNumberPLUScarbonSource	lactateVSglucose
718	ydaO	genes_P0.05Fold2_mrna_trT_set00_StcAllEx_SYAN_baseMgAllMg_baseNaAllNa_Exp_noMatchFilter_p1Sf_noNorm__batchNumberPLUScarbonSource__lactateVSglucose.csv	P0.05Fold2	mrna	SYAN	baseMgAllMg	baseNaAllNa	Exp	batchNumberPLUScarbonSource	lactateVSglucose
719	bioH	genes_P0.05Fold2_mrna_trT_set00_StcAllEx_SYAN_baseMgAllMg_baseNaAllNa_Exp_noMatchFilter_p1Sf_noNorm__batchNumberPLUScarbonSource__lactateVSglucose.csv	P0.05Fold2	mrna	SYAN	baseMgAllMg	baseNaAllNa	Exp	batchNumberPLUScarbonSource	lactateVSglucose
720	yjiW	genes_P0.05Fold2_mrna_trT_set00_StcAllEx_SYAN_baseMgAllMg_baseNaAllNa_Exp_noMatchFilter_p1Sf_noNorm__batchNumberPLUScarbonSource__lactateVSglucose.csv	P0.05Fold2	mrna	SYAN	baseMgAllMg	baseNaAllNa	Exp	batchNumberPLUScarbonSource	lactateVSglucose
721	ECB_03438	genes_P0.05Fold2_mrna_trT_set00_StcAllEx_SYAN_baseMgAllMg_baseNaAllNa_Exp_noMatchFilter_p1Sf_noNorm__batchNumberPLUScarbonSource__lactateVSglucose.csv	P0.05Fold2	mrna	SYAN	baseMgAllMg	baseNaAllNa	Exp	batchNumberPLUScarbonSource	lactateVSglucose
722	dhaM	genes_P0.05Fold2_mrna_trT_set00_StcAllEx_SYAN_baseMgAllMg_baseNaAllNa_Exp_noMatchFilter_p1Sf_noNorm__batchNumberPLUScarbonSource__lactateVSglucose.csv	P0.05Fold2	mrna	SYAN	baseMgAllMg	baseNaAllNa	Exp	batchNumberPLUScarbonSource	lactateVSglucose
723	yjjZ	genes_P0.05Fold2_mrna_trT_set00_StcAllEx_SYAN_baseMgAllMg_baseNaAllNa_Exp_noMatchFilter_p1Sf_noNorm__batchNumberPLUScarbonSource__lactateVSglucose.csv	P0.05Fold2	mrna	SYAN	baseMgAllMg	baseNaAllNa	Exp	batchNumberPLUScarbonSource	lactateVSglucose
724	ygcN	genes_P0.05Fold2_mrna_trT_set00_StcAllEx_SYAN_baseMgAllMg_baseNaAllNa_Exp_noMatchFilter_p1Sf_noNorm__batchNumberPLUScarbonSource__lactateVSglucose.csv	P0.05Fold2	mrna	SYAN	baseMgAllMg	baseNaAllNa	Exp	batchNumberPLUScarbonSource	lactateVSglucose
725	ydhQ	genes_P0.05Fold2_mrna_trT_set00_StcAllEx_SYAN_baseMgAllMg_baseNaAllNa_Exp_noMatchFilter_p1Sf_noNorm__batchNumberPLUScarbonSource__lactateVSglucose.csv	P0.05Fold2	mrna	SYAN	baseMgAllMg	baseNaAllNa	Exp	batchNumberPLUScarbonSource	lactateVSglucose
726	deoB	genes_P0.05Fold2_mrna_trT_set00_StcAllEx_SYAN_baseMgAllMg_baseNaAllNa_Exp_noMatchFilter_p1Sf_noNorm__batchNumberPLUScarbonSource__lactateVSglucose.csv	P0.05Fold2	mrna	SYAN	baseMgAllMg	baseNaAllNa	Exp	batchNumberPLUScarbonSource	lactateVSglucose
727	betB	genes_P0.05Fold2_mrna_trT_set00_StcAllEx_SYAN_baseMgAllMg_baseNaAllNa_Exp_noMatchFilter_p1Sf_noNorm__batchNumberPLUScarbonSource__lactateVSglucose.csv	P0.05Fold2	mrna	SYAN	baseMgAllMg	baseNaAllNa	Exp	batchNumberPLUScarbonSource	lactateVSglucose
728	ydaA	genes_P0.05Fold2_mrna_trT_set00_StcAllEx_SYAN_baseMgAllMg_baseNaAllNa_Exp_noMatchFilter_p1Sf_noNorm__batchNumberPLUScarbonSource__lactateVSglucose.csv	P0.05Fold2	mrna	SYAN	baseMgAllMg	baseNaAllNa	Exp	batchNumberPLUScarbonSource	lactateVSglucose
729	ypdA	genes_P0.05Fold2_mrna_trT_set00_StcAllEx_SYAN_baseMgAllMg_baseNaAllNa_Exp_noMatchFilter_p1Sf_noNorm__batchNumberPLUScarbonSource__lactateVSglucose.csv	P0.05Fold2	mrna	SYAN	baseMgAllMg	baseNaAllNa	Exp	batchNumberPLUScarbonSource	lactateVSglucose
730	yhiP	genes_P0.05Fold2_mrna_trT_set00_StcAllEx_SYAN_baseMgAllMg_baseNaAllNa_Exp_noMatchFilter_p1Sf_noNorm__batchNumberPLUScarbonSource__lactateVSglucose.csv	P0.05Fold2	mrna	SYAN	baseMgAllMg	baseNaAllNa	Exp	batchNumberPLUScarbonSource	lactateVSglucose
731	cspA	genes_P0.05Fold2_mrna_trT_set00_StcAllEx_SYAN_baseMgAllMg_baseNaAllNa_Exp_noMatchFilter_p1Sf_noNorm__batchNumberPLUScarbonSource__lactateVSglucose.csv	P0.05Fold2	mrna	SYAN	baseMgAllMg	baseNaAllNa	Exp	batchNumberPLUScarbonSource	lactateVSglucose
732	mgsA	genes_P0.05Fold2_mrna_trT_set00_StcAllEx_SYAN_baseMgAllMg_baseNaAllNa_Exp_noMatchFilter_p1Sf_noNorm__batchNumberPLUScarbonSource__lactateVSglucose.csv	P0.05Fold2	mrna	SYAN	baseMgAllMg	baseNaAllNa	Exp	batchNumberPLUScarbonSource	lactateVSglucose
733	yliH	genes_P0.05Fold2_mrna_trT_set00_StcAllEx_SYAN_baseMgAllMg_baseNaAllNa_Exp_noMatchFilter_p1Sf_noNorm__batchNumberPLUScarbonSource__lactateVSglucose.csv	P0.05Fold2	mrna	SYAN	baseMgAllMg	baseNaAllNa	Exp	batchNumberPLUScarbonSource	lactateVSglucose
734	ygcF	genes_P0.05Fold2_mrna_trT_set00_StcAllEx_SYAN_baseMgAllMg_baseNaAllNa_Exp_noMatchFilter_p1Sf_noNorm__batchNumberPLUScarbonSource__lactateVSglucose.csv	P0.05Fold2	mrna	SYAN	baseMgAllMg	baseNaAllNa	Exp	batchNumberPLUScarbonSource	lactateVSglucose
735	dacC	genes_P0.05Fold2_mrna_trT_set00_StcAllEx_SYAN_baseMgAllMg_baseNaAllNa_Exp_noMatchFilter_p1Sf_noNorm__batchNumberPLUScarbonSource__lactateVSglucose.csv	P0.05Fold2	mrna	SYAN	baseMgAllMg	baseNaAllNa	Exp	batchNumberPLUScarbonSource	lactateVSglucose
736	flgJ	genes_P0.05Fold2_mrna_trT_set00_StcAllEx_SYAN_baseMgAllMg_baseNaAllNa_Exp_noMatchFilter_p1Sf_noNorm__batchNumberPLUScarbonSource__lactateVSglucose.csv	P0.05Fold2	mrna	SYAN	baseMgAllMg	baseNaAllNa	Exp	batchNumberPLUScarbonSource	lactateVSglucose
737	cls	genes_P0.05Fold2_mrna_trT_set00_StcAllEx_SYAN_baseMgAllMg_baseNaAllNa_Exp_noMatchFilter_p1Sf_noNorm__batchNumberPLUScarbonSource__lactateVSglucose.csv	P0.05Fold2	mrna	SYAN	baseMgAllMg	baseNaAllNa	Exp	batchNumberPLUScarbonSource	lactateVSglucose
738	hdfR	genes_P0.05Fold2_mrna_trT_set00_StcAllEx_SYAN_baseMgAllMg_baseNaAllNa_Exp_noMatchFilter_p1Sf_noNorm__batchNumberPLUScarbonSource__lactateVSglucose.csv	P0.05Fold2	mrna	SYAN	baseMgAllMg	baseNaAllNa	Exp	batchNumberPLUScarbonSource	lactateVSglucose
739	sfsA	genes_P0.05Fold2_mrna_trT_set00_StcAllEx_SYAN_baseMgAllMg_baseNaAllNa_Exp_noMatchFilter_p1Sf_noNorm__batchNumberPLUScarbonSource__lactateVSglucose.csv	P0.05Fold2	mrna	SYAN	baseMgAllMg	baseNaAllNa	Exp	batchNumberPLUScarbonSource	lactateVSglucose
740	ECB_00838	genes_P0.05Fold2_mrna_trT_set00_StcAllEx_SYAN_baseMgAllMg_baseNaAllNa_Exp_noMatchFilter_p1Sf_noNorm__batchNumberPLUScarbonSource__lactateVSglucose.csv	P0.05Fold2	mrna	SYAN	baseMgAllMg	baseNaAllNa	Exp	batchNumberPLUScarbonSource	lactateVSglucose
741	sufA	genes_P0.05Fold2_mrna_trT_set00_StcAllEx_SYAN_baseMgAllMg_baseNaAllNa_Exp_noMatchFilter_p1Sf_noNorm__batchNumberPLUScarbonSource__lactateVSglucose.csv	P0.05Fold2	mrna	SYAN	baseMgAllMg	baseNaAllNa	Exp	batchNumberPLUScarbonSource	lactateVSglucose
742	yibO	genes_P0.05Fold2_mrna_trT_set00_StcAllEx_SYAN_baseMgAllMg_baseNaAllNa_Exp_noMatchFilter_p1Sf_noNorm__batchNumberPLUScarbonSource__lactateVSglucose.csv	P0.05Fold2	mrna	SYAN	baseMgAllMg	baseNaAllNa	Exp	batchNumberPLUScarbonSource	lactateVSglucose
743	amtB	genes_P0.05Fold2_mrna_trT_set00_StcAllEx_SYAN_baseMgAllMg_baseNaAllNa_Exp_noMatchFilter_p1Sf_noNorm__batchNumberPLUScarbonSource__lactateVSglucose.csv	P0.05Fold2	mrna	SYAN	baseMgAllMg	baseNaAllNa	Exp	batchNumberPLUScarbonSource	lactateVSglucose
744	mrr	genes_P0.05Fold2_mrna_trT_set00_StcAllEx_SYAN_baseMgAllMg_baseNaAllNa_Exp_noMatchFilter_p1Sf_noNorm__batchNumberPLUScarbonSource__lactateVSglucose.csv	P0.05Fold2	mrna	SYAN	baseMgAllMg	baseNaAllNa	Exp	batchNumberPLUScarbonSource	lactateVSglucose
745	lldD	genes_P0.05Fold2_mrna_trT_set00_StcAllEx_SYAN_baseMgAllMg_baseNaAllNa_Exp_noMatchFilter_p1Sf_noNorm__batchNumberPLUScarbonSource__lactateVSglucose.csv	P0.05Fold2	mrna	SYAN	baseMgAllMg	baseNaAllNa	Exp	batchNumberPLUScarbonSource	lactateVSglucose
746	ybhG	genes_P0.05Fold2_mrna_trT_set00_StcAllEx_SYAN_baseMgAllMg_baseNaAllNa_Exp_noMatchFilter_p1Sf_noNorm__batchNumberPLUScarbonSource__lactateVSglucose.csv	P0.05Fold2	mrna	SYAN	baseMgAllMg	baseNaAllNa	Exp	batchNumberPLUScarbonSource	lactateVSglucose
747	ydiI	genes_P0.05Fold2_mrna_trT_set00_StcAllEx_SYAN_baseMgAllMg_baseNaAllNa_Exp_noMatchFilter_p1Sf_noNorm__batchNumberPLUScarbonSource__lactateVSglucose.csv	P0.05Fold2	mrna	SYAN	baseMgAllMg	baseNaAllNa	Exp	batchNumberPLUScarbonSource	lactateVSglucose
748	yqeF	genes_P0.05Fold2_mrna_trT_set00_StcAllEx_SYAN_baseMgAllMg_baseNaAllNa_Exp_noMatchFilter_p1Sf_noNorm__batchNumberPLUScarbonSource__lactateVSglucose.csv	P0.05Fold2	mrna	SYAN	baseMgAllMg	baseNaAllNa	Exp	batchNumberPLUScarbonSource	lactateVSglucose
749	mrcA	genes_P0.05Fold2_mrna_trT_set00_StcAllEx_SYAN_baseMgAllMg_baseNaAllNa_Exp_noMatchFilter_p1Sf_noNorm__batchNumberPLUScarbonSource__lactateVSglucose.csv	P0.05Fold2	mrna	SYAN	baseMgAllMg	baseNaAllNa	Exp	batchNumberPLUScarbonSource	lactateVSglucose
750	ugpB	genes_P0.05Fold2_mrna_trT_set00_StcAllEx_SYAN_baseMgAllMg_baseNaAllNa_Exp_noMatchFilter_p1Sf_noNorm__batchNumberPLUScarbonSource__lactateVSglucose.csv	P0.05Fold2	mrna	SYAN	baseMgAllMg	baseNaAllNa	Exp	batchNumberPLUScarbonSource	lactateVSglucose
751	yhjV	genes_P0.05Fold2_mrna_trT_set00_StcAllEx_SYAN_baseMgAllMg_baseNaAllNa_Exp_noMatchFilter_p1Sf_noNorm__batchNumberPLUScarbonSource__lactateVSglucose.csv	P0.05Fold2	mrna	SYAN	baseMgAllMg	baseNaAllNa	Exp	batchNumberPLUScarbonSource	lactateVSglucose
752	malT	genes_P0.05Fold2_mrna_trT_set00_StcAllEx_SYAN_baseMgAllMg_baseNaAllNa_Exp_noMatchFilter_p1Sf_noNorm__batchNumberPLUScarbonSource__lactateVSglucose.csv	P0.05Fold2	mrna	SYAN	baseMgAllMg	baseNaAllNa	Exp	batchNumberPLUScarbonSource	lactateVSglucose
753	fadE	genes_P0.05Fold2_mrna_trT_set00_StcAllEx_SYAN_baseMgAllMg_baseNaAllNa_Exp_noMatchFilter_p1Sf_noNorm__batchNumberPLUScarbonSource__lactateVSglucose.csv	P0.05Fold2	mrna	SYAN	baseMgAllMg	baseNaAllNa	Exp	batchNumberPLUScarbonSource	lactateVSglucose
754	ynaE	genes_P0.05Fold2_mrna_trT_set00_StcAllEx_SYAN_baseMgAllMg_baseNaAllNa_Exp_noMatchFilter_p1Sf_noNorm__batchNumberPLUScarbonSource__lactateVSglucose.csv	P0.05Fold2	mrna	SYAN	baseMgAllMg	baseNaAllNa	Exp	batchNumberPLUScarbonSource	lactateVSglucose
755	ECB_01516	genes_P0.05Fold2_mrna_trT_set00_StcAllEx_SYAN_baseMgAllMg_baseNaAllNa_Exp_noMatchFilter_p1Sf_noNorm__batchNumberPLUScarbonSource__lactateVSglucose.csv	P0.05Fold2	mrna	SYAN	baseMgAllMg	baseNaAllNa	Exp	batchNumberPLUScarbonSource	lactateVSglucose
756	glgX	genes_P0.05Fold2_mrna_trT_set00_StcAllEx_SYAN_baseMgAllMg_baseNaAllNa_Exp_noMatchFilter_p1Sf_noNorm__batchNumberPLUScarbonSource__lactateVSglucose.csv	P0.05Fold2	mrna	SYAN	baseMgAllMg	baseNaAllNa	Exp	batchNumberPLUScarbonSource	lactateVSglucose
757	panF	genes_P0.05Fold2_mrna_trT_set00_StcAllEx_SYAN_baseMgAllMg_baseNaAllNa_Exp_noMatchFilter_p1Sf_noNorm__batchNumberPLUScarbonSource__lactateVSglucose.csv	P0.05Fold2	mrna	SYAN	baseMgAllMg	baseNaAllNa	Exp	batchNumberPLUScarbonSource	lactateVSglucose
758	sseA	genes_P0.05Fold2_mrna_trT_set00_StcAllEx_SYAN_baseMgAllMg_baseNaAllNa_Exp_noMatchFilter_p1Sf_noNorm__batchNumberPLUScarbonSource__lactateVSglucose.csv	P0.05Fold2	mrna	SYAN	baseMgAllMg	baseNaAllNa	Exp	batchNumberPLUScarbonSource	lactateVSglucose
759	sbmA	genes_P0.05Fold2_mrna_trT_set00_StcAllEx_SYAN_baseMgAllMg_baseNaAllNa_Exp_noMatchFilter_p1Sf_noNorm__batchNumberPLUScarbonSource__lactateVSglucose.csv	P0.05Fold2	mrna	SYAN	baseMgAllMg	baseNaAllNa	Exp	batchNumberPLUScarbonSource	lactateVSglucose
760	srmB	genes_P0.05Fold2_mrna_trT_set00_StcAllEx_SYAN_baseMgAllMg_baseNaAllNa_Exp_noMatchFilter_p1Sf_noNorm__batchNumberPLUScarbonSource__lactateVSglucose.csv	P0.05Fold2	mrna	SYAN	baseMgAllMg	baseNaAllNa	Exp	batchNumberPLUScarbonSource	lactateVSglucose
761	putA	genes_P0.05Fold2_mrna_trT_set00_StcAllEx_SYAN_baseMgAllMg_baseNaAllNa_Exp_noMatchFilter_p1Sf_noNorm__batchNumberPLUScarbonSource__lactateVSglucose.csv	P0.05Fold2	mrna	SYAN	baseMgAllMg	baseNaAllNa	Exp	batchNumberPLUScarbonSource	lactateVSglucose
762	ogt	genes_P0.05Fold2_mrna_trT_set00_StcAllEx_SYAN_baseMgAllMg_baseNaAllNa_Exp_noMatchFilter_p1Sf_noNorm__batchNumberPLUScarbonSource__lactateVSglucose.csv	P0.05Fold2	mrna	SYAN	baseMgAllMg	baseNaAllNa	Exp	batchNumberPLUScarbonSource	lactateVSglucose
763	tdh	genes_P0.05Fold2_mrna_trT_set00_StcAllEx_SYAN_baseMgAllMg_baseNaAllNa_Exp_noMatchFilter_p1Sf_noNorm__batchNumberPLUScarbonSource__lactateVSglucose.csv	P0.05Fold2	mrna	SYAN	baseMgAllMg	baseNaAllNa	Exp	batchNumberPLUScarbonSource	lactateVSglucose
764	hcaD	genes_P0.05Fold2_mrna_trT_set00_StcAllEx_SYAN_baseMgAllMg_baseNaAllNa_Exp_noMatchFilter_p1Sf_noNorm__batchNumberPLUScarbonSource__lactateVSglucose.csv	P0.05Fold2	mrna	SYAN	baseMgAllMg	baseNaAllNa	Exp	batchNumberPLUScarbonSource	lactateVSglucose
765	yecA	genes_P0.05Fold2_mrna_trT_set00_StcAllEx_SYAN_baseMgAllMg_baseNaAllNa_Exp_noMatchFilter_p1Sf_noNorm__batchNumberPLUScarbonSource__lactateVSglucose.csv	P0.05Fold2	mrna	SYAN	baseMgAllMg	baseNaAllNa	Exp	batchNumberPLUScarbonSource	lactateVSglucose
766	yeeI	genes_P0.05Fold2_mrna_trT_set00_StcAllEx_SYAN_baseMgAllMg_baseNaAllNa_Exp_noMatchFilter_p1Sf_noNorm__batchNumberPLUScarbonSource__lactateVSglucose.csv	P0.05Fold2	mrna	SYAN	baseMgAllMg	baseNaAllNa	Exp	batchNumberPLUScarbonSource	lactateVSglucose
767	chaC	genes_P0.05Fold2_mrna_trT_set00_StcAllEx_SYAN_baseMgAllMg_baseNaAllNa_Exp_noMatchFilter_p1Sf_noNorm__batchNumberPLUScarbonSource__lactateVSglucose.csv	P0.05Fold2	mrna	SYAN	baseMgAllMg	baseNaAllNa	Exp	batchNumberPLUScarbonSource	lactateVSglucose
768	ygfJ	genes_P0.05Fold2_mrna_trT_set00_StcAllEx_SYAN_baseMgAllMg_baseNaAllNa_Exp_noMatchFilter_p1Sf_noNorm__batchNumberPLUScarbonSource__lactateVSglucose.csv	P0.05Fold2	mrna	SYAN	baseMgAllMg	baseNaAllNa	Exp	batchNumberPLUScarbonSource	lactateVSglucose
769	yfaQ	genes_P0.05Fold2_mrna_trT_set00_StcAllEx_SYAN_baseMgAllMg_baseNaAllNa_Exp_noMatchFilter_p1Sf_noNorm__batchNumberPLUScarbonSource__lactateVSglucose.csv	P0.05Fold2	mrna	SYAN	baseMgAllMg	baseNaAllNa	Exp	batchNumberPLUScarbonSource	lactateVSglucose
770	yieI	genes_P0.05Fold2_mrna_trT_set00_StcAllEx_SYAN_baseMgAllMg_baseNaAllNa_Exp_noMatchFilter_p1Sf_noNorm__batchNumberPLUScarbonSource__lactateVSglucose.csv	P0.05Fold2	mrna	SYAN	baseMgAllMg	baseNaAllNa	Exp	batchNumberPLUScarbonSource	lactateVSglucose
771	qor	genes_P0.05Fold2_mrna_trT_set00_StcAllEx_SYAN_baseMgAllMg_baseNaAllNa_Exp_noMatchFilter_p1Sf_noNorm__batchNumberPLUScarbonSource__lactateVSglucose.csv	P0.05Fold2	mrna	SYAN	baseMgAllMg	baseNaAllNa	Exp	batchNumberPLUScarbonSource	lactateVSglucose
772	ydiJ	genes_P0.05Fold2_mrna_trT_set00_StcAllEx_SYAN_baseMgAllMg_baseNaAllNa_Exp_noMatchFilter_p1Sf_noNorm__batchNumberPLUScarbonSource__lactateVSglucose.csv	P0.05Fold2	mrna	SYAN	baseMgAllMg	baseNaAllNa	Exp	batchNumberPLUScarbonSource	lactateVSglucose
773	yhbL	genes_P0.05Fold2_mrna_trT_set00_StcAllEx_SYAN_baseMgAllMg_baseNaAllNa_Exp_noMatchFilter_p1Sf_noNorm__batchNumberPLUScarbonSource__lactateVSglucose.csv	P0.05Fold2	mrna	SYAN	baseMgAllMg	baseNaAllNa	Exp	batchNumberPLUScarbonSource	lactateVSglucose
774	ygiS	genes_P0.05Fold2_mrna_trT_set00_StcAllEx_SYAN_baseMgAllMg_baseNaAllNa_Exp_noMatchFilter_p1Sf_noNorm__batchNumberPLUScarbonSource__lactateVSglucose.csv	P0.05Fold2	mrna	SYAN	baseMgAllMg	baseNaAllNa	Exp	batchNumberPLUScarbonSource	lactateVSglucose
775	glgC	genes_P0.05Fold2_mrna_trT_set00_StcAllEx_SYAN_baseMgAllMg_baseNaAllNa_Exp_noMatchFilter_p1Sf_noNorm__batchNumberPLUScarbonSource__lactateVSglucose.csv	P0.05Fold2	mrna	SYAN	baseMgAllMg	baseNaAllNa	Exp	batchNumberPLUScarbonSource	lactateVSglucose
776	sgbU	genes_P0.05Fold2_mrna_trT_set00_StcAllEx_SYAN_baseMgAllMg_baseNaAllNa_Exp_noMatchFilter_p1Sf_noNorm__batchNumberPLUScarbonSource__lactateVSglucose.csv	P0.05Fold2	mrna	SYAN	baseMgAllMg	baseNaAllNa	Exp	batchNumberPLUScarbonSource	lactateVSglucose
777	zraP	genes_P0.05Fold2_mrna_trT_set00_StcAllEx_SYAN_baseMgAllMg_baseNaAllNa_Exp_noMatchFilter_p1Sf_noNorm__batchNumberPLUScarbonSource__lactateVSglucose.csv	P0.05Fold2	mrna	SYAN	baseMgAllMg	baseNaAllNa	Exp	batchNumberPLUScarbonSource	lactateVSglucose
778	tus	genes_P0.05Fold2_mrna_trT_set00_StcAllEx_SYAN_baseMgAllMg_baseNaAllNa_Exp_noMatchFilter_p1Sf_noNorm__batchNumberPLUScarbonSource__lactateVSglucose.csv	P0.05Fold2	mrna	SYAN	baseMgAllMg	baseNaAllNa	Exp	batchNumberPLUScarbonSource	lactateVSglucose
779	prsA	genes_P0.05Fold2_mrna_trT_set00_StcAllEx_SYAN_baseMgAllMg_baseNaAllNa_Exp_noMatchFilter_p1Sf_noNorm__batchNumberPLUScarbonSource__lactateVSglucose.csv	P0.05Fold2	mrna	SYAN	baseMgAllMg	baseNaAllNa	Exp	batchNumberPLUScarbonSource	lactateVSglucose
780	yodA	genes_P0.05Fold2_mrna_trT_set00_StcAllEx_SYAN_baseMgAllMg_baseNaAllNa_Exp_noMatchFilter_p1Sf_noNorm__batchNumberPLUScarbonSource__lactateVSglucose.csv	P0.05Fold2	mrna	SYAN	baseMgAllMg	baseNaAllNa	Exp	batchNumberPLUScarbonSource	lactateVSglucose
781	rpsN	genes_P0.05Fold2_mrna_trT_set00_StcAllEx_SYAN_baseMgAllMg_baseNaAllNa_Exp_noMatchFilter_p1Sf_noNorm__batchNumberPLUScarbonSource__lactateVSglucose.csv	P0.05Fold2	mrna	SYAN	baseMgAllMg	baseNaAllNa	Exp	batchNumberPLUScarbonSource	lactateVSglucose
782	gpmA	genes_P0.05Fold2_mrna_trT_set00_StcAllEx_SYAN_baseMgAllMg_baseNaAllNa_Exp_noMatchFilter_p1Sf_noNorm__batchNumberPLUScarbonSource__lactateVSglucose.csv	P0.05Fold2	mrna	SYAN	baseMgAllMg	baseNaAllNa	Exp	batchNumberPLUScarbonSource	lactateVSglucose
783	yaeH	genes_P0.05Fold2_mrna_trT_set00_StcAllEx_SYAN_baseMgAllMg_baseNaAllNa_Exp_noMatchFilter_p1Sf_noNorm__batchNumberPLUScarbonSource__lactateVSglucose.csv	P0.05Fold2	mrna	SYAN	baseMgAllMg	baseNaAllNa	Exp	batchNumberPLUScarbonSource	lactateVSglucose
784	rng	genes_P0.05Fold2_mrna_trT_set00_StcAllEx_SYAN_baseMgAllMg_baseNaAllNa_Exp_noMatchFilter_p1Sf_noNorm__batchNumberPLUScarbonSource__lactateVSglucose.csv	P0.05Fold2	mrna	SYAN	baseMgAllMg	baseNaAllNa	Exp	batchNumberPLUScarbonSource	lactateVSglucose
785	malS	genes_P0.05Fold2_mrna_trT_set00_StcAllEx_SYAN_baseMgAllMg_baseNaAllNa_Exp_noMatchFilter_p1Sf_noNorm__batchNumberPLUScarbonSource__lactateVSglucose.csv	P0.05Fold2	mrna	SYAN	baseMgAllMg	baseNaAllNa	Exp	batchNumberPLUScarbonSource	lactateVSglucose
786	rpsO	genes_P0.05Fold2_mrna_trT_set00_StcAllEx_SYAN_baseMgAllMg_baseNaAllNa_Exp_noMatchFilter_p1Sf_noNorm__batchNumberPLUScarbonSource__lactateVSglucose.csv	P0.05Fold2	mrna	SYAN	baseMgAllMg	baseNaAllNa	Exp	batchNumberPLUScarbonSource	lactateVSglucose
787	betA	genes_P0.05Fold2_mrna_trT_set00_StcAllEx_SYAN_baseMgAllMg_baseNaAllNa_Exp_noMatchFilter_p1Sf_noNorm__batchNumberPLUScarbonSource__lactateVSglucose.csv	P0.05Fold2	mrna	SYAN	baseMgAllMg	baseNaAllNa	Exp	batchNumberPLUScarbonSource	lactateVSglucose
788	flgK	genes_P0.05Fold2_mrna_trT_set00_StcAllEx_SYAN_baseMgAllMg_baseNaAllNa_Exp_noMatchFilter_p1Sf_noNorm__batchNumberPLUScarbonSource__lactateVSglucose.csv	P0.05Fold2	mrna	SYAN	baseMgAllMg	baseNaAllNa	Exp	batchNumberPLUScarbonSource	lactateVSglucose
789	yfiA	genes_P0.05Fold2_mrna_trT_set00_StcAllEx_SYAN_baseMgAllMg_baseNaAllNa_Exp_noMatchFilter_p1Sf_noNorm__batchNumberPLUScarbonSource__lactateVSglucose.csv	P0.05Fold2	mrna	SYAN	baseMgAllMg	baseNaAllNa	Exp	batchNumberPLUScarbonSource	lactateVSglucose
790	yohK	genes_P0.05Fold2_mrna_trT_set00_StcAllEx_SYAN_baseMgAllMg_baseNaAllNa_Exp_noMatchFilter_p1Sf_noNorm__batchNumberPLUScarbonSource__lactateVSglucose.csv	P0.05Fold2	mrna	SYAN	baseMgAllMg	baseNaAllNa	Exp	batchNumberPLUScarbonSource	lactateVSglucose
791	dps	genes_P0.05Fold2_mrna_trT_set00_StcAllEx_SYAN_baseMgAllMg_baseNaAllNa_Exp_noMatchFilter_p1Sf_noNorm__batchNumberPLUScarbonSource__lactateVSglucose.csv	P0.05Fold2	mrna	SYAN	baseMgAllMg	baseNaAllNa	Exp	batchNumberPLUScarbonSource	lactateVSglucose
792	yqjE	genes_P0.05Fold2_mrna_trT_set00_StcAllEx_SYAN_baseMgAllMg_baseNaAllNa_Exp_noMatchFilter_p1Sf_noNorm__batchNumberPLUScarbonSource__lactateVSglucose.csv	P0.05Fold2	mrna	SYAN	baseMgAllMg	baseNaAllNa	Exp	batchNumberPLUScarbonSource	lactateVSglucose
793	yjcD	genes_P0.05Fold2_mrna_trT_set00_StcAllEx_SYAN_baseMgAllMg_baseNaAllNa_Exp_noMatchFilter_p1Sf_noNorm__batchNumberPLUScarbonSource__lactateVSglucose.csv	P0.05Fold2	mrna	SYAN	baseMgAllMg	baseNaAllNa	Exp	batchNumberPLUScarbonSource	lactateVSglucose
794	yccX	genes_P0.05Fold2_mrna_trT_set00_StcAllEx_SYAN_baseMgAllMg_baseNaAllNa_Exp_noMatchFilter_p1Sf_noNorm__batchNumberPLUScarbonSource__lactateVSglucose.csv	P0.05Fold2	mrna	SYAN	baseMgAllMg	baseNaAllNa	Exp	batchNumberPLUScarbonSource	lactateVSglucose
795	speG	genes_P0.05Fold2_mrna_trT_set00_StcAllEx_SYAN_baseMgAllMg_baseNaAllNa_Exp_noMatchFilter_p1Sf_noNorm__batchNumberPLUScarbonSource__lactateVSglucose.csv	P0.05Fold2	mrna	SYAN	baseMgAllMg	baseNaAllNa	Exp	batchNumberPLUScarbonSource	lactateVSglucose
796	yhbW	genes_P0.05Fold2_mrna_trT_set00_StcAllEx_SYAN_baseMgAllMg_baseNaAllNa_Exp_noMatchFilter_p1Sf_noNorm__batchNumberPLUScarbonSource__lactateVSglucose.csv	P0.05Fold2	mrna	SYAN	baseMgAllMg	baseNaAllNa	Exp	batchNumberPLUScarbonSource	lactateVSglucose
797	flgI	genes_P0.05Fold2_mrna_trT_set00_StcAllEx_SYAN_baseMgAllMg_baseNaAllNa_Exp_noMatchFilter_p1Sf_noNorm__batchNumberPLUScarbonSource__lactateVSglucose.csv	P0.05Fold2	mrna	SYAN	baseMgAllMg	baseNaAllNa	Exp	batchNumberPLUScarbonSource	lactateVSglucose
798	degQ	genes_P0.05Fold2_mrna_trT_set00_StcAllEx_SYAN_baseMgAllMg_baseNaAllNa_Exp_noMatchFilter_p1Sf_noNorm__batchNumberPLUScarbonSource__lactateVSglucose.csv	P0.05Fold2	mrna	SYAN	baseMgAllMg	baseNaAllNa	Exp	batchNumberPLUScarbonSource	lactateVSglucose
799	yqjD	genes_P0.05Fold2_mrna_trT_set00_StcAllEx_SYAN_baseMgAllMg_baseNaAllNa_Exp_noMatchFilter_p1Sf_noNorm__batchNumberPLUScarbonSource__lactateVSglucose.csv	P0.05Fold2	mrna	SYAN	baseMgAllMg	baseNaAllNa	Exp	batchNumberPLUScarbonSource	lactateVSglucose
800	yieL	genes_P0.05Fold2_mrna_trT_set00_StcAllEx_SYAN_baseMgAllMg_baseNaAllNa_Exp_noMatchFilter_p1Sf_noNorm__batchNumberPLUScarbonSource__lactateVSglucose.csv	P0.05Fold2	mrna	SYAN	baseMgAllMg	baseNaAllNa	Exp	batchNumberPLUScarbonSource	lactateVSglucose
801	rimJ	genes_P0.05Fold2_mrna_trT_set00_StcAllEx_SYAN_baseMgAllMg_baseNaAllNa_Exp_noMatchFilter_p1Sf_noNorm__batchNumberPLUScarbonSource__lactateVSglucose.csv	P0.05Fold2	mrna	SYAN	baseMgAllMg	baseNaAllNa	Exp	batchNumberPLUScarbonSource	lactateVSglucose
802	sfcA	genes_P0.05Fold2_mrna_trT_set00_StcAllEx_SYAN_baseMgAllMg_baseNaAllNa_Exp_noMatchFilter_p1Sf_noNorm__batchNumberPLUScarbonSource__lactateVSglucose.csv	P0.05Fold2	mrna	SYAN	baseMgAllMg	baseNaAllNa	Exp	batchNumberPLUScarbonSource	lactateVSglucose
803	ygiC	genes_P0.05Fold2_mrna_trT_set00_StcAllEx_SYAN_baseMgAllMg_baseNaAllNa_Exp_noMatchFilter_p1Sf_noNorm__batchNumberPLUScarbonSource__lactateVSglucose.csv	P0.05Fold2	mrna	SYAN	baseMgAllMg	baseNaAllNa	Exp	batchNumberPLUScarbonSource	lactateVSglucose
804	ECB_03457	genes_P0.05Fold2_mrna_trT_set00_StcAllEx_SYAN_baseMgAllMg_baseNaAllNa_Exp_noMatchFilter_p1Sf_noNorm__batchNumberPLUScarbonSource__lactateVSglucose.csv	P0.05Fold2	mrna	SYAN	baseMgAllMg	baseNaAllNa	Exp	batchNumberPLUScarbonSource	lactateVSglucose
805	ydiY	genes_P0.05Fold2_mrna_trT_set00_StcAllEx_SYAN_baseMgAllMg_baseNaAllNa_Exp_noMatchFilter_p1Sf_noNorm__batchNumberPLUScarbonSource__lactateVSglucose.csv	P0.05Fold2	mrna	SYAN	baseMgAllMg	baseNaAllNa	Exp	batchNumberPLUScarbonSource	lactateVSglucose
806	pyrH	genes_P0.05Fold2_mrna_trT_set00_StcAllEx_SYAN_baseMgAllMg_baseNaAllNa_Exp_noMatchFilter_p1Sf_noNorm__batchNumberPLUScarbonSource__lactateVSglucose.csv	P0.05Fold2	mrna	SYAN	baseMgAllMg	baseNaAllNa	Exp	batchNumberPLUScarbonSource	lactateVSglucose
807	ypeB	genes_P0.05Fold2_mrna_trT_set00_StcAllEx_SYAN_baseMgAllMg_baseNaAllNa_Exp_noMatchFilter_p1Sf_noNorm__batchNumberPLUScarbonSource__lactateVSglucose.csv	P0.05Fold2	mrna	SYAN	baseMgAllMg	baseNaAllNa	Exp	batchNumberPLUScarbonSource	lactateVSglucose
808	yegN	genes_P0.05Fold2_mrna_trT_set00_StcAllEx_SYAN_baseMgAllMg_baseNaAllNa_Exp_noMatchFilter_p1Sf_noNorm__batchNumberPLUScarbonSource__lactateVSglucose.csv	P0.05Fold2	mrna	SYAN	baseMgAllMg	baseNaAllNa	Exp	batchNumberPLUScarbonSource	lactateVSglucose
809	recB	genes_P0.05Fold2_mrna_trT_set00_StcAllEx_SYAN_baseMgAllMg_baseNaAllNa_Exp_noMatchFilter_p1Sf_noNorm__batchNumberPLUScarbonSource__lactateVSglucose.csv	P0.05Fold2	mrna	SYAN	baseMgAllMg	baseNaAllNa	Exp	batchNumberPLUScarbonSource	lactateVSglucose
810	nupG	genes_P0.05Fold2_mrna_trT_set00_StcAllEx_SYAN_baseMgAllMg_baseNaAllNa_Exp_noMatchFilter_p1Sf_noNorm__batchNumberPLUScarbonSource__lactateVSglucose.csv	P0.05Fold2	mrna	SYAN	baseMgAllMg	baseNaAllNa	Exp	batchNumberPLUScarbonSource	lactateVSglucose
811	yjaB	genes_P0.05Fold2_mrna_trT_set00_StcAllEx_SYAN_baseMgAllMg_baseNaAllNa_Exp_noMatchFilter_p1Sf_noNorm__batchNumberPLUScarbonSource__lactateVSglucose.csv	P0.05Fold2	mrna	SYAN	baseMgAllMg	baseNaAllNa	Exp	batchNumberPLUScarbonSource	lactateVSglucose
812	nrfE	genes_P0.05Fold2_mrna_trT_set00_StcAllEx_SYAN_baseMgAllMg_baseNaAllNa_Exp_noMatchFilter_p1Sf_noNorm__batchNumberPLUScarbonSource__lactateVSglucose.csv	P0.05Fold2	mrna	SYAN	baseMgAllMg	baseNaAllNa	Exp	batchNumberPLUScarbonSource	lactateVSglucose
813	yigI	genes_P0.05Fold2_mrna_trT_set00_StcAllEx_SYAN_baseMgAllMg_baseNaAllNa_Exp_noMatchFilter_p1Sf_noNorm__batchNumberPLUScarbonSource__lactateVSglucose.csv	P0.05Fold2	mrna	SYAN	baseMgAllMg	baseNaAllNa	Exp	batchNumberPLUScarbonSource	lactateVSglucose
814	metI	genes_P0.05Fold2_mrna_trT_set00_StcAllEx_SYAN_baseMgAllMg_baseNaAllNa_Exp_noMatchFilter_p1Sf_noNorm__batchNumberPLUScarbonSource__lactateVSglucose.csv	P0.05Fold2	mrna	SYAN	baseMgAllMg	baseNaAllNa	Exp	batchNumberPLUScarbonSource	lactateVSglucose
815	ccrB	genes_P0.05Fold2_mrna_trT_set00_StcAllEx_SYAN_baseMgAllMg_baseNaAllNa_Exp_noMatchFilter_p1Sf_noNorm__batchNumberPLUScarbonSource__lactateVSglucose.csv	P0.05Fold2	mrna	SYAN	baseMgAllMg	baseNaAllNa	Exp	batchNumberPLUScarbonSource	lactateVSglucose
816	yhdH	genes_P0.05Fold2_mrna_trT_set00_StcAllEx_SYAN_baseMgAllMg_baseNaAllNa_Exp_noMatchFilter_p1Sf_noNorm__batchNumberPLUScarbonSource__lactateVSglucose.csv	P0.05Fold2	mrna	SYAN	baseMgAllMg	baseNaAllNa	Exp	batchNumberPLUScarbonSource	lactateVSglucose
817	purH	genes_P0.05Fold2_mrna_trT_set00_StcAllEx_SYAN_baseMgAllMg_baseNaAllNa_Exp_noMatchFilter_p1Sf_noNorm__batchNumberPLUScarbonSource__lactateVSglucose.csv	P0.05Fold2	mrna	SYAN	baseMgAllMg	baseNaAllNa	Exp	batchNumberPLUScarbonSource	lactateVSglucose
818	mdoH	genes_P0.05Fold2_mrna_trT_set00_StcAllEx_SYAN_baseMgAllMg_baseNaAllNa_Exp_noMatchFilter_p1Sf_noNorm__batchNumberPLUScarbonSource__lactateVSglucose.csv	P0.05Fold2	mrna	SYAN	baseMgAllMg	baseNaAllNa	Exp	batchNumberPLUScarbonSource	lactateVSglucose
819	rseC	genes_P0.05Fold2_mrna_trT_set00_StcAllEx_SYAN_baseMgAllMg_baseNaAllNa_Exp_noMatchFilter_p1Sf_noNorm__batchNumberPLUScarbonSource__lactateVSglucose.csv	P0.05Fold2	mrna	SYAN	baseMgAllMg	baseNaAllNa	Exp	batchNumberPLUScarbonSource	lactateVSglucose
820	frdA	genes_P0.05Fold2_mrna_trT_set00_StcAllEx_SYAN_baseMgAllMg_baseNaAllNa_Exp_noMatchFilter_p1Sf_noNorm__batchNumberPLUScarbonSource__lactateVSglucose.csv	P0.05Fold2	mrna	SYAN	baseMgAllMg	baseNaAllNa	Exp	batchNumberPLUScarbonSource	lactateVSglucose
821	lpxA	genes_P0.05Fold2_mrna_trT_set00_StcAllEx_SYAN_baseMgAllMg_baseNaAllNa_Exp_noMatchFilter_p1Sf_noNorm__batchNumberPLUScarbonSource__lactateVSglucose.csv	P0.05Fold2	mrna	SYAN	baseMgAllMg	baseNaAllNa	Exp	batchNumberPLUScarbonSource	lactateVSglucose
822	tktB	genes_P0.05Fold2_mrna_trT_set00_StcAllEx_SYAN_baseMgAllMg_baseNaAllNa_Exp_noMatchFilter_p1Sf_noNorm__batchNumberPLUScarbonSource__lactateVSglucose.csv	P0.05Fold2	mrna	SYAN	baseMgAllMg	baseNaAllNa	Exp	batchNumberPLUScarbonSource	lactateVSglucose
823	rplI	genes_P0.05Fold2_mrna_trT_set00_StcAllEx_SYAN_baseMgAllMg_baseNaAllNa_Exp_noMatchFilter_p1Sf_noNorm__batchNumberPLUScarbonSource__lactateVSglucose.csv	P0.05Fold2	mrna	SYAN	baseMgAllMg	baseNaAllNa	Exp	batchNumberPLUScarbonSource	lactateVSglucose
824	flhE	genes_P0.05Fold2_mrna_trT_set00_StcAllEx_SYAN_baseMgAllMg_baseNaAllNa_Exp_noMatchFilter_p1Sf_noNorm__batchNumberPLUScarbonSource__lactateVSglucose.csv	P0.05Fold2	mrna	SYAN	baseMgAllMg	baseNaAllNa	Exp	batchNumberPLUScarbonSource	lactateVSglucose
825	fkpA	genes_P0.05Fold2_mrna_trT_set00_StcAllEx_SYAN_baseMgAllMg_baseNaAllNa_Exp_noMatchFilter_p1Sf_noNorm__batchNumberPLUScarbonSource__lactateVSglucose.csv	P0.05Fold2	mrna	SYAN	baseMgAllMg	baseNaAllNa	Exp	batchNumberPLUScarbonSource	lactateVSglucose
826	nusB	genes_P0.05Fold2_mrna_trT_set00_StcAllEx_SYAN_baseMgAllMg_baseNaAllNa_Exp_noMatchFilter_p1Sf_noNorm__batchNumberPLUScarbonSource__lactateVSglucose.csv	P0.05Fold2	mrna	SYAN	baseMgAllMg	baseNaAllNa	Exp	batchNumberPLUScarbonSource	lactateVSglucose
827	ykgM	genes_P0.05Fold2_mrna_trT_set00_StcAllEx_SYAN_baseMgAllMg_baseNaAllNa_Exp_noMatchFilter_p1Sf_noNorm__batchNumberPLUScarbonSource__lactateVSglucose.csv	P0.05Fold2	mrna	SYAN	baseMgAllMg	baseNaAllNa	Exp	batchNumberPLUScarbonSource	lactateVSglucose
828	kbl	genes_P0.05Fold2_mrna_trT_set00_StcAllEx_SYAN_baseMgAllMg_baseNaAllNa_Exp_noMatchFilter_p1Sf_noNorm__batchNumberPLUScarbonSource__lactateVSglucose.csv	P0.05Fold2	mrna	SYAN	baseMgAllMg	baseNaAllNa	Exp	batchNumberPLUScarbonSource	lactateVSglucose
829	ycdG	genes_P0.05Fold2_mrna_trT_set00_StcAllEx_SYAN_baseMgAllMg_baseNaAllNa_Exp_noMatchFilter_p1Sf_noNorm__batchNumberPLUScarbonSource__lactateVSglucose.csv	P0.05Fold2	mrna	SYAN	baseMgAllMg	baseNaAllNa	Exp	batchNumberPLUScarbonSource	lactateVSglucose
830	rnfG	genes_P0.05Fold2_mrna_trT_set00_StcAllEx_SYAN_baseMgAllMg_baseNaAllNa_Exp_noMatchFilter_p1Sf_noNorm__batchNumberPLUScarbonSource__lactateVSglucose.csv	P0.05Fold2	mrna	SYAN	baseMgAllMg	baseNaAllNa	Exp	batchNumberPLUScarbonSource	lactateVSglucose
831	ydjQ	genes_P0.05Fold2_mrna_trT_set00_StcAllEx_SYAN_baseMgAllMg_baseNaAllNa_Exp_noMatchFilter_p1Sf_noNorm__batchNumberPLUScarbonSource__lactateVSglucose.csv	P0.05Fold2	mrna	SYAN	baseMgAllMg	baseNaAllNa	Exp	batchNumberPLUScarbonSource	lactateVSglucose
832	yejH	genes_P0.05Fold2_mrna_trT_set00_StcAllEx_SYAN_baseMgAllMg_baseNaAllNa_Exp_noMatchFilter_p1Sf_noNorm__batchNumberPLUScarbonSource__lactateVSglucose.csv	P0.05Fold2	mrna	SYAN	baseMgAllMg	baseNaAllNa	Exp	batchNumberPLUScarbonSource	lactateVSglucose
833	yfgB	genes_P0.05Fold2_mrna_trT_set00_StcAllEx_SYAN_baseMgAllMg_baseNaAllNa_Exp_noMatchFilter_p1Sf_noNorm__batchNumberPLUScarbonSource__lactateVSglucose.csv	P0.05Fold2	mrna	SYAN	baseMgAllMg	baseNaAllNa	Exp	batchNumberPLUScarbonSource	lactateVSglucose
834	yicF	genes_P0.05Fold2_mrna_trT_set00_StcAllEx_SYAN_baseMgAllMg_baseNaAllNa_Exp_noMatchFilter_p1Sf_noNorm__batchNumberPLUScarbonSource__lactateVSglucose.csv	P0.05Fold2	mrna	SYAN	baseMgAllMg	baseNaAllNa	Exp	batchNumberPLUScarbonSource	lactateVSglucose
835	ydbK	genes_P0.05Fold2_mrna_trT_set00_StcAllEx_SYAN_baseMgAllMg_baseNaAllNa_Exp_noMatchFilter_p1Sf_noNorm__batchNumberPLUScarbonSource__lactateVSglucose.csv	P0.05Fold2	mrna	SYAN	baseMgAllMg	baseNaAllNa	Exp	batchNumberPLUScarbonSource	lactateVSglucose
836	yiiS	genes_P0.05Fold2_mrna_trT_set00_StcAllEx_SYAN_baseMgAllMg_baseNaAllNa_Exp_noMatchFilter_p1Sf_noNorm__batchNumberPLUScarbonSource__lactateVSglucose.csv	P0.05Fold2	mrna	SYAN	baseMgAllMg	baseNaAllNa	Exp	batchNumberPLUScarbonSource	lactateVSglucose
837	yhjG	genes_P0.05Fold2_mrna_trT_set00_StcAllEx_SYAN_baseMgAllMg_baseNaAllNa_Exp_noMatchFilter_p1Sf_noNorm__batchNumberPLUScarbonSource__lactateVSglucose.csv	P0.05Fold2	mrna	SYAN	baseMgAllMg	baseNaAllNa	Exp	batchNumberPLUScarbonSource	lactateVSglucose
838	grxB	genes_P0.05Fold2_mrna_trT_set00_StcAllEx_SYAN_baseMgAllMg_baseNaAllNa_Exp_noMatchFilter_p1Sf_noNorm__batchNumberPLUScarbonSource__lactateVSglucose.csv	P0.05Fold2	mrna	SYAN	baseMgAllMg	baseNaAllNa	Exp	batchNumberPLUScarbonSource	lactateVSglucose
839	yacL	genes_P0.05Fold2_mrna_trT_set00_StcAllEx_SYAN_baseMgAllMg_baseNaAllNa_Exp_noMatchFilter_p1Sf_noNorm__batchNumberPLUScarbonSource__lactateVSglucose.csv	P0.05Fold2	mrna	SYAN	baseMgAllMg	baseNaAllNa	Exp	batchNumberPLUScarbonSource	lactateVSglucose
840	ECB_00841	genes_P0.05Fold2_mrna_trT_set00_StcAllEx_SYAN_baseMgAllMg_baseNaAllNa_Exp_noMatchFilter_p1Sf_noNorm__batchNumberPLUScarbonSource__lactateVSglucose.csv	P0.05Fold2	mrna	SYAN	baseMgAllMg	baseNaAllNa	Exp	batchNumberPLUScarbonSource	lactateVSglucose
841	ycjD	genes_P0.05Fold2_mrna_trT_set00_StcAllEx_SYAN_baseMgAllMg_baseNaAllNa_Exp_noMatchFilter_p1Sf_noNorm__batchNumberPLUScarbonSource__lactateVSglucose.csv	P0.05Fold2	mrna	SYAN	baseMgAllMg	baseNaAllNa	Exp	batchNumberPLUScarbonSource	lactateVSglucose
842	yebY	genes_P0.05Fold2_mrna_trT_set00_StcAllEx_SYAN_baseMgAllMg_baseNaAllNa_Exp_noMatchFilter_p1Sf_noNorm__batchNumberPLUScarbonSource__lactateVSglucose.csv	P0.05Fold2	mrna	SYAN	baseMgAllMg	baseNaAllNa	Exp	batchNumberPLUScarbonSource	lactateVSglucose
843	poxB	genes_P0.05Fold2_mrna_trT_set00_StcAllEx_SYAN_baseMgAllMg_baseNaAllNa_Exp_noMatchFilter_p1Sf_noNorm__batchNumberPLUScarbonSource__lactateVSglucose.csv	P0.05Fold2	mrna	SYAN	baseMgAllMg	baseNaAllNa	Exp	batchNumberPLUScarbonSource	lactateVSglucose
844	sufB	genes_P0.05Fold2_mrna_trT_set00_StcAllEx_SYAN_baseMgAllMg_baseNaAllNa_Exp_noMatchFilter_p1Sf_noNorm__batchNumberPLUScarbonSource__lactateVSglucose.csv	P0.05Fold2	mrna	SYAN	baseMgAllMg	baseNaAllNa	Exp	batchNumberPLUScarbonSource	lactateVSglucose
845	aspA	genes_P0.05Fold2_mrna_trT_set00_StcAllEx_SYAN_baseMgAllMg_baseNaAllNa_Exp_noMatchFilter_p1Sf_noNorm__batchNumberPLUScarbonSource__lactateVSglucose.csv	P0.05Fold2	mrna	SYAN	baseMgAllMg	baseNaAllNa	Exp	batchNumberPLUScarbonSource	lactateVSglucose
846	rpsP	genes_P0.05Fold2_mrna_trT_set00_StcAllEx_SYAN_baseMgAllMg_baseNaAllNa_Exp_noMatchFilter_p1Sf_noNorm__batchNumberPLUScarbonSource__lactateVSglucose.csv	P0.05Fold2	mrna	SYAN	baseMgAllMg	baseNaAllNa	Exp	batchNumberPLUScarbonSource	lactateVSglucose
847	yecP	genes_P0.05Fold2_mrna_trT_set00_StcAllEx_SYAN_baseMgAllMg_baseNaAllNa_Exp_noMatchFilter_p1Sf_noNorm__batchNumberPLUScarbonSource__lactateVSglucose.csv	P0.05Fold2	mrna	SYAN	baseMgAllMg	baseNaAllNa	Exp	batchNumberPLUScarbonSource	lactateVSglucose
848	gltI	genes_P0.05Fold2_mrna_trT_set00_StcAllEx_SYAN_baseMgAllMg_baseNaAllNa_Exp_noMatchFilter_p1Sf_noNorm__batchNumberPLUScarbonSource__lactateVSglucose.csv	P0.05Fold2	mrna	SYAN	baseMgAllMg	baseNaAllNa	Exp	batchNumberPLUScarbonSource	lactateVSglucose
849	aldB	genes_P0.05Fold2_mrna_trT_set00_StcAllEx_SYAN_baseMgAllMg_baseNaAllNa_Exp_noMatchFilter_p1Sf_noNorm__batchNumberPLUScarbonSource__lactateVSglucose.csv	P0.05Fold2	mrna	SYAN	baseMgAllMg	baseNaAllNa	Exp	batchNumberPLUScarbonSource	lactateVSglucose
850	pepN	genes_P0.05Fold2_mrna_trT_set00_StcAllEx_SYAN_baseMgAllMg_baseNaAllNa_Exp_noMatchFilter_p1Sf_noNorm__batchNumberPLUScarbonSource__lactateVSglucose.csv	P0.05Fold2	mrna	SYAN	baseMgAllMg	baseNaAllNa	Exp	batchNumberPLUScarbonSource	lactateVSglucose
851	ybhC	genes_P0.05Fold2_mrna_trT_set00_StcAllEx_SYAN_baseMgAllMg_baseNaAllNa_Exp_noMatchFilter_p1Sf_noNorm__batchNumberPLUScarbonSource__lactateVSglucose.csv	P0.05Fold2	mrna	SYAN	baseMgAllMg	baseNaAllNa	Exp	batchNumberPLUScarbonSource	lactateVSglucose
852	arcA	genes_P0.05Fold2_mrna_trT_set00_StcAllEx_SYAN_baseMgAllMg_baseNaAllNa_Exp_noMatchFilter_p1Sf_noNorm__batchNumberPLUScarbonSource__lactateVSglucose.csv	P0.05Fold2	mrna	SYAN	baseMgAllMg	baseNaAllNa	Exp	batchNumberPLUScarbonSource	lactateVSglucose
853	ycdJ	genes_P0.05Fold2_mrna_trT_set00_StcAllEx_SYAN_baseMgAllMg_baseNaAllNa_Exp_noMatchFilter_p1Sf_noNorm__batchNumberPLUScarbonSource__lactateVSglucose.csv	P0.05Fold2	mrna	SYAN	baseMgAllMg	baseNaAllNa	Exp	batchNumberPLUScarbonSource	lactateVSglucose
854	ygdR	genes_P0.05Fold2_mrna_trT_set00_StcAllEx_SYAN_baseMgAllMg_baseNaAllNa_Exp_noMatchFilter_p1Sf_noNorm__batchNumberPLUScarbonSource__lactateVSglucose.csv	P0.05Fold2	mrna	SYAN	baseMgAllMg	baseNaAllNa	Exp	batchNumberPLUScarbonSource	lactateVSglucose
855	ybjX	genes_P0.05Fold2_mrna_trT_set00_StcAllEx_SYAN_baseMgAllMg_baseNaAllNa_Exp_noMatchFilter_p1Sf_noNorm__batchNumberPLUScarbonSource__lactateVSglucose.csv	P0.05Fold2	mrna	SYAN	baseMgAllMg	baseNaAllNa	Exp	batchNumberPLUScarbonSource	lactateVSglucose
856	flgH	genes_P0.05Fold2_mrna_trT_set00_StcAllEx_SYAN_baseMgAllMg_baseNaAllNa_Exp_noMatchFilter_p1Sf_noNorm__batchNumberPLUScarbonSource__lactateVSglucose.csv	P0.05Fold2	mrna	SYAN	baseMgAllMg	baseNaAllNa	Exp	batchNumberPLUScarbonSource	lactateVSglucose
857	infC	genes_P0.05Fold2_mrna_trT_set00_StcAllEx_SYAN_baseMgAllMg_baseNaAllNa_Exp_noMatchFilter_p1Sf_noNorm__batchNumberPLUScarbonSource__lactateVSglucose.csv	P0.05Fold2	mrna	SYAN	baseMgAllMg	baseNaAllNa	Exp	batchNumberPLUScarbonSource	lactateVSglucose
858	nadD	genes_P0.05Fold2_mrna_trT_set00_StcAllEx_SYAN_baseMgAllMg_baseNaAllNa_Exp_noMatchFilter_p1Sf_noNorm__batchNumberPLUScarbonSource__lactateVSglucose.csv	P0.05Fold2	mrna	SYAN	baseMgAllMg	baseNaAllNa	Exp	batchNumberPLUScarbonSource	lactateVSglucose
859	crl	genes_P0.05Fold2_mrna_trT_set00_StcAllEx_SYAN_baseMgAllMg_baseNaAllNa_Exp_noMatchFilter_p1Sf_noNorm__batchNumberPLUScarbonSource__lactateVSglucose.csv	P0.05Fold2	mrna	SYAN	baseMgAllMg	baseNaAllNa	Exp	batchNumberPLUScarbonSource	lactateVSglucose
860	yaeP	genes_P0.05Fold2_mrna_trT_set00_StcAllEx_SYAN_baseMgAllMg_baseNaAllNa_Exp_noMatchFilter_p1Sf_noNorm__batchNumberPLUScarbonSource__lactateVSglucose.csv	P0.05Fold2	mrna	SYAN	baseMgAllMg	baseNaAllNa	Exp	batchNumberPLUScarbonSource	lactateVSglucose
861	yrdC	genes_P0.05Fold2_mrna_trT_set00_StcAllEx_SYAN_baseMgAllMg_baseNaAllNa_Exp_noMatchFilter_p1Sf_noNorm__batchNumberPLUScarbonSource__lactateVSglucose.csv	P0.05Fold2	mrna	SYAN	baseMgAllMg	baseNaAllNa	Exp	batchNumberPLUScarbonSource	lactateVSglucose
862	mscL	genes_P0.05Fold2_mrna_trT_set00_StcAllEx_SYAN_baseMgAllMg_baseNaAllNa_Exp_noMatchFilter_p1Sf_noNorm__batchNumberPLUScarbonSource__lactateVSglucose.csv	P0.05Fold2	mrna	SYAN	baseMgAllMg	baseNaAllNa	Exp	batchNumberPLUScarbonSource	lactateVSglucose
863	ycaQ	genes_P0.05Fold2_mrna_trT_set00_StcAllEx_SYAN_baseMgAllMg_baseNaAllNa_Exp_noMatchFilter_p1Sf_noNorm__batchNumberPLUScarbonSource__lactateVSglucose.csv	P0.05Fold2	mrna	SYAN	baseMgAllMg	baseNaAllNa	Exp	batchNumberPLUScarbonSource	lactateVSglucose
864	agp	genes_P0.05Fold2_mrna_trT_set00_StcAllEx_SYAN_baseMgAllMg_baseNaAllNa_Exp_noMatchFilter_p1Sf_noNorm__batchNumberPLUScarbonSource__lactateVSglucose.csv	P0.05Fold2	mrna	SYAN	baseMgAllMg	baseNaAllNa	Exp	batchNumberPLUScarbonSource	lactateVSglucose
865	hokB	genes_P0.05Fold2_mrna_trT_set00_StcAllEx_SYAN_baseMgAllMg_baseNaAllNa_Exp_noMatchFilter_p1Sf_noNorm__batchNumberPLUScarbonSource__lactateVSglucose.csv	P0.05Fold2	mrna	SYAN	baseMgAllMg	baseNaAllNa	Exp	batchNumberPLUScarbonSource	lactateVSglucose
866	ygjO	genes_P0.05Fold2_mrna_trT_set00_StcAllEx_SYAN_baseMgAllMg_baseNaAllNa_Exp_noMatchFilter_p1Sf_noNorm__batchNumberPLUScarbonSource__lactateVSglucose.csv	P0.05Fold2	mrna	SYAN	baseMgAllMg	baseNaAllNa	Exp	batchNumberPLUScarbonSource	lactateVSglucose
867	pqiA	genes_P0.05Fold2_mrna_trT_set00_StcAllEx_SYAN_baseMgAllMg_baseNaAllNa_Exp_noMatchFilter_p1Sf_noNorm__batchNumberPLUScarbonSource__lactateVSglucose.csv	P0.05Fold2	mrna	SYAN	baseMgAllMg	baseNaAllNa	Exp	batchNumberPLUScarbonSource	lactateVSglucose
868	fadH	genes_P0.05Fold2_mrna_trT_set00_StcAllEx_SYAN_baseMgAllMg_baseNaAllNa_Exp_noMatchFilter_p1Sf_noNorm__batchNumberPLUScarbonSource__lactateVSglucose.csv	P0.05Fold2	mrna	SYAN	baseMgAllMg	baseNaAllNa	Exp	batchNumberPLUScarbonSource	lactateVSglucose
869	ybeM	genes_P0.05Fold2_mrna_trT_set00_StcAllEx_SYAN_baseMgAllMg_baseNaAllNa_Exp_noMatchFilter_p1Sf_noNorm__batchNumberPLUScarbonSource__lactateVSglucose.csv	P0.05Fold2	mrna	SYAN	baseMgAllMg	baseNaAllNa	Exp	batchNumberPLUScarbonSource	lactateVSglucose
870	nirB	genes_P0.05Fold2_mrna_trT_set00_StcAllEx_SYAN_baseMgAllMg_baseNaAllNa_Exp_noMatchFilter_p1Sf_noNorm__batchNumberPLUScarbonSource__lactateVSglucose.csv	P0.05Fold2	mrna	SYAN	baseMgAllMg	baseNaAllNa	Exp	batchNumberPLUScarbonSource	lactateVSglucose
871	yebU	genes_P0.05Fold2_mrna_trT_set00_StcAllEx_SYAN_baseMgAllMg_baseNaAllNa_Exp_noMatchFilter_p1Sf_noNorm__batchNumberPLUScarbonSource__lactateVSglucose.csv	P0.05Fold2	mrna	SYAN	baseMgAllMg	baseNaAllNa	Exp	batchNumberPLUScarbonSource	lactateVSglucose
872	fieF	genes_P0.05Fold2_mrna_trT_set00_StcAllEx_SYAN_baseMgAllMg_baseNaAllNa_Exp_noMatchFilter_p1Sf_noNorm__batchNumberPLUScarbonSource__lactateVSglucose.csv	P0.05Fold2	mrna	SYAN	baseMgAllMg	baseNaAllNa	Exp	batchNumberPLUScarbonSource	lactateVSglucose
873	pyrD	genes_P0.05Fold2_mrna_trT_set00_StcAllEx_SYAN_baseMgAllMg_baseNaAllNa_Exp_noMatchFilter_p1Sf_noNorm__batchNumberPLUScarbonSource__lactateVSglucose.csv	P0.05Fold2	mrna	SYAN	baseMgAllMg	baseNaAllNa	Exp	batchNumberPLUScarbonSource	lactateVSglucose
874	yjeI	genes_P0.05Fold2_mrna_trT_set00_StcAllEx_SYAN_baseMgAllMg_baseNaAllNa_Exp_noMatchFilter_p1Sf_noNorm__batchNumberPLUScarbonSource__lactateVSglucose.csv	P0.05Fold2	mrna	SYAN	baseMgAllMg	baseNaAllNa	Exp	batchNumberPLUScarbonSource	lactateVSglucose
875	potA	genes_P0.05Fold2_mrna_trT_set00_StcAllEx_SYAN_baseMgAllMg_baseNaAllNa_Exp_noMatchFilter_p1Sf_noNorm__batchNumberPLUScarbonSource__lactateVSglucose.csv	P0.05Fold2	mrna	SYAN	baseMgAllMg	baseNaAllNa	Exp	batchNumberPLUScarbonSource	lactateVSglucose
876	yhfY	genes_P0.05Fold2_mrna_trT_set00_StcAllEx_SYAN_baseMgAllMg_baseNaAllNa_Exp_noMatchFilter_p1Sf_noNorm__batchNumberPLUScarbonSource__lactateVSglucose.csv	P0.05Fold2	mrna	SYAN	baseMgAllMg	baseNaAllNa	Exp	batchNumberPLUScarbonSource	lactateVSglucose
877	ybbF	genes_P0.05Fold2_mrna_trT_set00_StcAllEx_SYAN_baseMgAllMg_baseNaAllNa_Exp_noMatchFilter_p1Sf_noNorm__batchNumberPLUScarbonSource__lactateVSglucose.csv	P0.05Fold2	mrna	SYAN	baseMgAllMg	baseNaAllNa	Exp	batchNumberPLUScarbonSource	lactateVSglucose
878	ybhF	genes_P0.05Fold2_mrna_trT_set00_StcAllEx_SYAN_baseMgAllMg_baseNaAllNa_Exp_noMatchFilter_p1Sf_noNorm__batchNumberPLUScarbonSource__lactateVSglucose.csv	P0.05Fold2	mrna	SYAN	baseMgAllMg	baseNaAllNa	Exp	batchNumberPLUScarbonSource	lactateVSglucose
879	menG	genes_P0.05Fold2_mrna_trT_set00_StcAllEx_SYAN_baseMgAllMg_baseNaAllNa_Exp_noMatchFilter_p1Sf_noNorm__batchNumberPLUScarbonSource__lactateVSglucose.csv	P0.05Fold2	mrna	SYAN	baseMgAllMg	baseNaAllNa	Exp	batchNumberPLUScarbonSource	lactateVSglucose
880	rpsR	genes_P0.05Fold2_mrna_trT_set00_StcAllEx_SYAN_baseMgAllMg_baseNaAllNa_Exp_noMatchFilter_p1Sf_noNorm__batchNumberPLUScarbonSource__lactateVSglucose.csv	P0.05Fold2	mrna	SYAN	baseMgAllMg	baseNaAllNa	Exp	batchNumberPLUScarbonSource	lactateVSglucose
881	hdhA	genes_P0.05Fold2_mrna_trT_set00_StcAllEx_SYAN_baseMgAllMg_baseNaAllNa_Exp_noMatchFilter_p1Sf_noNorm__batchNumberPLUScarbonSource__lactateVSglucose.csv	P0.05Fold2	mrna	SYAN	baseMgAllMg	baseNaAllNa	Exp	batchNumberPLUScarbonSource	lactateVSglucose
882	yfcX	genes_P0.05Fold2_mrna_trT_set00_StcAllEx_SYAN_baseMgAllMg_baseNaAllNa_Exp_noMatchFilter_p1Sf_noNorm__batchNumberPLUScarbonSource__lactateVSglucose.csv	P0.05Fold2	mrna	SYAN	baseMgAllMg	baseNaAllNa	Exp	batchNumberPLUScarbonSource	lactateVSglucose
883	yfgL	genes_P0.05Fold2_mrna_trT_set00_StcAllEx_SYAN_baseMgAllMg_baseNaAllNa_Exp_noMatchFilter_p1Sf_noNorm__batchNumberPLUScarbonSource__lactateVSglucose.csv	P0.05Fold2	mrna	SYAN	baseMgAllMg	baseNaAllNa	Exp	batchNumberPLUScarbonSource	lactateVSglucose
884	yrdD	genes_P0.05Fold2_mrna_trT_set00_StcAllEx_SYAN_baseMgAllMg_baseNaAllNa_Exp_noMatchFilter_p1Sf_noNorm__batchNumberPLUScarbonSource__lactateVSglucose.csv	P0.05Fold2	mrna	SYAN	baseMgAllMg	baseNaAllNa	Exp	batchNumberPLUScarbonSource	lactateVSglucose
885	ycbZ	genes_P0.05Fold2_mrna_trT_set00_StcAllEx_SYAN_baseMgAllMg_baseNaAllNa_Exp_noMatchFilter_p1Sf_noNorm__batchNumberPLUScarbonSource__lactateVSglucose.csv	P0.05Fold2	mrna	SYAN	baseMgAllMg	baseNaAllNa	Exp	batchNumberPLUScarbonSource	lactateVSglucose
886	mutT	genes_P0.05Fold2_mrna_trT_set00_StcAllEx_SYAN_baseMgAllMg_baseNaAllNa_Exp_noMatchFilter_p1Sf_noNorm__batchNumberPLUScarbonSource__lactateVSglucose.csv	P0.05Fold2	mrna	SYAN	baseMgAllMg	baseNaAllNa	Exp	batchNumberPLUScarbonSource	lactateVSglucose
887	yrdB	genes_P0.05Fold2_mrna_trT_set00_StcAllEx_SYAN_baseMgAllMg_baseNaAllNa_Exp_noMatchFilter_p1Sf_noNorm__batchNumberPLUScarbonSource__lactateVSglucose.csv	P0.05Fold2	mrna	SYAN	baseMgAllMg	baseNaAllNa	Exp	batchNumberPLUScarbonSource	lactateVSglucose
888	purM	genes_P0.05Fold2_mrna_trT_set00_StcAllEx_SYAN_baseMgAllMg_baseNaAllNa_Exp_noMatchFilter_p1Sf_noNorm__batchNumberPLUScarbonSource__lactateVSglucose.csv	P0.05Fold2	mrna	SYAN	baseMgAllMg	baseNaAllNa	Exp	batchNumberPLUScarbonSource	lactateVSglucose
889	yjjK	genes_P0.05Fold2_mrna_trT_set00_StcAllEx_SYAN_baseMgAllMg_baseNaAllNa_Exp_noMatchFilter_p1Sf_noNorm__batchNumberPLUScarbonSource__lactateVSglucose.csv	P0.05Fold2	mrna	SYAN	baseMgAllMg	baseNaAllNa	Exp	batchNumberPLUScarbonSource	lactateVSglucose
890	mltE	genes_P0.05Fold2_mrna_trT_set00_StcAllEx_SYAN_baseMgAllMg_baseNaAllNa_Exp_noMatchFilter_p1Sf_noNorm__batchNumberPLUScarbonSource__lactateVSglucose.csv	P0.05Fold2	mrna	SYAN	baseMgAllMg	baseNaAllNa	Exp	batchNumberPLUScarbonSource	lactateVSglucose
891	yjdP	genes_P0.05Fold2_mrna_trT_set00_StcAllEx_SYAN_baseMgAllMg_baseNaAllNa_Exp_noMatchFilter_p1Sf_noNorm__batchNumberPLUScarbonSource__lactateVSglucose.csv	P0.05Fold2	mrna	SYAN	baseMgAllMg	baseNaAllNa	Exp	batchNumberPLUScarbonSource	lactateVSglucose
892	osmE	genes_P0.05Fold2_mrna_trT_set00_StcAllEx_SYAN_baseMgAllMg_baseNaAllNa_Exp_noMatchFilter_p1Sf_noNorm__batchNumberPLUScarbonSource__lactateVSglucose.csv	P0.05Fold2	mrna	SYAN	baseMgAllMg	baseNaAllNa	Exp	batchNumberPLUScarbonSource	lactateVSglucose
893	metQ	genes_P0.05Fold2_mrna_trT_set00_StcAllEx_SYAN_baseMgAllMg_baseNaAllNa_Exp_noMatchFilter_p1Sf_noNorm__batchNumberPLUScarbonSource__lactateVSglucose.csv	P0.05Fold2	mrna	SYAN	baseMgAllMg	baseNaAllNa	Exp	batchNumberPLUScarbonSource	lactateVSglucose
894	pinQ	genes_P0.05Fold2_mrna_trT_set00_StcAllEx_SYAN_baseMgAllMg_baseNaAllNa_Exp_noMatchFilter_p1Sf_noNorm__batchNumberPLUScarbonSource__lactateVSglucose.csv	P0.05Fold2	mrna	SYAN	baseMgAllMg	baseNaAllNa	Exp	batchNumberPLUScarbonSource	lactateVSglucose
895	erfK	genes_P0.05Fold2_mrna_trT_set00_StcAllEx_SYAN_baseMgAllMg_baseNaAllNa_Exp_noMatchFilter_p1Sf_noNorm__batchNumberPLUScarbonSource__lactateVSglucose.csv	P0.05Fold2	mrna	SYAN	baseMgAllMg	baseNaAllNa	Exp	batchNumberPLUScarbonSource	lactateVSglucose
896	rpsI	genes_P0.05Fold2_mrna_trT_set00_StcAllEx_SYAN_baseMgAllMg_baseNaAllNa_Exp_noMatchFilter_p1Sf_noNorm__batchNumberPLUScarbonSource__lactateVSglucose.csv	P0.05Fold2	mrna	SYAN	baseMgAllMg	baseNaAllNa	Exp	batchNumberPLUScarbonSource	lactateVSglucose
897	ompX	genes_P0.05Fold2_mrna_trT_set00_StcAllEx_SYAN_baseMgAllMg_baseNaAllNa_Exp_noMatchFilter_p1Sf_noNorm__batchNumberPLUScarbonSource__lactateVSglucose.csv	P0.05Fold2	mrna	SYAN	baseMgAllMg	baseNaAllNa	Exp	batchNumberPLUScarbonSource	lactateVSglucose
898	yidC	genes_P0.05Fold2_mrna_trT_set00_StcAllEx_SYAN_baseMgAllMg_baseNaAllNa_Exp_noMatchFilter_p1Sf_noNorm__batchNumberPLUScarbonSource__lactateVSglucose.csv	P0.05Fold2	mrna	SYAN	baseMgAllMg	baseNaAllNa	Exp	batchNumberPLUScarbonSource	lactateVSglucose
899	ddpX	genes_P0.05Fold2_mrna_trT_set00_StcAllEx_SYAN_baseMgAllMg_baseNaAllNa_Exp_noMatchFilter_p1Sf_noNorm__batchNumberPLUScarbonSource__lactateVSglucose.csv	P0.05Fold2	mrna	SYAN	baseMgAllMg	baseNaAllNa	Exp	batchNumberPLUScarbonSource	lactateVSglucose
900	yabB	genes_P0.05Fold2_mrna_trT_set00_StcAllEx_SYAN_baseMgAllMg_baseNaAllNa_Exp_noMatchFilter_p1Sf_noNorm__batchNumberPLUScarbonSource__lactateVSglucose.csv	P0.05Fold2	mrna	SYAN	baseMgAllMg	baseNaAllNa	Exp	batchNumberPLUScarbonSource	lactateVSglucose
901	fumC	genes_P0.05Fold2_mrna_trT_set00_StcAllEx_SYAN_baseMgAllMg_baseNaAllNa_Exp_noMatchFilter_p1Sf_noNorm__batchNumberPLUScarbonSource__lactateVSglucose.csv	P0.05Fold2	mrna	SYAN	baseMgAllMg	baseNaAllNa	Exp	batchNumberPLUScarbonSource	lactateVSglucose
902	lepA	genes_P0.05Fold2_mrna_trT_set00_StcAllEx_SYAN_baseMgAllMg_baseNaAllNa_Exp_noMatchFilter_p1Sf_noNorm__batchNumberPLUScarbonSource__lactateVSglucose.csv	P0.05Fold2	mrna	SYAN	baseMgAllMg	baseNaAllNa	Exp	batchNumberPLUScarbonSource	lactateVSglucose
903	aroH	genes_P0.05Fold2_mrna_trT_set00_StcAllEx_SYAN_baseMgAllMg_baseNaAllNa_Exp_noMatchFilter_p1Sf_noNorm__batchNumberPLUScarbonSource__lactateVSglucose.csv	P0.05Fold2	mrna	SYAN	baseMgAllMg	baseNaAllNa	Exp	batchNumberPLUScarbonSource	lactateVSglucose
904	ECB_02512	genes_P0.05Fold2_mrna_trT_set00_StcAllEx_SYAN_baseMgAllMg_baseNaAllNa_Exp_noMatchFilter_p1Sf_noNorm__batchNumberPLUScarbonSource__lactateVSglucose.csv	P0.05Fold2	mrna	SYAN	baseMgAllMg	baseNaAllNa	Exp	batchNumberPLUScarbonSource	lactateVSglucose
905	yhaL	genes_P0.05Fold2_mrna_trT_set00_StcAllEx_SYAN_baseMgAllMg_baseNaAllNa_Exp_noMatchFilter_p1Sf_noNorm__batchNumberPLUScarbonSource__lactateVSglucose.csv	P0.05Fold2	mrna	SYAN	baseMgAllMg	baseNaAllNa	Exp	batchNumberPLUScarbonSource	lactateVSglucose
906	yicE	genes_P0.05Fold2_mrna_trT_set00_StcAllEx_SYAN_baseMgAllMg_baseNaAllNa_Exp_noMatchFilter_p1Sf_noNorm__batchNumberPLUScarbonSource__lactateVSglucose.csv	P0.05Fold2	mrna	SYAN	baseMgAllMg	baseNaAllNa	Exp	batchNumberPLUScarbonSource	lactateVSglucose
907	rof	genes_P0.05Fold2_mrna_trT_set00_StcAllEx_SYAN_baseMgAllMg_baseNaAllNa_Exp_noMatchFilter_p1Sf_noNorm__batchNumberPLUScarbonSource__lactateVSglucose.csv	P0.05Fold2	mrna	SYAN	baseMgAllMg	baseNaAllNa	Exp	batchNumberPLUScarbonSource	lactateVSglucose
908	purL	genes_P0.05Fold2_mrna_trT_set00_StcAllEx_SYAN_baseMgAllMg_baseNaAllNa_Exp_noMatchFilter_p1Sf_noNorm__batchNumberPLUScarbonSource__lactateVSglucose.csv	P0.05Fold2	mrna	SYAN	baseMgAllMg	baseNaAllNa	Exp	batchNumberPLUScarbonSource	lactateVSglucose
909	yfaE	genes_P0.05Fold2_mrna_trT_set00_StcAllEx_SYAN_baseMgAllMg_baseNaAllNa_Exp_noMatchFilter_p1Sf_noNorm__batchNumberPLUScarbonSource__lactateVSglucose.csv	P0.05Fold2	mrna	SYAN	baseMgAllMg	baseNaAllNa	Exp	batchNumberPLUScarbonSource	lactateVSglucose
910	yqjG	genes_P0.05Fold2_mrna_trT_set00_StcAllEx_SYAN_baseMgAllMg_baseNaAllNa_Exp_noMatchFilter_p1Sf_noNorm__batchNumberPLUScarbonSource__lactateVSglucose.csv	P0.05Fold2	mrna	SYAN	baseMgAllMg	baseNaAllNa	Exp	batchNumberPLUScarbonSource	lactateVSglucose
911	ygfA	genes_P0.05Fold2_mrna_trT_set00_StcAllEx_SYAN_baseMgAllMg_baseNaAllNa_Exp_noMatchFilter_p1Sf_noNorm__batchNumberPLUScarbonSource__lactateVSglucose.csv	P0.05Fold2	mrna	SYAN	baseMgAllMg	baseNaAllNa	Exp	batchNumberPLUScarbonSource	lactateVSglucose
912	treA	genes_P0.05Fold2_mrna_trT_set00_StcAllEx_SYAN_baseMgAllMg_baseNaAllNa_Exp_noMatchFilter_p1Sf_noNorm__batchNumberPLUScarbonSource__lactateVSglucose.csv	P0.05Fold2	mrna	SYAN	baseMgAllMg	baseNaAllNa	Exp	batchNumberPLUScarbonSource	lactateVSglucose
913	astE	genes_P0.05Fold2_mrna_trT_set00_StcAllEx_SYAN_baseMgAllMg_baseNaAllNa_Exp_noMatchFilter_p1Sf_noNorm__batchNumberPLUScarbonSource__lactateVSglucose.csv	P0.05Fold2	mrna	SYAN	baseMgAllMg	baseNaAllNa	Exp	batchNumberPLUScarbonSource	lactateVSglucose
914	recO	genes_P0.05Fold2_mrna_trT_set00_StcAllEx_SYAN_baseMgAllMg_baseNaAllNa_Exp_noMatchFilter_p1Sf_noNorm__batchNumberPLUScarbonSource__lactateVSglucose.csv	P0.05Fold2	mrna	SYAN	baseMgAllMg	baseNaAllNa	Exp	batchNumberPLUScarbonSource	lactateVSglucose
915	yheT	genes_P0.05Fold2_mrna_trT_set00_StcAllEx_SYAN_baseMgAllMg_baseNaAllNa_Exp_noMatchFilter_p1Sf_noNorm__batchNumberPLUScarbonSource__lactateVSglucose.csv	P0.05Fold2	mrna	SYAN	baseMgAllMg	baseNaAllNa	Exp	batchNumberPLUScarbonSource	lactateVSglucose
916	flhA	genes_P0.05Fold2_mrna_trT_set00_StcAllEx_SYAN_baseMgAllMg_baseNaAllNa_Exp_noMatchFilter_p1Sf_noNorm__batchNumberPLUScarbonSource__lactateVSglucose.csv	P0.05Fold2	mrna	SYAN	baseMgAllMg	baseNaAllNa	Exp	batchNumberPLUScarbonSource	lactateVSglucose
917	ECB_00836	genes_P0.05Fold2_mrna_trT_set00_StcAllEx_SYAN_baseMgAllMg_baseNaAllNa_Exp_noMatchFilter_p1Sf_noNorm__batchNumberPLUScarbonSource__lactateVSglucose.csv	P0.05Fold2	mrna	SYAN	baseMgAllMg	baseNaAllNa	Exp	batchNumberPLUScarbonSource	lactateVSglucose
918	elaB	genes_P0.05Fold2_mrna_trT_set00_StcAllEx_SYAN_baseMgAllMg_baseNaAllNa_Exp_noMatchFilter_p1Sf_noNorm__batchNumberPLUScarbonSource__lactateVSglucose.csv	P0.05Fold2	mrna	SYAN	baseMgAllMg	baseNaAllNa	Exp	batchNumberPLUScarbonSource	lactateVSglucose
919	yfcA	genes_P0.05Fold2_mrna_trT_set00_StcAllEx_SYAN_baseMgAllMg_baseNaAllNa_Exp_noMatchFilter_p1Sf_noNorm__batchNumberPLUScarbonSource__lactateVSglucose.csv	P0.05Fold2	mrna	SYAN	baseMgAllMg	baseNaAllNa	Exp	batchNumberPLUScarbonSource	lactateVSglucose
920	yqjC	genes_P0.05Fold2_mrna_trT_set00_StcAllEx_SYAN_baseMgAllMg_baseNaAllNa_Exp_noMatchFilter_p1Sf_noNorm__batchNumberPLUScarbonSource__lactateVSglucose.csv	P0.05Fold2	mrna	SYAN	baseMgAllMg	baseNaAllNa	Exp	batchNumberPLUScarbonSource	lactateVSglucose
921	sucD	genes_P0.05Fold2_mrna_trT_set00_StcAllEx_SYAN_baseMgAllMg_baseNaAllNa_Exp_noMatchFilter_p1Sf_noNorm__batchNumberPLUScarbonSource__lactateVSglucose.csv	P0.05Fold2	mrna	SYAN	baseMgAllMg	baseNaAllNa	Exp	batchNumberPLUScarbonSource	lactateVSglucose
922	ychH	genes_P0.05Fold2_mrna_trT_set00_StcAllEx_SYAN_baseMgAllMg_baseNaAllNa_Exp_noMatchFilter_p1Sf_noNorm__batchNumberPLUScarbonSource__lactateVSglucose.csv	P0.05Fold2	mrna	SYAN	baseMgAllMg	baseNaAllNa	Exp	batchNumberPLUScarbonSource	lactateVSglucose
923	yijP	genes_P0.05Fold2_mrna_trT_set00_StcAllEx_SYAN_baseMgAllMg_baseNaAllNa_Exp_noMatchFilter_p1Sf_noNorm__batchNumberPLUScarbonSource__lactateVSglucose.csv	P0.05Fold2	mrna	SYAN	baseMgAllMg	baseNaAllNa	Exp	batchNumberPLUScarbonSource	lactateVSglucose
924	ccmG	genes_P0.05Fold2_mrna_trT_set00_StcAllEx_SYAN_baseMgAllMg_baseNaAllNa_Exp_noMatchFilter_p1Sf_noNorm__batchNumberPLUScarbonSource__lactateVSglucose.csv	P0.05Fold2	mrna	SYAN	baseMgAllMg	baseNaAllNa	Exp	batchNumberPLUScarbonSource	lactateVSglucose
925	smf	genes_P0.05Fold2_mrna_trT_set00_StcAllEx_SYAN_baseMgAllMg_baseNaAllNa_Exp_noMatchFilter_p1Sf_noNorm__batchNumberPLUScarbonSource__lactateVSglucose.csv	P0.05Fold2	mrna	SYAN	baseMgAllMg	baseNaAllNa	Exp	batchNumberPLUScarbonSource	lactateVSglucose
926	yhbE	genes_P0.05Fold2_mrna_trT_set00_StcAllEx_SYAN_baseMgAllMg_baseNaAllNa_Exp_noMatchFilter_p1Sf_noNorm__batchNumberPLUScarbonSource__lactateVSglucose.csv	P0.05Fold2	mrna	SYAN	baseMgAllMg	baseNaAllNa	Exp	batchNumberPLUScarbonSource	lactateVSglucose
927	proX	genes_P0.05Fold2_mrna_trT_set00_StcAllEx_SYAN_baseMgAllMg_baseNaAllNa_Exp_noMatchFilter_p1Sf_noNorm__batchNumberPLUScarbonSource__lactateVSglucose.csv	P0.05Fold2	mrna	SYAN	baseMgAllMg	baseNaAllNa	Exp	batchNumberPLUScarbonSource	lactateVSglucose
928	ackA	genes_P0.05Fold2_mrna_trT_set00_StcAllEx_SYAN_baseMgAllMg_baseNaAllNa_Exp_noMatchFilter_p1Sf_noNorm__batchNumberPLUScarbonSource__lactateVSglucose.csv	P0.05Fold2	mrna	SYAN	baseMgAllMg	baseNaAllNa	Exp	batchNumberPLUScarbonSource	lactateVSglucose
929	yceH	genes_P0.05Fold2_mrna_trT_set00_StcAllEx_SYAN_baseMgAllMg_baseNaAllNa_Exp_noMatchFilter_p1Sf_noNorm__batchNumberPLUScarbonSource__lactateVSglucose.csv	P0.05Fold2	mrna	SYAN	baseMgAllMg	baseNaAllNa	Exp	batchNumberPLUScarbonSource	lactateVSglucose
930	ydaN	genes_P0.05Fold2_mrna_trT_set00_StcAllEx_SYAN_baseMgAllMg_baseNaAllNa_Exp_noMatchFilter_p1Sf_noNorm__batchNumberPLUScarbonSource__lactateVSglucose.csv	P0.05Fold2	mrna	SYAN	baseMgAllMg	baseNaAllNa	Exp	batchNumberPLUScarbonSource	lactateVSglucose
931	yhjS	genes_P0.05Fold2_mrna_trT_set00_StcAllEx_SYAN_baseMgAllMg_baseNaAllNa_Exp_noMatchFilter_p1Sf_noNorm__batchNumberPLUScarbonSource__lactateVSglucose.csv	P0.05Fold2	mrna	SYAN	baseMgAllMg	baseNaAllNa	Exp	batchNumberPLUScarbonSource	lactateVSglucose
932	ribH	genes_P0.05Fold2_mrna_trT_set00_StcAllEx_SYAN_baseMgAllMg_baseNaAllNa_Exp_noMatchFilter_p1Sf_noNorm__batchNumberPLUScarbonSource__lactateVSglucose.csv	P0.05Fold2	mrna	SYAN	baseMgAllMg	baseNaAllNa	Exp	batchNumberPLUScarbonSource	lactateVSglucose
933	rplS	genes_P0.05Fold2_mrna_trT_set00_StcAllEx_SYAN_baseMgAllMg_baseNaAllNa_Exp_noMatchFilter_p1Sf_noNorm__batchNumberPLUScarbonSource__lactateVSglucose.csv	P0.05Fold2	mrna	SYAN	baseMgAllMg	baseNaAllNa	Exp	batchNumberPLUScarbonSource	lactateVSglucose
934	ybjP	genes_P0.05Fold2_mrna_trT_set00_StcAllEx_SYAN_baseMgAllMg_baseNaAllNa_Exp_noMatchFilter_p1Sf_noNorm__batchNumberPLUScarbonSource__lactateVSglucose.csv	P0.05Fold2	mrna	SYAN	baseMgAllMg	baseNaAllNa	Exp	batchNumberPLUScarbonSource	lactateVSglucose
935	sufD	genes_P0.05Fold2_mrna_trT_set00_StcAllEx_SYAN_baseMgAllMg_baseNaAllNa_Exp_noMatchFilter_p1Sf_noNorm__batchNumberPLUScarbonSource__lactateVSglucose.csv	P0.05Fold2	mrna	SYAN	baseMgAllMg	baseNaAllNa	Exp	batchNumberPLUScarbonSource	lactateVSglucose
936	yhaH	genes_P0.05Fold2_mrna_trT_set00_StcAllEx_SYAN_baseMgAllMg_baseNaAllNa_Exp_noMatchFilter_p1Sf_noNorm__batchNumberPLUScarbonSource__lactateVSglucose.csv	P0.05Fold2	mrna	SYAN	baseMgAllMg	baseNaAllNa	Exp	batchNumberPLUScarbonSource	lactateVSglucose
937	nusA	genes_P0.05Fold2_mrna_trT_set00_StcAllEx_SYAN_baseMgAllMg_baseNaAllNa_Exp_noMatchFilter_p1Sf_noNorm__batchNumberPLUScarbonSource__lactateVSglucose.csv	P0.05Fold2	mrna	SYAN	baseMgAllMg	baseNaAllNa	Exp	batchNumberPLUScarbonSource	lactateVSglucose
938	yhdZ	genes_P0.05Fold2_mrna_trT_set00_StcAllEx_SYAN_baseMgAllMg_baseNaAllNa_Exp_noMatchFilter_p1Sf_noNorm__batchNumberPLUScarbonSource__lactateVSglucose.csv	P0.05Fold2	mrna	SYAN	baseMgAllMg	baseNaAllNa	Exp	batchNumberPLUScarbonSource	lactateVSglucose
939	cmk	genes_P0.05Fold2_mrna_trT_set00_StcAllEx_SYAN_baseMgAllMg_baseNaAllNa_Exp_noMatchFilter_p1Sf_noNorm__batchNumberPLUScarbonSource__lactateVSglucose.csv	P0.05Fold2	mrna	SYAN	baseMgAllMg	baseNaAllNa	Exp	batchNumberPLUScarbonSource	lactateVSglucose
940	lepB	genes_P0.05Fold2_mrna_trT_set00_StcAllEx_SYAN_baseMgAllMg_baseNaAllNa_Exp_noMatchFilter_p1Sf_noNorm__batchNumberPLUScarbonSource__lactateVSglucose.csv	P0.05Fold2	mrna	SYAN	baseMgAllMg	baseNaAllNa	Exp	batchNumberPLUScarbonSource	lactateVSglucose
941	ygbI	genes_P0.05Fold2_mrna_trT_set00_StcAllEx_SYAN_baseMgAllMg_baseNaAllNa_Exp_noMatchFilter_p1Sf_noNorm__batchNumberPLUScarbonSource__lactateVSglucose.csv	P0.05Fold2	mrna	SYAN	baseMgAllMg	baseNaAllNa	Exp	batchNumberPLUScarbonSource	lactateVSglucose
942	ECB_00844	genes_P0.05Fold2_mrna_trT_set00_StcAllEx_SYAN_baseMgAllMg_baseNaAllNa_Exp_noMatchFilter_p1Sf_noNorm__batchNumberPLUScarbonSource__lactateVSglucose.csv	P0.05Fold2	mrna	SYAN	baseMgAllMg	baseNaAllNa	Exp	batchNumberPLUScarbonSource	lactateVSglucose
943	msyB	genes_P0.05Fold2_mrna_trT_set00_StcAllEx_SYAN_baseMgAllMg_baseNaAllNa_Exp_noMatchFilter_p1Sf_noNorm__batchNumberPLUScarbonSource__lactateVSglucose.csv	P0.05Fold2	mrna	SYAN	baseMgAllMg	baseNaAllNa	Exp	batchNumberPLUScarbonSource	lactateVSglucose
944	yojL	genes_P0.05Fold2_mrna_trT_set00_StcAllEx_SYAN_baseMgAllMg_baseNaAllNa_Exp_noMatchFilter_p1Sf_noNorm__batchNumberPLUScarbonSource__lactateVSglucose.csv	P0.05Fold2	mrna	SYAN	baseMgAllMg	baseNaAllNa	Exp	batchNumberPLUScarbonSource	lactateVSglucose
945	ndk	genes_P0.05Fold2_mrna_trT_set00_StcAllEx_SYAN_baseMgAllMg_baseNaAllNa_Exp_noMatchFilter_p1Sf_noNorm__batchNumberPLUScarbonSource__lactateVSglucose.csv	P0.05Fold2	mrna	SYAN	baseMgAllMg	baseNaAllNa	Exp	batchNumberPLUScarbonSource	lactateVSglucose
946	hofQ	genes_P0.05Fold2_mrna_trT_set00_StcAllEx_SYAN_baseMgAllMg_baseNaAllNa_Exp_noMatchFilter_p1Sf_noNorm__batchNumberPLUScarbonSource__lactateVSglucose.csv	P0.05Fold2	mrna	SYAN	baseMgAllMg	baseNaAllNa	Exp	batchNumberPLUScarbonSource	lactateVSglucose
947	atpF	genes_P0.05Fold2_mrna_trT_set00_StcAllEx_SYAN_baseMgAllMg_baseNaAllNa_Exp_noMatchFilter_p1Sf_noNorm__batchNumberPLUScarbonSource__lactateVSglucose.csv	P0.05Fold2	mrna	SYAN	baseMgAllMg	baseNaAllNa	Exp	batchNumberPLUScarbonSource	lactateVSglucose
948	mcrB	genes_P0.05Fold2_mrna_trT_set00_StcAllEx_SYAN_baseMgAllMg_baseNaAllNa_Exp_noMatchFilter_p1Sf_noNorm__batchNumberPLUScarbonSource__lactateVSglucose.csv	P0.05Fold2	mrna	SYAN	baseMgAllMg	baseNaAllNa	Exp	batchNumberPLUScarbonSource	lactateVSglucose
949	purT	genes_P0.05Fold2_mrna_trT_set00_StcAllEx_SYAN_baseMgAllMg_baseNaAllNa_Exp_noMatchFilter_p1Sf_noNorm__batchNumberPLUScarbonSource__lactateVSglucose.csv	P0.05Fold2	mrna	SYAN	baseMgAllMg	baseNaAllNa	Exp	batchNumberPLUScarbonSource	lactateVSglucose
950	yccD	genes_P0.05Fold2_mrna_trT_set00_StcAllEx_SYAN_baseMgAllMg_baseNaAllNa_Exp_noMatchFilter_p1Sf_noNorm__batchNumberPLUScarbonSource__lactateVSglucose.csv	P0.05Fold2	mrna	SYAN	baseMgAllMg	baseNaAllNa	Exp	batchNumberPLUScarbonSource	lactateVSglucose
951	ksgA	genes_P0.05Fold2_mrna_trT_set00_StcAllEx_SYAN_baseMgAllMg_baseNaAllNa_Exp_noMatchFilter_p1Sf_noNorm__batchNumberPLUScarbonSource__lactateVSglucose.csv	P0.05Fold2	mrna	SYAN	baseMgAllMg	baseNaAllNa	Exp	batchNumberPLUScarbonSource	lactateVSglucose
952	rplT	genes_P0.05Fold2_mrna_trT_set00_StcAllEx_SYAN_baseMgAllMg_baseNaAllNa_Exp_noMatchFilter_p1Sf_noNorm__batchNumberPLUScarbonSource__lactateVSglucose.csv	P0.05Fold2	mrna	SYAN	baseMgAllMg	baseNaAllNa	Exp	batchNumberPLUScarbonSource	lactateVSglucose
953	rsmC	genes_P0.05Fold2_mrna_trT_set00_StcAllEx_SYAN_baseMgAllMg_baseNaAllNa_Exp_noMatchFilter_p1Sf_noNorm__batchNumberPLUScarbonSource__lactateVSglucose.csv	P0.05Fold2	mrna	SYAN	baseMgAllMg	baseNaAllNa	Exp	batchNumberPLUScarbonSource	lactateVSglucose
954	selD	genes_P0.05Fold2_mrna_trT_set00_StcAllEx_SYAN_baseMgAllMg_baseNaAllNa_Exp_noMatchFilter_p1Sf_noNorm__batchNumberPLUScarbonSource__lactateVSglucose.csv	P0.05Fold2	mrna	SYAN	baseMgAllMg	baseNaAllNa	Exp	batchNumberPLUScarbonSource	lactateVSglucose
955	nlpI	genes_P0.05Fold2_mrna_trT_set00_StcAllEx_SYAN_baseMgAllMg_baseNaAllNa_Exp_noMatchFilter_p1Sf_noNorm__batchNumberPLUScarbonSource__lactateVSglucose.csv	P0.05Fold2	mrna	SYAN	baseMgAllMg	baseNaAllNa	Exp	batchNumberPLUScarbonSource	lactateVSglucose
956	ychA	genes_P0.05Fold2_mrna_trT_set00_StcAllEx_SYAN_baseMgAllMg_baseNaAllNa_Exp_noMatchFilter_p1Sf_noNorm__batchNumberPLUScarbonSource__lactateVSglucose.csv	P0.05Fold2	mrna	SYAN	baseMgAllMg	baseNaAllNa	Exp	batchNumberPLUScarbonSource	lactateVSglucose
957	ycfC	genes_P0.05Fold2_mrna_trT_set00_StcAllEx_SYAN_baseMgAllMg_baseNaAllNa_Exp_noMatchFilter_p1Sf_noNorm__batchNumberPLUScarbonSource__lactateVSglucose.csv	P0.05Fold2	mrna	SYAN	baseMgAllMg	baseNaAllNa	Exp	batchNumberPLUScarbonSource	lactateVSglucose
958	sgaU	genes_P0.05Fold2_mrna_trT_set00_StcAllEx_SYAN_baseMgAllMg_baseNaAllNa_Exp_noMatchFilter_p1Sf_noNorm__batchNumberPLUScarbonSource__lactateVSglucose.csv	P0.05Fold2	mrna	SYAN	baseMgAllMg	baseNaAllNa	Exp	batchNumberPLUScarbonSource	lactateVSglucose
959	ytfK	genes_P0.05Fold2_mrna_trT_set00_StcAllEx_SYAN_baseMgAllMg_baseNaAllNa_Exp_noMatchFilter_p1Sf_noNorm__batchNumberPLUScarbonSource__lactateVSglucose.csv	P0.05Fold2	mrna	SYAN	baseMgAllMg	baseNaAllNa	Exp	batchNumberPLUScarbonSource	lactateVSglucose
960	rluC	genes_P0.05Fold2_mrna_trT_set00_StcAllEx_SYAN_baseMgAllMg_baseNaAllNa_Exp_noMatchFilter_p1Sf_noNorm__batchNumberPLUScarbonSource__lactateVSglucose.csv	P0.05Fold2	mrna	SYAN	baseMgAllMg	baseNaAllNa	Exp	batchNumberPLUScarbonSource	lactateVSglucose
961	yhdW	genes_P0.05Fold2_mrna_trT_set00_StcAllEx_SYAN_baseMgAllMg_baseNaAllNa_Exp_noMatchFilter_p1Sf_noNorm__batchNumberPLUScarbonSource__lactateVSglucose.csv	P0.05Fold2	mrna	SYAN	baseMgAllMg	baseNaAllNa	Exp	batchNumberPLUScarbonSource	lactateVSglucose
962	csiD	genes_P0.05Fold2_mrna_trT_set00_StcAllEx_SYAN_baseMgAllMg_baseNaAllNa_Exp_noMatchFilter_p1Sf_noNorm__batchNumberPLUScarbonSource__lactateVSglucose.csv	P0.05Fold2	mrna	SYAN	baseMgAllMg	baseNaAllNa	Exp	batchNumberPLUScarbonSource	lactateVSglucose
963	glpT	genes_P0.05Fold2_mrna_trT_set00_StcAllEx_SYAN_baseMgAllMg_baseNaAllNa_Exp_noMatchFilter_p1Sf_noNorm__batchNumberPLUScarbonSource__lactateVSglucose.csv	P0.05Fold2	mrna	SYAN	baseMgAllMg	baseNaAllNa	Exp	batchNumberPLUScarbonSource	lactateVSglucose
964	yacF	genes_P0.05Fold2_mrna_trT_set00_StcAllEx_SYAN_baseMgAllMg_baseNaAllNa_Exp_noMatchFilter_p1Sf_noNorm__batchNumberPLUScarbonSource__lactateVSglucose.csv	P0.05Fold2	mrna	SYAN	baseMgAllMg	baseNaAllNa	Exp	batchNumberPLUScarbonSource	lactateVSglucose
965	yieC	genes_P0.05Fold2_mrna_trT_set00_StcAllEx_SYAN_baseMgAllMg_baseNaAllNa_Exp_noMatchFilter_p1Sf_noNorm__batchNumberPLUScarbonSource__lactateVSglucose.csv	P0.05Fold2	mrna	SYAN	baseMgAllMg	baseNaAllNa	Exp	batchNumberPLUScarbonSource	lactateVSglucose
966	emrB	genes_P0.05Fold2_mrna_trT_set00_StcAllEx_SYAN_baseMgAllMg_baseNaAllNa_Exp_noMatchFilter_p1Sf_noNorm__batchNumberPLUScarbonSource__lactateVSglucose.csv	P0.05Fold2	mrna	SYAN	baseMgAllMg	baseNaAllNa	Exp	batchNumberPLUScarbonSource	lactateVSglucose
967	narI	genes_P0.05Fold2_mrna_trT_set00_StcAllEx_SYAN_baseMgAllMg_baseNaAllNa_Exp_noMatchFilter_p1Sf_noNorm__batchNumberPLUScarbonSource__lactateVSglucose.csv	P0.05Fold2	mrna	SYAN	baseMgAllMg	baseNaAllNa	Exp	batchNumberPLUScarbonSource	lactateVSglucose
968	yfgK	genes_P0.05Fold2_mrna_trT_set00_StcAllEx_SYAN_baseMgAllMg_baseNaAllNa_Exp_noMatchFilter_p1Sf_noNorm__batchNumberPLUScarbonSource__lactateVSglucose.csv	P0.05Fold2	mrna	SYAN	baseMgAllMg	baseNaAllNa	Exp	batchNumberPLUScarbonSource	lactateVSglucose
969	tatC	genes_P0.05Fold2_mrna_trT_set00_StcAllEx_SYAN_baseMgAllMg_baseNaAllNa_Exp_noMatchFilter_p1Sf_noNorm__batchNumberPLUScarbonSource__lactateVSglucose.csv	P0.05Fold2	mrna	SYAN	baseMgAllMg	baseNaAllNa	Exp	batchNumberPLUScarbonSource	lactateVSglucose
970	otsB	genes_P0.05Fold2_mrna_trT_set00_StcAllEx_SYAN_baseMgAllMg_baseNaAllNa_Exp_noMatchFilter_p1Sf_noNorm__batchNumberPLUScarbonSource__lactateVSglucose.csv	P0.05Fold2	mrna	SYAN	baseMgAllMg	baseNaAllNa	Exp	batchNumberPLUScarbonSource	lactateVSglucose
971	yhbY	genes_P0.05Fold2_mrna_trT_set00_StcAllEx_SYAN_baseMgAllMg_baseNaAllNa_Exp_noMatchFilter_p1Sf_noNorm__batchNumberPLUScarbonSource__lactateVSglucose.csv	P0.05Fold2	mrna	SYAN	baseMgAllMg	baseNaAllNa	Exp	batchNumberPLUScarbonSource	lactateVSglucose
972	ompR	genes_P0.05Fold2_mrna_trT_set00_StcAllEx_SYAN_baseMgAllMg_baseNaAllNa_Exp_noMatchFilter_p1Sf_noNorm__batchNumberPLUScarbonSource__lactateVSglucose.csv	P0.05Fold2	mrna	SYAN	baseMgAllMg	baseNaAllNa	Exp	batchNumberPLUScarbonSource	lactateVSglucose
973	ybjS	genes_P0.05Fold2_mrna_trT_set00_StcAllEx_SYAN_baseMgAllMg_baseNaAllNa_Exp_noMatchFilter_p1Sf_noNorm__batchNumberPLUScarbonSource__lactateVSglucose.csv	P0.05Fold2	mrna	SYAN	baseMgAllMg	baseNaAllNa	Exp	batchNumberPLUScarbonSource	lactateVSglucose
974	ycjL	genes_P0.05Fold2_mrna_trT_set00_StcAllEx_SYAN_baseMgAllMg_baseNaAllNa_Exp_noMatchFilter_p1Sf_noNorm__batchNumberPLUScarbonSource__lactateVSglucose.csv	P0.05Fold2	mrna	SYAN	baseMgAllMg	baseNaAllNa	Exp	batchNumberPLUScarbonSource	lactateVSglucose
975	celA	genes_P0.05Fold2_mrna_trT_set00_StcAllEx_SYAN_baseMgAllMg_baseNaAllNa_Exp_noMatchFilter_p1Sf_noNorm__batchNumberPLUScarbonSource__lactateVSglucose.csv	P0.05Fold2	mrna	SYAN	baseMgAllMg	baseNaAllNa	Exp	batchNumberPLUScarbonSource	lactateVSglucose
976	tolQ	genes_P0.05Fold2_mrna_trT_set00_StcAllEx_SYAN_baseMgAllMg_baseNaAllNa_Exp_noMatchFilter_p1Sf_noNorm__batchNumberPLUScarbonSource__lactateVSglucose.csv	P0.05Fold2	mrna	SYAN	baseMgAllMg	baseNaAllNa	Exp	batchNumberPLUScarbonSource	lactateVSglucose
977	nuoK	genes_P0.05Fold2_mrna_trT_set00_StcAllEx_SYAN_baseMgAllMg_baseNaAllNa_Exp_noMatchFilter_p1Sf_noNorm__batchNumberPLUScarbonSource__lactateVSglucose.csv	P0.05Fold2	mrna	SYAN	baseMgAllMg	baseNaAllNa	Exp	batchNumberPLUScarbonSource	lactateVSglucose
978	maf	genes_P0.05Fold2_mrna_trT_set00_StcAllEx_SYAN_baseMgAllMg_baseNaAllNa_Exp_noMatchFilter_p1Sf_noNorm__batchNumberPLUScarbonSource__lactateVSglucose.csv	P0.05Fold2	mrna	SYAN	baseMgAllMg	baseNaAllNa	Exp	batchNumberPLUScarbonSource	lactateVSglucose
979	ybiB	genes_P0.05Fold2_mrna_trT_set00_StcAllEx_SYAN_baseMgAllMg_baseNaAllNa_Exp_noMatchFilter_p1Sf_noNorm__batchNumberPLUScarbonSource__lactateVSglucose.csv	P0.05Fold2	mrna	SYAN	baseMgAllMg	baseNaAllNa	Exp	batchNumberPLUScarbonSource	lactateVSglucose
980	ycgM	genes_P0.05Fold2_mrna_trT_set00_StcAllEx_SYAN_baseMgAllMg_baseNaAllNa_Exp_noMatchFilter_p1Sf_noNorm__batchNumberPLUScarbonSource__lactateVSglucose.csv	P0.05Fold2	mrna	SYAN	baseMgAllMg	baseNaAllNa	Exp	batchNumberPLUScarbonSource	lactateVSglucose
981	yhhA	genes_P0.05Fold2_mrna_trT_set00_StcAllEx_SYAN_baseMgAllMg_baseNaAllNa_Exp_noMatchFilter_p1Sf_noNorm__batchNumberPLUScarbonSource__lactateVSglucose.csv	P0.05Fold2	mrna	SYAN	baseMgAllMg	baseNaAllNa	Exp	batchNumberPLUScarbonSource	lactateVSglucose
982	iciA	genes_P0.05Fold2_mrna_trT_set00_StcAllEx_SYAN_baseMgAllMg_baseNaAllNa_Exp_noMatchFilter_p1Sf_noNorm__batchNumberPLUScarbonSource__lactateVSglucose.csv	P0.05Fold2	mrna	SYAN	baseMgAllMg	baseNaAllNa	Exp	batchNumberPLUScarbonSource	lactateVSglucose
983	mcrC	genes_P0.05Fold2_mrna_trT_set00_StcAllEx_SYAN_baseMgAllMg_baseNaAllNa_Exp_noMatchFilter_p1Sf_noNorm__batchNumberPLUScarbonSource__lactateVSglucose.csv	P0.05Fold2	mrna	SYAN	baseMgAllMg	baseNaAllNa	Exp	batchNumberPLUScarbonSource	lactateVSglucose
984	bioC	genes_P0.05Fold2_mrna_trT_set00_StcAllEx_SYAN_baseMgAllMg_baseNaAllNa_Exp_noMatchFilter_p1Sf_noNorm__batchNumberPLUScarbonSource__lactateVSglucose.csv	P0.05Fold2	mrna	SYAN	baseMgAllMg	baseNaAllNa	Exp	batchNumberPLUScarbonSource	lactateVSglucose
985	rpsL	genes_P0.05Fold2_mrna_trT_set00_StcAllEx_SYAN_baseMgAllMg_baseNaAllNa_Exp_noMatchFilter_p1Sf_noNorm__batchNumberPLUScarbonSource__lactateVSglucose.csv	P0.05Fold2	mrna	SYAN	baseMgAllMg	baseNaAllNa	Exp	batchNumberPLUScarbonSource	lactateVSglucose
986	ECB_00819	genes_P0.05Fold2_mrna_trT_set00_StcAllEx_SYAN_baseMgAllMg_baseNaAllNa_Exp_noMatchFilter_p1Sf_noNorm__batchNumberPLUScarbonSource__lactateVSglucose.csv	P0.05Fold2	mrna	SYAN	baseMgAllMg	baseNaAllNa	Exp	batchNumberPLUScarbonSource	lactateVSglucose
987	ECB_01542	genes_P0.05Fold2_mrna_trT_set00_StcAllEx_SYAN_baseMgAllMg_baseNaAllNa_Exp_noMatchFilter_p1Sf_noNorm__batchNumberPLUScarbonSource__lactateVSglucose.csv	P0.05Fold2	mrna	SYAN	baseMgAllMg	baseNaAllNa	Exp	batchNumberPLUScarbonSource	lactateVSglucose
988	proS	genes_P0.05Fold2_mrna_trT_set00_StcAllEx_SYAN_baseMgAllMg_baseNaAllNa_Exp_noMatchFilter_p1Sf_noNorm__batchNumberPLUScarbonSource__lactateVSglucose.csv	P0.05Fold2	mrna	SYAN	baseMgAllMg	baseNaAllNa	Exp	batchNumberPLUScarbonSource	lactateVSglucose
989	sapB	genes_P0.05Fold2_mrna_trT_set00_StcAllEx_SYAN_baseMgAllMg_baseNaAllNa_Exp_noMatchFilter_p1Sf_noNorm__batchNumberPLUScarbonSource__lactateVSglucose.csv	P0.05Fold2	mrna	SYAN	baseMgAllMg	baseNaAllNa	Exp	batchNumberPLUScarbonSource	lactateVSglucose
990	ycdK	genes_P0.05Fold2_mrna_trT_set00_StcAllEx_SYAN_baseMgAllMg_baseNaAllNa_Exp_noMatchFilter_p1Sf_noNorm__batchNumberPLUScarbonSource__lactateVSglucose.csv	P0.05Fold2	mrna	SYAN	baseMgAllMg	baseNaAllNa	Exp	batchNumberPLUScarbonSource	lactateVSglucose
991	sufC	genes_P0.05Fold2_mrna_trT_set00_StcAllEx_SYAN_baseMgAllMg_baseNaAllNa_Exp_noMatchFilter_p1Sf_noNorm__batchNumberPLUScarbonSource__lactateVSglucose.csv	P0.05Fold2	mrna	SYAN	baseMgAllMg	baseNaAllNa	Exp	batchNumberPLUScarbonSource	lactateVSglucose
992	yfcL	genes_P0.05Fold2_mrna_trT_set00_StcAllEx_SYAN_baseMgAllMg_baseNaAllNa_Exp_noMatchFilter_p1Sf_noNorm__batchNumberPLUScarbonSource__lactateVSglucose.csv	P0.05Fold2	mrna	SYAN	baseMgAllMg	baseNaAllNa	Exp	batchNumberPLUScarbonSource	lactateVSglucose
993	priA	genes_P0.05Fold2_mrna_trT_set00_StcAllEx_SYAN_baseMgAllMg_baseNaAllNa_Exp_noMatchFilter_p1Sf_noNorm__batchNumberPLUScarbonSource__lactateVSglucose.csv	P0.05Fold2	mrna	SYAN	baseMgAllMg	baseNaAllNa	Exp	batchNumberPLUScarbonSource	lactateVSglucose
994	yecE	genes_P0.05Fold2_mrna_trT_set00_StcAllEx_SYAN_baseMgAllMg_baseNaAllNa_Exp_noMatchFilter_p1Sf_noNorm__batchNumberPLUScarbonSource__lactateVSglucose.csv	P0.05Fold2	mrna	SYAN	baseMgAllMg	baseNaAllNa	Exp	batchNumberPLUScarbonSource	lactateVSglucose
995	rpiR	genes_P0.05Fold2_mrna_trT_set00_StcAllEx_SYAN_baseMgAllMg_baseNaAllNa_Exp_noMatchFilter_p1Sf_noNorm__batchNumberPLUScarbonSource__lactateVSglucose.csv	P0.05Fold2	mrna	SYAN	baseMgAllMg	baseNaAllNa	Exp	batchNumberPLUScarbonSource	lactateVSglucose
996	rplM	genes_P0.05Fold2_mrna_trT_set00_StcAllEx_SYAN_baseMgAllMg_baseNaAllNa_Exp_noMatchFilter_p1Sf_noNorm__batchNumberPLUScarbonSource__lactateVSglucose.csv	P0.05Fold2	mrna	SYAN	baseMgAllMg	baseNaAllNa	Exp	batchNumberPLUScarbonSource	lactateVSglucose
997	ycdL	genes_P0.05Fold2_mrna_trT_set00_StcAllEx_SYAN_baseMgAllMg_baseNaAllNa_Exp_noMatchFilter_p1Sf_noNorm__batchNumberPLUScarbonSource__lactateVSglucose.csv	P0.05Fold2	mrna	SYAN	baseMgAllMg	baseNaAllNa	Exp	batchNumberPLUScarbonSource	lactateVSglucose
998	aidB	genes_P0.05Fold2_mrna_trT_set00_StcAllEx_SYAN_baseMgAllMg_baseNaAllNa_Exp_noMatchFilter_p1Sf_noNorm__batchNumberPLUScarbonSource__lactateVSglucose.csv	P0.05Fold2	mrna	SYAN	baseMgAllMg	baseNaAllNa	Exp	batchNumberPLUScarbonSource	lactateVSglucose
999	yadS	genes_P0.05Fold2_mrna_trT_set00_StcAllEx_SYAN_baseMgAllMg_baseNaAllNa_Exp_noMatchFilter_p1Sf_noNorm__batchNumberPLUScarbonSource__lactateVSglucose.csv	P0.05Fold2	mrna	SYAN	baseMgAllMg	baseNaAllNa	Exp	batchNumberPLUScarbonSource	lactateVSglucose
1000	nagA	genes_P0.05Fold2_mrna_trT_set00_StcAllEx_SYAN_baseMgAllMg_baseNaAllNa_Exp_noMatchFilter_p1Sf_noNorm__batchNumberPLUScarbonSource__lactateVSglucose.csv	P0.05Fold2	mrna	SYAN	baseMgAllMg	baseNaAllNa	Exp	batchNumberPLUScarbonSource	lactateVSglucose
1001	ECB_00832	genes_P0.05Fold2_mrna_trT_set00_StcAllEx_SYAN_baseMgAllMg_baseNaAllNa_Exp_noMatchFilter_p1Sf_noNorm__batchNumberPLUScarbonSource__lactateVSglucose.csv	P0.05Fold2	mrna	SYAN	baseMgAllMg	baseNaAllNa	Exp	batchNumberPLUScarbonSource	lactateVSglucose
1002	mukE	genes_P0.05Fold2_mrna_trT_set00_StcAllEx_SYAN_baseMgAllMg_baseNaAllNa_Exp_noMatchFilter_p1Sf_noNorm__batchNumberPLUScarbonSource__lactateVSglucose.csv	P0.05Fold2	mrna	SYAN	baseMgAllMg	baseNaAllNa	Exp	batchNumberPLUScarbonSource	lactateVSglucose
1003	yfcQ	genes_P0.05Fold2_mrna_trT_set00_StcAllEx_SYAN_baseMgAllMg_baseNaAllNa_Exp_noMatchFilter_p1Sf_noNorm__batchNumberPLUScarbonSource__lactateVSglucose.csv	P0.05Fold2	mrna	SYAN	baseMgAllMg	baseNaAllNa	Exp	batchNumberPLUScarbonSource	lactateVSglucose
1004	cysQ	genes_P0.05Fold2_mrna_trT_set00_StcAllEx_SYAN_baseMgAllMg_baseNaAllNa_Exp_noMatchFilter_p1Sf_noNorm__batchNumberPLUScarbonSource__lactateVSglucose.csv	P0.05Fold2	mrna	SYAN	baseMgAllMg	baseNaAllNa	Exp	batchNumberPLUScarbonSource	lactateVSglucose
1005	rnfC	genes_P0.05Fold2_mrna_trT_set00_StcAllEx_SYAN_baseMgAllMg_baseNaAllNa_Exp_noMatchFilter_p1Sf_noNorm__batchNumberPLUScarbonSource__lactateVSglucose.csv	P0.05Fold2	mrna	SYAN	baseMgAllMg	baseNaAllNa	Exp	batchNumberPLUScarbonSource	lactateVSglucose
1006	emrA	genes_P0.05Fold2_mrna_trT_set00_StcAllEx_SYAN_baseMgAllMg_baseNaAllNa_Exp_noMatchFilter_p1Sf_noNorm__batchNumberPLUScarbonSource__lactateVSglucose.csv	P0.05Fold2	mrna	SYAN	baseMgAllMg	baseNaAllNa	Exp	batchNumberPLUScarbonSource	lactateVSglucose
1007	torT	genes_P0.05Fold2_mrna_trT_set00_StcAllEx_SYAN_baseMgAllMg_baseNaAllNa_Exp_noMatchFilter_p1Sf_noNorm__batchNumberPLUScarbonSource__lactateVSglucose.csv	P0.05Fold2	mrna	SYAN	baseMgAllMg	baseNaAllNa	Exp	batchNumberPLUScarbonSource	lactateVSglucose
1008	wrbA	genes_P0.05Fold2_mrna_trT_set00_StcAllEx_SYAN_baseMgAllMg_baseNaAllNa_Exp_noMatchFilter_p1Sf_noNorm__batchNumberPLUScarbonSource__lactateVSglucose.csv	P0.05Fold2	mrna	SYAN	baseMgAllMg	baseNaAllNa	Exp	batchNumberPLUScarbonSource	lactateVSglucose
1009	yfiC	genes_P0.05Fold2_mrna_trT_set00_StcAllEx_SYAN_baseMgAllMg_baseNaAllNa_Exp_noMatchFilter_p1Sf_noNorm__batchNumberPLUScarbonSource__lactateVSglucose.csv	P0.05Fold2	mrna	SYAN	baseMgAllMg	baseNaAllNa	Exp	batchNumberPLUScarbonSource	lactateVSglucose
1010	surA	genes_P0.05Fold2_mrna_trT_set00_StcAllEx_SYAN_baseMgAllMg_baseNaAllNa_Exp_noMatchFilter_p1Sf_noNorm__batchNumberPLUScarbonSource__lactateVSglucose.csv	P0.05Fold2	mrna	SYAN	baseMgAllMg	baseNaAllNa	Exp	batchNumberPLUScarbonSource	lactateVSglucose
1011	yaeB	genes_P0.05Fold2_mrna_trT_set00_StcAllEx_SYAN_baseMgAllMg_baseNaAllNa_Exp_noMatchFilter_p1Sf_noNorm__batchNumberPLUScarbonSource__lactateVSglucose.csv	P0.05Fold2	mrna	SYAN	baseMgAllMg	baseNaAllNa	Exp	batchNumberPLUScarbonSource	lactateVSglucose
1012	phoQ	genes_P0.05Fold2_mrna_trT_set00_StcAllEx_SYAN_baseMgAllMg_baseNaAllNa_Exp_noMatchFilter_p1Sf_noNorm__batchNumberPLUScarbonSource__lactateVSglucose.csv	P0.05Fold2	mrna	SYAN	baseMgAllMg	baseNaAllNa	Exp	batchNumberPLUScarbonSource	lactateVSglucose
1013	holA	genes_P0.05Fold2_mrna_trT_set00_StcAllEx_SYAN_baseMgAllMg_baseNaAllNa_Exp_noMatchFilter_p1Sf_noNorm__batchNumberPLUScarbonSource__lactateVSglucose.csv	P0.05Fold2	mrna	SYAN	baseMgAllMg	baseNaAllNa	Exp	batchNumberPLUScarbonSource	lactateVSglucose
1014	kefA	genes_P0.05Fold2_mrna_trT_set00_StcAllEx_SYAN_baseMgAllMg_baseNaAllNa_Exp_noMatchFilter_p1Sf_noNorm__batchNumberPLUScarbonSource__lactateVSglucose.csv	P0.05Fold2	mrna	SYAN	baseMgAllMg	baseNaAllNa	Exp	batchNumberPLUScarbonSource	lactateVSglucose
1015	yhfN	genes_P0.05Fold2_mrna_trT_set00_StcAllEx_SYAN_baseMgAllMg_baseNaAllNa_Exp_noMatchFilter_p1Sf_noNorm__batchNumberPLUScarbonSource__lactateVSglucose.csv	P0.05Fold2	mrna	SYAN	baseMgAllMg	baseNaAllNa	Exp	batchNumberPLUScarbonSource	lactateVSglucose
1016	elaA	genes_P0.05Fold2_mrna_trT_set00_StcAllEx_SYAN_baseMgAllMg_baseNaAllNa_Exp_noMatchFilter_p1Sf_noNorm__batchNumberPLUScarbonSource__lactateVSglucose.csv	P0.05Fold2	mrna	SYAN	baseMgAllMg	baseNaAllNa	Exp	batchNumberPLUScarbonSource	lactateVSglucose
1017	livG	genes_P0.05Fold2_mrna_trT_set00_StcAllEx_SYAN_baseMgAllMg_baseNaAllNa_Exp_noMatchFilter_p1Sf_noNorm__batchNumberPLUScarbonSource__lactateVSglucose.csv	P0.05Fold2	mrna	SYAN	baseMgAllMg	baseNaAllNa	Exp	batchNumberPLUScarbonSource	lactateVSglucose
1018	tolR	genes_P0.05Fold2_mrna_trT_set00_StcAllEx_SYAN_baseMgAllMg_baseNaAllNa_Exp_noMatchFilter_p1Sf_noNorm__batchNumberPLUScarbonSource__lactateVSglucose.csv	P0.05Fold2	mrna	SYAN	baseMgAllMg	baseNaAllNa	Exp	batchNumberPLUScarbonSource	lactateVSglucose
1019	mglC	genes_P0.05Fold2_mrna_trT_set00_StcAllEx_SYAN_baseMgAllMg_baseNaAllNa_Exp_noMatchFilter_p1Sf_noNorm__batchNumberPLUScarbonSource__lactateVSglucose.csv	P0.05Fold2	mrna	SYAN	baseMgAllMg	baseNaAllNa	Exp	batchNumberPLUScarbonSource	lactateVSglucose
1020	atoS	genes_P0.05Fold2_mrna_trT_set00_StcAllEx_SYAN_baseMgAllMg_baseNaAllNa_Exp_noMatchFilter_p1Sf_noNorm__batchNumberPLUScarbonSource__lactateVSglucose.csv	P0.05Fold2	mrna	SYAN	baseMgAllMg	baseNaAllNa	Exp	batchNumberPLUScarbonSource	lactateVSglucose
1021	ECB_00833	genes_P0.05Fold2_mrna_trT_set00_StcAllEx_SYAN_baseMgAllMg_baseNaAllNa_Exp_noMatchFilter_p1Sf_noNorm__batchNumberPLUScarbonSource__lactateVSglucose.csv	P0.05Fold2	mrna	SYAN	baseMgAllMg	baseNaAllNa	Exp	batchNumberPLUScarbonSource	lactateVSglucose
1022	gst	genes_P0.05Fold2_mrna_trT_set00_StcAllEx_SYAN_baseMgAllMg_baseNaAllNa_Exp_noMatchFilter_p1Sf_noNorm__batchNumberPLUScarbonSource__lactateVSglucose.csv	P0.05Fold2	mrna	SYAN	baseMgAllMg	baseNaAllNa	Exp	batchNumberPLUScarbonSource	lactateVSglucose
1023	fkpB	genes_P0.05Fold2_mrna_trT_set00_StcAllEx_SYAN_baseMgAllMg_baseNaAllNa_Exp_noMatchFilter_p1Sf_noNorm__batchNumberPLUScarbonSource__lactateVSglucose.csv	P0.05Fold2	mrna	SYAN	baseMgAllMg	baseNaAllNa	Exp	batchNumberPLUScarbonSource	lactateVSglucose
1024	bolA	genes_P0.05Fold2_mrna_trT_set00_StcAllEx_SYAN_baseMgAllMg_baseNaAllNa_Exp_noMatchFilter_p1Sf_noNorm__batchNumberPLUScarbonSource__lactateVSglucose.csv	P0.05Fold2	mrna	SYAN	baseMgAllMg	baseNaAllNa	Exp	batchNumberPLUScarbonSource	lactateVSglucose
1025	pnp	genes_P0.05Fold2_mrna_trT_set00_StcAllEx_SYAN_baseMgAllMg_baseNaAllNa_Exp_noMatchFilter_p1Sf_noNorm__batchNumberPLUScarbonSource__lactateVSglucose.csv	P0.05Fold2	mrna	SYAN	baseMgAllMg	baseNaAllNa	Exp	batchNumberPLUScarbonSource	lactateVSglucose
1026	ycfU	genes_P0.05Fold2_mrna_trT_set00_StcAllEx_SYAN_baseMgAllMg_baseNaAllNa_Exp_noMatchFilter_p1Sf_noNorm__batchNumberPLUScarbonSource__lactateVSglucose.csv	P0.05Fold2	mrna	SYAN	baseMgAllMg	baseNaAllNa	Exp	batchNumberPLUScarbonSource	lactateVSglucose
1027	gntT	genes_P0.05Fold2_mrna_trT_set00_StcAllEx_SYAN_baseMgAllMg_baseNaAllNa_Exp_noMatchFilter_p1Sf_noNorm__batchNumberPLUScarbonSource__lactateVSglucose.csv	P0.05Fold2	mrna	SYAN	baseMgAllMg	baseNaAllNa	Exp	batchNumberPLUScarbonSource	lactateVSglucose
1028	sufE	genes_P0.05Fold2_mrna_trT_set00_StcAllEx_SYAN_baseMgAllMg_baseNaAllNa_Exp_noMatchFilter_p1Sf_noNorm__batchNumberPLUScarbonSource__lactateVSglucose.csv	P0.05Fold2	mrna	SYAN	baseMgAllMg	baseNaAllNa	Exp	batchNumberPLUScarbonSource	lactateVSglucose
1029	yfiQ	genes_P0.05Fold2_mrna_trT_set00_StcAllEx_SYAN_baseMgAllMg_baseNaAllNa_Exp_noMatchFilter_p1Sf_noNorm__batchNumberPLUScarbonSource__lactateVSglucose.csv	P0.05Fold2	mrna	SYAN	baseMgAllMg	baseNaAllNa	Exp	batchNumberPLUScarbonSource	lactateVSglucose
1030	rlpB	genes_P0.05Fold2_mrna_trT_set00_StcAllEx_SYAN_baseMgAllMg_baseNaAllNa_Exp_noMatchFilter_p1Sf_noNorm__batchNumberPLUScarbonSource__lactateVSglucose.csv	P0.05Fold2	mrna	SYAN	baseMgAllMg	baseNaAllNa	Exp	batchNumberPLUScarbonSource	lactateVSglucose
1031	nth	genes_P0.05Fold2_mrna_trT_set00_StcAllEx_SYAN_baseMgAllMg_baseNaAllNa_Exp_noMatchFilter_p1Sf_noNorm__batchNumberPLUScarbonSource__lactateVSglucose.csv	P0.05Fold2	mrna	SYAN	baseMgAllMg	baseNaAllNa	Exp	batchNumberPLUScarbonSource	lactateVSglucose
1032	yfgJ	genes_P0.05Fold2_mrna_trT_set00_StcAllEx_SYAN_baseMgAllMg_baseNaAllNa_Exp_noMatchFilter_p1Sf_noNorm__batchNumberPLUScarbonSource__lactateVSglucose.csv	P0.05Fold2	mrna	SYAN	baseMgAllMg	baseNaAllNa	Exp	batchNumberPLUScarbonSource	lactateVSglucose
1033	rbsB	genes_P0.05Fold2_mrna_trT_set00_StcAllEx_SYAN_baseMgAllMg_baseNaAllNa_Exp_noMatchFilter_p1Sf_noNorm__batchNumberPLUScarbonSource__lactateVSglucose.csv	P0.05Fold2	mrna	SYAN	baseMgAllMg	baseNaAllNa	Exp	batchNumberPLUScarbonSource	lactateVSglucose
1034	prmA	genes_P0.05Fold2_mrna_trT_set00_StcAllEx_SYAN_baseMgAllMg_baseNaAllNa_Exp_noMatchFilter_p1Sf_noNorm__batchNumberPLUScarbonSource__lactateVSglucose.csv	P0.05Fold2	mrna	SYAN	baseMgAllMg	baseNaAllNa	Exp	batchNumberPLUScarbonSource	lactateVSglucose
1035	proQ	genes_P0.05Fold2_mrna_trT_set00_StcAllEx_SYAN_baseMgAllMg_baseNaAllNa_Exp_noMatchFilter_p1Sf_noNorm__batchNumberPLUScarbonSource__lactateVSglucose.csv	P0.05Fold2	mrna	SYAN	baseMgAllMg	baseNaAllNa	Exp	batchNumberPLUScarbonSource	lactateVSglucose
1036	yhcO	genes_P0.05Fold2_mrna_trT_set00_StcAllEx_SYAN_baseMgAllMg_baseNaAllNa_Exp_noMatchFilter_p1Sf_noNorm__batchNumberPLUScarbonSource__lactateVSglucose.csv	P0.05Fold2	mrna	SYAN	baseMgAllMg	baseNaAllNa	Exp	batchNumberPLUScarbonSource	lactateVSglucose
1037	hpaA	genes_P0.05Fold2_mrna_trT_set00_StcAllEx_SYAN_baseMgAllMg_baseNaAllNa_Exp_noMatchFilter_p1Sf_noNorm__batchNumberPLUScarbonSource__lactateVSglucose.csv	P0.05Fold2	mrna	SYAN	baseMgAllMg	baseNaAllNa	Exp	batchNumberPLUScarbonSource	lactateVSglucose
1038	prc	genes_P0.05Fold2_mrna_trT_set00_StcAllEx_SYAN_baseMgAllMg_baseNaAllNa_Exp_noMatchFilter_p1Sf_noNorm__batchNumberPLUScarbonSource__lactateVSglucose.csv	P0.05Fold2	mrna	SYAN	baseMgAllMg	baseNaAllNa	Exp	batchNumberPLUScarbonSource	lactateVSglucose
1039	dkgA	genes_P0.05Fold2_mrna_trT_set00_StcAllEx_SYAN_baseMgAllMg_baseNaAllNa_Exp_noMatchFilter_p1Sf_noNorm__batchNumberPLUScarbonSource__lactateVSglucose.csv	P0.05Fold2	mrna	SYAN	baseMgAllMg	baseNaAllNa	Exp	batchNumberPLUScarbonSource	lactateVSglucose
1040	narL	genes_P0.05Fold2_mrna_trT_set00_StcAllEx_SYAN_baseMgAllMg_baseNaAllNa_Exp_noMatchFilter_p1Sf_noNorm__batchNumberPLUScarbonSource__lactateVSglucose.csv	P0.05Fold2	mrna	SYAN	baseMgAllMg	baseNaAllNa	Exp	batchNumberPLUScarbonSource	lactateVSglucose
1041	yehV	genes_P0.05Fold2_mrna_trT_set00_StcAllEx_SYAN_baseMgAllMg_baseNaAllNa_Exp_noMatchFilter_p1Sf_noNorm__batchNumberPLUScarbonSource__lactateVSglucose.csv	P0.05Fold2	mrna	SYAN	baseMgAllMg	baseNaAllNa	Exp	batchNumberPLUScarbonSource	lactateVSglucose
1042	ddg	genes_P0.05Fold2_mrna_trT_set00_StcAllEx_SYAN_baseMgAllMg_baseNaAllNa_Exp_noMatchFilter_p1Sf_noNorm__batchNumberPLUScarbonSource__lactateVSglucose.csv	P0.05Fold2	mrna	SYAN	baseMgAllMg	baseNaAllNa	Exp	batchNumberPLUScarbonSource	lactateVSglucose
1043	rpsM	genes_P0.05Fold2_mrna_trT_set00_StcAllEx_SYAN_baseMgAllMg_baseNaAllNa_Exp_noMatchFilter_p1Sf_noNorm__batchNumberPLUScarbonSource__lactateVSglucose.csv	P0.05Fold2	mrna	SYAN	baseMgAllMg	baseNaAllNa	Exp	batchNumberPLUScarbonSource	lactateVSglucose
1044	infA	genes_P0.05Fold2_mrna_trT_set00_StcAllEx_SYAN_baseMgAllMg_baseNaAllNa_Exp_noMatchFilter_p1Sf_noNorm__batchNumberPLUScarbonSource__lactateVSglucose.csv	P0.05Fold2	mrna	SYAN	baseMgAllMg	baseNaAllNa	Exp	batchNumberPLUScarbonSource	lactateVSglucose
1045	ycaC	genes_P0.05Fold2_mrna_trT_set00_StcAllEx_SYAN_baseMgAllMg_baseNaAllNa_Exp_noMatchFilter_p1Sf_noNorm__batchNumberPLUScarbonSource__lactateVSglucose.csv	P0.05Fold2	mrna	SYAN	baseMgAllMg	baseNaAllNa	Exp	batchNumberPLUScarbonSource	lactateVSglucose
1046	uup	genes_P0.05Fold2_mrna_trT_set00_StcAllEx_SYAN_baseMgAllMg_baseNaAllNa_Exp_noMatchFilter_p1Sf_noNorm__batchNumberPLUScarbonSource__lactateVSglucose.csv	P0.05Fold2	mrna	SYAN	baseMgAllMg	baseNaAllNa	Exp	batchNumberPLUScarbonSource	lactateVSglucose
1047	pepT	genes_P0.05Fold2_mrna_trT_set00_StcAllEx_SYAN_baseMgAllMg_baseNaAllNa_Exp_noMatchFilter_p1Sf_noNorm__batchNumberPLUScarbonSource__lactateVSglucose.csv	P0.05Fold2	mrna	SYAN	baseMgAllMg	baseNaAllNa	Exp	batchNumberPLUScarbonSource	lactateVSglucose
1048	trg	genes_P0.05Fold2_mrna_trT_set00_StcAllEx_SYAN_baseMgAllMg_baseNaAllNa_Exp_noMatchFilter_p1Sf_noNorm__batchNumberPLUScarbonSource__lactateVSglucose.csv	P0.05Fold2	mrna	SYAN	baseMgAllMg	baseNaAllNa	Exp	batchNumberPLUScarbonSource	lactateVSglucose
1049	ynhG	genes_P0.05Fold2_mrna_trT_set00_StcAllEx_SYAN_baseMgAllMg_baseNaAllNa_Exp_noMatchFilter_p1Sf_noNorm__batchNumberPLUScarbonSource__lactateVSglucose.csv	P0.05Fold2	mrna	SYAN	baseMgAllMg	baseNaAllNa	Exp	batchNumberPLUScarbonSource	lactateVSglucose
1050	tatD	genes_P0.05Fold2_mrna_trT_set00_StcAllEx_SYAN_baseMgAllMg_baseNaAllNa_Exp_noMatchFilter_p1Sf_noNorm__batchNumberPLUScarbonSource__lactateVSglucose.csv	P0.05Fold2	mrna	SYAN	baseMgAllMg	baseNaAllNa	Exp	batchNumberPLUScarbonSource	lactateVSglucose
1051	malZ	genes_P0.05Fold2_mrna_trT_set00_StcAllEx_SYAN_baseMgAllMg_baseNaAllNa_Exp_noMatchFilter_p1Sf_noNorm__batchNumberPLUScarbonSource__lactateVSglucose.csv	P0.05Fold2	mrna	SYAN	baseMgAllMg	baseNaAllNa	Exp	batchNumberPLUScarbonSource	lactateVSglucose
1052	fadB	genes_P0.05Fold2_mrna_trT_set00_StcAllEx_SYAN_baseMgAllMg_baseNaAllNa_Exp_noMatchFilter_p1Sf_noNorm__batchNumberPLUScarbonSource__lactateVSglucose.csv	P0.05Fold2	mrna	SYAN	baseMgAllMg	baseNaAllNa	Exp	batchNumberPLUScarbonSource	lactateVSglucose
1053	yhjC	genes_P0.05Fold2_mrna_trT_set00_StcAllEx_SYAN_baseMgAllMg_baseNaAllNa_Exp_noMatchFilter_p1Sf_noNorm__batchNumberPLUScarbonSource__lactateVSglucose.csv	P0.05Fold2	mrna	SYAN	baseMgAllMg	baseNaAllNa	Exp	batchNumberPLUScarbonSource	lactateVSglucose
1054	ECB_00842	genes_P0.05Fold2_mrna_trT_set00_StcAllEx_SYAN_baseMgAllMg_baseNaAllNa_Exp_noMatchFilter_p1Sf_noNorm__batchNumberPLUScarbonSource__lactateVSglucose.csv	P0.05Fold2	mrna	SYAN	baseMgAllMg	baseNaAllNa	Exp	batchNumberPLUScarbonSource	lactateVSglucose
1055	aroC	genes_P0.05Fold2_mrna_trT_set00_StcAllEx_SYAN_baseMgAllMg_baseNaAllNa_Exp_noMatchFilter_p1Sf_noNorm__batchNumberPLUScarbonSource__lactateVSglucose.csv	P0.05Fold2	mrna	SYAN	baseMgAllMg	baseNaAllNa	Exp	batchNumberPLUScarbonSource	lactateVSglucose
1056	aroB	genes_P0.05Fold2_mrna_trT_set00_StcAllEx_SYAN_baseMgAllMg_baseNaAllNa_Exp_noMatchFilter_p1Sf_noNorm__batchNumberPLUScarbonSource__lactateVSglucose.csv	P0.05Fold2	mrna	SYAN	baseMgAllMg	baseNaAllNa	Exp	batchNumberPLUScarbonSource	lactateVSglucose
1057	yfiK	genes_P0.05Fold2_mrna_trT_set00_StcAllEx_SYAN_baseMgAllMg_baseNaAllNa_Exp_noMatchFilter_p1Sf_noNorm__batchNumberPLUScarbonSource__lactateVSglucose.csv	P0.05Fold2	mrna	SYAN	baseMgAllMg	baseNaAllNa	Exp	batchNumberPLUScarbonSource	lactateVSglucose
1058	holB	genes_P0.05Fold2_mrna_trT_set00_StcAllEx_SYAN_baseMgAllMg_baseNaAllNa_Exp_noMatchFilter_p1Sf_noNorm__batchNumberPLUScarbonSource__lactateVSglucose.csv	P0.05Fold2	mrna	SYAN	baseMgAllMg	baseNaAllNa	Exp	batchNumberPLUScarbonSource	lactateVSglucose
1059	ycdM	genes_P0.05Fold2_mrna_trT_set00_StcAllEx_SYAN_baseMgAllMg_baseNaAllNa_Exp_noMatchFilter_p1Sf_noNorm__batchNumberPLUScarbonSource__lactateVSglucose.csv	P0.05Fold2	mrna	SYAN	baseMgAllMg	baseNaAllNa	Exp	batchNumberPLUScarbonSource	lactateVSglucose
1060	ECB_00835	genes_P0.05Fold2_mrna_trT_set00_StcAllEx_SYAN_baseMgAllMg_baseNaAllNa_Exp_noMatchFilter_p1Sf_noNorm__batchNumberPLUScarbonSource__lactateVSglucose.csv	P0.05Fold2	mrna	SYAN	baseMgAllMg	baseNaAllNa	Exp	batchNumberPLUScarbonSource	lactateVSglucose
1061	yfiO	genes_P0.05Fold2_mrna_trT_set00_StcAllEx_SYAN_baseMgAllMg_baseNaAllNa_Exp_noMatchFilter_p1Sf_noNorm__batchNumberPLUScarbonSource__lactateVSglucose.csv	P0.05Fold2	mrna	SYAN	baseMgAllMg	baseNaAllNa	Exp	batchNumberPLUScarbonSource	lactateVSglucose
1062	rpsV	genes_P0.05Fold2_mrna_trT_set00_StcAllEx_SYAN_baseMgAllMg_baseNaAllNa_Exp_noMatchFilter_p1Sf_noNorm__batchNumberPLUScarbonSource__lactateVSglucose.csv	P0.05Fold2	mrna	SYAN	baseMgAllMg	baseNaAllNa	Exp	batchNumberPLUScarbonSource	lactateVSglucose
1063	nrdB	genes_P0.05Fold2_mrna_trT_set00_StcAllEx_SYAN_baseMgAllMg_baseNaAllNa_Exp_noMatchFilter_p1Sf_noNorm__batchNumberPLUScarbonSource__lactateVSglucose.csv	P0.05Fold2	mrna	SYAN	baseMgAllMg	baseNaAllNa	Exp	batchNumberPLUScarbonSource	lactateVSglucose
1064	yjbC	genes_P0.05Fold2_mrna_trT_set00_StcAllEx_SYAN_baseMgAllMg_baseNaAllNa_Exp_noMatchFilter_p1Sf_noNorm__batchNumberPLUScarbonSource__lactateVSglucose.csv	P0.05Fold2	mrna	SYAN	baseMgAllMg	baseNaAllNa	Exp	batchNumberPLUScarbonSource	lactateVSglucose
1065	yfcZ	genes_P0.05Fold2_mrna_trT_set00_StcAllEx_SYAN_baseMgAllMg_baseNaAllNa_Exp_noMatchFilter_p1Sf_noNorm__batchNumberPLUScarbonSource__lactateVSglucose.csv	P0.05Fold2	mrna	SYAN	baseMgAllMg	baseNaAllNa	Exp	batchNumberPLUScarbonSource	lactateVSglucose
1066	yciD	genes_P0.05Fold2_mrna_trT_set00_StcAllEx_SYAN_baseMgAllMg_baseNaAllNa_Exp_noMatchFilter_p1Sf_noNorm__batchNumberPLUScarbonSource__lactateVSglucose.csv	P0.05Fold2	mrna	SYAN	baseMgAllMg	baseNaAllNa	Exp	batchNumberPLUScarbonSource	lactateVSglucose
1067	secF	genes_P0.05Fold2_mrna_trT_set00_StcAllEx_SYAN_baseMgAllMg_baseNaAllNa_Exp_noMatchFilter_p1Sf_noNorm__batchNumberPLUScarbonSource__lactateVSglucose.csv	P0.05Fold2	mrna	SYAN	baseMgAllMg	baseNaAllNa	Exp	batchNumberPLUScarbonSource	lactateVSglucose
1068	ydcJ	genes_P0.05Fold2_mrna_trT_set00_StcAllEx_SYAN_baseMgAllMg_baseNaAllNa_Exp_noMatchFilter_p1Sf_noNorm__batchNumberPLUScarbonSource__lactateVSglucose.csv	P0.05Fold2	mrna	SYAN	baseMgAllMg	baseNaAllNa	Exp	batchNumberPLUScarbonSource	lactateVSglucose
1069	ydfK	genes_P0.05Fold2_mrna_trT_set00_StcAllEx_SYAN_baseMgAllMg_baseNaAllNa_Exp_noMatchFilter_p1Sf_noNorm__batchNumberPLUScarbonSource__lactateVSglucose.csv	P0.05Fold2	mrna	SYAN	baseMgAllMg	baseNaAllNa	Exp	batchNumberPLUScarbonSource	lactateVSglucose
1070	yeaH	genes_P0.05Fold2_mrna_trT_set00_StcAllEx_SYAN_baseMgAllMg_baseNaAllNa_Exp_noMatchFilter_p1Sf_noNorm__batchNumberPLUScarbonSource__lactateVSglucose.csv	P0.05Fold2	mrna	SYAN	baseMgAllMg	baseNaAllNa	Exp	batchNumberPLUScarbonSource	lactateVSglucose
1071	yggW	genes_P0.05Fold2_mrna_trT_set00_StcAllEx_SYAN_baseMgAllMg_baseNaAllNa_Exp_noMatchFilter_p1Sf_noNorm__batchNumberPLUScarbonSource__lactateVSglucose.csv	P0.05Fold2	mrna	SYAN	baseMgAllMg	baseNaAllNa	Exp	batchNumberPLUScarbonSource	lactateVSglucose
1072	atpC	genes_P0.05Fold2_mrna_trT_set00_StcAllEx_SYAN_baseMgAllMg_baseNaAllNa_Exp_noMatchFilter_p1Sf_noNorm__batchNumberPLUScarbonSource__lactateVSglucose.csv	P0.05Fold2	mrna	SYAN	baseMgAllMg	baseNaAllNa	Exp	batchNumberPLUScarbonSource	lactateVSglucose
1073	rplK	genes_P0.05Fold2_mrna_trT_set00_StcAllEx_SYAN_baseMgAllMg_baseNaAllNa_Exp_noMatchFilter_p1Sf_noNorm__batchNumberPLUScarbonSource__lactateVSglucose.csv	P0.05Fold2	mrna	SYAN	baseMgAllMg	baseNaAllNa	Exp	batchNumberPLUScarbonSource	lactateVSglucose
1074	cbpA	genes_P0.05Fold2_mrna_trT_set00_StcAllEx_SYAN_baseMgAllMg_baseNaAllNa_Exp_noMatchFilter_p1Sf_noNorm__batchNumberPLUScarbonSource__lactateVSglucose.csv	P0.05Fold2	mrna	SYAN	baseMgAllMg	baseNaAllNa	Exp	batchNumberPLUScarbonSource	lactateVSglucose
1075	ygaM	genes_P0.05Fold2_mrna_trT_set00_StcAllEx_SYAN_baseMgAllMg_baseNaAllNa_Exp_noMatchFilter_p1Sf_noNorm__batchNumberPLUScarbonSource__lactateVSglucose.csv	P0.05Fold2	mrna	SYAN	baseMgAllMg	baseNaAllNa	Exp	batchNumberPLUScarbonSource	lactateVSglucose
1076	ygiW	genes_P0.05Fold2_mrna_trT_set00_StcAllEx_SYAN_baseMgAllMg_baseNaAllNa_Exp_noMatchFilter_p1Sf_noNorm__batchNumberPLUScarbonSource__lactateVSglucose.csv	P0.05Fold2	mrna	SYAN	baseMgAllMg	baseNaAllNa	Exp	batchNumberPLUScarbonSource	lactateVSglucose
1077	bioA	genes_P0.05Fold2_mrna_trT_set00_StcAllEx_SYAN_baseMgAllMg_baseNaAllNa_Exp_noMatchFilter_p1Sf_noNorm__batchNumberPLUScarbonSource__lactateVSglucose.csv	P0.05Fold2	mrna	SYAN	baseMgAllMg	baseNaAllNa	Exp	batchNumberPLUScarbonSource	lactateVSglucose
1078	ycdI	genes_P0.05Fold2_mrna_trT_set00_StcAllEx_SYAN_baseMgAllMg_baseNaAllNa_Exp_noMatchFilter_p1Sf_noNorm__batchNumberPLUScarbonSource__lactateVSglucose.csv	P0.05Fold2	mrna	SYAN	baseMgAllMg	baseNaAllNa	Exp	batchNumberPLUScarbonSource	lactateVSglucose
1079	melR	genes_P0.05Fold2_mrna_trT_set00_StcAllEx_SYAN_baseMgAllMg_baseNaAllNa_Exp_noMatchFilter_p1Sf_noNorm__batchNumberPLUScarbonSource__lactateVSglucose.csv	P0.05Fold2	mrna	SYAN	baseMgAllMg	baseNaAllNa	Exp	batchNumberPLUScarbonSource	lactateVSglucose
1080	purK	genes_P0.05Fold2_mrna_trT_set00_StcAllEx_SYAN_baseMgAllMg_baseNaAllNa_Exp_noMatchFilter_p1Sf_noNorm__batchNumberPLUScarbonSource__lactateVSglucose.csv	P0.05Fold2	mrna	SYAN	baseMgAllMg	baseNaAllNa	Exp	batchNumberPLUScarbonSource	lactateVSglucose
1081	yejO	genes_P0.05Fold2_mrna_trT_set00_StcAllEx_SYAN_baseMgAllMg_baseNaAllNa_Exp_noMatchFilter_p1Sf_noNorm__batchNumberPLUScarbonSource__lactateVSglucose.csv	P0.05Fold2	mrna	SYAN	baseMgAllMg	baseNaAllNa	Exp	batchNumberPLUScarbonSource	lactateVSglucose
1082	pta	genes_P0.05Fold2_mrna_trT_set00_StcAllEx_SYAN_baseMgAllMg_baseNaAllNa_Exp_noMatchFilter_p1Sf_noNorm__batchNumberPLUScarbonSource__lactateVSglucose.csv	P0.05Fold2	mrna	SYAN	baseMgAllMg	baseNaAllNa	Exp	batchNumberPLUScarbonSource	lactateVSglucose
1083	yhbC	genes_P0.05Fold2_mrna_trT_set00_StcAllEx_SYAN_baseMgAllMg_baseNaAllNa_Exp_noMatchFilter_p1Sf_noNorm__batchNumberPLUScarbonSource__lactateVSglucose.csv	P0.05Fold2	mrna	SYAN	baseMgAllMg	baseNaAllNa	Exp	batchNumberPLUScarbonSource	lactateVSglucose
1084	rplX	genes_P0.05Fold2_mrna_trT_set00_StcAllEx_SYAN_baseMgAllMg_baseNaAllNa_Exp_noMatchFilter_p1Sf_noNorm__batchNumberPLUScarbonSource__lactateVSglucose.csv	P0.05Fold2	mrna	SYAN	baseMgAllMg	baseNaAllNa	Exp	batchNumberPLUScarbonSource	lactateVSglucose
1085	recG	genes_P0.05Fold2_mrna_trT_set00_StcAllEx_SYAN_baseMgAllMg_baseNaAllNa_Exp_noMatchFilter_p1Sf_noNorm__batchNumberPLUScarbonSource__lactateVSglucose.csv	P0.05Fold2	mrna	SYAN	baseMgAllMg	baseNaAllNa	Exp	batchNumberPLUScarbonSource	lactateVSglucose
1086	rffG	genes_P0.05Fold2_mrna_trT_set00_StcAllEx_SYAN_baseMgAllMg_baseNaAllNa_Exp_noMatchFilter_p1Sf_noNorm__batchNumberPLUScarbonSource__lactateVSglucose.csv	P0.05Fold2	mrna	SYAN	baseMgAllMg	baseNaAllNa	Exp	batchNumberPLUScarbonSource	lactateVSglucose
1087	sodC	genes_P0.05Fold2_mrna_trT_set00_StcAllEx_SYAN_baseMgAllMg_baseNaAllNa_Exp_noMatchFilter_p1Sf_noNorm__batchNumberPLUScarbonSource__lactateVSglucose.csv	P0.05Fold2	mrna	SYAN	baseMgAllMg	baseNaAllNa	Exp	batchNumberPLUScarbonSource	lactateVSglucose
1088	wbbB	genes_P0.05Fold2_mrna_trT_set00_StcAllEx_SYAN_baseMgAllMg_baseNaAllNa_Exp_noMatchFilter_p1Sf_noNorm__batchNumberPLUScarbonSource__lactateVSglucose.csv	P0.05Fold2	mrna	SYAN	baseMgAllMg	baseNaAllNa	Exp	batchNumberPLUScarbonSource	lactateVSglucose
1089	yhbN	genes_P0.05Fold2_mrna_trT_set00_StcAllEx_SYAN_baseMgAllMg_baseNaAllNa_Exp_noMatchFilter_p1Sf_noNorm__batchNumberPLUScarbonSource__lactateVSglucose.csv	P0.05Fold2	mrna	SYAN	baseMgAllMg	baseNaAllNa	Exp	batchNumberPLUScarbonSource	lactateVSglucose
1090	cydC	genes_P0.05Fold2_mrna_trT_set00_StcAllEx_SYAN_baseMgAllMg_baseNaAllNa_Exp_noMatchFilter_p1Sf_noNorm__batchNumberPLUScarbonSource__lactateVSglucose.csv	P0.05Fold2	mrna	SYAN	baseMgAllMg	baseNaAllNa	Exp	batchNumberPLUScarbonSource	lactateVSglucose
1091	ecnB	genes_P0.05Fold2_mrna_trT_set00_StcAllEx_SYAN_baseMgAllMg_baseNaAllNa_Exp_noMatchFilter_p1Sf_noNorm__batchNumberPLUScarbonSource__lactateVSglucose.csv	P0.05Fold2	mrna	SYAN	baseMgAllMg	baseNaAllNa	Exp	batchNumberPLUScarbonSource	lactateVSglucose
1092	yeaO	genes_P0.05Fold2_mrna_trT_set00_StcAllEx_SYAN_baseMgAllMg_baseNaAllNa_Exp_noMatchFilter_p1Sf_noNorm__batchNumberPLUScarbonSource__lactateVSglucose.csv	P0.05Fold2	mrna	SYAN	baseMgAllMg	baseNaAllNa	Exp	batchNumberPLUScarbonSource	lactateVSglucose
1093	yjgD	genes_P0.05Fold2_mrna_trT_set00_StcAllEx_SYAN_baseMgAllMg_baseNaAllNa_Exp_noMatchFilter_p1Sf_noNorm__batchNumberPLUScarbonSource__lactateVSglucose.csv	P0.05Fold2	mrna	SYAN	baseMgAllMg	baseNaAllNa	Exp	batchNumberPLUScarbonSource	lactateVSglucose
1094	yleA	genes_P0.05Fold2_mrna_trT_set00_StcAllEx_SYAN_baseMgAllMg_baseNaAllNa_Exp_noMatchFilter_p1Sf_noNorm__batchNumberPLUScarbonSource__lactateVSglucose.csv	P0.05Fold2	mrna	SYAN	baseMgAllMg	baseNaAllNa	Exp	batchNumberPLUScarbonSource	lactateVSglucose
1095	glnK	genes_P0.05Fold2_mrna_trT_set00_StcAllEx_SYAN_baseMgAllMg_baseNaAllNa_Exp_noMatchFilter_p1Sf_noNorm__batchNumberPLUScarbonSource__lactateVSglucose.csv	P0.05Fold2	mrna	SYAN	baseMgAllMg	baseNaAllNa	Exp	batchNumberPLUScarbonSource	lactateVSglucose
1096	ybiH	genes_P0.05Fold2_mrna_trT_set00_StcAllEx_SYAN_baseMgAllMg_baseNaAllNa_Exp_noMatchFilter_p1Sf_noNorm__batchNumberPLUScarbonSource__lactateVSglucose.csv	P0.05Fold2	mrna	SYAN	baseMgAllMg	baseNaAllNa	Exp	batchNumberPLUScarbonSource	lactateVSglucose
1097	fabA	genes_P0.05Fold2_mrna_trT_set00_StcAllEx_SYAN_baseMgAllMg_baseNaAllNa_Exp_noMatchFilter_p1Sf_noNorm__batchNumberPLUScarbonSource__lactateVSglucose.csv	P0.05Fold2	mrna	SYAN	baseMgAllMg	baseNaAllNa	Exp	batchNumberPLUScarbonSource	lactateVSglucose
1098	ycgB	genes_P0.05Fold2_mrna_trT_set00_StcAllEx_SYAN_baseMgAllMg_baseNaAllNa_Exp_noMatchFilter_p1Sf_noNorm__batchNumberPLUScarbonSource__lactateVSglucose.csv	P0.05Fold2	mrna	SYAN	baseMgAllMg	baseNaAllNa	Exp	batchNumberPLUScarbonSource	lactateVSglucose
1099	blc	genes_P0.05Fold2_mrna_trT_set00_StcAllEx_SYAN_baseMgAllMg_baseNaAllNa_Exp_noMatchFilter_p1Sf_noNorm__batchNumberPLUScarbonSource__lactateVSglucose.csv	P0.05Fold2	mrna	SYAN	baseMgAllMg	baseNaAllNa	Exp	batchNumberPLUScarbonSource	lactateVSglucose
1100	fadD	genes_P0.05Fold2_mrna_trT_set00_StcAllEx_SYAN_baseMgAllMg_baseNaAllNa_Exp_noMatchFilter_p1Sf_noNorm__batchNumberPLUScarbonSource__lactateVSglucose.csv	P0.05Fold2	mrna	SYAN	baseMgAllMg	baseNaAllNa	Exp	batchNumberPLUScarbonSource	lactateVSglucose
1101	yliJ	genes_P0.05Fold2_mrna_trT_set00_StcAllEx_SYAN_baseMgAllMg_baseNaAllNa_Exp_noMatchFilter_p1Sf_noNorm__batchNumberPLUScarbonSource__lactateVSglucose.csv	P0.05Fold2	mrna	SYAN	baseMgAllMg	baseNaAllNa	Exp	batchNumberPLUScarbonSource	lactateVSglucose
1102	yfcG	genes_P0.05Fold2_mrna_trT_set00_StcAllEx_SYAN_baseMgAllMg_baseNaAllNa_Exp_noMatchFilter_p1Sf_noNorm__batchNumberPLUScarbonSource__lactateVSglucose.csv	P0.05Fold2	mrna	SYAN	baseMgAllMg	baseNaAllNa	Exp	batchNumberPLUScarbonSource	lactateVSglucose
1103	yiaG	genes_P0.05Fold2_mrna_trT_set00_StcAllEx_SYAN_baseMgAllMg_baseNaAllNa_Exp_noMatchFilter_p1Sf_noNorm__batchNumberPLUScarbonSource__lactateVSglucose.csv	P0.05Fold2	mrna	SYAN	baseMgAllMg	baseNaAllNa	Exp	batchNumberPLUScarbonSource	lactateVSglucose
1104	treB	genes_P0.05Fold2_mrna_trT_set00_StcAllEx_SYAN_baseMgAllMg_baseNaAllNa_Exp_noMatchFilter_p1Sf_noNorm__batchNumberPLUScarbonSource__lactateVSglucose.csv	P0.05Fold2	mrna	SYAN	baseMgAllMg	baseNaAllNa	Exp	batchNumberPLUScarbonSource	lactateVSglucose
1105	kdgK	genes_P0.05Fold2_mrna_trT_set00_StcAllEx_SYAN_baseMgAllMg_baseNaAllNa_Exp_noMatchFilter_p1Sf_noNorm__batchNumberPLUScarbonSource__lactateVSglucose.csv	P0.05Fold2	mrna	SYAN	baseMgAllMg	baseNaAllNa	Exp	batchNumberPLUScarbonSource	lactateVSglucose
1106	yeeF	genes_P0.05Fold2_mrna_trT_set00_StcAllEx_SYAN_baseMgAllMg_baseNaAllNa_Exp_noMatchFilter_p1Sf_noNorm__batchNumberPLUScarbonSource__lactateVSglucose.csv	P0.05Fold2	mrna	SYAN	baseMgAllMg	baseNaAllNa	Exp	batchNumberPLUScarbonSource	lactateVSglucose
1107	recJ	genes_P0.05Fold2_mrna_trT_set00_StcAllEx_SYAN_baseMgAllMg_baseNaAllNa_Exp_noMatchFilter_p1Sf_noNorm__batchNumberPLUScarbonSource__lactateVSglucose.csv	P0.05Fold2	mrna	SYAN	baseMgAllMg	baseNaAllNa	Exp	batchNumberPLUScarbonSource	lactateVSglucose
1108	fbaB	genes_P0.05Fold2_mrna_trT_set00_StcAllEx_SYAN_baseMgAllMg_baseNaAllNa_Exp_noMatchFilter_p1Sf_noNorm__batchNumberPLUScarbonSource__lactateVSglucose.csv	P0.05Fold2	mrna	SYAN	baseMgAllMg	baseNaAllNa	Exp	batchNumberPLUScarbonSource	lactateVSglucose
1109	pyrC	genes_P0.05Fold2_mrna_trT_set00_StcAllEx_SYAN_baseMgAllMg_baseNaAllNa_Exp_noMatchFilter_p1Sf_noNorm__batchNumberPLUScarbonSource__lactateVSglucose.csv	P0.05Fold2	mrna	SYAN	baseMgAllMg	baseNaAllNa	Exp	batchNumberPLUScarbonSource	lactateVSglucose
1110	purR	genes_P0.05Fold2_mrna_trT_set00_StcAllEx_SYAN_baseMgAllMg_baseNaAllNa_Exp_noMatchFilter_p1Sf_noNorm__batchNumberPLUScarbonSource__lactateVSglucose.csv	P0.05Fold2	mrna	SYAN	baseMgAllMg	baseNaAllNa	Exp	batchNumberPLUScarbonSource	lactateVSglucose
1111	ychF	genes_P0.05Fold2_mrna_trT_set00_StcAllEx_SYAN_baseMgAllMg_baseNaAllNa_Exp_noMatchFilter_p1Sf_noNorm__batchNumberPLUScarbonSource__lactateVSglucose.csv	P0.05Fold2	mrna	SYAN	baseMgAllMg	baseNaAllNa	Exp	batchNumberPLUScarbonSource	lactateVSglucose
1112	cydD	genes_P0.05Fold2_mrna_trT_set00_StcAllEx_SYAN_baseMgAllMg_baseNaAllNa_Exp_noMatchFilter_p1Sf_noNorm__batchNumberPLUScarbonSource__lactateVSglucose.csv	P0.05Fold2	mrna	SYAN	baseMgAllMg	baseNaAllNa	Exp	batchNumberPLUScarbonSource	lactateVSglucose
1113	mdoG	genes_P0.05Fold2_mrna_trT_set00_StcAllEx_SYAN_baseMgAllMg_baseNaAllNa_Exp_noMatchFilter_p1Sf_noNorm__batchNumberPLUScarbonSource__lactateVSglucose.csv	P0.05Fold2	mrna	SYAN	baseMgAllMg	baseNaAllNa	Exp	batchNumberPLUScarbonSource	lactateVSglucose
1114	pyrF	genes_P0.05Fold2_mrna_trT_set00_StcAllEx_SYAN_baseMgAllMg_baseNaAllNa_Exp_noMatchFilter_p1Sf_noNorm__batchNumberPLUScarbonSource__lactateVSglucose.csv	P0.05Fold2	mrna	SYAN	baseMgAllMg	baseNaAllNa	Exp	batchNumberPLUScarbonSource	lactateVSglucose
1115	pdxA	genes_P0.05Fold2_mrna_trT_set00_StcAllEx_SYAN_baseMgAllMg_baseNaAllNa_Exp_noMatchFilter_p1Sf_noNorm__batchNumberPLUScarbonSource__lactateVSglucose.csv	P0.05Fold2	mrna	SYAN	baseMgAllMg	baseNaAllNa	Exp	batchNumberPLUScarbonSource	lactateVSglucose
1116	ybeX	genes_P0.05Fold2_mrna_trT_set00_StcAllEx_SYAN_baseMgAllMg_baseNaAllNa_Exp_noMatchFilter_p1Sf_noNorm__batchNumberPLUScarbonSource__lactateVSglucose.csv	P0.05Fold2	mrna	SYAN	baseMgAllMg	baseNaAllNa	Exp	batchNumberPLUScarbonSource	lactateVSglucose
1117	yciI	genes_P0.05Fold2_mrna_trT_set00_StcAllEx_SYAN_baseMgAllMg_baseNaAllNa_Exp_noMatchFilter_p1Sf_noNorm__batchNumberPLUScarbonSource__lactateVSglucose.csv	P0.05Fold2	mrna	SYAN	baseMgAllMg	baseNaAllNa	Exp	batchNumberPLUScarbonSource	lactateVSglucose
1118	pyrI	genes_P0.05Fold2_mrna_trT_set00_StcAllEx_SYAN_baseMgAllMg_baseNaAllNa_Exp_noMatchFilter_p1Sf_noNorm__batchNumberPLUScarbonSource__lactateVSglucose.csv	P0.05Fold2	mrna	SYAN	baseMgAllMg	baseNaAllNa	Exp	batchNumberPLUScarbonSource	lactateVSglucose
1119	atpA	genes_P0.05Fold2_mrna_trT_set00_StcAllEx_SYAN_baseMgAllMg_baseNaAllNa_Exp_noMatchFilter_p1Sf_noNorm__batchNumberPLUScarbonSource__lactateVSglucose.csv	P0.05Fold2	mrna	SYAN	baseMgAllMg	baseNaAllNa	Exp	batchNumberPLUScarbonSource	lactateVSglucose
1120	ydhZ	genes_P0.05Fold2_mrna_trT_set00_StcAllEx_SYAN_baseMgAllMg_baseNaAllNa_Exp_noMatchFilter_p1Sf_noNorm__batchNumberPLUScarbonSource__lactateVSglucose.csv	P0.05Fold2	mrna	SYAN	baseMgAllMg	baseNaAllNa	Exp	batchNumberPLUScarbonSource	lactateVSglucose
1121	yadT	genes_P0.05Fold2_mrna_trT_set00_StcAllEx_SYAN_baseMgAllMg_baseNaAllNa_Exp_noMatchFilter_p1Sf_noNorm__batchNumberPLUScarbonSource__lactateVSglucose.csv	P0.05Fold2	mrna	SYAN	baseMgAllMg	baseNaAllNa	Exp	batchNumberPLUScarbonSource	lactateVSglucose
1122	rnb	genes_P0.05Fold2_mrna_trT_set00_StcAllEx_SYAN_baseMgAllMg_baseNaAllNa_Exp_noMatchFilter_p1Sf_noNorm__batchNumberPLUScarbonSource__lactateVSglucose.csv	P0.05Fold2	mrna	SYAN	baseMgAllMg	baseNaAllNa	Exp	batchNumberPLUScarbonSource	lactateVSglucose
1123	slmA	genes_P0.05Fold2_mrna_trT_set00_StcAllEx_SYAN_baseMgAllMg_baseNaAllNa_Exp_noMatchFilter_p1Sf_noNorm__batchNumberPLUScarbonSource__lactateVSglucose.csv	P0.05Fold2	mrna	SYAN	baseMgAllMg	baseNaAllNa	Exp	batchNumberPLUScarbonSource	lactateVSglucose
1124	rluA	genes_P0.05Fold2_mrna_trT_set00_StcAllEx_SYAN_baseMgAllMg_baseNaAllNa_Exp_noMatchFilter_p1Sf_noNorm__batchNumberPLUScarbonSource__lactateVSglucose.csv	P0.05Fold2	mrna	SYAN	baseMgAllMg	baseNaAllNa	Exp	batchNumberPLUScarbonSource	lactateVSglucose
1125	flgF	genes_P0.05Fold2_mrna_trT_set00_StcAllEx_SYAN_baseMgAllMg_baseNaAllNa_Exp_noMatchFilter_p1Sf_noNorm__batchNumberPLUScarbonSource__lactateVSglucose.csv	P0.05Fold2	mrna	SYAN	baseMgAllMg	baseNaAllNa	Exp	batchNumberPLUScarbonSource	lactateVSglucose
1126	ECB_03715	genes_P0.05Fold2_mrna_trT_set00_StcAllEx_SYAN_baseMgAllMg_baseNaAllNa_Exp_noMatchFilter_p1Sf_noNorm__batchNumberPLUScarbonSource__lactateVSglucose.csv	P0.05Fold2	mrna	SYAN	baseMgAllMg	baseNaAllNa	Exp	batchNumberPLUScarbonSource	lactateVSglucose
1127	purD	genes_P0.05Fold2_mrna_trT_set00_StcAllEx_SYAN_baseMgAllMg_baseNaAllNa_Exp_noMatchFilter_p1Sf_noNorm__batchNumberPLUScarbonSource__lactateVSglucose.csv	P0.05Fold2	mrna	SYAN	baseMgAllMg	baseNaAllNa	Exp	batchNumberPLUScarbonSource	lactateVSglucose
1128	rluD	genes_P0.05Fold2_mrna_trT_set00_StcAllEx_SYAN_baseMgAllMg_baseNaAllNa_Exp_noMatchFilter_p1Sf_noNorm__batchNumberPLUScarbonSource__lactateVSglucose.csv	P0.05Fold2	mrna	SYAN	baseMgAllMg	baseNaAllNa	Exp	batchNumberPLUScarbonSource	lactateVSglucose
1129	yajF	genes_P0.05Fold2_mrna_trT_set00_StcAllEx_SYAN_baseMgAllMg_baseNaAllNa_Exp_noMatchFilter_p1Sf_noNorm__batchNumberPLUScarbonSource__lactateVSglucose.csv	P0.05Fold2	mrna	SYAN	baseMgAllMg	baseNaAllNa	Exp	batchNumberPLUScarbonSource	lactateVSglucose
1130	xylE	genes_P0.05Fold2_mrna_trT_set00_StcAllEx_SYAN_baseMgAllMg_baseNaAllNa_Exp_noMatchFilter_p1Sf_noNorm__batchNumberPLUScarbonSource__lactateVSglucose.csv	P0.05Fold2	mrna	SYAN	baseMgAllMg	baseNaAllNa	Exp	batchNumberPLUScarbonSource	lactateVSglucose
1131	thiI	genes_P0.05Fold2_mrna_trT_set00_StcAllEx_SYAN_baseMgAllMg_baseNaAllNa_Exp_noMatchFilter_p1Sf_noNorm__batchNumberPLUScarbonSource__lactateVSglucose.csv	P0.05Fold2	mrna	SYAN	baseMgAllMg	baseNaAllNa	Exp	batchNumberPLUScarbonSource	lactateVSglucose
1132	fdx	genes_P0.05Fold2_mrna_trT_set00_StcAllEx_SYAN_baseMgAllMg_baseNaAllNa_Exp_noMatchFilter_p1Sf_noNorm__batchNumberPLUScarbonSource__lactateVSglucose.csv	P0.05Fold2	mrna	SYAN	baseMgAllMg	baseNaAllNa	Exp	batchNumberPLUScarbonSource	lactateVSglucose
1133	yjdI	genes_P0.05Fold2_mrna_trT_set00_StcAllEx_SYAN_baseMgAllMg_baseNaAllNa_Exp_noMatchFilter_p1Sf_noNorm__batchNumberPLUScarbonSource__lactateVSglucose.csv	P0.05Fold2	mrna	SYAN	baseMgAllMg	baseNaAllNa	Exp	batchNumberPLUScarbonSource	lactateVSglucose
1134	ydcI	genes_P0.05Fold2_mrna_trT_set00_StcAllEx_SYAN_baseMgAllMg_baseNaAllNa_Exp_noMatchFilter_p1Sf_noNorm__batchNumberPLUScarbonSource__lactateVSglucose.csv	P0.05Fold2	mrna	SYAN	baseMgAllMg	baseNaAllNa	Exp	batchNumberPLUScarbonSource	lactateVSglucose
1135	rihB	genes_P0.05Fold2_mrna_trT_set00_StcAllEx_SYAN_baseMgAllMg_baseNaAllNa_Exp_noMatchFilter_p1Sf_noNorm__batchNumberPLUScarbonSource__lactateVSglucose.csv	P0.05Fold2	mrna	SYAN	baseMgAllMg	baseNaAllNa	Exp	batchNumberPLUScarbonSource	lactateVSglucose
1136	ydbL	genes_P0.05Fold2_mrna_trT_set00_StcAllEx_SYAN_baseMgAllMg_baseNaAllNa_Exp_noMatchFilter_p1Sf_noNorm__batchNumberPLUScarbonSource__lactateVSglucose.csv	P0.05Fold2	mrna	SYAN	baseMgAllMg	baseNaAllNa	Exp	batchNumberPLUScarbonSource	lactateVSglucose
1137	ldhA	genes_P0.05Fold2_mrna_trT_set00_StcAllEx_SYAN_baseMgAllMg_baseNaAllNa_Exp_noMatchFilter_p1Sf_noNorm__batchNumberPLUScarbonSource__lactateVSglucose.csv	P0.05Fold2	mrna	SYAN	baseMgAllMg	baseNaAllNa	Exp	batchNumberPLUScarbonSource	lactateVSglucose
1138	rpsD	genes_P0.05Fold2_mrna_trT_set00_StcAllEx_SYAN_baseMgAllMg_baseNaAllNa_Exp_noMatchFilter_p1Sf_noNorm__batchNumberPLUScarbonSource__lactateVSglucose.csv	P0.05Fold2	mrna	SYAN	baseMgAllMg	baseNaAllNa	Exp	batchNumberPLUScarbonSource	lactateVSglucose
1139	rplQ	genes_P0.05Fold2_mrna_trT_set00_StcAllEx_SYAN_baseMgAllMg_baseNaAllNa_Exp_noMatchFilter_p1Sf_noNorm__batchNumberPLUScarbonSource__lactateVSglucose.csv	P0.05Fold2	mrna	SYAN	baseMgAllMg	baseNaAllNa	Exp	batchNumberPLUScarbonSource	lactateVSglucose
1140	ptr	genes_P0.05Fold2_mrna_trT_set00_StcAllEx_SYAN_baseMgAllMg_baseNaAllNa_Exp_noMatchFilter_p1Sf_noNorm__batchNumberPLUScarbonSource__lactateVSglucose.csv	P0.05Fold2	mrna	SYAN	baseMgAllMg	baseNaAllNa	Exp	batchNumberPLUScarbonSource	lactateVSglucose
1141	yaiB	genes_P0.05Fold2_mrna_trT_set00_StcAllEx_SYAN_baseMgAllMg_baseNaAllNa_Exp_noMatchFilter_p1Sf_noNorm__batchNumberPLUScarbonSource__lactateVSglucose.csv	P0.05Fold2	mrna	SYAN	baseMgAllMg	baseNaAllNa	Exp	batchNumberPLUScarbonSource	lactateVSglucose
1142	ssuB	genes_P0.05Fold2_mrna_trT_set00_StcAllEx_SYAN_baseMgAllMg_baseNaAllNa_Exp_noMatchFilter_p1Sf_noNorm__batchNumberPLUScarbonSource__lactateVSglucose.csv	P0.05Fold2	mrna	SYAN	baseMgAllMg	baseNaAllNa	Exp	batchNumberPLUScarbonSource	lactateVSglucose
1143	tgt	genes_P0.05Fold2_mrna_trT_set00_StcAllEx_SYAN_baseMgAllMg_baseNaAllNa_Exp_noMatchFilter_p1Sf_noNorm__batchNumberPLUScarbonSource__lactateVSglucose.csv	P0.05Fold2	mrna	SYAN	baseMgAllMg	baseNaAllNa	Exp	batchNumberPLUScarbonSource	lactateVSglucose
1144	purB	genes_P0.05Fold2_mrna_trT_set00_StcAllEx_SYAN_baseMgAllMg_baseNaAllNa_Exp_noMatchFilter_p1Sf_noNorm__batchNumberPLUScarbonSource__lactateVSglucose.csv	P0.05Fold2	mrna	SYAN	baseMgAllMg	baseNaAllNa	Exp	batchNumberPLUScarbonSource	lactateVSglucose
1145	yaeT	genes_P0.05Fold2_mrna_trT_set00_StcAllEx_SYAN_baseMgAllMg_baseNaAllNa_Exp_noMatchFilter_p1Sf_noNorm__batchNumberPLUScarbonSource__lactateVSglucose.csv	P0.05Fold2	mrna	SYAN	baseMgAllMg	baseNaAllNa	Exp	batchNumberPLUScarbonSource	lactateVSglucose
1146	yaeJ	genes_P0.05Fold2_mrna_trT_set00_StcAllEx_SYAN_baseMgAllMg_baseNaAllNa_Exp_noMatchFilter_p1Sf_noNorm__batchNumberPLUScarbonSource__lactateVSglucose.csv	P0.05Fold2	mrna	SYAN	baseMgAllMg	baseNaAllNa	Exp	batchNumberPLUScarbonSource	lactateVSglucose
1147	flgD	genes_P0.05Fold2_mrna_trT_set00_StcAllEx_SYAN_baseMgAllMg_baseNaAllNa_Exp_noMatchFilter_p1Sf_noNorm__batchNumberPLUScarbonSource__lactateVSglucose.csv	P0.05Fold2	mrna	SYAN	baseMgAllMg	baseNaAllNa	Exp	batchNumberPLUScarbonSource	lactateVSglucose
1148	yggF	genes_P0.05Fold2_mrna_trT_set00_StcAllEx_SYAN_baseMgAllMg_baseNaAllNa_Exp_noMatchFilter_p1Sf_noNorm__batchNumberPLUScarbonSource__lactateVSglucose.csv	P0.05Fold2	mrna	SYAN	baseMgAllMg	baseNaAllNa	Exp	batchNumberPLUScarbonSource	lactateVSglucose
1149	artM	genes_P0.05Fold2_mrna_trT_set00_StcAllEx_SYAN_baseMgAllMg_baseNaAllNa_Exp_noMatchFilter_p1Sf_noNorm__batchNumberPLUScarbonSource__lactateVSglucose.csv	P0.05Fold2	mrna	SYAN	baseMgAllMg	baseNaAllNa	Exp	batchNumberPLUScarbonSource	lactateVSglucose
1150	ytjA	genes_P0.05Fold2_mrna_trT_set00_StcAllEx_SYAN_baseMgAllMg_baseNaAllNa_Exp_noMatchFilter_p1Sf_noNorm__batchNumberPLUScarbonSource__lactateVSglucose.csv	P0.05Fold2	mrna	SYAN	baseMgAllMg	baseNaAllNa	Exp	batchNumberPLUScarbonSource	lactateVSglucose
1151	yidE	genes_P0.05Fold2_mrna_trT_set00_StcAllEx_SYAN_baseMgAllMg_baseNaAllNa_Exp_noMatchFilter_p1Sf_noNorm__batchNumberPLUScarbonSource__lactateVSglucose.csv	P0.05Fold2	mrna	SYAN	baseMgAllMg	baseNaAllNa	Exp	batchNumberPLUScarbonSource	lactateVSglucose
1152	ECB_00739	genes_P0.05Fold2_mrna_trT_set00_StcAllEx_SYAN_baseMgAllMg_baseNaAllNa_Exp_noMatchFilter_p1Sf_noNorm__batchNumberPLUScarbonSource__lactateVSglucose.csv	P0.05Fold2	mrna	SYAN	baseMgAllMg	baseNaAllNa	Exp	batchNumberPLUScarbonSource	lactateVSglucose
1153	rbfA	genes_P0.05Fold2_mrna_trT_set00_StcAllEx_SYAN_baseMgAllMg_baseNaAllNa_Exp_noMatchFilter_p1Sf_noNorm__batchNumberPLUScarbonSource__lactateVSglucose.csv	P0.05Fold2	mrna	SYAN	baseMgAllMg	baseNaAllNa	Exp	batchNumberPLUScarbonSource	lactateVSglucose
1154	rpsS	genes_P0.05Fold2_mrna_trT_set00_StcAllEx_SYAN_baseMgAllMg_baseNaAllNa_Exp_noMatchFilter_p1Sf_noNorm__batchNumberPLUScarbonSource__lactateVSglucose.csv	P0.05Fold2	mrna	SYAN	baseMgAllMg	baseNaAllNa	Exp	batchNumberPLUScarbonSource	lactateVSglucose
1155	yjiN	genes_P0.05Fold2_mrna_trT_set00_StcAllEx_SYAN_baseMgAllMg_baseNaAllNa_Exp_noMatchFilter_p1Sf_noNorm__batchNumberPLUScarbonSource__lactateVSglucose.csv	P0.05Fold2	mrna	SYAN	baseMgAllMg	baseNaAllNa	Exp	batchNumberPLUScarbonSource	lactateVSglucose
1156	yehT	genes_P0.05Fold2_mrna_trT_set00_StcAllEx_SYAN_baseMgAllMg_baseNaAllNa_Exp_noMatchFilter_p1Sf_noNorm__batchNumberPLUScarbonSource__lactateVSglucose.csv	P0.05Fold2	mrna	SYAN	baseMgAllMg	baseNaAllNa	Exp	batchNumberPLUScarbonSource	lactateVSglucose
1157	ynfE	genes_P0.05Fold2_mrna_trT_set00_StcAllEx_SYAN_baseMgAllMg_baseNaAllNa_Exp_noMatchFilter_p1Sf_noNorm__batchNumberPLUScarbonSource__lactateVSglucose.csv	P0.05Fold2	mrna	SYAN	baseMgAllMg	baseNaAllNa	Exp	batchNumberPLUScarbonSource	lactateVSglucose
1158	yjfY	genes_P0.05Fold2_mrna_trT_set00_StcAllEx_SYAN_baseMgAllMg_baseNaAllNa_Exp_noMatchFilter_p1Sf_noNorm__batchNumberPLUScarbonSource__lactateVSglucose.csv	P0.05Fold2	mrna	SYAN	baseMgAllMg	baseNaAllNa	Exp	batchNumberPLUScarbonSource	lactateVSglucose
1159	era	genes_P0.05Fold2_mrna_trT_set00_StcAllEx_SYAN_baseMgAllMg_baseNaAllNa_Exp_noMatchFilter_p1Sf_noNorm__batchNumberPLUScarbonSource__lactateVSglucose.csv	P0.05Fold2	mrna	SYAN	baseMgAllMg	baseNaAllNa	Exp	batchNumberPLUScarbonSource	lactateVSglucose
1160	adiA	genes_P0.05Fold2_mrna_trT_set00_StcAllEx_SYAN_baseMgAllMg_baseNaAllNa_Exp_noMatchFilter_p1Sf_noNorm__batchNumberPLUScarbonSource__lactateVSglucose.csv	P0.05Fold2	mrna	SYAN	baseMgAllMg	baseNaAllNa	Exp	batchNumberPLUScarbonSource	lactateVSglucose
1161	yohJ	genes_P0.05Fold2_mrna_trT_set00_StcAllEx_SYAN_baseMgAllMg_baseNaAllNa_Exp_noMatchFilter_p1Sf_noNorm__batchNumberPLUScarbonSource__lactateVSglucose.csv	P0.05Fold2	mrna	SYAN	baseMgAllMg	baseNaAllNa	Exp	batchNumberPLUScarbonSource	lactateVSglucose
1162	frdD	genes_P0.05Fold2_mrna_trT_set00_StcAllEx_SYAN_baseMgAllMg_baseNaAllNa_Exp_noMatchFilter_p1Sf_noNorm__batchNumberPLUScarbonSource__lactateVSglucose.csv	P0.05Fold2	mrna	SYAN	baseMgAllMg	baseNaAllNa	Exp	batchNumberPLUScarbonSource	lactateVSglucose
1163	mepA	genes_P0.05Fold2_mrna_trT_set00_StcAllEx_SYAN_baseMgAllMg_baseNaAllNa_Exp_noMatchFilter_p1Sf_noNorm__batchNumberPLUScarbonSource__lactateVSglucose.csv	P0.05Fold2	mrna	SYAN	baseMgAllMg	baseNaAllNa	Exp	batchNumberPLUScarbonSource	lactateVSglucose
1164	yeiJ	genes_P0.05Fold2_mrna_trT_set00_StcAllEx_SYAN_baseMgAllMg_baseNaAllNa_Exp_noMatchFilter_p1Sf_noNorm__batchNumberPLUScarbonSource__lactateVSglucose.csv	P0.05Fold2	mrna	SYAN	baseMgAllMg	baseNaAllNa	Exp	batchNumberPLUScarbonSource	lactateVSglucose
1165	secD	genes_P0.05Fold2_mrna_trT_set00_StcAllEx_SYAN_baseMgAllMg_baseNaAllNa_Exp_noMatchFilter_p1Sf_noNorm__batchNumberPLUScarbonSource__lactateVSglucose.csv	P0.05Fold2	mrna	SYAN	baseMgAllMg	baseNaAllNa	Exp	batchNumberPLUScarbonSource	lactateVSglucose
1166	nuoH	genes_P0.05Fold2_mrna_trT_set00_StcAllEx_SYAN_baseMgAllMg_baseNaAllNa_Exp_noMatchFilter_p1Sf_noNorm__batchNumberPLUScarbonSource__lactateVSglucose.csv	P0.05Fold2	mrna	SYAN	baseMgAllMg	baseNaAllNa	Exp	batchNumberPLUScarbonSource	lactateVSglucose
1167	rimM	genes_P0.05Fold2_mrna_trT_set00_StcAllEx_SYAN_baseMgAllMg_baseNaAllNa_Exp_noMatchFilter_p1Sf_noNorm__batchNumberPLUScarbonSource__lactateVSglucose.csv	P0.05Fold2	mrna	SYAN	baseMgAllMg	baseNaAllNa	Exp	batchNumberPLUScarbonSource	lactateVSglucose
1168	fadL	genes_P0.05Fold2_mrna_trT_set00_StcAllEx_SYAN_baseMgAllMg_baseNaAllNa_Exp_noMatchFilter_p1Sf_noNorm__batchNumberPLUScarbonSource__lactateVSglucose.csv	P0.05Fold2	mrna	SYAN	baseMgAllMg	baseNaAllNa	Exp	batchNumberPLUScarbonSource	lactateVSglucose
1169	csgC	genes_P0.05Fold2_mrna_trT_set00_StcAllEx_SYAN_baseMgAllMg_baseNaAllNa_Exp_noMatchFilter_p1Sf_noNorm__batchNumberPLUScarbonSource__lactateVSglucose.csv	P0.05Fold2	mrna	SYAN	baseMgAllMg	baseNaAllNa	Exp	batchNumberPLUScarbonSource	lactateVSglucose
1170	yebV	genes_P0.05Fold2_mrna_trT_set00_StcAllEx_SYAN_baseMgAllMg_baseNaAllNa_Exp_noMatchFilter_p1Sf_noNorm__batchNumberPLUScarbonSource__lactateVSglucose.csv	P0.05Fold2	mrna	SYAN	baseMgAllMg	baseNaAllNa	Exp	batchNumberPLUScarbonSource	lactateVSglucose
1171	ynfN	genes_P0.05Fold2_mrna_trT_set00_StcAllEx_SYAN_baseMgAllMg_baseNaAllNa_Exp_noMatchFilter_p1Sf_noNorm__batchNumberPLUScarbonSource__lactateVSglucose.csv	P0.05Fold2	mrna	SYAN	baseMgAllMg	baseNaAllNa	Exp	batchNumberPLUScarbonSource	lactateVSglucose
1172	dnaN	genes_P0.05Fold2_mrna_trT_set00_StcAllEx_SYAN_baseMgAllMg_baseNaAllNa_Exp_noMatchFilter_p1Sf_noNorm__batchNumberPLUScarbonSource__lactateVSglucose.csv	P0.05Fold2	mrna	SYAN	baseMgAllMg	baseNaAllNa	Exp	batchNumberPLUScarbonSource	lactateVSglucose
1173	yjfO	genes_P0.05Fold2_mrna_trT_set00_StcAllEx_SYAN_baseMgAllMg_baseNaAllNa_Exp_noMatchFilter_p1Sf_noNorm__batchNumberPLUScarbonSource__lactateVSglucose.csv	P0.05Fold2	mrna	SYAN	baseMgAllMg	baseNaAllNa	Exp	batchNumberPLUScarbonSource	lactateVSglucose
1174	farR	genes_P0.05Fold2_mrna_trT_set00_StcAllEx_SYAN_baseMgAllMg_baseNaAllNa_Exp_noMatchFilter_p1Sf_noNorm__batchNumberPLUScarbonSource__lactateVSglucose.csv	P0.05Fold2	mrna	SYAN	baseMgAllMg	baseNaAllNa	Exp	batchNumberPLUScarbonSource	lactateVSglucose
1175	lysS	genes_P0.05Fold2_mrna_trT_set00_StcAllEx_SYAN_baseMgAllMg_baseNaAllNa_Exp_noMatchFilter_p1Sf_noNorm__batchNumberPLUScarbonSource__lactateVSglucose.csv	P0.05Fold2	mrna	SYAN	baseMgAllMg	baseNaAllNa	Exp	batchNumberPLUScarbonSource	lactateVSglucose
1176	yiiL	genes_P0.05Fold2_mrna_trT_set00_StcAllEx_SYAN_baseMgAllMg_baseNaAllNa_Exp_noMatchFilter_p1Sf_noNorm__batchNumberPLUScarbonSource__lactateVSglucose.csv	P0.05Fold2	mrna	SYAN	baseMgAllMg	baseNaAllNa	Exp	batchNumberPLUScarbonSource	lactateVSglucose
1177	yihW	genes_P0.05Fold2_mrna_trT_set00_StcAllEx_SYAN_baseMgAllMg_baseNaAllNa_Exp_noMatchFilter_p1Sf_noNorm__batchNumberPLUScarbonSource__lactateVSglucose.csv	P0.05Fold2	mrna	SYAN	baseMgAllMg	baseNaAllNa	Exp	batchNumberPLUScarbonSource	lactateVSglucose
1178	ymgE	genes_P0.05Fold2_mrna_trT_set00_StcAllEx_SYAN_baseMgAllMg_baseNaAllNa_Exp_noMatchFilter_p1Sf_noNorm__batchNumberPLUScarbonSource__lactateVSglucose.csv	P0.05Fold2	mrna	SYAN	baseMgAllMg	baseNaAllNa	Exp	batchNumberPLUScarbonSource	lactateVSglucose
1179	ybdQ	genes_P0.05Fold2_mrna_trT_set00_StcAllEx_SYAN_baseMgAllMg_baseNaAllNa_Exp_noMatchFilter_p1Sf_noNorm__batchNumberPLUScarbonSource__lactateVSglucose.csv	P0.05Fold2	mrna	SYAN	baseMgAllMg	baseNaAllNa	Exp	batchNumberPLUScarbonSource	lactateVSglucose
1180	rplN	genes_P0.05Fold2_mrna_trT_set00_StcAllEx_SYAN_baseMgAllMg_baseNaAllNa_Exp_noMatchFilter_p1Sf_noNorm__batchNumberPLUScarbonSource__lactateVSglucose.csv	P0.05Fold2	mrna	SYAN	baseMgAllMg	baseNaAllNa	Exp	batchNumberPLUScarbonSource	lactateVSglucose
1181	ytfL	genes_P0.05Fold2_mrna_trT_set00_StcAllEx_SYAN_baseMgAllMg_baseNaAllNa_Exp_noMatchFilter_p1Sf_noNorm__batchNumberPLUScarbonSource__lactateVSglucose.csv	P0.05Fold2	mrna	SYAN	baseMgAllMg	baseNaAllNa	Exp	batchNumberPLUScarbonSource	lactateVSglucose
1182	nirD	genes_P0.05Fold2_mrna_trT_set00_StcAllEx_SYAN_baseMgAllMg_baseNaAllNa_Exp_noMatchFilter_p1Sf_noNorm__batchNumberPLUScarbonSource__lactateVSglucose.csv	P0.05Fold2	mrna	SYAN	baseMgAllMg	baseNaAllNa	Exp	batchNumberPLUScarbonSource	lactateVSglucose
1183	nuoN	genes_P0.05Fold2_mrna_trT_set00_StcAllEx_SYAN_baseMgAllMg_baseNaAllNa_Exp_noMatchFilter_p1Sf_noNorm__batchNumberPLUScarbonSource__lactateVSglucose.csv	P0.05Fold2	mrna	SYAN	baseMgAllMg	baseNaAllNa	Exp	batchNumberPLUScarbonSource	lactateVSglucose
1184	gspF	genes_P0.05Fold2_mrna_trT_set00_StcAllEx_SYAN_baseMgAllMg_baseNaAllNa_Exp_noMatchFilter_p1Sf_noNorm__batchNumberPLUScarbonSource__lactateVSglucose.csv	P0.05Fold2	mrna	SYAN	baseMgAllMg	baseNaAllNa	Exp	batchNumberPLUScarbonSource	lactateVSglucose
1185	glpF	genes_P0.05Fold2_mrna_trT_set00_StcAllEx_SYAN_baseMgAllMg_baseNaAllNa_Exp_noMatchFilter_p1Sf_noNorm__batchNumberPLUScarbonSource__lactateVSglucose.csv	P0.05Fold2	mrna	SYAN	baseMgAllMg	baseNaAllNa	Exp	batchNumberPLUScarbonSource	lactateVSglucose
1186	idnO	genes_P0.05Fold2_mrna_trT_set00_StcAllEx_SYAN_baseMgAllMg_baseNaAllNa_Exp_noMatchFilter_p1Sf_noNorm__batchNumberPLUScarbonSourcePLUSdoublingTimeMinutes__gluconateVSglucose.csv	P0.05Fold2	mrna	SYAN	baseMgAllMg	baseNaAllNa	Exp	batchNumberPLUScarbonSourcePLUSdoublingTimeMinutes	gluconateVSglucose
1187	idnD	genes_P0.05Fold2_mrna_trT_set00_StcAllEx_SYAN_baseMgAllMg_baseNaAllNa_Exp_noMatchFilter_p1Sf_noNorm__batchNumberPLUScarbonSourcePLUSdoublingTimeMinutes__gluconateVSglucose.csv	P0.05Fold2	mrna	SYAN	baseMgAllMg	baseNaAllNa	Exp	batchNumberPLUScarbonSourcePLUSdoublingTimeMinutes	gluconateVSglucose
1188	idnT	genes_P0.05Fold2_mrna_trT_set00_StcAllEx_SYAN_baseMgAllMg_baseNaAllNa_Exp_noMatchFilter_p1Sf_noNorm__batchNumberPLUScarbonSourcePLUSdoublingTimeMinutes__gluconateVSglucose.csv	P0.05Fold2	mrna	SYAN	baseMgAllMg	baseNaAllNa	Exp	batchNumberPLUScarbonSourcePLUSdoublingTimeMinutes	gluconateVSglucose
1189	idnK	genes_P0.05Fold2_mrna_trT_set00_StcAllEx_SYAN_baseMgAllMg_baseNaAllNa_Exp_noMatchFilter_p1Sf_noNorm__batchNumberPLUScarbonSourcePLUSdoublingTimeMinutes__gluconateVSglucose.csv	P0.05Fold2	mrna	SYAN	baseMgAllMg	baseNaAllNa	Exp	batchNumberPLUScarbonSourcePLUSdoublingTimeMinutes	gluconateVSglucose
1190	idnR	genes_P0.05Fold2_mrna_trT_set00_StcAllEx_SYAN_baseMgAllMg_baseNaAllNa_Exp_noMatchFilter_p1Sf_noNorm__batchNumberPLUScarbonSourcePLUSdoublingTimeMinutes__gluconateVSglucose.csv	P0.05Fold2	mrna	SYAN	baseMgAllMg	baseNaAllNa	Exp	batchNumberPLUScarbonSourcePLUSdoublingTimeMinutes	gluconateVSglucose
1191	gntT	genes_P0.05Fold2_mrna_trT_set00_StcAllEx_SYAN_baseMgAllMg_baseNaAllNa_Exp_noMatchFilter_p1Sf_noNorm__batchNumberPLUScarbonSourcePLUSdoublingTimeMinutes__gluconateVSglucose.csv	P0.05Fold2	mrna	SYAN	baseMgAllMg	baseNaAllNa	Exp	batchNumberPLUScarbonSourcePLUSdoublingTimeMinutes	gluconateVSglucose
1192	gntU	genes_P0.05Fold2_mrna_trT_set00_StcAllEx_SYAN_baseMgAllMg_baseNaAllNa_Exp_noMatchFilter_p1Sf_noNorm__batchNumberPLUScarbonSourcePLUSdoublingTimeMinutes__gluconateVSglucose.csv	P0.05Fold2	mrna	SYAN	baseMgAllMg	baseNaAllNa	Exp	batchNumberPLUScarbonSourcePLUSdoublingTimeMinutes	gluconateVSglucose
1193	edd	genes_P0.05Fold2_mrna_trT_set00_StcAllEx_SYAN_baseMgAllMg_baseNaAllNa_Exp_noMatchFilter_p1Sf_noNorm__batchNumberPLUScarbonSourcePLUSdoublingTimeMinutes__gluconateVSglucose.csv	P0.05Fold2	mrna	SYAN	baseMgAllMg	baseNaAllNa	Exp	batchNumberPLUScarbonSourcePLUSdoublingTimeMinutes	gluconateVSglucose
1194	cspG	genes_P0.05Fold2_mrna_trT_set00_StcAllEx_SYAN_baseMgAllMg_baseNaAllNa_Exp_noMatchFilter_p1Sf_noNorm__batchNumberPLUScarbonSourcePLUSdoublingTimeMinutes__gluconateVSglucose.csv	P0.05Fold2	mrna	SYAN	baseMgAllMg	baseNaAllNa	Exp	batchNumberPLUScarbonSourcePLUSdoublingTimeMinutes	gluconateVSglucose
1195	eda	genes_P0.05Fold2_mrna_trT_set00_StcAllEx_SYAN_baseMgAllMg_baseNaAllNa_Exp_noMatchFilter_p1Sf_noNorm__batchNumberPLUScarbonSourcePLUSdoublingTimeMinutes__gluconateVSglucose.csv	P0.05Fold2	mrna	SYAN	baseMgAllMg	baseNaAllNa	Exp	batchNumberPLUScarbonSourcePLUSdoublingTimeMinutes	gluconateVSglucose
1196	gntK	genes_P0.05Fold2_mrna_trT_set00_StcAllEx_SYAN_baseMgAllMg_baseNaAllNa_Exp_noMatchFilter_p1Sf_noNorm__batchNumberPLUScarbonSourcePLUSdoublingTimeMinutes__gluconateVSglucose.csv	P0.05Fold2	mrna	SYAN	baseMgAllMg	baseNaAllNa	Exp	batchNumberPLUScarbonSourcePLUSdoublingTimeMinutes	gluconateVSglucose
1197	yjgR	genes_P0.05Fold2_mrna_trT_set00_StcAllEx_SYAN_baseMgAllMg_baseNaAllNa_Exp_noMatchFilter_p1Sf_noNorm__batchNumberPLUScarbonSourcePLUSdoublingTimeMinutes__gluconateVSglucose.csv	P0.05Fold2	mrna	SYAN	baseMgAllMg	baseNaAllNa	Exp	batchNumberPLUScarbonSourcePLUSdoublingTimeMinutes	gluconateVSglucose
1198	glpK	genes_P0.05Fold2_mrna_trT_set00_StcAllEx_SYAN_baseMgAllMg_baseNaAllNa_Exp_noMatchFilter_p1Sf_noNorm__batchNumberPLUScarbonSourcePLUSdoublingTimeMinutes__gluconateVSglucose.csv	P0.05Fold2	mrna	SYAN	baseMgAllMg	baseNaAllNa	Exp	batchNumberPLUScarbonSourcePLUSdoublingTimeMinutes	gluconateVSglucose
1199	sfa	genes_P0.05Fold2_mrna_trT_set00_StcAllEx_SYAN_baseMgAllMg_baseNaAllNa_Exp_noMatchFilter_p1Sf_noNorm__batchNumberPLUScarbonSourcePLUSdoublingTimeMinutes__gluconateVSglucose.csv	P0.05Fold2	mrna	SYAN	baseMgAllMg	baseNaAllNa	Exp	batchNumberPLUScarbonSourcePLUSdoublingTimeMinutes	gluconateVSglucose
1200	ECB_02650	genes_P0.05Fold2_mrna_trT_set00_StcAllEx_SYAN_baseMgAllMg_baseNaAllNa_Exp_noMatchFilter_p1Sf_noNorm__batchNumberPLUScarbonSourcePLUSdoublingTimeMinutes__gluconateVSglucose.csv	P0.05Fold2	mrna	SYAN	baseMgAllMg	baseNaAllNa	Exp	batchNumberPLUScarbonSourcePLUSdoublingTimeMinutes	gluconateVSglucose
1201	glpQ	genes_P0.05Fold2_mrna_trT_set00_StcAllEx_SYAN_baseMgAllMg_baseNaAllNa_Exp_noMatchFilter_p1Sf_noNorm__batchNumberPLUScarbonSourcePLUSdoublingTimeMinutes__gluconateVSglucose.csv	P0.05Fold2	mrna	SYAN	baseMgAllMg	baseNaAllNa	Exp	batchNumberPLUScarbonSourcePLUSdoublingTimeMinutes	gluconateVSglucose
1202	flhC	genes_P0.05Fold2_mrna_trT_set00_StcAllEx_SYAN_baseMgAllMg_baseNaAllNa_Exp_noMatchFilter_p1Sf_noNorm__batchNumberPLUScarbonSourcePLUSdoublingTimeMinutes__gluconateVSglucose.csv	P0.05Fold2	mrna	SYAN	baseMgAllMg	baseNaAllNa	Exp	batchNumberPLUScarbonSourcePLUSdoublingTimeMinutes	gluconateVSglucose
1203	glpC	genes_P0.05Fold2_mrna_trT_set00_StcAllEx_SYAN_baseMgAllMg_baseNaAllNa_Exp_noMatchFilter_p1Sf_noNorm__batchNumberPLUScarbonSourcePLUSdoublingTimeMinutes__gluconateVSglucose.csv	P0.05Fold2	mrna	SYAN	baseMgAllMg	baseNaAllNa	Exp	batchNumberPLUScarbonSourcePLUSdoublingTimeMinutes	gluconateVSglucose
1204	alr	genes_P0.05Fold2_mrna_trT_set00_StcAllEx_SYAN_baseMgAllMg_baseNaAllNa_Exp_noMatchFilter_p1Sf_noNorm__batchNumberPLUScarbonSourcePLUSdoublingTimeMinutes__gluconateVSglucose.csv	P0.05Fold2	mrna	SYAN	baseMgAllMg	baseNaAllNa	Exp	batchNumberPLUScarbonSourcePLUSdoublingTimeMinutes	gluconateVSglucose
1205	ECB_02649	genes_P0.05Fold2_mrna_trT_set00_StcAllEx_SYAN_baseMgAllMg_baseNaAllNa_Exp_noMatchFilter_p1Sf_noNorm__batchNumberPLUScarbonSourcePLUSdoublingTimeMinutes__gluconateVSglucose.csv	P0.05Fold2	mrna	SYAN	baseMgAllMg	baseNaAllNa	Exp	batchNumberPLUScarbonSourcePLUSdoublingTimeMinutes	gluconateVSglucose
1206	glpB	genes_P0.05Fold2_mrna_trT_set00_StcAllEx_SYAN_baseMgAllMg_baseNaAllNa_Exp_noMatchFilter_p1Sf_noNorm__batchNumberPLUScarbonSourcePLUSdoublingTimeMinutes__gluconateVSglucose.csv	P0.05Fold2	mrna	SYAN	baseMgAllMg	baseNaAllNa	Exp	batchNumberPLUScarbonSourcePLUSdoublingTimeMinutes	gluconateVSglucose
1207	glpF	genes_P0.05Fold2_mrna_trT_set00_StcAllEx_SYAN_baseMgAllMg_baseNaAllNa_Exp_noMatchFilter_p1Sf_noNorm__batchNumberPLUScarbonSourcePLUSdoublingTimeMinutes__gluconateVSglucose.csv	P0.05Fold2	mrna	SYAN	baseMgAllMg	baseNaAllNa	Exp	batchNumberPLUScarbonSourcePLUSdoublingTimeMinutes	gluconateVSglucose
1208	yjjZ	genes_P0.05Fold2_mrna_trT_set00_StcAllEx_SYAN_baseMgAllMg_baseNaAllNa_Exp_noMatchFilter_p1Sf_noNorm__batchNumberPLUScarbonSourcePLUSdoublingTimeMinutes__gluconateVSglucose.csv	P0.05Fold2	mrna	SYAN	baseMgAllMg	baseNaAllNa	Exp	batchNumberPLUScarbonSourcePLUSdoublingTimeMinutes	gluconateVSglucose
1209	yfbQ	genes_P0.05Fold2_mrna_trT_set00_StcAllEx_SYAN_baseMgAllMg_baseNaAllNa_Exp_noMatchFilter_p1Sf_noNorm__batchNumberPLUScarbonSourcePLUSdoublingTimeMinutes__gluconateVSglucose.csv	P0.05Fold2	mrna	SYAN	baseMgAllMg	baseNaAllNa	Exp	batchNumberPLUScarbonSourcePLUSdoublingTimeMinutes	gluconateVSglucose
1210	yiaD	genes_P0.05Fold2_mrna_trT_set00_StcAllEx_SYAN_baseMgAllMg_baseNaAllNa_Exp_noMatchFilter_p1Sf_noNorm__batchNumberPLUScarbonSourcePLUSdoublingTimeMinutes__gluconateVSglucose.csv	P0.05Fold2	mrna	SYAN	baseMgAllMg	baseNaAllNa	Exp	batchNumberPLUScarbonSourcePLUSdoublingTimeMinutes	gluconateVSglucose
1211	cspA	genes_P0.05Fold2_mrna_trT_set00_StcAllEx_SYAN_baseMgAllMg_baseNaAllNa_Exp_noMatchFilter_p1Sf_noNorm__batchNumberPLUScarbonSourcePLUSdoublingTimeMinutes__gluconateVSglucose.csv	P0.05Fold2	mrna	SYAN	baseMgAllMg	baseNaAllNa	Exp	batchNumberPLUScarbonSourcePLUSdoublingTimeMinutes	gluconateVSglucose
1212	yddH	genes_P0.05Fold2_mrna_trT_set00_StcAllEx_SYAN_baseMgAllMg_baseNaAllNa_Exp_noMatchFilter_p1Sf_noNorm__batchNumberPLUScarbonSourcePLUSdoublingTimeMinutes__gluconateVSglucose.csv	P0.05Fold2	mrna	SYAN	baseMgAllMg	baseNaAllNa	Exp	batchNumberPLUScarbonSourcePLUSdoublingTimeMinutes	gluconateVSglucose
1213	metQ	genes_P0.05Fold2_mrna_trT_set00_StcAllEx_SYAN_baseMgAllMg_baseNaAllNa_Exp_noMatchFilter_p1Sf_noNorm__batchNumberPLUScarbonSourcePLUSdoublingTimeMinutes__gluconateVSglucose.csv	P0.05Fold2	mrna	SYAN	baseMgAllMg	baseNaAllNa	Exp	batchNumberPLUScarbonSourcePLUSdoublingTimeMinutes	gluconateVSglucose
1214	glpT	genes_P0.05Fold2_mrna_trT_set00_StcAllEx_SYAN_baseMgAllMg_baseNaAllNa_Exp_noMatchFilter_p1Sf_noNorm__batchNumberPLUScarbonSourcePLUSdoublingTimeMinutes__gluconateVSglucose.csv	P0.05Fold2	mrna	SYAN	baseMgAllMg	baseNaAllNa	Exp	batchNumberPLUScarbonSourcePLUSdoublingTimeMinutes	gluconateVSglucose
1215	ydiI	genes_P0.05Fold2_mrna_trT_set00_StcAllEx_SYAN_baseMgAllMg_baseNaAllNa_Exp_noMatchFilter_p1Sf_noNorm__batchNumberPLUScarbonSourcePLUSdoublingTimeMinutes__gluconateVSglucose.csv	P0.05Fold2	mrna	SYAN	baseMgAllMg	baseNaAllNa	Exp	batchNumberPLUScarbonSourcePLUSdoublingTimeMinutes	gluconateVSglucose
1216	codA	genes_P0.05Fold2_mrna_trT_set00_StcAllEx_SYAN_baseMgAllMg_baseNaAllNa_Exp_noMatchFilter_p1Sf_noNorm__batchNumberPLUScarbonSourcePLUSdoublingTimeMinutes__gluconateVSglucose.csv	P0.05Fold2	mrna	SYAN	baseMgAllMg	baseNaAllNa	Exp	batchNumberPLUScarbonSourcePLUSdoublingTimeMinutes	gluconateVSglucose
1217	flhD	genes_P0.05Fold2_mrna_trT_set00_StcAllEx_SYAN_baseMgAllMg_baseNaAllNa_Exp_noMatchFilter_p1Sf_noNorm__batchNumberPLUScarbonSourcePLUSdoublingTimeMinutes__gluconateVSglucose.csv	P0.05Fold2	mrna	SYAN	baseMgAllMg	baseNaAllNa	Exp	batchNumberPLUScarbonSourcePLUSdoublingTimeMinutes	gluconateVSglucose
1218	ymdB	genes_P0.05Fold2_mrna_trT_set00_StcAllEx_SYAN_baseMgAllMg_baseNaAllNa_Exp_noMatchFilter_p1Sf_noNorm__batchNumberPLUScarbonSourcePLUSdoublingTimeMinutes__gluconateVSglucose.csv	P0.05Fold2	mrna	SYAN	baseMgAllMg	baseNaAllNa	Exp	batchNumberPLUScarbonSourcePLUSdoublingTimeMinutes	gluconateVSglucose
1219	ybgF	genes_P0.05Fold2_mrna_trT_set00_StcAllEx_SYAN_baseMgAllMg_baseNaAllNa_Exp_noMatchFilter_p1Sf_noNorm__batchNumberPLUScarbonSourcePLUSdoublingTimeMinutes__gluconateVSglucose.csv	P0.05Fold2	mrna	SYAN	baseMgAllMg	baseNaAllNa	Exp	batchNumberPLUScarbonSourcePLUSdoublingTimeMinutes	gluconateVSglucose
1220	mcrB	genes_P0.05Fold2_mrna_trT_set00_StcAllEx_SYAN_baseMgAllMg_baseNaAllNa_Exp_noMatchFilter_p1Sf_noNorm__batchNumberPLUScarbonSourcePLUSdoublingTimeMinutes__gluconateVSglucose.csv	P0.05Fold2	mrna	SYAN	baseMgAllMg	baseNaAllNa	Exp	batchNumberPLUScarbonSourcePLUSdoublingTimeMinutes	gluconateVSglucose
1221	fdx	genes_P0.05Fold2_mrna_trT_set00_StcAllEx_SYAN_baseMgAllMg_baseNaAllNa_Exp_noMatchFilter_p1Sf_noNorm__batchNumberPLUScarbonSourcePLUSdoublingTimeMinutes__gluconateVSglucose.csv	P0.05Fold2	mrna	SYAN	baseMgAllMg	baseNaAllNa	Exp	batchNumberPLUScarbonSourcePLUSdoublingTimeMinutes	gluconateVSglucose
1222	metI	genes_P0.05Fold2_mrna_trT_set00_StcAllEx_SYAN_baseMgAllMg_baseNaAllNa_Exp_noMatchFilter_p1Sf_noNorm__batchNumberPLUScarbonSourcePLUSdoublingTimeMinutes__gluconateVSglucose.csv	P0.05Fold2	mrna	SYAN	baseMgAllMg	baseNaAllNa	Exp	batchNumberPLUScarbonSourcePLUSdoublingTimeMinutes	gluconateVSglucose
1223	ycjL	genes_P0.05Fold2_mrna_trT_set00_StcAllEx_SYAN_baseMgAllMg_baseNaAllNa_Exp_noMatchFilter_p1Sf_noNorm__batchNumberPLUScarbonSourcePLUSdoublingTimeMinutes__gluconateVSglucose.csv	P0.05Fold2	mrna	SYAN	baseMgAllMg	baseNaAllNa	Exp	batchNumberPLUScarbonSourcePLUSdoublingTimeMinutes	gluconateVSglucose
1224	ECB_03516	genes_P0.05Fold2_mrna_trT_set00_StcAllEx_SYAN_baseMgAllMg_baseNaAllNa_Exp_noMatchFilter_p1Sf_noNorm__batchNumberPLUScarbonSourcePLUSdoublingTimeMinutes__gluconateVSglucose.csv	P0.05Fold2	mrna	SYAN	baseMgAllMg	baseNaAllNa	Exp	batchNumberPLUScarbonSourcePLUSdoublingTimeMinutes	gluconateVSglucose
1225	yliH	genes_P0.05Fold2_mrna_trT_set00_StcAllEx_SYAN_baseMgAllMg_baseNaAllNa_Exp_noMatchFilter_p1Sf_noNorm__batchNumberPLUScarbonSourcePLUSdoublingTimeMinutes__gluconateVSglucose.csv	P0.05Fold2	mrna	SYAN	baseMgAllMg	baseNaAllNa	Exp	batchNumberPLUScarbonSourcePLUSdoublingTimeMinutes	gluconateVSglucose
1226	garR	genes_P0.05Fold2_mrna_trT_set00_StcAllEx_SYAN_baseMgAllMg_baseNaAllNa_Exp_noMatchFilter_p1Sf_noNorm__batchNumberPLUScarbonSourcePLUSdoublingTimeMinutes__gluconateVSglucose.csv	P0.05Fold2	mrna	SYAN	baseMgAllMg	baseNaAllNa	Exp	batchNumberPLUScarbonSourcePLUSdoublingTimeMinutes	gluconateVSglucose
1227	malZ	genes_P0.05Fold2_mrna_trT_set00_StcAllEx_SYAN_baseMgAllMg_baseNaAllNa_Exp_noMatchFilter_p1Sf_noNorm__batchNumberPLUScarbonSourcePLUSdoublingTimeMinutes__gluconateVSglucose.csv	P0.05Fold2	mrna	SYAN	baseMgAllMg	baseNaAllNa	Exp	batchNumberPLUScarbonSourcePLUSdoublingTimeMinutes	gluconateVSglucose
1228	yaiW	genes_P0.05Fold2_mrna_trT_set00_StcAllEx_SYAN_baseMgAllMg_baseNaAllNa_Exp_noMatchFilter_p1Sf_noNorm__batchNumberPLUScarbonSourcePLUSdoublingTimeMinutes__gluconateVSglucose.csv	P0.05Fold2	mrna	SYAN	baseMgAllMg	baseNaAllNa	Exp	batchNumberPLUScarbonSourcePLUSdoublingTimeMinutes	gluconateVSglucose
1229	ygiC	genes_P0.05Fold2_mrna_trT_set00_StcAllEx_SYAN_baseMgAllMg_baseNaAllNa_Exp_noMatchFilter_p1Sf_noNorm__batchNumberPLUScarbonSourcePLUSdoublingTimeMinutes__gluconateVSglucose.csv	P0.05Fold2	mrna	SYAN	baseMgAllMg	baseNaAllNa	Exp	batchNumberPLUScarbonSourcePLUSdoublingTimeMinutes	gluconateVSglucose
1230	ygiA	genes_P0.05Fold2_mrna_trT_set00_StcAllEx_SYAN_baseMgAllMg_baseNaAllNa_Exp_noMatchFilter_p1Sf_noNorm__batchNumberPLUScarbonSourcePLUSdoublingTimeMinutes__gluconateVSglucose.csv	P0.05Fold2	mrna	SYAN	baseMgAllMg	baseNaAllNa	Exp	batchNumberPLUScarbonSourcePLUSdoublingTimeMinutes	gluconateVSglucose
1231	ymdA	genes_P0.05Fold2_mrna_trT_set00_StcAllEx_SYAN_baseMgAllMg_baseNaAllNa_Exp_noMatchFilter_p1Sf_noNorm__batchNumberPLUScarbonSourcePLUSdoublingTimeMinutes__gluconateVSglucose.csv	P0.05Fold2	mrna	SYAN	baseMgAllMg	baseNaAllNa	Exp	batchNumberPLUScarbonSourcePLUSdoublingTimeMinutes	gluconateVSglucose
1232	glpA	genes_P0.05Fold2_mrna_trT_set00_StcAllEx_SYAN_baseMgAllMg_baseNaAllNa_Exp_noMatchFilter_p1Sf_noNorm__batchNumberPLUScarbonSourcePLUSdoublingTimeMinutes__gluconateVSglucose.csv	P0.05Fold2	mrna	SYAN	baseMgAllMg	baseNaAllNa	Exp	batchNumberPLUScarbonSourcePLUSdoublingTimeMinutes	gluconateVSglucose
1233	yfiD	genes_P0.05Fold2_mrna_trT_set00_StcAllEx_SYAN_baseMgAllMg_baseNaAllNa_Exp_noMatchFilter_p1Sf_noNorm__batchNumberPLUScarbonSourcePLUSdoublingTimeMinutes__gluconateVSglucose.csv	P0.05Fold2	mrna	SYAN	baseMgAllMg	baseNaAllNa	Exp	batchNumberPLUScarbonSourcePLUSdoublingTimeMinutes	gluconateVSglucose
1234	kdgK	genes_P0.05Fold2_mrna_trT_set00_StcAllEx_SYAN_baseMgAllMg_baseNaAllNa_Exp_noMatchFilter_p1Sf_noNorm__batchNumberPLUScarbonSourcePLUSdoublingTimeMinutes__gluconateVSglucose.csv	P0.05Fold2	mrna	SYAN	baseMgAllMg	baseNaAllNa	Exp	batchNumberPLUScarbonSourcePLUSdoublingTimeMinutes	gluconateVSglucose
1235	yifK	genes_P0.05Fold2_mrna_trT_set00_StcAllEx_SYAN_baseMgAllMg_baseNaAllNa_Exp_noMatchFilter_p1Sf_noNorm__batchNumberPLUScarbonSourcePLUSdoublingTimeMinutes__gluconateVSglucose.csv	P0.05Fold2	mrna	SYAN	baseMgAllMg	baseNaAllNa	Exp	batchNumberPLUScarbonSourcePLUSdoublingTimeMinutes	gluconateVSglucose
1236	zraP	genes_P0.05Fold2_mrna_trT_set00_StcAllEx_SYAN_baseMgAllMg_baseNaAllNa_Exp_noMatchFilter_p1Sf_noNorm__batchNumberPLUScarbonSourcePLUSdoublingTimeMinutes__gluconateVSglucose.csv	P0.05Fold2	mrna	SYAN	baseMgAllMg	baseNaAllNa	Exp	batchNumberPLUScarbonSourcePLUSdoublingTimeMinutes	gluconateVSglucose
1237	iclR	genes_P0.05Fold2_mrna_trT_set00_StcAllEx_SYAN_baseMgAllMg_baseNaAllNa_Exp_noMatchFilter_p1Sf_noNorm__batchNumberPLUScarbonSourcePLUSdoublingTimeMinutes__gluconateVSglucose.csv	P0.05Fold2	mrna	SYAN	baseMgAllMg	baseNaAllNa	Exp	batchNumberPLUScarbonSourcePLUSdoublingTimeMinutes	gluconateVSglucose
1238	pspA	genes_P0.05Fold2_mrna_trT_set00_StcAllEx_SYAN_baseMgAllMg_baseNaAllNa_Exp_noMatchFilter_p1Sf_noNorm__batchNumberPLUScarbonSourcePLUSdoublingTimeMinutes__glycerolVSglucose.csv	P0.05Fold2	mrna	SYAN	baseMgAllMg	baseNaAllNa	Exp	batchNumberPLUScarbonSourcePLUSdoublingTimeMinutes	glycerolVSglucose
1239	pspD	genes_P0.05Fold2_mrna_trT_set00_StcAllEx_SYAN_baseMgAllMg_baseNaAllNa_Exp_noMatchFilter_p1Sf_noNorm__batchNumberPLUScarbonSourcePLUSdoublingTimeMinutes__glycerolVSglucose.csv	P0.05Fold2	mrna	SYAN	baseMgAllMg	baseNaAllNa	Exp	batchNumberPLUScarbonSourcePLUSdoublingTimeMinutes	glycerolVSglucose
1240	glpK	genes_P0.05Fold2_mrna_trT_set00_StcAllEx_SYAN_baseMgAllMg_baseNaAllNa_Exp_noMatchFilter_p1Sf_noNorm__batchNumberPLUScarbonSourcePLUSdoublingTimeMinutes__glycerolVSglucose.csv	P0.05Fold2	mrna	SYAN	baseMgAllMg	baseNaAllNa	Exp	batchNumberPLUScarbonSourcePLUSdoublingTimeMinutes	glycerolVSglucose
1241	pspC	genes_P0.05Fold2_mrna_trT_set00_StcAllEx_SYAN_baseMgAllMg_baseNaAllNa_Exp_noMatchFilter_p1Sf_noNorm__batchNumberPLUScarbonSourcePLUSdoublingTimeMinutes__glycerolVSglucose.csv	P0.05Fold2	mrna	SYAN	baseMgAllMg	baseNaAllNa	Exp	batchNumberPLUScarbonSourcePLUSdoublingTimeMinutes	glycerolVSglucose
1242	pspB	genes_P0.05Fold2_mrna_trT_set00_StcAllEx_SYAN_baseMgAllMg_baseNaAllNa_Exp_noMatchFilter_p1Sf_noNorm__batchNumberPLUScarbonSourcePLUSdoublingTimeMinutes__glycerolVSglucose.csv	P0.05Fold2	mrna	SYAN	baseMgAllMg	baseNaAllNa	Exp	batchNumberPLUScarbonSourcePLUSdoublingTimeMinutes	glycerolVSglucose
1243	flgA	genes_P0.05Fold2_mrna_trT_set00_StcAllEx_SYAN_baseMgAllMg_baseNaAllNa_Exp_noMatchFilter_p1Sf_noNorm__batchNumberPLUScarbonSourcePLUSdoublingTimeMinutes__glycerolVSglucose.csv	P0.05Fold2	mrna	SYAN	baseMgAllMg	baseNaAllNa	Exp	batchNumberPLUScarbonSourcePLUSdoublingTimeMinutes	glycerolVSglucose
1244	glpC	genes_P0.05Fold2_mrna_trT_set00_StcAllEx_SYAN_baseMgAllMg_baseNaAllNa_Exp_noMatchFilter_p1Sf_noNorm__batchNumberPLUScarbonSourcePLUSdoublingTimeMinutes__glycerolVSglucose.csv	P0.05Fold2	mrna	SYAN	baseMgAllMg	baseNaAllNa	Exp	batchNumberPLUScarbonSourcePLUSdoublingTimeMinutes	glycerolVSglucose
1245	yjbO	genes_P0.05Fold2_mrna_trT_set00_StcAllEx_SYAN_baseMgAllMg_baseNaAllNa_Exp_noMatchFilter_p1Sf_noNorm__batchNumberPLUScarbonSourcePLUSdoublingTimeMinutes__glycerolVSglucose.csv	P0.05Fold2	mrna	SYAN	baseMgAllMg	baseNaAllNa	Exp	batchNumberPLUScarbonSourcePLUSdoublingTimeMinutes	glycerolVSglucose
1246	proX	genes_P0.05Fold2_mrna_trT_set00_StcAllEx_SYAN_baseMgAllMg_baseNaAllNa_Exp_noMatchFilter_p1Sf_noNorm__batchNumberPLUScarbonSourcePLUSdoublingTimeMinutes__glycerolVSglucose.csv	P0.05Fold2	mrna	SYAN	baseMgAllMg	baseNaAllNa	Exp	batchNumberPLUScarbonSourcePLUSdoublingTimeMinutes	glycerolVSglucose
1247	flgM	genes_P0.05Fold2_mrna_trT_set00_StcAllEx_SYAN_baseMgAllMg_baseNaAllNa_Exp_noMatchFilter_p1Sf_noNorm__batchNumberPLUScarbonSourcePLUSdoublingTimeMinutes__glycerolVSglucose.csv	P0.05Fold2	mrna	SYAN	baseMgAllMg	baseNaAllNa	Exp	batchNumberPLUScarbonSourcePLUSdoublingTimeMinutes	glycerolVSglucose
1248	ldrD	genes_P0.05Fold2_mrna_trT_set00_StcAllEx_SYAN_baseMgAllMg_baseNaAllNa_Exp_noMatchFilter_p1Sf_noNorm__batchNumberPLUScarbonSourcePLUSdoublingTimeMinutes__glycerolVSglucose.csv	P0.05Fold2	mrna	SYAN	baseMgAllMg	baseNaAllNa	Exp	batchNumberPLUScarbonSourcePLUSdoublingTimeMinutes	glycerolVSglucose
1249	glpQ	genes_P0.05Fold2_mrna_trT_set00_StcAllEx_SYAN_baseMgAllMg_baseNaAllNa_Exp_noMatchFilter_p1Sf_noNorm__batchNumberPLUScarbonSourcePLUSdoublingTimeMinutes__glycerolVSglucose.csv	P0.05Fold2	mrna	SYAN	baseMgAllMg	baseNaAllNa	Exp	batchNumberPLUScarbonSourcePLUSdoublingTimeMinutes	glycerolVSglucose
1250	yghJ	genes_P0.05Fold2_mrna_trT_set00_StcAllEx_SYAN_baseMgAllMg_baseNaAllNa_Exp_noMatchFilter_p1Sf_noNorm__batchNumberPLUScarbonSourcePLUSdoublingTimeMinutes__glycerolVSglucose.csv	P0.05Fold2	mrna	SYAN	baseMgAllMg	baseNaAllNa	Exp	batchNumberPLUScarbonSourcePLUSdoublingTimeMinutes	glycerolVSglucose
1251	glpT	genes_P0.05Fold2_mrna_trT_set00_StcAllEx_SYAN_baseMgAllMg_baseNaAllNa_Exp_noMatchFilter_p1Sf_noNorm__batchNumberPLUScarbonSourcePLUSdoublingTimeMinutes__glycerolVSglucose.csv	P0.05Fold2	mrna	SYAN	baseMgAllMg	baseNaAllNa	Exp	batchNumberPLUScarbonSourcePLUSdoublingTimeMinutes	glycerolVSglucose
1252	asr	genes_P0.05Fold2_mrna_trT_set00_StcAllEx_SYAN_baseMgAllMg_baseNaAllNa_Exp_noMatchFilter_p1Sf_noNorm__batchNumberPLUScarbonSourcePLUSdoublingTimeMinutes__glycerolVSglucose.csv	P0.05Fold2	mrna	SYAN	baseMgAllMg	baseNaAllNa	Exp	batchNumberPLUScarbonSourcePLUSdoublingTimeMinutes	glycerolVSglucose
1253	proV	genes_P0.05Fold2_mrna_trT_set00_StcAllEx_SYAN_baseMgAllMg_baseNaAllNa_Exp_noMatchFilter_p1Sf_noNorm__batchNumberPLUScarbonSourcePLUSdoublingTimeMinutes__glycerolVSglucose.csv	P0.05Fold2	mrna	SYAN	baseMgAllMg	baseNaAllNa	Exp	batchNumberPLUScarbonSourcePLUSdoublingTimeMinutes	glycerolVSglucose
1254	proW	genes_P0.05Fold2_mrna_trT_set00_StcAllEx_SYAN_baseMgAllMg_baseNaAllNa_Exp_noMatchFilter_p1Sf_noNorm__batchNumberPLUScarbonSourcePLUSdoublingTimeMinutes__glycerolVSglucose.csv	P0.05Fold2	mrna	SYAN	baseMgAllMg	baseNaAllNa	Exp	batchNumberPLUScarbonSourcePLUSdoublingTimeMinutes	glycerolVSglucose
1255	glpB	genes_P0.05Fold2_mrna_trT_set00_StcAllEx_SYAN_baseMgAllMg_baseNaAllNa_Exp_noMatchFilter_p1Sf_noNorm__batchNumberPLUScarbonSourcePLUSdoublingTimeMinutes__glycerolVSglucose.csv	P0.05Fold2	mrna	SYAN	baseMgAllMg	baseNaAllNa	Exp	batchNumberPLUScarbonSourcePLUSdoublingTimeMinutes	glycerolVSglucose
1256	mqo	genes_P0.05Fold2_mrna_trT_set00_StcAllEx_SYAN_baseMgAllMg_baseNaAllNa_Exp_noMatchFilter_p1Sf_noNorm__batchNumberPLUScarbonSourcePLUSdoublingTimeMinutes__glycerolVSglucose.csv	P0.05Fold2	mrna	SYAN	baseMgAllMg	baseNaAllNa	Exp	batchNumberPLUScarbonSourcePLUSdoublingTimeMinutes	glycerolVSglucose
1257	stpA	genes_P0.05Fold2_mrna_trT_set00_StcAllEx_SYAN_baseMgAllMg_baseNaAllNa_Exp_noMatchFilter_p1Sf_noNorm__batchNumberPLUScarbonSourcePLUSdoublingTimeMinutes__glycerolVSglucose.csv	P0.05Fold2	mrna	SYAN	baseMgAllMg	baseNaAllNa	Exp	batchNumberPLUScarbonSourcePLUSdoublingTimeMinutes	glycerolVSglucose
1258	yegD	genes_P0.05Fold2_mrna_trT_set00_StcAllEx_SYAN_baseMgAllMg_baseNaAllNa_Exp_noMatchFilter_p1Sf_noNorm__batchNumberPLUScarbonSourcePLUSdoublingTimeMinutes__glycerolVSglucose.csv	P0.05Fold2	mrna	SYAN	baseMgAllMg	baseNaAllNa	Exp	batchNumberPLUScarbonSourcePLUSdoublingTimeMinutes	glycerolVSglucose
1259	sdaB	genes_P0.05Fold2_mrna_trT_set00_StcAllEx_SYAN_baseMgAllMg_baseNaAllNa_Exp_noMatchFilter_p1Sf_noNorm__batchNumberPLUScarbonSourcePLUSdoublingTimeMinutes__glycerolVSglucose.csv	P0.05Fold2	mrna	SYAN	baseMgAllMg	baseNaAllNa	Exp	batchNumberPLUScarbonSourcePLUSdoublingTimeMinutes	glycerolVSglucose
1260	flgC	genes_P0.05Fold2_mrna_trT_set00_StcAllEx_SYAN_baseMgAllMg_baseNaAllNa_Exp_noMatchFilter_p1Sf_noNorm__batchNumberPLUScarbonSourcePLUSdoublingTimeMinutes__glycerolVSglucose.csv	P0.05Fold2	mrna	SYAN	baseMgAllMg	baseNaAllNa	Exp	batchNumberPLUScarbonSourcePLUSdoublingTimeMinutes	glycerolVSglucose
1261	yhdG	genes_P0.05Fold2_mrna_trT_set00_StcAllEx_SYAN_baseMgAllMg_baseNaAllNa_Exp_noMatchFilter_p1Sf_noNorm__batchNumberPLUScarbonSourcePLUSdoublingTimeMinutes__glycerolVSglucose.csv	P0.05Fold2	mrna	SYAN	baseMgAllMg	baseNaAllNa	Exp	batchNumberPLUScarbonSourcePLUSdoublingTimeMinutes	glycerolVSglucose
1262	miaA	genes_P0.05Fold2_mrna_trT_set00_StcAllEx_SYAN_baseMgAllMg_baseNaAllNa_Exp_noMatchFilter_p1Sf_noNorm__batchNumberPLUScarbonSourcePLUSdoublingTimeMinutes__glycerolVSglucose.csv	P0.05Fold2	mrna	SYAN	baseMgAllMg	baseNaAllNa	Exp	batchNumberPLUScarbonSourcePLUSdoublingTimeMinutes	glycerolVSglucose
1263	flhB	genes_P0.05Fold2_mrna_trT_set00_StcAllEx_SYAN_baseMgAllMg_baseNaAllNa_Exp_noMatchFilter_p1Sf_noNorm__batchNumberPLUScarbonSourcePLUSdoublingTimeMinutes__glycerolVSglucose.csv	P0.05Fold2	mrna	SYAN	baseMgAllMg	baseNaAllNa	Exp	batchNumberPLUScarbonSourcePLUSdoublingTimeMinutes	glycerolVSglucose
1264	era	genes_P0.05Fold2_mrna_trT_set00_StcAllEx_SYAN_baseMgAllMg_baseNaAllNa_Exp_noMatchFilter_p1Sf_noNorm__batchNumberPLUScarbonSourcePLUSdoublingTimeMinutes__glycerolVSglucose.csv	P0.05Fold2	mrna	SYAN	baseMgAllMg	baseNaAllNa	Exp	batchNumberPLUScarbonSourcePLUSdoublingTimeMinutes	glycerolVSglucose
1265	ldrD	genes_P0.05Fold2_mrna_trT_set00_StcAllEx_SYAN_baseMgAllMg_baseNaAllNa_Exp_noMatchFilter_p1Sf_noNorm__batchNumberPLUScarbonSourcePLUSdoublingTimeMinutes__glycerolVSglucose.csv	P0.05Fold2	mrna	SYAN	baseMgAllMg	baseNaAllNa	Exp	batchNumberPLUScarbonSourcePLUSdoublingTimeMinutes	glycerolVSglucose
1266	hepA	genes_P0.05Fold2_mrna_trT_set00_StcAllEx_SYAN_baseMgAllMg_baseNaAllNa_Exp_noMatchFilter_p1Sf_noNorm__batchNumberPLUScarbonSourcePLUSdoublingTimeMinutes__glycerolVSglucose.csv	P0.05Fold2	mrna	SYAN	baseMgAllMg	baseNaAllNa	Exp	batchNumberPLUScarbonSourcePLUSdoublingTimeMinutes	glycerolVSglucose
1267	secE	genes_P0.05Fold2_mrna_trT_set00_StcAllEx_SYAN_baseMgAllMg_baseNaAllNa_Exp_noMatchFilter_p1Sf_noNorm__batchNumberPLUScarbonSourcePLUSdoublingTimeMinutes__glycerolVSglucose.csv	P0.05Fold2	mrna	SYAN	baseMgAllMg	baseNaAllNa	Exp	batchNumberPLUScarbonSourcePLUSdoublingTimeMinutes	glycerolVSglucose
1268	fis	genes_P0.05Fold2_mrna_trT_set00_StcAllEx_SYAN_baseMgAllMg_baseNaAllNa_Exp_noMatchFilter_p1Sf_noNorm__batchNumberPLUScarbonSourcePLUSdoublingTimeMinutes__glycerolVSglucose.csv	P0.05Fold2	mrna	SYAN	baseMgAllMg	baseNaAllNa	Exp	batchNumberPLUScarbonSourcePLUSdoublingTimeMinutes	glycerolVSglucose
1269	flgB	genes_P0.05Fold2_mrna_trT_set00_StcAllEx_SYAN_baseMgAllMg_baseNaAllNa_Exp_noMatchFilter_p1Sf_noNorm__batchNumberPLUScarbonSourcePLUSdoublingTimeMinutes__glycerolVSglucose.csv	P0.05Fold2	mrna	SYAN	baseMgAllMg	baseNaAllNa	Exp	batchNumberPLUScarbonSourcePLUSdoublingTimeMinutes	glycerolVSglucose
1270	cpxA	genes_P0.05Fold2_mrna_trT_set00_StcAllEx_SYAN_baseMgAllMg_baseNaAllNa_Exp_noMatchFilter_p1Sf_noNorm__batchNumberPLUScarbonSourcePLUSdoublingTimeMinutes__glycerolVSglucose.csv	P0.05Fold2	mrna	SYAN	baseMgAllMg	baseNaAllNa	Exp	batchNumberPLUScarbonSourcePLUSdoublingTimeMinutes	glycerolVSglucose
1271	ECB_02816	genes_P0.05Fold2_mrna_trT_set00_StcAllEx_SYAN_baseMgAllMg_baseNaAllNa_Exp_noMatchFilter_p1Sf_noNorm__batchNumberPLUScarbonSourcePLUSdoublingTimeMinutes__glycerolVSglucose.csv	P0.05Fold2	mrna	SYAN	baseMgAllMg	baseNaAllNa	Exp	batchNumberPLUScarbonSourcePLUSdoublingTimeMinutes	glycerolVSglucose
1272	dbpA	genes_P0.05Fold2_mrna_trT_set00_StcAllEx_SYAN_baseMgAllMg_baseNaAllNa_Exp_noMatchFilter_p1Sf_noNorm__batchNumberPLUScarbonSourcePLUSdoublingTimeMinutes__glycerolVSglucose.csv	P0.05Fold2	mrna	SYAN	baseMgAllMg	baseNaAllNa	Exp	batchNumberPLUScarbonSourcePLUSdoublingTimeMinutes	glycerolVSglucose
1273	dnaJ	genes_P0.05Fold2_mrna_trT_set00_StcAllEx_SYAN_baseMgAllMg_baseNaAllNa_Exp_noMatchFilter_p1Sf_noNorm__batchNumberPLUScarbonSourcePLUSdoublingTimeMinutes__glycerolVSglucose.csv	P0.05Fold2	mrna	SYAN	baseMgAllMg	baseNaAllNa	Exp	batchNumberPLUScarbonSourcePLUSdoublingTimeMinutes	glycerolVSglucose
1274	dnaB	genes_P0.05Fold2_mrna_trT_set00_StcAllEx_SYAN_baseMgAllMg_baseNaAllNa_Exp_noMatchFilter_p1Sf_noNorm__batchNumberPLUScarbonSourcePLUSdoublingTimeMinutes__glycerolVSglucose.csv	P0.05Fold2	mrna	SYAN	baseMgAllMg	baseNaAllNa	Exp	batchNumberPLUScarbonSourcePLUSdoublingTimeMinutes	glycerolVSglucose
1275	serB	genes_P0.05Fold2_mrna_trT_set00_StcAllEx_SYAN_baseMgAllMg_baseNaAllNa_Exp_noMatchFilter_p1Sf_noNorm__batchNumberPLUScarbonSourcePLUSdoublingTimeMinutes__glycerolVSglucose.csv	P0.05Fold2	mrna	SYAN	baseMgAllMg	baseNaAllNa	Exp	batchNumberPLUScarbonSourcePLUSdoublingTimeMinutes	glycerolVSglucose
1276	hslO	genes_P0.05Fold2_mrna_trT_set00_StcAllEx_SYAN_baseMgAllMg_baseNaAllNa_Exp_noMatchFilter_p1Sf_noNorm__batchNumberPLUScarbonSourcePLUSdoublingTimeMinutes__glycerolVSglucose.csv	P0.05Fold2	mrna	SYAN	baseMgAllMg	baseNaAllNa	Exp	batchNumberPLUScarbonSourcePLUSdoublingTimeMinutes	glycerolVSglucose
1277	sbmA	genes_P0.05Fold2_mrna_trT_set00_StcAllEx_SYAN_baseMgAllMg_baseNaAllNa_Exp_noMatchFilter_p1Sf_noNorm__batchNumberPLUScarbonSourcePLUSdoublingTimeMinutes__glycerolVSglucose.csv	P0.05Fold2	mrna	SYAN	baseMgAllMg	baseNaAllNa	Exp	batchNumberPLUScarbonSourcePLUSdoublingTimeMinutes	glycerolVSglucose
1278	speD	genes_P0.05Fold2_mrna_trT_set00_StcAllEx_SYAN_baseMgAllMg_baseNaAllNa_Exp_noMatchFilter_p1Sf_noNorm__batchNumberPLUScarbonSourcePLUSdoublingTimeMinutes__glycerolVSglucose.csv	P0.05Fold2	mrna	SYAN	baseMgAllMg	baseNaAllNa	Exp	batchNumberPLUScarbonSourcePLUSdoublingTimeMinutes	glycerolVSglucose
1279	chaA	genes_P0.05Fold2_mrna_trT_set00_StcAllEx_SYAN_baseMgAllMg_baseNaAllNa_Exp_noMatchFilter_p1Sf_noNorm__batchNumberPLUScarbonSourcePLUSdoublingTimeMinutes__glycerolVSglucose.csv	P0.05Fold2	mrna	SYAN	baseMgAllMg	baseNaAllNa	Exp	batchNumberPLUScarbonSourcePLUSdoublingTimeMinutes	glycerolVSglucose
1280	yciL	genes_P0.05Fold2_mrna_trT_set00_StcAllEx_SYAN_baseMgAllMg_baseNaAllNa_Exp_noMatchFilter_p1Sf_noNorm__batchNumberPLUScarbonSourcePLUSdoublingTimeMinutes__glycerolVSglucose.csv	P0.05Fold2	mrna	SYAN	baseMgAllMg	baseNaAllNa	Exp	batchNumberPLUScarbonSourcePLUSdoublingTimeMinutes	glycerolVSglucose
1281	ECB_02814	genes_P0.05Fold2_mrna_trT_set00_StcAllEx_SYAN_baseMgAllMg_baseNaAllNa_Exp_noMatchFilter_p1Sf_noNorm__batchNumberPLUScarbonSourcePLUSdoublingTimeMinutes__glycerolVSglucose.csv	P0.05Fold2	mrna	SYAN	baseMgAllMg	baseNaAllNa	Exp	batchNumberPLUScarbonSourcePLUSdoublingTimeMinutes	glycerolVSglucose
1282	rep	genes_P0.05Fold2_mrna_trT_set00_StcAllEx_SYAN_baseMgAllMg_baseNaAllNa_Exp_noMatchFilter_p1Sf_noNorm__batchNumberPLUScarbonSourcePLUSdoublingTimeMinutes__glycerolVSglucose.csv	P0.05Fold2	mrna	SYAN	baseMgAllMg	baseNaAllNa	Exp	batchNumberPLUScarbonSourcePLUSdoublingTimeMinutes	glycerolVSglucose
1283	csgC	genes_P0.05Fold2_mrna_trT_set00_StcAllEx_SYAN_baseMgAllMg_baseNaAllNa_Exp_noMatchFilter_p1Sf_noNorm__batchNumberPLUScarbonSourcePLUSdoublingTimeMinutes__glycerolVSglucose.csv	P0.05Fold2	mrna	SYAN	baseMgAllMg	baseNaAllNa	Exp	batchNumberPLUScarbonSourcePLUSdoublingTimeMinutes	glycerolVSglucose
1284	yhcM	genes_P0.05Fold2_mrna_trT_set00_StcAllEx_SYAN_baseMgAllMg_baseNaAllNa_Exp_noMatchFilter_p1Sf_noNorm__batchNumberPLUScarbonSourcePLUSdoublingTimeMinutes__glycerolVSglucose.csv	P0.05Fold2	mrna	SYAN	baseMgAllMg	baseNaAllNa	Exp	batchNumberPLUScarbonSourcePLUSdoublingTimeMinutes	glycerolVSglucose
1285	glmU	genes_P0.05Fold2_mrna_trT_set00_StcAllEx_SYAN_baseMgAllMg_baseNaAllNa_Exp_noMatchFilter_p1Sf_noNorm__batchNumberPLUScarbonSourcePLUSdoublingTimeMinutes__glycerolVSglucose.csv	P0.05Fold2	mrna	SYAN	baseMgAllMg	baseNaAllNa	Exp	batchNumberPLUScarbonSourcePLUSdoublingTimeMinutes	glycerolVSglucose
1286	ybiT	genes_P0.05Fold2_mrna_trT_set00_StcAllEx_SYAN_baseMgAllMg_baseNaAllNa_Exp_noMatchFilter_p1Sf_noNorm__batchNumberPLUScarbonSourcePLUSdoublingTimeMinutes__glycerolVSglucose.csv	P0.05Fold2	mrna	SYAN	baseMgAllMg	baseNaAllNa	Exp	batchNumberPLUScarbonSourcePLUSdoublingTimeMinutes	glycerolVSglucose
1287	glpF	genes_P0.05Fold2_mrna_trT_set00_StcAllEx_SYAN_baseMgAllMg_baseNaAllNa_Exp_noMatchFilter_p1Sf_noNorm__batchNumberPLUScarbonSourcePLUSdoublingTimeMinutes__glycerolVSglucose.csv	P0.05Fold2	mrna	SYAN	baseMgAllMg	baseNaAllNa	Exp	batchNumberPLUScarbonSourcePLUSdoublingTimeMinutes	glycerolVSglucose
1288	ptsG	genes_P0.05Fold2_mrna_trT_set00_StcAllEx_SYAN_baseMgAllMg_baseNaAllNa_Exp_noMatchFilter_p1Sf_noNorm__batchNumberPLUScarbonSourcePLUSdoublingTimeMinutes__glycerolVSglucose.csv	P0.05Fold2	mrna	SYAN	baseMgAllMg	baseNaAllNa	Exp	batchNumberPLUScarbonSourcePLUSdoublingTimeMinutes	glycerolVSglucose
1289	aroM	genes_P0.05Fold2_mrna_trT_set00_StcAllEx_SYAN_baseMgAllMg_baseNaAllNa_Exp_noMatchFilter_p1Sf_noNorm__batchNumberPLUScarbonSourcePLUSdoublingTimeMinutes__glycerolVSglucose.csv	P0.05Fold2	mrna	SYAN	baseMgAllMg	baseNaAllNa	Exp	batchNumberPLUScarbonSourcePLUSdoublingTimeMinutes	glycerolVSglucose
1290	ygiC	genes_P0.05Fold2_mrna_trT_set00_StcAllEx_SYAN_baseMgAllMg_baseNaAllNa_Exp_noMatchFilter_p1Sf_noNorm__batchNumberPLUScarbonSourcePLUSdoublingTimeMinutes__glycerolVSglucose.csv	P0.05Fold2	mrna	SYAN	baseMgAllMg	baseNaAllNa	Exp	batchNumberPLUScarbonSourcePLUSdoublingTimeMinutes	glycerolVSglucose
1291	ydhC	genes_P0.05Fold2_mrna_trT_set00_StcAllEx_SYAN_baseMgAllMg_baseNaAllNa_Exp_noMatchFilter_p1Sf_noNorm__batchNumberPLUScarbonSourcePLUSdoublingTimeMinutes__glycerolVSglucose.csv	P0.05Fold2	mrna	SYAN	baseMgAllMg	baseNaAllNa	Exp	batchNumberPLUScarbonSourcePLUSdoublingTimeMinutes	glycerolVSglucose
1292	yebK	genes_P0.05Fold2_mrna_trT_set00_StcAllEx_SYAN_baseMgAllMg_baseNaAllNa_Exp_noMatchFilter_p1Sf_noNorm__batchNumberPLUScarbonSourcePLUSdoublingTimeMinutes__glycerolVSglucose.csv	P0.05Fold2	mrna	SYAN	baseMgAllMg	baseNaAllNa	Exp	batchNumberPLUScarbonSourcePLUSdoublingTimeMinutes	glycerolVSglucose
1293	fabH	genes_P0.05Fold2_mrna_trT_set00_StcAllEx_SYAN_baseMgAllMg_baseNaAllNa_Exp_noMatchFilter_p1Sf_noNorm__batchNumberPLUScarbonSourcePLUSdoublingTimeMinutes__glycerolVSglucose.csv	P0.05Fold2	mrna	SYAN	baseMgAllMg	baseNaAllNa	Exp	batchNumberPLUScarbonSourcePLUSdoublingTimeMinutes	glycerolVSglucose
1294	speE	genes_P0.05Fold2_mrna_trT_set00_StcAllEx_SYAN_baseMgAllMg_baseNaAllNa_Exp_noMatchFilter_p1Sf_noNorm__batchNumberPLUScarbonSourcePLUSdoublingTimeMinutes__glycerolVSglucose.csv	P0.05Fold2	mrna	SYAN	baseMgAllMg	baseNaAllNa	Exp	batchNumberPLUScarbonSourcePLUSdoublingTimeMinutes	glycerolVSglucose
1295	flgD	genes_P0.05Fold2_mrna_trT_set00_StcAllEx_SYAN_baseMgAllMg_baseNaAllNa_Exp_noMatchFilter_p1Sf_noNorm__batchNumberPLUScarbonSourcePLUSdoublingTimeMinutes__glycerolVSglucose.csv	P0.05Fold2	mrna	SYAN	baseMgAllMg	baseNaAllNa	Exp	batchNumberPLUScarbonSourcePLUSdoublingTimeMinutes	glycerolVSglucose
1296	pitA	genes_P0.05Fold2_mrna_trT_set00_StcAllEx_SYAN_baseMgAllMg_baseNaAllNa_Exp_noMatchFilter_p1Sf_noNorm__batchNumberPLUScarbonSourcePLUSdoublingTimeMinutes__glycerolVSglucose.csv	P0.05Fold2	mrna	SYAN	baseMgAllMg	baseNaAllNa	Exp	batchNumberPLUScarbonSourcePLUSdoublingTimeMinutes	glycerolVSglucose
1297	pyrH	genes_P0.05Fold2_mrna_trT_set00_StcAllEx_SYAN_baseMgAllMg_baseNaAllNa_Exp_noMatchFilter_p1Sf_noNorm__batchNumberPLUScarbonSourcePLUSdoublingTimeMinutes__glycerolVSglucose.csv	P0.05Fold2	mrna	SYAN	baseMgAllMg	baseNaAllNa	Exp	batchNumberPLUScarbonSourcePLUSdoublingTimeMinutes	glycerolVSglucose
1298	fdhD	genes_P0.05Fold2_mrna_trT_set00_StcAllEx_SYAN_baseMgAllMg_baseNaAllNa_Exp_noMatchFilter_p1Sf_noNorm__batchNumberPLUScarbonSourcePLUSdoublingTimeMinutes__glycerolVSglucose.csv	P0.05Fold2	mrna	SYAN	baseMgAllMg	baseNaAllNa	Exp	batchNumberPLUScarbonSourcePLUSdoublingTimeMinutes	glycerolVSglucose
1299	flgN	genes_P0.05Fold2_mrna_trT_set00_StcAllEx_SYAN_baseMgAllMg_baseNaAllNa_Exp_noMatchFilter_p1Sf_noNorm__batchNumberPLUScarbonSourcePLUSdoublingTimeMinutes__glycerolVSglucose.csv	P0.05Fold2	mrna	SYAN	baseMgAllMg	baseNaAllNa	Exp	batchNumberPLUScarbonSourcePLUSdoublingTimeMinutes	glycerolVSglucose
1300	yhbZ	genes_P0.05Fold2_mrna_trT_set00_StcAllEx_SYAN_baseMgAllMg_baseNaAllNa_Exp_noMatchFilter_p1Sf_noNorm__batchNumberPLUScarbonSourcePLUSdoublingTimeMinutes__glycerolVSglucose.csv	P0.05Fold2	mrna	SYAN	baseMgAllMg	baseNaAllNa	Exp	batchNumberPLUScarbonSourcePLUSdoublingTimeMinutes	glycerolVSglucose
1301	maa	genes_P0.05Fold2_mrna_trT_set00_StcAllEx_SYAN_baseMgAllMg_baseNaAllNa_Exp_noMatchFilter_p1Sf_noNorm__batchNumberPLUScarbonSourcePLUSdoublingTimeMinutes__glycerolVSglucose.csv	P0.05Fold2	mrna	SYAN	baseMgAllMg	baseNaAllNa	Exp	batchNumberPLUScarbonSourcePLUSdoublingTimeMinutes	glycerolVSglucose
1302	yecR	genes_P0.05Fold2_mrna_trT_set00_StcAllEx_SYAN_baseMgAllMg_baseNaAllNa_Exp_noMatchFilter_p1Sf_noNorm__batchNumberPLUScarbonSourcePLUSdoublingTimeMinutes__glycerolVSglucose.csv	P0.05Fold2	mrna	SYAN	baseMgAllMg	baseNaAllNa	Exp	batchNumberPLUScarbonSourcePLUSdoublingTimeMinutes	glycerolVSglucose
1303	selA	genes_P0.05Fold2_mrna_trT_set00_StcAllEx_SYAN_baseMgAllMg_baseNaAllNa_Exp_noMatchFilter_p1Sf_noNorm__batchNumberPLUScarbonSourcePLUSdoublingTimeMinutes__glycerolVSglucose.csv	P0.05Fold2	mrna	SYAN	baseMgAllMg	baseNaAllNa	Exp	batchNumberPLUScarbonSourcePLUSdoublingTimeMinutes	glycerolVSglucose
1304	cmk	genes_P0.05Fold2_mrna_trT_set00_StcAllEx_SYAN_baseMgAllMg_baseNaAllNa_Exp_noMatchFilter_p1Sf_noNorm__batchNumberPLUScarbonSourcePLUSdoublingTimeMinutes__glycerolVSglucose.csv	P0.05Fold2	mrna	SYAN	baseMgAllMg	baseNaAllNa	Exp	batchNumberPLUScarbonSourcePLUSdoublingTimeMinutes	glycerolVSglucose
1305	ackA	genes_P0.05Fold2_mrna_trT_set00_StcAllEx_SYAN_baseMgAllMg_baseNaAllNa_Exp_noMatchFilter_p1Sf_noNorm__batchNumberPLUScarbonSourcePLUSdoublingTimeMinutes__glycerolVSglucose.csv	P0.05Fold2	mrna	SYAN	baseMgAllMg	baseNaAllNa	Exp	batchNumberPLUScarbonSourcePLUSdoublingTimeMinutes	glycerolVSglucose
1306	rnpA	genes_P0.05Fold2_mrna_trT_set00_StcAllEx_SYAN_baseMgAllMg_baseNaAllNa_Exp_noMatchFilter_p1Sf_noNorm__batchNumberPLUScarbonSourcePLUSdoublingTimeMinutes__glycerolVSglucose.csv	P0.05Fold2	mrna	SYAN	baseMgAllMg	baseNaAllNa	Exp	batchNumberPLUScarbonSourcePLUSdoublingTimeMinutes	glycerolVSglucose
1307	trmU	genes_P0.05Fold2_mrna_trT_set00_StcAllEx_SYAN_baseMgAllMg_baseNaAllNa_Exp_noMatchFilter_p1Sf_noNorm__batchNumberPLUScarbonSourcePLUSdoublingTimeMinutes__glycerolVSglucose.csv	P0.05Fold2	mrna	SYAN	baseMgAllMg	baseNaAllNa	Exp	batchNumberPLUScarbonSourcePLUSdoublingTimeMinutes	glycerolVSglucose
1308	queA	genes_P0.05Fold2_mrna_trT_set00_StcAllEx_SYAN_baseMgAllMg_baseNaAllNa_Exp_noMatchFilter_p1Sf_noNorm__batchNumberPLUScarbonSourcePLUSdoublingTimeMinutes__glycerolVSglucose.csv	P0.05Fold2	mrna	SYAN	baseMgAllMg	baseNaAllNa	Exp	batchNumberPLUScarbonSourcePLUSdoublingTimeMinutes	glycerolVSglucose
1309	yqgB	genes_P0.05Fold2_mrna_trT_set00_StcAllEx_SYAN_baseMgAllMg_baseNaAllNa_Exp_noMatchFilter_p1Sf_noNorm__batchNumberPLUScarbonSourcePLUSdoublingTimeMinutes__glycerolVSglucose.csv	P0.05Fold2	mrna	SYAN	baseMgAllMg	baseNaAllNa	Exp	batchNumberPLUScarbonSourcePLUSdoublingTimeMinutes	glycerolVSglucose
1310	nirB	genes_P0.05Fold2_mrna_trT_set00_StcAllEx_SYAN_baseMgAllMg_baseNaAllNa_Exp_noMatchFilter_p1Sf_noNorm__batchNumberPLUScarbonSourcePLUSdoublingTimeMinutes__glycerolVSglucose.csv	P0.05Fold2	mrna	SYAN	baseMgAllMg	baseNaAllNa	Exp	batchNumberPLUScarbonSourcePLUSdoublingTimeMinutes	glycerolVSglucose
1311	pcnB	genes_P0.05Fold2_mrna_trT_set00_StcAllEx_SYAN_baseMgAllMg_baseNaAllNa_Exp_noMatchFilter_p1Sf_noNorm__batchNumberPLUScarbonSourcePLUSdoublingTimeMinutes__glycerolVSglucose.csv	P0.05Fold2	mrna	SYAN	baseMgAllMg	baseNaAllNa	Exp	batchNumberPLUScarbonSourcePLUSdoublingTimeMinutes	glycerolVSglucose
1312	argS	genes_P0.05Fold2_mrna_trT_set00_StcAllEx_SYAN_baseMgAllMg_baseNaAllNa_Exp_noMatchFilter_p1Sf_noNorm__batchNumberPLUScarbonSourcePLUSdoublingTimeMinutes__glycerolVSglucose.csv	P0.05Fold2	mrna	SYAN	baseMgAllMg	baseNaAllNa	Exp	batchNumberPLUScarbonSourcePLUSdoublingTimeMinutes	glycerolVSglucose
1313	treB	genes_P0.05Fold2_mrna_trT_set00_StcAllEx_SYAN_baseMgAllMg_baseNaAllNa_Exp_noMatchFilter_p1Sf_noNorm__batchNumberPLUScarbonSourcePLUSdoublingTimeMinutes__glycerolVSglucose.csv	P0.05Fold2	mrna	SYAN	baseMgAllMg	baseNaAllNa	Exp	batchNumberPLUScarbonSourcePLUSdoublingTimeMinutes	glycerolVSglucose
1314	uup	genes_P0.05Fold2_mrna_trT_set00_StcAllEx_SYAN_baseMgAllMg_baseNaAllNa_Exp_noMatchFilter_p1Sf_noNorm__batchNumberPLUScarbonSourcePLUSdoublingTimeMinutes__glycerolVSglucose.csv	P0.05Fold2	mrna	SYAN	baseMgAllMg	baseNaAllNa	Exp	batchNumberPLUScarbonSourcePLUSdoublingTimeMinutes	glycerolVSglucose
1315	ECB_02815	genes_P0.05Fold2_mrna_trT_set00_StcAllEx_SYAN_baseMgAllMg_baseNaAllNa_Exp_noMatchFilter_p1Sf_noNorm__batchNumberPLUScarbonSourcePLUSdoublingTimeMinutes__glycerolVSglucose.csv	P0.05Fold2	mrna	SYAN	baseMgAllMg	baseNaAllNa	Exp	batchNumberPLUScarbonSourcePLUSdoublingTimeMinutes	glycerolVSglucose
1316	ppiA	genes_P0.05Fold2_mrna_trT_set00_StcAllEx_SYAN_baseMgAllMg_baseNaAllNa_Exp_noMatchFilter_p1Sf_noNorm__batchNumberPLUScarbonSourcePLUSdoublingTimeMinutes__glycerolVSglucose.csv	P0.05Fold2	mrna	SYAN	baseMgAllMg	baseNaAllNa	Exp	batchNumberPLUScarbonSourcePLUSdoublingTimeMinutes	glycerolVSglucose
1317	dnaA	genes_P0.05Fold2_mrna_trT_set00_StcAllEx_SYAN_baseMgAllMg_baseNaAllNa_Exp_noMatchFilter_p1Sf_noNorm__batchNumberPLUScarbonSourcePLUSdoublingTimeMinutes__glycerolVSglucose.csv	P0.05Fold2	mrna	SYAN	baseMgAllMg	baseNaAllNa	Exp	batchNumberPLUScarbonSourcePLUSdoublingTimeMinutes	glycerolVSglucose
1318	narG	genes_P0.05Fold2_mrna_trT_set00_StcAllEx_SYAN_baseMgAllMg_baseNaAllNa_Exp_noMatchFilter_p1Sf_noNorm__batchNumberPLUScarbonSourcePLUSdoublingTimeMinutes__glycerolVSglucose.csv	P0.05Fold2	mrna	SYAN	baseMgAllMg	baseNaAllNa	Exp	batchNumberPLUScarbonSourcePLUSdoublingTimeMinutes	glycerolVSglucose
1319	ptsI	genes_P0.05Fold2_mrna_trT_set00_StcAllEx_SYAN_baseMgAllMg_baseNaAllNa_Exp_noMatchFilter_p1Sf_noNorm__batchNumberPLUScarbonSourcePLUSdoublingTimeMinutes__glycerolVSglucose.csv	P0.05Fold2	mrna	SYAN	baseMgAllMg	baseNaAllNa	Exp	batchNumberPLUScarbonSourcePLUSdoublingTimeMinutes	glycerolVSglucose
1320	lysU	genes_P0.05Fold2_mrna_trT_set00_StcAllEx_SYAN_baseMgAllMg_baseNaAllNa_Exp_noMatchFilter_p1Sf_noNorm__batchNumberPLUScarbonSourcePLUSdoublingTimeMinutes__glycerolVSglucose.csv	P0.05Fold2	mrna	SYAN	baseMgAllMg	baseNaAllNa	Exp	batchNumberPLUScarbonSourcePLUSdoublingTimeMinutes	glycerolVSglucose
1321	yliG	genes_P0.05Fold2_mrna_trT_set00_StcAllEx_SYAN_baseMgAllMg_baseNaAllNa_Exp_noMatchFilter_p1Sf_noNorm__batchNumberPLUScarbonSourcePLUSdoublingTimeMinutes__glycerolVSglucose.csv	P0.05Fold2	mrna	SYAN	baseMgAllMg	baseNaAllNa	Exp	batchNumberPLUScarbonSourcePLUSdoublingTimeMinutes	glycerolVSglucose
1322	thiI	genes_P0.05Fold2_mrna_trT_set00_StcAllEx_SYAN_baseMgAllMg_baseNaAllNa_Exp_noMatchFilter_p1Sf_noNorm__batchNumberPLUScarbonSourcePLUSdoublingTimeMinutes__glycerolVSglucose.csv	P0.05Fold2	mrna	SYAN	baseMgAllMg	baseNaAllNa	Exp	batchNumberPLUScarbonSourcePLUSdoublingTimeMinutes	glycerolVSglucose
1323	speA	genes_P0.05Fold2_mrna_trT_set00_StcAllEx_SYAN_baseMgAllMg_baseNaAllNa_Exp_noMatchFilter_p1Sf_noNorm__batchNumberPLUScarbonSourcePLUSdoublingTimeMinutes__glycerolVSglucose.csv	P0.05Fold2	mrna	SYAN	baseMgAllMg	baseNaAllNa	Exp	batchNumberPLUScarbonSourcePLUSdoublingTimeMinutes	glycerolVSglucose
1324	mutL	genes_P0.05Fold2_mrna_trT_set00_StcAllEx_SYAN_baseMgAllMg_baseNaAllNa_Exp_noMatchFilter_p1Sf_noNorm__batchNumberPLUScarbonSourcePLUSdoublingTimeMinutes__glycerolVSglucose.csv	P0.05Fold2	mrna	SYAN	baseMgAllMg	baseNaAllNa	Exp	batchNumberPLUScarbonSourcePLUSdoublingTimeMinutes	glycerolVSglucose
1325	rpmB	genes_P0.05Fold2_mrna_trT_set00_StcAllEx_SYAN_baseMgAllMg_baseNaAllNa_Exp_noMatchFilter_p1Sf_noNorm__batchNumberPLUScarbonSourcePLUSdoublingTimeMinutes__glycerolVSglucose.csv	P0.05Fold2	mrna	SYAN	baseMgAllMg	baseNaAllNa	Exp	batchNumberPLUScarbonSourcePLUSdoublingTimeMinutes	glycerolVSglucose
1326	wzzB	genes_P0.05Fold2_mrna_trT_set00_StcAllEx_SYAN_baseMgAllMg_baseNaAllNa_Exp_noMatchFilter_p1Sf_noNorm__batchNumberPLUScarbonSourcePLUSdoublingTimeMinutes__glycerolVSglucose.csv	P0.05Fold2	mrna	SYAN	baseMgAllMg	baseNaAllNa	Exp	batchNumberPLUScarbonSourcePLUSdoublingTimeMinutes	glycerolVSglucose
1327	trmA	genes_P0.05Fold2_mrna_trT_set00_StcAllEx_SYAN_baseMgAllMg_baseNaAllNa_Exp_noMatchFilter_p1Sf_noNorm__batchNumberPLUScarbonSourcePLUSdoublingTimeMinutes__glycerolVSglucose.csv	P0.05Fold2	mrna	SYAN	baseMgAllMg	baseNaAllNa	Exp	batchNumberPLUScarbonSourcePLUSdoublingTimeMinutes	glycerolVSglucose
1328	mipA	genes_P0.05Fold2_mrna_trT_set00_StcAllEx_SYAN_baseMgAllMg_baseNaAllNa_Exp_noMatchFilter_p1Sf_noNorm__batchNumberPLUScarbonSourcePLUSdoublingTimeMinutes__glycerolVSglucose.csv	P0.05Fold2	mrna	SYAN	baseMgAllMg	baseNaAllNa	Exp	batchNumberPLUScarbonSourcePLUSdoublingTimeMinutes	glycerolVSglucose
1329	yfgB	genes_P0.05Fold2_mrna_trT_set00_StcAllEx_SYAN_baseMgAllMg_baseNaAllNa_Exp_noMatchFilter_p1Sf_noNorm__batchNumberPLUScarbonSourcePLUSdoublingTimeMinutes__glycerolVSglucose.csv	P0.05Fold2	mrna	SYAN	baseMgAllMg	baseNaAllNa	Exp	batchNumberPLUScarbonSourcePLUSdoublingTimeMinutes	glycerolVSglucose
1330	gidA	genes_P0.05Fold2_mrna_trT_set00_StcAllEx_SYAN_baseMgAllMg_baseNaAllNa_Exp_noMatchFilter_p1Sf_noNorm__batchNumberPLUScarbonSourcePLUSdoublingTimeMinutes__glycerolVSglucose.csv	P0.05Fold2	mrna	SYAN	baseMgAllMg	baseNaAllNa	Exp	batchNumberPLUScarbonSourcePLUSdoublingTimeMinutes	glycerolVSglucose
1331	alr	genes_P0.05Fold2_mrna_trT_set00_StcAllEx_SYAN_baseMgAllMg_baseNaAllNa_Exp_noMatchFilter_p1Sf_noNorm__batchNumberPLUScarbonSourcePLUSdoublingTimeMinutes__glycerolVSglucose.csv	P0.05Fold2	mrna	SYAN	baseMgAllMg	baseNaAllNa	Exp	batchNumberPLUScarbonSourcePLUSdoublingTimeMinutes	glycerolVSglucose
1332	tsx	genes_P0.05Fold2_mrna_trT_set00_StcAllEx_SYAN_baseMgAllMg_baseNaAllNa_Exp_noMatchFilter_p1Sf_noNorm__batchNumberPLUScarbonSourcePLUSdoublingTimeMinutes__glycerolVSglucose.csv	P0.05Fold2	mrna	SYAN	baseMgAllMg	baseNaAllNa	Exp	batchNumberPLUScarbonSourcePLUSdoublingTimeMinutes	glycerolVSglucose
1333	cirA	genes_P0.05Fold2_mrna_trT_set00_StcAllEx_SYAN_baseMgAllMg_baseNaAllNa_Exp_noMatchFilter_p1Sf_noNorm__batchNumberPLUScarbonSourcePLUSdoublingTimeMinutes__glycerolVSglucose.csv	P0.05Fold2	mrna	SYAN	baseMgAllMg	baseNaAllNa	Exp	batchNumberPLUScarbonSourcePLUSdoublingTimeMinutes	glycerolVSglucose
1334	csdA	genes_P0.05Fold2_mrna_trT_set00_StcAllEx_SYAN_baseMgAllMg_baseNaAllNa_Exp_noMatchFilter_p1Sf_noNorm__batchNumberPLUScarbonSourcePLUSdoublingTimeMinutes__glycerolVSglucose.csv	P0.05Fold2	mrna	SYAN	baseMgAllMg	baseNaAllNa	Exp	batchNumberPLUScarbonSourcePLUSdoublingTimeMinutes	glycerolVSglucose
1335	yjiN	genes_P0.05Fold2_mrna_trT_set00_StcAllEx_SYAN_baseMgAllMg_baseNaAllNa_Exp_noMatchFilter_p1Sf_noNorm__batchNumberPLUScarbonSourcePLUSdoublingTimeMinutes__glycerolVSglucose.csv	P0.05Fold2	mrna	SYAN	baseMgAllMg	baseNaAllNa	Exp	batchNumberPLUScarbonSourcePLUSdoublingTimeMinutes	glycerolVSglucose
1336	ECB_00843	genes_P0.05Fold2_mrna_trT_set00_StcAllEx_SYAN_baseMgAllMg_baseNaAllNa_Exp_noMatchFilter_p1Sf_noNorm__batchNumberPLUScarbonSourcePLUSdoublingTimeMinutes__glycerolVSglucose.csv	P0.05Fold2	mrna	SYAN	baseMgAllMg	baseNaAllNa	Exp	batchNumberPLUScarbonSourcePLUSdoublingTimeMinutes	glycerolVSglucose
1337	glpD	genes_P0.05Fold2_mrna_trT_set00_StcAllEx_SYAN_baseMgAllMg_baseNaAllNa_Exp_noMatchFilter_p1Sf_noNorm__batchNumberPLUScarbonSourcePLUSdoublingTimeMinutes__glycerolVSglucose.csv	P0.05Fold2	mrna	SYAN	baseMgAllMg	baseNaAllNa	Exp	batchNumberPLUScarbonSourcePLUSdoublingTimeMinutes	glycerolVSglucose
1338	proB	genes_P0.05Fold2_mrna_trT_set00_StcAllEx_SYAN_baseMgAllMg_baseNaAllNa_Exp_noMatchFilter_p1Sf_noNorm__batchNumberPLUScarbonSourcePLUSdoublingTimeMinutes__glycerolVSglucose.csv	P0.05Fold2	mrna	SYAN	baseMgAllMg	baseNaAllNa	Exp	batchNumberPLUScarbonSourcePLUSdoublingTimeMinutes	glycerolVSglucose
1339	speC	genes_P0.05Fold2_mrna_trT_set00_StcAllEx_SYAN_baseMgAllMg_baseNaAllNa_Exp_noMatchFilter_p1Sf_noNorm__batchNumberPLUScarbonSourcePLUSdoublingTimeMinutes__glycerolVSglucose.csv	P0.05Fold2	mrna	SYAN	baseMgAllMg	baseNaAllNa	Exp	batchNumberPLUScarbonSourcePLUSdoublingTimeMinutes	glycerolVSglucose
1340	alaS	genes_P0.05Fold2_mrna_trT_set00_StcAllEx_SYAN_baseMgAllMg_baseNaAllNa_Exp_noMatchFilter_p1Sf_noNorm__batchNumberPLUScarbonSourcePLUSdoublingTimeMinutes__glycerolVSglucose.csv	P0.05Fold2	mrna	SYAN	baseMgAllMg	baseNaAllNa	Exp	batchNumberPLUScarbonSourcePLUSdoublingTimeMinutes	glycerolVSglucose
1341	yifK	genes_P0.05Fold2_mrna_trT_set00_StcAllEx_SYAN_baseMgAllMg_baseNaAllNa_Exp_noMatchFilter_p1Sf_noNorm__batchNumberPLUScarbonSourcePLUSdoublingTimeMinutes__glycerolVSglucose.csv	P0.05Fold2	mrna	SYAN	baseMgAllMg	baseNaAllNa	Exp	batchNumberPLUScarbonSourcePLUSdoublingTimeMinutes	glycerolVSglucose
1342	rph	genes_P0.05Fold2_mrna_trT_set00_StcAllEx_SYAN_baseMgAllMg_baseNaAllNa_Exp_noMatchFilter_p1Sf_noNorm__batchNumberPLUScarbonSourcePLUSdoublingTimeMinutes__glycerolVSglucose.csv	P0.05Fold2	mrna	SYAN	baseMgAllMg	baseNaAllNa	Exp	batchNumberPLUScarbonSourcePLUSdoublingTimeMinutes	glycerolVSglucose
1343	yleA	genes_P0.05Fold2_mrna_trT_set00_StcAllEx_SYAN_baseMgAllMg_baseNaAllNa_Exp_noMatchFilter_p1Sf_noNorm__batchNumberPLUScarbonSourcePLUSdoublingTimeMinutes__glycerolVSglucose.csv	P0.05Fold2	mrna	SYAN	baseMgAllMg	baseNaAllNa	Exp	batchNumberPLUScarbonSourcePLUSdoublingTimeMinutes	glycerolVSglucose
1344	nusG	genes_P0.05Fold2_mrna_trT_set00_StcAllEx_SYAN_baseMgAllMg_baseNaAllNa_Exp_noMatchFilter_p1Sf_noNorm__batchNumberPLUScarbonSourcePLUSdoublingTimeMinutes__glycerolVSglucose.csv	P0.05Fold2	mrna	SYAN	baseMgAllMg	baseNaAllNa	Exp	batchNumberPLUScarbonSourcePLUSdoublingTimeMinutes	glycerolVSglucose
1345	rplL	genes_P0.05Fold2_mrna_trT_set00_StcAllEx_SYAN_baseMgAllMg_baseNaAllNa_Exp_noMatchFilter_p1Sf_noNorm__batchNumberPLUScarbonSourcePLUSdoublingTimeMinutes__glycerolVSglucose.csv	P0.05Fold2	mrna	SYAN	baseMgAllMg	baseNaAllNa	Exp	batchNumberPLUScarbonSourcePLUSdoublingTimeMinutes	glycerolVSglucose
1346	yddJ	genes_P0.05Fold2_mrna_trT_set00_StcAllEx_SYAN_baseMgAllMg_baseNaAllNa_Exp_noMatchFilter_p1Sf_noNorm__batchNumberPLUScarbonSourcePLUSdoublingTimeMinutes__glycerolVSglucose.csv	P0.05Fold2	mrna	SYAN	baseMgAllMg	baseNaAllNa	Exp	batchNumberPLUScarbonSourcePLUSdoublingTimeMinutes	glycerolVSglucose
1347	gsk	genes_P0.05Fold2_mrna_trT_set00_StcAllEx_SYAN_baseMgAllMg_baseNaAllNa_Exp_noMatchFilter_p1Sf_noNorm__batchNumberPLUScarbonSourcePLUSdoublingTimeMinutes__glycerolVSglucose.csv	P0.05Fold2	mrna	SYAN	baseMgAllMg	baseNaAllNa	Exp	batchNumberPLUScarbonSourcePLUSdoublingTimeMinutes	glycerolVSglucose
1348	prpE	genes_P0.05Fold2_mrna_trT_set00_StcAllEx_SYAN_baseMgAllMg_baseNaAllNa_Exp_noMatchFilter_p1Sf_noNorm__batchNumberPLUScarbonSourcePLUSdoublingTimeMinutes__glycerolVSglucose.csv	P0.05Fold2	mrna	SYAN	baseMgAllMg	baseNaAllNa	Exp	batchNumberPLUScarbonSourcePLUSdoublingTimeMinutes	glycerolVSglucose
1349	adk	genes_P0.05Fold2_mrna_trT_set00_StcAllEx_SYAN_baseMgAllMg_baseNaAllNa_Exp_noMatchFilter_p1Sf_noNorm__batchNumberPLUScarbonSourcePLUSdoublingTimeMinutes__glycerolVSglucose.csv	P0.05Fold2	mrna	SYAN	baseMgAllMg	baseNaAllNa	Exp	batchNumberPLUScarbonSourcePLUSdoublingTimeMinutes	glycerolVSglucose
1350	trmD	genes_P0.05Fold2_mrna_trT_set00_StcAllEx_SYAN_baseMgAllMg_baseNaAllNa_Exp_noMatchFilter_p1Sf_noNorm__batchNumberPLUScarbonSourcePLUSdoublingTimeMinutes__glycerolVSglucose.csv	P0.05Fold2	mrna	SYAN	baseMgAllMg	baseNaAllNa	Exp	batchNumberPLUScarbonSourcePLUSdoublingTimeMinutes	glycerolVSglucose
1351	lpxK	genes_P0.05Fold2_mrna_trT_set00_StcAllEx_SYAN_baseMgAllMg_baseNaAllNa_Exp_noMatchFilter_p1Sf_noNorm__batchNumberPLUScarbonSourcePLUSdoublingTimeMinutes__glycerolVSglucose.csv	P0.05Fold2	mrna	SYAN	baseMgAllMg	baseNaAllNa	Exp	batchNumberPLUScarbonSourcePLUSdoublingTimeMinutes	glycerolVSglucose
1352	yebZ	genes_P0.05Fold2_mrna_trT_set00_StcAllEx_SYAN_baseMgAllMg_baseNaAllNa_Exp_noMatchFilter_p1Sf_noNorm__batchNumberPLUScarbonSourcePLUSdoublingTimeMinutes__glycerolVSglucose.csv	P0.05Fold2	mrna	SYAN	baseMgAllMg	baseNaAllNa	Exp	batchNumberPLUScarbonSourcePLUSdoublingTimeMinutes	glycerolVSglucose
1353	modA	genes_P0.05Fold2_mrna_trT_set00_StcAllEx_SYAN_baseMgAllMg_baseNaAllNa_Exp_noMatchFilter_p1Sf_noNorm__batchNumberPLUScarbonSourcePLUSdoublingTimeMinutes__glycerolVSglucose.csv	P0.05Fold2	mrna	SYAN	baseMgAllMg	baseNaAllNa	Exp	batchNumberPLUScarbonSourcePLUSdoublingTimeMinutes	glycerolVSglucose
1354	brnQ	genes_P0.05Fold2_mrna_trT_set00_StcAllEx_SYAN_baseMgAllMg_baseNaAllNa_Exp_noMatchFilter_p1Sf_noNorm__batchNumberPLUScarbonSourcePLUSdoublingTimeMinutes__glycerolVSglucose.csv	P0.05Fold2	mrna	SYAN	baseMgAllMg	baseNaAllNa	Exp	batchNumberPLUScarbonSourcePLUSdoublingTimeMinutes	glycerolVSglucose
1355	plsX	genes_P0.05Fold2_mrna_trT_set00_StcAllEx_SYAN_baseMgAllMg_baseNaAllNa_Exp_noMatchFilter_p1Sf_noNorm__batchNumberPLUScarbonSourcePLUSdoublingTimeMinutes__glycerolVSglucose.csv	P0.05Fold2	mrna	SYAN	baseMgAllMg	baseNaAllNa	Exp	batchNumberPLUScarbonSourcePLUSdoublingTimeMinutes	glycerolVSglucose
1356	rplU	genes_P0.05Fold2_mrna_trT_set00_StcAllEx_SYAN_baseMgAllMg_baseNaAllNa_Exp_noMatchFilter_p1Sf_noNorm__batchNumberPLUScarbonSourcePLUSdoublingTimeMinutes__glycerolVSglucose.csv	P0.05Fold2	mrna	SYAN	baseMgAllMg	baseNaAllNa	Exp	batchNumberPLUScarbonSourcePLUSdoublingTimeMinutes	glycerolVSglucose
1357	ECB_00834	genes_P0.05Fold2_mrna_trT_set00_StcAllEx_SYAN_baseMgAllMg_baseNaAllNa_Exp_noMatchFilter_p1Sf_noNorm__batchNumberPLUScarbonSourcePLUSdoublingTimeMinutes__glycerolVSglucose.csv	P0.05Fold2	mrna	SYAN	baseMgAllMg	baseNaAllNa	Exp	batchNumberPLUScarbonSourcePLUSdoublingTimeMinutes	glycerolVSglucose
1358	potA	genes_P0.05Fold2_mrna_trT_set00_StcAllEx_SYAN_baseMgAllMg_baseNaAllNa_Exp_noMatchFilter_p1Sf_noNorm__batchNumberPLUScarbonSourcePLUSdoublingTimeMinutes__glycerolVSglucose.csv	P0.05Fold2	mrna	SYAN	baseMgAllMg	baseNaAllNa	Exp	batchNumberPLUScarbonSourcePLUSdoublingTimeMinutes	glycerolVSglucose
1359	yceD	genes_P0.05Fold2_mrna_trT_set00_StcAllEx_SYAN_baseMgAllMg_baseNaAllNa_Exp_noMatchFilter_p1Sf_noNorm__batchNumberPLUScarbonSourcePLUSdoublingTimeMinutes__glycerolVSglucose.csv	P0.05Fold2	mrna	SYAN	baseMgAllMg	baseNaAllNa	Exp	batchNumberPLUScarbonSourcePLUSdoublingTimeMinutes	glycerolVSglucose
1360	yegQ	genes_P0.05Fold2_mrna_trT_set00_StcAllEx_SYAN_baseMgAllMg_baseNaAllNa_Exp_noMatchFilter_p1Sf_noNorm__batchNumberPLUScarbonSourcePLUSdoublingTimeMinutes__glycerolVSglucose.csv	P0.05Fold2	mrna	SYAN	baseMgAllMg	baseNaAllNa	Exp	batchNumberPLUScarbonSourcePLUSdoublingTimeMinutes	glycerolVSglucose
1361	purM	genes_P0.05Fold2_mrna_trT_set00_StcAllEx_SYAN_baseMgAllMg_baseNaAllNa_Exp_noMatchFilter_p1Sf_noNorm__batchNumberPLUScarbonSourcePLUSdoublingTimeMinutes__glycerolVSglucose.csv	P0.05Fold2	mrna	SYAN	baseMgAllMg	baseNaAllNa	Exp	batchNumberPLUScarbonSourcePLUSdoublingTimeMinutes	glycerolVSglucose
1362	rpmH	genes_P0.05Fold2_mrna_trT_set00_StcAllEx_SYAN_baseMgAllMg_baseNaAllNa_Exp_noMatchFilter_p1Sf_noNorm__batchNumberPLUScarbonSourcePLUSdoublingTimeMinutes__glycerolVSglucose.csv	P0.05Fold2	mrna	SYAN	baseMgAllMg	baseNaAllNa	Exp	batchNumberPLUScarbonSourcePLUSdoublingTimeMinutes	glycerolVSglucose
1363	pabB	genes_P0.05Fold2_mrna_trT_set00_StcAllEx_SYAN_baseMgAllMg_baseNaAllNa_Exp_noMatchFilter_p1Sf_noNorm__batchNumberPLUScarbonSourcePLUSdoublingTimeMinutes__glycerolVSglucose.csv	P0.05Fold2	mrna	SYAN	baseMgAllMg	baseNaAllNa	Exp	batchNumberPLUScarbonSourcePLUSdoublingTimeMinutes	glycerolVSglucose
1364	ispC	genes_P0.05Fold2_mrna_trT_set00_StcAllEx_SYAN_baseMgAllMg_baseNaAllNa_Exp_noMatchFilter_p1Sf_noNorm__batchNumberPLUScarbonSourcePLUSdoublingTimeMinutes__glycerolVSglucose.csv	P0.05Fold2	mrna	SYAN	baseMgAllMg	baseNaAllNa	Exp	batchNumberPLUScarbonSourcePLUSdoublingTimeMinutes	glycerolVSglucose
1365	yidC	genes_P0.05Fold2_mrna_trT_set00_StcAllEx_SYAN_baseMgAllMg_baseNaAllNa_Exp_noMatchFilter_p1Sf_noNorm__batchNumberPLUScarbonSourcePLUSdoublingTimeMinutes__glycerolVSglucose.csv	P0.05Fold2	mrna	SYAN	baseMgAllMg	baseNaAllNa	Exp	batchNumberPLUScarbonSourcePLUSdoublingTimeMinutes	glycerolVSglucose
1366	rplJ	genes_P0.05Fold2_mrna_trT_set00_StcAllEx_SYAN_baseMgAllMg_baseNaAllNa_Exp_noMatchFilter_p1Sf_noNorm__batchNumberPLUScarbonSourcePLUSdoublingTimeMinutes__glycerolVSglucose.csv	P0.05Fold2	mrna	SYAN	baseMgAllMg	baseNaAllNa	Exp	batchNumberPLUScarbonSourcePLUSdoublingTimeMinutes	glycerolVSglucose
1367	caiT	genes_P0.05Fold2_mrna_trT_set00_StcAllEx_SYAN_baseMgAllMg_baseNaAllNa_Exp_noMatchFilter_p1Sf_noNorm__batchNumberPLUScarbonSourcePLUSdoublingTimeMinutes__glycerolVSglucose.csv	P0.05Fold2	mrna	SYAN	baseMgAllMg	baseNaAllNa	Exp	batchNumberPLUScarbonSourcePLUSdoublingTimeMinutes	glycerolVSglucose
1368	dnaK	genes_P0.05Fold2_mrna_trT_set00_StcAllEx_SYAN_baseMgAllMg_baseNaAllNa_Exp_noMatchFilter_p1Sf_noNorm__batchNumberPLUScarbonSourcePLUSdoublingTimeMinutes__glycerolVSglucose.csv	P0.05Fold2	mrna	SYAN	baseMgAllMg	baseNaAllNa	Exp	batchNumberPLUScarbonSourcePLUSdoublingTimeMinutes	glycerolVSglucose
1369	yjiY	genes_P0.05Fold2_mrna_trT_set00_StcAllEx_SYAN_baseMgAllMg_baseNaAllNa_Exp_noMatchFilter_p1Sf_noNorm__batchNumberPLUScarbonSourcePLUSdoublingTimeMinutes__glycerolVSglucose.csv	P0.05Fold2	mrna	SYAN	baseMgAllMg	baseNaAllNa	Exp	batchNumberPLUScarbonSourcePLUSdoublingTimeMinutes	glycerolVSglucose
1370	mltA	genes_P0.05Fold2_mrna_trT_set00_StcAllEx_SYAN_baseMgAllMg_baseNaAllNa_Exp_noMatchFilter_p1Sf_noNorm__batchNumberPLUScarbonSourcePLUSdoublingTimeMinutes__glycerolVSglucose.csv	P0.05Fold2	mrna	SYAN	baseMgAllMg	baseNaAllNa	Exp	batchNumberPLUScarbonSourcePLUSdoublingTimeMinutes	glycerolVSglucose
1371	tgt	genes_P0.05Fold2_mrna_trT_set00_StcAllEx_SYAN_baseMgAllMg_baseNaAllNa_Exp_noMatchFilter_p1Sf_noNorm__batchNumberPLUScarbonSourcePLUSdoublingTimeMinutes__glycerolVSglucose.csv	P0.05Fold2	mrna	SYAN	baseMgAllMg	baseNaAllNa	Exp	batchNumberPLUScarbonSourcePLUSdoublingTimeMinutes	glycerolVSglucose
1372	ygiQ	genes_P0.05Fold2_mrna_trT_set00_StcAllEx_SYAN_baseMgAllMg_baseNaAllNa_Exp_noMatchFilter_p1Sf_noNorm__batchNumberPLUScarbonSourcePLUSdoublingTimeMinutes__glycerolVSglucose.csv	P0.05Fold2	mrna	SYAN	baseMgAllMg	baseNaAllNa	Exp	batchNumberPLUScarbonSourcePLUSdoublingTimeMinutes	glycerolVSglucose
1373	ribF	genes_P0.05Fold2_mrna_trT_set00_StcAllEx_SYAN_baseMgAllMg_baseNaAllNa_Exp_noMatchFilter_p1Sf_noNorm__batchNumberPLUScarbonSourcePLUSdoublingTimeMinutes__glycerolVSglucose.csv	P0.05Fold2	mrna	SYAN	baseMgAllMg	baseNaAllNa	Exp	batchNumberPLUScarbonSourcePLUSdoublingTimeMinutes	glycerolVSglucose
1374	deaD	genes_P0.05Fold2_mrna_trT_set00_StcAllEx_SYAN_baseMgAllMg_baseNaAllNa_Exp_noMatchFilter_p1Sf_noNorm__batchNumberPLUScarbonSourcePLUSdoublingTimeMinutes__glycerolVSglucose.csv	P0.05Fold2	mrna	SYAN	baseMgAllMg	baseNaAllNa	Exp	batchNumberPLUScarbonSourcePLUSdoublingTimeMinutes	glycerolVSglucose
1375	ilvC	genes_P0.05Fold2_mrna_trT_set00_StcAllEx_SYAN_baseMgAllMg_baseNaAllNa_Exp_noMatchFilter_p1Sf_noNorm__batchNumberPLUScarbonSourcePLUSdoublingTimeMinutes__glycerolVSglucose.csv	P0.05Fold2	mrna	SYAN	baseMgAllMg	baseNaAllNa	Exp	batchNumberPLUScarbonSourcePLUSdoublingTimeMinutes	glycerolVSglucose
1376	yjdC	genes_P0.05Fold2_mrna_trT_set00_StcAllEx_SYAN_baseMgAllMg_baseNaAllNa_Exp_noMatchFilter_p1Sf_noNorm__batchNumberPLUScarbonSourcePLUSdoublingTimeMinutes__glycerolVSglucose.csv	P0.05Fold2	mrna	SYAN	baseMgAllMg	baseNaAllNa	Exp	batchNumberPLUScarbonSourcePLUSdoublingTimeMinutes	glycerolVSglucose
1377	wecB	genes_P0.05Fold2_mrna_trT_set00_StcAllEx_SYAN_baseMgAllMg_baseNaAllNa_Exp_noMatchFilter_p1Sf_noNorm__batchNumberPLUScarbonSourcePLUSdoublingTimeMinutes__glycerolVSglucose.csv	P0.05Fold2	mrna	SYAN	baseMgAllMg	baseNaAllNa	Exp	batchNumberPLUScarbonSourcePLUSdoublingTimeMinutes	glycerolVSglucose
1378	ydcP	genes_P0.05Fold2_mrna_trT_set00_StcAllEx_SYAN_baseMgAllMg_baseNaAllNa_Exp_noMatchFilter_p1Sf_noNorm__batchNumberPLUScarbonSourcePLUSdoublingTimeMinutes__glycerolVSglucose.csv	P0.05Fold2	mrna	SYAN	baseMgAllMg	baseNaAllNa	Exp	batchNumberPLUScarbonSourcePLUSdoublingTimeMinutes	glycerolVSglucose
1379	cytR	genes_P0.05Fold2_mrna_trT_set00_StcAllEx_SYAN_baseMgAllMg_baseNaAllNa_Exp_noMatchFilter_p1Sf_noNorm__batchNumberPLUScarbonSourcePLUSdoublingTimeMinutes__glycerolVSglucose.csv	P0.05Fold2	mrna	SYAN	baseMgAllMg	baseNaAllNa	Exp	batchNumberPLUScarbonSourcePLUSdoublingTimeMinutes	glycerolVSglucose
1380	flgG	genes_P0.05Fold2_mrna_trT_set00_StcAllEx_SYAN_baseMgAllMg_baseNaAllNa_Exp_noMatchFilter_p1Sf_noNorm__batchNumberPLUScarbonSourcePLUSdoublingTimeMinutes__glycerolVSglucose.csv	P0.05Fold2	mrna	SYAN	baseMgAllMg	baseNaAllNa	Exp	batchNumberPLUScarbonSourcePLUSdoublingTimeMinutes	glycerolVSglucose
1381	tilS	genes_P0.05Fold2_mrna_trT_set00_StcAllEx_SYAN_baseMgAllMg_baseNaAllNa_Exp_noMatchFilter_p1Sf_noNorm__batchNumberPLUScarbonSourcePLUSdoublingTimeMinutes__glycerolVSglucose.csv	P0.05Fold2	mrna	SYAN	baseMgAllMg	baseNaAllNa	Exp	batchNumberPLUScarbonSourcePLUSdoublingTimeMinutes	glycerolVSglucose
1382	rhlE	genes_P0.05Fold2_mrna_trT_set00_StcAllEx_SYAN_baseMgAllMg_baseNaAllNa_Exp_noMatchFilter_p1Sf_noNorm__batchNumberPLUScarbonSourcePLUSdoublingTimeMinutes__glycerolVSglucose.csv	P0.05Fold2	mrna	SYAN	baseMgAllMg	baseNaAllNa	Exp	batchNumberPLUScarbonSourcePLUSdoublingTimeMinutes	glycerolVSglucose
1383	tyrS	genes_P0.05Fold2_mrna_trT_set00_StcAllEx_SYAN_baseMgAllMg_baseNaAllNa_Exp_noMatchFilter_p1Sf_noNorm__batchNumberPLUScarbonSourcePLUSdoublingTimeMinutes__glycerolVSglucose.csv	P0.05Fold2	mrna	SYAN	baseMgAllMg	baseNaAllNa	Exp	batchNumberPLUScarbonSourcePLUSdoublingTimeMinutes	glycerolVSglucose
1384	inaA	genes_P0.05Fold2_mrna_trT_set00_StcAllEx_SYAN_baseMgAllMg_baseNaAllNa_Exp_noMatchFilter_p1Sf_noNorm__batchNumberPLUScarbonSourcePLUSdoublingTimeMinutes__glycerolVSglucose.csv	P0.05Fold2	mrna	SYAN	baseMgAllMg	baseNaAllNa	Exp	batchNumberPLUScarbonSourcePLUSdoublingTimeMinutes	glycerolVSglucose
1385	rplM	genes_P0.05Fold2_mrna_trT_set00_StcAllEx_SYAN_baseMgAllMg_baseNaAllNa_Exp_noMatchFilter_p1Sf_noNorm__batchNumberPLUScarbonSourcePLUSdoublingTimeMinutes__glycerolVSglucose.csv	P0.05Fold2	mrna	SYAN	baseMgAllMg	baseNaAllNa	Exp	batchNumberPLUScarbonSourcePLUSdoublingTimeMinutes	glycerolVSglucose
1386	wzzE	genes_P0.05Fold2_mrna_trT_set00_StcAllEx_SYAN_baseMgAllMg_baseNaAllNa_Exp_noMatchFilter_p1Sf_noNorm__batchNumberPLUScarbonSourcePLUSdoublingTimeMinutes__glycerolVSglucose.csv	P0.05Fold2	mrna	SYAN	baseMgAllMg	baseNaAllNa	Exp	batchNumberPLUScarbonSourcePLUSdoublingTimeMinutes	glycerolVSglucose
1387	glpX	genes_P0.05Fold2_mrna_trT_set00_StcAllEx_SYAN_baseMgAllMg_baseNaAllNa_Exp_noMatchFilter_p1Sf_noNorm__batchNumberPLUScarbonSourcePLUSdoublingTimeMinutes__glycerolVSglucose.csv	P0.05Fold2	mrna	SYAN	baseMgAllMg	baseNaAllNa	Exp	batchNumberPLUScarbonSourcePLUSdoublingTimeMinutes	glycerolVSglucose
1388	msbA	genes_P0.05Fold2_mrna_trT_set00_StcAllEx_SYAN_baseMgAllMg_baseNaAllNa_Exp_noMatchFilter_p1Sf_noNorm__batchNumberPLUScarbonSourcePLUSdoublingTimeMinutes__glycerolVSglucose.csv	P0.05Fold2	mrna	SYAN	baseMgAllMg	baseNaAllNa	Exp	batchNumberPLUScarbonSourcePLUSdoublingTimeMinutes	glycerolVSglucose
1389	rplN	genes_P0.05Fold2_mrna_trT_set00_StcAllEx_SYAN_baseMgAllMg_baseNaAllNa_Exp_noMatchFilter_p1Sf_noNorm__batchNumberPLUScarbonSourcePLUSdoublingTimeMinutes__glycerolVSglucose.csv	P0.05Fold2	mrna	SYAN	baseMgAllMg	baseNaAllNa	Exp	batchNumberPLUScarbonSourcePLUSdoublingTimeMinutes	glycerolVSglucose
1390	ECB_02828	genes_P0.05Fold2_mrna_trT_set00_StcAllEx_SYAN_baseMgAllMg_baseNaAllNa_Exp_noMatchFilter_p1Sf_noNorm__batchNumberPLUScarbonSourcePLUSdoublingTimeMinutes__glycerolVSglucose.csv	P0.05Fold2	mrna	SYAN	baseMgAllMg	baseNaAllNa	Exp	batchNumberPLUScarbonSourcePLUSdoublingTimeMinutes	glycerolVSglucose
1391	narX	genes_P0.05Fold2_mrna_trT_set00_StcAllEx_SYAN_baseMgAllMg_baseNaAllNa_Exp_noMatchFilter_p1Sf_noNorm__batchNumberPLUScarbonSourcePLUSdoublingTimeMinutes__glycerolVSglucose.csv	P0.05Fold2	mrna	SYAN	baseMgAllMg	baseNaAllNa	Exp	batchNumberPLUScarbonSourcePLUSdoublingTimeMinutes	glycerolVSglucose
1392	rplY	genes_P0.05Fold2_mrna_trT_set00_StcAllEx_SYAN_baseMgAllMg_baseNaAllNa_Exp_noMatchFilter_p1Sf_noNorm__batchNumberPLUScarbonSourcePLUSdoublingTimeMinutes__glycerolVSglucose.csv	P0.05Fold2	mrna	SYAN	baseMgAllMg	baseNaAllNa	Exp	batchNumberPLUScarbonSourcePLUSdoublingTimeMinutes	glycerolVSglucose
1393	dnaN	genes_P0.05Fold2_mrna_trT_set00_StcAllEx_SYAN_baseMgAllMg_baseNaAllNa_Exp_noMatchFilter_p1Sf_noNorm__batchNumberPLUScarbonSourcePLUSdoublingTimeMinutes__glycerolVSglucose.csv	P0.05Fold2	mrna	SYAN	baseMgAllMg	baseNaAllNa	Exp	batchNumberPLUScarbonSourcePLUSdoublingTimeMinutes	glycerolVSglucose
1394	suhB	genes_P0.05Fold2_mrna_trT_set00_StcAllEx_SYAN_baseMgAllMg_baseNaAllNa_Exp_noMatchFilter_p1Sf_noNorm__batchNumberPLUScarbonSourcePLUSdoublingTimeMinutes__glycerolVSglucose.csv	P0.05Fold2	mrna	SYAN	baseMgAllMg	baseNaAllNa	Exp	batchNumberPLUScarbonSourcePLUSdoublingTimeMinutes	glycerolVSglucose
1395	narH	genes_P0.05Fold2_mrna_trT_set00_StcAllEx_SYAN_baseMgAllMg_baseNaAllNa_Exp_noMatchFilter_p1Sf_noNorm__batchNumberPLUScarbonSourcePLUSdoublingTimeMinutes__glycerolVSglucose.csv	P0.05Fold2	mrna	SYAN	baseMgAllMg	baseNaAllNa	Exp	batchNumberPLUScarbonSourcePLUSdoublingTimeMinutes	glycerolVSglucose
1396	proQ	genes_P0.05Fold2_mrna_trT_set00_StcAllEx_SYAN_baseMgAllMg_baseNaAllNa_Exp_noMatchFilter_p1Sf_noNorm__batchNumberPLUScarbonSourcePLUSdoublingTimeMinutes__glycerolVSglucose.csv	P0.05Fold2	mrna	SYAN	baseMgAllMg	baseNaAllNa	Exp	batchNumberPLUScarbonSourcePLUSdoublingTimeMinutes	glycerolVSglucose
1397	aspS	genes_P0.05Fold2_mrna_trT_set00_StcAllEx_SYAN_baseMgAllMg_baseNaAllNa_Exp_noMatchFilter_p1Sf_noNorm__batchNumberPLUScarbonSourcePLUSdoublingTimeMinutes__glycerolVSglucose.csv	P0.05Fold2	mrna	SYAN	baseMgAllMg	baseNaAllNa	Exp	batchNumberPLUScarbonSourcePLUSdoublingTimeMinutes	glycerolVSglucose
1398	gshA	genes_P0.05Fold2_mrna_trT_set00_StcAllEx_SYAN_baseMgAllMg_baseNaAllNa_Exp_noMatchFilter_p1Sf_noNorm__batchNumberPLUScarbonSourcePLUSdoublingTimeMinutes__glycerolVSglucose.csv	P0.05Fold2	mrna	SYAN	baseMgAllMg	baseNaAllNa	Exp	batchNumberPLUScarbonSourcePLUSdoublingTimeMinutes	glycerolVSglucose
1399	rpsN	genes_P0.05Fold2_mrna_trT_set00_StcAllEx_SYAN_baseMgAllMg_baseNaAllNa_Exp_noMatchFilter_p1Sf_noNorm__batchNumberPLUScarbonSourcePLUSdoublingTimeMinutes__glycerolVSglucose.csv	P0.05Fold2	mrna	SYAN	baseMgAllMg	baseNaAllNa	Exp	batchNumberPLUScarbonSourcePLUSdoublingTimeMinutes	glycerolVSglucose
1400	rplE	genes_P0.05Fold2_mrna_trT_set00_StcAllEx_SYAN_baseMgAllMg_baseNaAllNa_Exp_noMatchFilter_p1Sf_noNorm__batchNumberPLUScarbonSourcePLUSdoublingTimeMinutes__glycerolVSglucose.csv	P0.05Fold2	mrna	SYAN	baseMgAllMg	baseNaAllNa	Exp	batchNumberPLUScarbonSourcePLUSdoublingTimeMinutes	glycerolVSglucose
1401	aroP	genes_P0.05Fold2_mrna_trT_set00_StcAllEx_SYAN_baseMgAllMg_baseNaAllNa_Exp_noMatchFilter_p1Sf_noNorm__batchNumberPLUScarbonSourcePLUSdoublingTimeMinutes__glycerolVSglucose.csv	P0.05Fold2	mrna	SYAN	baseMgAllMg	baseNaAllNa	Exp	batchNumberPLUScarbonSourcePLUSdoublingTimeMinutes	glycerolVSglucose
1402	prsA	genes_P0.05Fold2_mrna_trT_set00_StcAllEx_SYAN_baseMgAllMg_baseNaAllNa_Exp_noMatchFilter_p1Sf_noNorm__batchNumberPLUScarbonSourcePLUSdoublingTimeMinutes__glycerolVSglucose.csv	P0.05Fold2	mrna	SYAN	baseMgAllMg	baseNaAllNa	Exp	batchNumberPLUScarbonSourcePLUSdoublingTimeMinutes	glycerolVSglucose
1403	hokD	genes_P0.05Fold2_mrna_trT_set00_StcAllEx_SYAN_baseMgAllMg_baseNaAllNa_Exp_noMatchFilter_p1Sf_noNorm__batchNumberPLUScarbonSourcePLUSdoublingTimeMinutes__glycerolVSglucose.csv	P0.05Fold2	mrna	SYAN	baseMgAllMg	baseNaAllNa	Exp	batchNumberPLUScarbonSourcePLUSdoublingTimeMinutes	glycerolVSglucose
1404	zwf	genes_P0.05Fold2_mrna_trT_set00_StcAllEx_SYAN_baseMgAllMg_baseNaAllNa_Exp_noMatchFilter_p1Sf_noNorm__batchNumberPLUScarbonSourcePLUSdoublingTimeMinutes__glycerolVSglucose.csv	P0.05Fold2	mrna	SYAN	baseMgAllMg	baseNaAllNa	Exp	batchNumberPLUScarbonSourcePLUSdoublingTimeMinutes	glycerolVSglucose
1405	sdaC	genes_P0.05Fold2_mrna_trT_set00_StcAllEx_SYAN_baseMgAllMg_baseNaAllNa_Exp_noMatchFilter_p1Sf_noNorm__batchNumberPLUScarbonSourcePLUSdoublingTimeMinutes__glycerolVSglucose.csv	P0.05Fold2	mrna	SYAN	baseMgAllMg	baseNaAllNa	Exp	batchNumberPLUScarbonSourcePLUSdoublingTimeMinutes	glycerolVSglucose
1406	asnS	genes_P0.05Fold2_mrna_trT_set00_StcAllEx_SYAN_baseMgAllMg_baseNaAllNa_Exp_noMatchFilter_p1Sf_noNorm__batchNumberPLUScarbonSourcePLUSdoublingTimeMinutes__glycerolVSglucose.csv	P0.05Fold2	mrna	SYAN	baseMgAllMg	baseNaAllNa	Exp	batchNumberPLUScarbonSourcePLUSdoublingTimeMinutes	glycerolVSglucose
1407	otsA	genes_P0.05Fold2_mrna_trT_set00_StcAllEx_SYAN_baseMgAllMg_baseNaAllNa_Exp_noMatchFilter_p1Sf_noNorm__batchNumberPLUScarbonSourcePLUSdoublingTimeMinutes__glycerolVSglucose.csv	P0.05Fold2	mrna	SYAN	baseMgAllMg	baseNaAllNa	Exp	batchNumberPLUScarbonSourcePLUSdoublingTimeMinutes	glycerolVSglucose
1408	ldrA	genes_P0.05Fold2_mrna_trT_set00_StcAllEx_SYAN_baseMgAllMg_baseNaAllNa_Exp_noMatchFilter_p1Sf_noNorm__batchNumberPLUScarbonSourcePLUSdoublingTimeMinutes__glycerolVSglucose.csv	P0.05Fold2	mrna	SYAN	baseMgAllMg	baseNaAllNa	Exp	batchNumberPLUScarbonSourcePLUSdoublingTimeMinutes	glycerolVSglucose
1409	spoT	genes_P0.05Fold2_mrna_trT_set00_StcAllEx_SYAN_baseMgAllMg_baseNaAllNa_Exp_noMatchFilter_p1Sf_noNorm__batchNumberPLUScarbonSourcePLUSdoublingTimeMinutes__glycerolVSglucose.csv	P0.05Fold2	mrna	SYAN	baseMgAllMg	baseNaAllNa	Exp	batchNumberPLUScarbonSourcePLUSdoublingTimeMinutes	glycerolVSglucose
1410	dapE	genes_P0.05Fold2_mrna_trT_set00_StcAllEx_SYAN_baseMgAllMg_baseNaAllNa_Exp_noMatchFilter_p1Sf_noNorm__batchNumberPLUScarbonSourcePLUSdoublingTimeMinutes__glycerolVSglucose.csv	P0.05Fold2	mrna	SYAN	baseMgAllMg	baseNaAllNa	Exp	batchNumberPLUScarbonSourcePLUSdoublingTimeMinutes	glycerolVSglucose
1411	ECB_02838	genes_P0.05Fold2_mrna_trT_set00_StcAllEx_SYAN_baseMgAllMg_baseNaAllNa_Exp_noMatchFilter_p1Sf_noNorm__batchNumberPLUScarbonSourcePLUSdoublingTimeMinutes__glycerolVSglucose.csv	P0.05Fold2	mrna	SYAN	baseMgAllMg	baseNaAllNa	Exp	batchNumberPLUScarbonSourcePLUSdoublingTimeMinutes	glycerolVSglucose
1412	ybdG	genes_P0.05Fold2_mrna_trT_set00_StcAllEx_SYAN_baseMgAllMg_baseNaAllNa_Exp_noMatchFilter_p1Sf_noNorm__batchNumberPLUScarbonSourcePLUSdoublingTimeMinutes__glycerolVSglucose.csv	P0.05Fold2	mrna	SYAN	baseMgAllMg	baseNaAllNa	Exp	batchNumberPLUScarbonSourcePLUSdoublingTimeMinutes	glycerolVSglucose
1413	pyrG	genes_P0.05Fold2_mrna_trT_set00_StcAllEx_SYAN_baseMgAllMg_baseNaAllNa_Exp_noMatchFilter_p1Sf_noNorm__batchNumberPLUScarbonSourcePLUSdoublingTimeMinutes__glycerolVSglucose.csv	P0.05Fold2	mrna	SYAN	baseMgAllMg	baseNaAllNa	Exp	batchNumberPLUScarbonSourcePLUSdoublingTimeMinutes	glycerolVSglucose
1414	upp	genes_P0.05Fold2_mrna_trT_set00_StcAllEx_SYAN_baseMgAllMg_baseNaAllNa_Exp_noMatchFilter_p1Sf_noNorm__batchNumberPLUScarbonSourcePLUSdoublingTimeMinutes__glycerolVSglucose.csv	P0.05Fold2	mrna	SYAN	baseMgAllMg	baseNaAllNa	Exp	batchNumberPLUScarbonSourcePLUSdoublingTimeMinutes	glycerolVSglucose
1415	yhjR	genes_P0.05Fold2_mrna_trT_set00_StcAllEx_SYAN_baseMgAllMg_baseNaAllNa_Exp_noMatchFilter_p1Sf_noNorm__batchNumberPLUScarbonSourcePLUSdoublingTimeMinutes__glycerolVSglucose.csv	P0.05Fold2	mrna	SYAN	baseMgAllMg	baseNaAllNa	Exp	batchNumberPLUScarbonSourcePLUSdoublingTimeMinutes	glycerolVSglucose
1416	lyxK	genes_P0.05Fold2_mrna_trT_set00_StcAllEx_SYAN_baseMgAllMg_baseNaAllNa_Exp_noMatchFilter_p1Sf_noNorm__batchNumberPLUScarbonSourcePLUSdoublingTimeMinutes__glycerolVSglucose.csv	P0.05Fold2	mrna	SYAN	baseMgAllMg	baseNaAllNa	Exp	batchNumberPLUScarbonSourcePLUSdoublingTimeMinutes	glycerolVSglucose
1417	glpA	genes_P0.05Fold2_mrna_trT_set00_StcAllEx_SYAN_baseMgAllMg_baseNaAllNa_Exp_noMatchFilter_p1Sf_noNorm__batchNumberPLUScarbonSourcePLUSdoublingTimeMinutes__glycerolVSglucose.csv	P0.05Fold2	mrna	SYAN	baseMgAllMg	baseNaAllNa	Exp	batchNumberPLUScarbonSourcePLUSdoublingTimeMinutes	glycerolVSglucose
1418	leuS	genes_P0.05Fold2_mrna_trT_set00_StcAllEx_SYAN_baseMgAllMg_baseNaAllNa_Exp_noMatchFilter_p1Sf_noNorm__batchNumberPLUScarbonSourcePLUSdoublingTimeMinutes__glycerolVSglucose.csv	P0.05Fold2	mrna	SYAN	baseMgAllMg	baseNaAllNa	Exp	batchNumberPLUScarbonSourcePLUSdoublingTimeMinutes	glycerolVSglucose
1419	yjjG	genes_P0.05Fold2_mrna_trT_set00_StcAllEx_SYAN_baseMgAllMg_baseNaAllNa_Exp_noMatchFilter_p1Sf_noNorm__batchNumberPLUScarbonSourcePLUSdoublingTimeMinutes__glycerolVSglucose.csv	P0.05Fold2	mrna	SYAN	baseMgAllMg	baseNaAllNa	Exp	batchNumberPLUScarbonSourcePLUSdoublingTimeMinutes	glycerolVSglucose
1420	ypdB	genes_P0.05Fold2_mrna_trT_set00_StcAllEx_SYAN_baseMgAllMg_baseNaAllNa_Exp_noMatchFilter_p1Sf_noNorm__batchNumberPLUScarbonSourcePLUSdoublingTimeMinutes__glycerolVSglucose.csv	P0.05Fold2	mrna	SYAN	baseMgAllMg	baseNaAllNa	Exp	batchNumberPLUScarbonSourcePLUSdoublingTimeMinutes	glycerolVSglucose
1421	yggH	genes_P0.05Fold2_mrna_trT_set00_StcAllEx_SYAN_baseMgAllMg_baseNaAllNa_Exp_noMatchFilter_p1Sf_noNorm__batchNumberPLUScarbonSourcePLUSdoublingTimeMinutes__glycerolVSglucose.csv	P0.05Fold2	mrna	SYAN	baseMgAllMg	baseNaAllNa	Exp	batchNumberPLUScarbonSourcePLUSdoublingTimeMinutes	glycerolVSglucose
1422	rpsT	genes_P0.05Fold2_mrna_trT_set00_StcAllEx_SYAN_baseMgAllMg_baseNaAllNa_Exp_noMatchFilter_p1Sf_noNorm__batchNumberPLUScarbonSourcePLUSdoublingTimeMinutes__glycerolVSglucose.csv	P0.05Fold2	mrna	SYAN	baseMgAllMg	baseNaAllNa	Exp	batchNumberPLUScarbonSourcePLUSdoublingTimeMinutes	glycerolVSglucose
1423	rimI	genes_P0.05Fold2_mrna_trT_set00_StcAllEx_SYAN_baseMgAllMg_baseNaAllNa_Exp_noMatchFilter_p1Sf_noNorm__batchNumberPLUScarbonSourcePLUSdoublingTimeMinutes__glycerolVSglucose.csv	P0.05Fold2	mrna	SYAN	baseMgAllMg	baseNaAllNa	Exp	batchNumberPLUScarbonSourcePLUSdoublingTimeMinutes	glycerolVSglucose
1424	mreD	genes_P0.05Fold2_mrna_trT_set00_StcAllEx_SYAN_baseMgAllMg_baseNaAllNa_Exp_noMatchFilter_p1Sf_noNorm__batchNumberPLUScarbonSourcePLUSdoublingTimeMinutes__glycerolVSglucose.csv	P0.05Fold2	mrna	SYAN	baseMgAllMg	baseNaAllNa	Exp	batchNumberPLUScarbonSourcePLUSdoublingTimeMinutes	glycerolVSglucose
1425	ispF	genes_P0.05Fold2_mrna_trT_set00_StcAllEx_SYAN_baseMgAllMg_baseNaAllNa_Exp_noMatchFilter_p1Sf_noNorm__batchNumberPLUScarbonSourcePLUSdoublingTimeMinutes__glycerolVSglucose.csv	P0.05Fold2	mrna	SYAN	baseMgAllMg	baseNaAllNa	Exp	batchNumberPLUScarbonSourcePLUSdoublingTimeMinutes	glycerolVSglucose
1426	gltX	genes_P0.05Fold2_mrna_trT_set00_StcAllEx_SYAN_baseMgAllMg_baseNaAllNa_Exp_noMatchFilter_p1Sf_noNorm__batchNumberPLUScarbonSourcePLUSdoublingTimeMinutes__glycerolVSglucose.csv	P0.05Fold2	mrna	SYAN	baseMgAllMg	baseNaAllNa	Exp	batchNumberPLUScarbonSourcePLUSdoublingTimeMinutes	glycerolVSglucose
1427	guaB	genes_P0.05Fold2_mrna_trT_set00_StcAllEx_SYAN_baseMgAllMg_baseNaAllNa_Exp_noMatchFilter_p1Sf_noNorm__batchNumberPLUScarbonSourcePLUSdoublingTimeMinutes__glycerolVSglucose.csv	P0.05Fold2	mrna	SYAN	baseMgAllMg	baseNaAllNa	Exp	batchNumberPLUScarbonSourcePLUSdoublingTimeMinutes	glycerolVSglucose
1428	yehX	genes_P0.05Fold2_mrna_trT_set00_StcAllEx_SYAN_baseMgAllMg_baseNaAllNa_Exp_noMatchFilter_p1Sf_noNorm__batchNumberPLUScarbonSourcePLUSdoublingTimeMinutes__glycerolVSglucose.csv	P0.05Fold2	mrna	SYAN	baseMgAllMg	baseNaAllNa	Exp	batchNumberPLUScarbonSourcePLUSdoublingTimeMinutes	glycerolVSglucose
1429	flgE	genes_P0.05Fold2_mrna_trT_set00_StcAllEx_SYAN_baseMgAllMg_baseNaAllNa_Exp_noMatchFilter_p1Sf_noNorm__batchNumberPLUScarbonSourcePLUSdoublingTimeMinutes__glycerolVSglucose.csv	P0.05Fold2	mrna	SYAN	baseMgAllMg	baseNaAllNa	Exp	batchNumberPLUScarbonSourcePLUSdoublingTimeMinutes	glycerolVSglucose
1430	yaaH	genes_P0.05Fold2_mrna_trT_set00_StcAllEx_SYAN_baseMgAllMg_baseNaAllNa_Exp_noMatchFilter_p1Sf_noNorm__batchNumberPLUScarbonSourcePLUSdoublingTimeMinutes__glycerolVSglucose.csv	P0.05Fold2	mrna	SYAN	baseMgAllMg	baseNaAllNa	Exp	batchNumberPLUScarbonSourcePLUSdoublingTimeMinutes	glycerolVSglucose
1431	serA	genes_P0.05Fold2_mrna_trT_set00_StcAllEx_SYAN_baseMgAllMg_baseNaAllNa_Exp_noMatchFilter_p1Sf_noNorm__batchNumberPLUScarbonSourcePLUSdoublingTimeMinutes__glycerolVSglucose.csv	P0.05Fold2	mrna	SYAN	baseMgAllMg	baseNaAllNa	Exp	batchNumberPLUScarbonSourcePLUSdoublingTimeMinutes	glycerolVSglucose
1432	yrbE	genes_P0.05Fold2_mrna_trT_set00_StcAllEx_SYAN_baseMgAllMg_baseNaAllNa_Exp_noMatchFilter_p1Sf_noNorm__batchNumberPLUScarbonSourcePLUSdoublingTimeMinutes__glycerolVSglucose.csv	P0.05Fold2	mrna	SYAN	baseMgAllMg	baseNaAllNa	Exp	batchNumberPLUScarbonSourcePLUSdoublingTimeMinutes	glycerolVSglucose
1433	sms	genes_P0.05Fold2_mrna_trT_set00_StcAllEx_SYAN_baseMgAllMg_baseNaAllNa_Exp_noMatchFilter_p1Sf_noNorm__batchNumberPLUScarbonSourcePLUSdoublingTimeMinutes__glycerolVSglucose.csv	P0.05Fold2	mrna	SYAN	baseMgAllMg	baseNaAllNa	Exp	batchNumberPLUScarbonSourcePLUSdoublingTimeMinutes	glycerolVSglucose
1434	yaiW	genes_P0.05Fold2_mrna_trT_set00_StcAllEx_SYAN_baseMgAllMg_baseNaAllNa_Exp_noMatchFilter_p1Sf_noNorm__batchNumberPLUScarbonSourcePLUSdoublingTimeMinutes__glycerolVSglucose.csv	P0.05Fold2	mrna	SYAN	baseMgAllMg	baseNaAllNa	Exp	batchNumberPLUScarbonSourcePLUSdoublingTimeMinutes	glycerolVSglucose
1435	coaE	genes_P0.05Fold2_mrna_trT_set00_StcAllEx_SYAN_baseMgAllMg_baseNaAllNa_Exp_noMatchFilter_p1Sf_noNorm__batchNumberPLUScarbonSourcePLUSdoublingTimeMinutes__glycerolVSglucose.csv	P0.05Fold2	mrna	SYAN	baseMgAllMg	baseNaAllNa	Exp	batchNumberPLUScarbonSourcePLUSdoublingTimeMinutes	glycerolVSglucose
1436	rplS	genes_P0.05Fold2_mrna_trT_set00_StcAllEx_SYAN_baseMgAllMg_baseNaAllNa_Exp_noMatchFilter_p1Sf_noNorm__batchNumberPLUScarbonSourcePLUSdoublingTimeMinutes__glycerolVSglucose.csv	P0.05Fold2	mrna	SYAN	baseMgAllMg	baseNaAllNa	Exp	batchNumberPLUScarbonSourcePLUSdoublingTimeMinutes	glycerolVSglucose
1437	rpsI	genes_P0.05Fold2_mrna_trT_set00_StcAllEx_SYAN_baseMgAllMg_baseNaAllNa_Exp_noMatchFilter_p1Sf_noNorm__batchNumberPLUScarbonSourcePLUSdoublingTimeMinutes__glycerolVSglucose.csv	P0.05Fold2	mrna	SYAN	baseMgAllMg	baseNaAllNa	Exp	batchNumberPLUScarbonSourcePLUSdoublingTimeMinutes	glycerolVSglucose
1438	prfB	genes_P0.05Fold2_mrna_trT_set00_StcAllEx_SYAN_baseMgAllMg_baseNaAllNa_Exp_noMatchFilter_p1Sf_noNorm__batchNumberPLUScarbonSourcePLUSdoublingTimeMinutes__glycerolVSglucose.csv	P0.05Fold2	mrna	SYAN	baseMgAllMg	baseNaAllNa	Exp	batchNumberPLUScarbonSourcePLUSdoublingTimeMinutes	glycerolVSglucose
1439	rncS	genes_P0.05Fold2_mrna_trT_set00_StcAllEx_SYAN_baseMgAllMg_baseNaAllNa_Exp_noMatchFilter_p1Sf_noNorm__batchNumberPLUScarbonSourcePLUSdoublingTimeMinutes__glycerolVSglucose.csv	P0.05Fold2	mrna	SYAN	baseMgAllMg	baseNaAllNa	Exp	batchNumberPLUScarbonSourcePLUSdoublingTimeMinutes	glycerolVSglucose
1440	galP	genes_P0.05Fold2_mrna_trT_set00_StcAllEx_SYAN_baseMgAllMg_baseNaAllNa_Exp_noMatchFilter_p1Sf_noNorm__batchNumberPLUScarbonSourcePLUSdoublingTimeMinutes__glycerolVSglucose.csv	P0.05Fold2	mrna	SYAN	baseMgAllMg	baseNaAllNa	Exp	batchNumberPLUScarbonSourcePLUSdoublingTimeMinutes	glycerolVSglucose
1441	atpB	genes_P0.05Fold2_mrna_trT_set00_StcAllEx_SYAN_baseMgAllMg_baseNaAllNa_Exp_noMatchFilter_p1Sf_noNorm__batchNumberPLUScarbonSourcePLUSdoublingTimeMinutes__glycerolVSglucose.csv	P0.05Fold2	mrna	SYAN	baseMgAllMg	baseNaAllNa	Exp	batchNumberPLUScarbonSourcePLUSdoublingTimeMinutes	glycerolVSglucose
1442	xseB	genes_P0.05Fold2_mrna_trT_set00_StcAllEx_SYAN_baseMgAllMg_baseNaAllNa_Exp_noMatchFilter_p1Sf_noNorm__batchNumberPLUScarbonSourcePLUSdoublingTimeMinutes__glycerolVSglucose.csv	P0.05Fold2	mrna	SYAN	baseMgAllMg	baseNaAllNa	Exp	batchNumberPLUScarbonSourcePLUSdoublingTimeMinutes	glycerolVSglucose
1443	ECB_00841	genes_P0.05Fold2_mrna_trT_set00_StcAllEx_SYAN_baseMgAllMg_baseNaAllNa_Exp_noMatchFilter_p1Sf_noNorm__batchNumberPLUScarbonSourcePLUSdoublingTimeMinutes__glycerolVSglucose.csv	P0.05Fold2	mrna	SYAN	baseMgAllMg	baseNaAllNa	Exp	batchNumberPLUScarbonSourcePLUSdoublingTimeMinutes	glycerolVSglucose
1444	galF	genes_P0.05Fold2_mrna_trT_set00_StcAllEx_SYAN_baseMgAllMg_baseNaAllNa_Exp_noMatchFilter_p1Sf_noNorm__batchNumberPLUScarbonSourcePLUSdoublingTimeMinutes__glycerolVSglucose.csv	P0.05Fold2	mrna	SYAN	baseMgAllMg	baseNaAllNa	Exp	batchNumberPLUScarbonSourcePLUSdoublingTimeMinutes	glycerolVSglucose
1445	rplK	genes_P0.05Fold2_mrna_trT_set00_StcAllEx_SYAN_baseMgAllMg_baseNaAllNa_Exp_noMatchFilter_p1Sf_noNorm__batchNumberPLUScarbonSourcePLUSdoublingTimeMinutes__glycerolVSglucose.csv	P0.05Fold2	mrna	SYAN	baseMgAllMg	baseNaAllNa	Exp	batchNumberPLUScarbonSourcePLUSdoublingTimeMinutes	glycerolVSglucose
1446	rplA	genes_P0.05Fold2_mrna_trT_set00_StcAllEx_SYAN_baseMgAllMg_baseNaAllNa_Exp_noMatchFilter_p1Sf_noNorm__batchNumberPLUScarbonSourcePLUSdoublingTimeMinutes__glycerolVSglucose.csv	P0.05Fold2	mrna	SYAN	baseMgAllMg	baseNaAllNa	Exp	batchNumberPLUScarbonSourcePLUSdoublingTimeMinutes	glycerolVSglucose
1447	mrdA	genes_P0.05Fold2_mrna_trT_set00_StcAllEx_SYAN_baseMgAllMg_baseNaAllNa_Exp_noMatchFilter_p1Sf_noNorm__batchNumberPLUScarbonSourcePLUSdoublingTimeMinutes__glycerolVSglucose.csv	P0.05Fold2	mrna	SYAN	baseMgAllMg	baseNaAllNa	Exp	batchNumberPLUScarbonSourcePLUSdoublingTimeMinutes	glycerolVSglucose
1448	ECB_02826	genes_P0.05Fold2_mrna_trT_set00_StcAllEx_SYAN_baseMgAllMg_baseNaAllNa_Exp_noMatchFilter_p1Sf_noNorm__batchNumberPLUScarbonSourcePLUSdoublingTimeMinutes__glycerolVSglucose.csv	P0.05Fold2	mrna	SYAN	baseMgAllMg	baseNaAllNa	Exp	batchNumberPLUScarbonSourcePLUSdoublingTimeMinutes	glycerolVSglucose
1449	cvpA	genes_P0.05Fold2_mrna_trT_set00_StcAllEx_SYAN_baseMgAllMg_baseNaAllNa_Exp_noMatchFilter_p1Sf_noNorm__batchNumberPLUScarbonSourcePLUSdoublingTimeMinutes__glycerolVSglucose.csv	P0.05Fold2	mrna	SYAN	baseMgAllMg	baseNaAllNa	Exp	batchNumberPLUScarbonSourcePLUSdoublingTimeMinutes	glycerolVSglucose
1450	folC	genes_P0.05Fold2_mrna_trT_set00_StcAllEx_SYAN_baseMgAllMg_baseNaAllNa_Exp_noMatchFilter_p1Sf_noNorm__batchNumberPLUScarbonSourcePLUSdoublingTimeMinutes__glycerolVSglucose.csv	P0.05Fold2	mrna	SYAN	baseMgAllMg	baseNaAllNa	Exp	batchNumberPLUScarbonSourcePLUSdoublingTimeMinutes	glycerolVSglucose
1451	yebY	genes_P0.05Fold2_mrna_trT_set00_StcAllEx_SYAN_baseMgAllMg_baseNaAllNa_Exp_noMatchFilter_p1Sf_noNorm__batchNumberPLUScarbonSourcePLUSdoublingTimeMinutes__glycerolVSglucose.csv	P0.05Fold2	mrna	SYAN	baseMgAllMg	baseNaAllNa	Exp	batchNumberPLUScarbonSourcePLUSdoublingTimeMinutes	glycerolVSglucose
1452	yeaJ	genes_P0.05Fold2_mrna_trT_set00_StcAllEx_SYAN_baseMgAllMg_baseNaAllNa_Exp_noMatchFilter_p1Sf_noNorm__batchNumberPLUScarbonSourcePLUSdoublingTimeMinutes__glycerolVSglucose.csv	P0.05Fold2	mrna	SYAN	baseMgAllMg	baseNaAllNa	Exp	batchNumberPLUScarbonSourcePLUSdoublingTimeMinutes	glycerolVSglucose
1453	ygaX	genes_P0.05Fold2_mrna_trT_set00_StcAllEx_SYAN_baseMgAllMg_baseNaAllNa_Exp_noMatchFilter_p1Sf_noNorm__batchNumberPLUScarbonSourcePLUSdoublingTimeMinutes__glycerolVSglucose.csv	P0.05Fold2	mrna	SYAN	baseMgAllMg	baseNaAllNa	Exp	batchNumberPLUScarbonSourcePLUSdoublingTimeMinutes	glycerolVSglucose
1454	speB	genes_P0.05Fold2_mrna_trT_set00_StcAllEx_SYAN_baseMgAllMg_baseNaAllNa_Exp_noMatchFilter_p1Sf_noNorm__batchNumberPLUScarbonSourcePLUSdoublingTimeMinutes__glycerolVSglucose.csv	P0.05Fold2	mrna	SYAN	baseMgAllMg	baseNaAllNa	Exp	batchNumberPLUScarbonSourcePLUSdoublingTimeMinutes	glycerolVSglucose
1455	ycbY	genes_P0.05Fold2_mrna_trT_set00_StcAllEx_SYAN_baseMgAllMg_baseNaAllNa_Exp_noMatchFilter_p1Sf_noNorm__batchNumberPLUScarbonSourcePLUSdoublingTimeMinutes__glycerolVSglucose.csv	P0.05Fold2	mrna	SYAN	baseMgAllMg	baseNaAllNa	Exp	batchNumberPLUScarbonSourcePLUSdoublingTimeMinutes	glycerolVSglucose
1456	yddV	genes_P0.05Fold2_mrna_trT_set00_StcAllEx_SYAN_baseMgAllMg_baseNaAllNa_Exp_noMatchFilter_p1Sf_noNorm__batchNumberPLUScarbonSourcePLUSdoublingTimeMinutes__glycerolVSglucose.csv	P0.05Fold2	mrna	SYAN	baseMgAllMg	baseNaAllNa	Exp	batchNumberPLUScarbonSourcePLUSdoublingTimeMinutes	glycerolVSglucose
1457	atpI	genes_P0.05Fold2_mrna_trT_set00_StcAllEx_SYAN_baseMgAllMg_baseNaAllNa_Exp_noMatchFilter_p1Sf_noNorm__batchNumberPLUScarbonSourcePLUSdoublingTimeMinutes__glycerolVSglucose.csv	P0.05Fold2	mrna	SYAN	baseMgAllMg	baseNaAllNa	Exp	batchNumberPLUScarbonSourcePLUSdoublingTimeMinutes	glycerolVSglucose
1458	yciH	genes_P0.05Fold2_mrna_trT_set00_StcAllEx_SYAN_baseMgAllMg_baseNaAllNa_Exp_noMatchFilter_p1Sf_noNorm__batchNumberPLUScarbonSourcePLUSdoublingTimeMinutes__glycerolVSglucose.csv	P0.05Fold2	mrna	SYAN	baseMgAllMg	baseNaAllNa	Exp	batchNumberPLUScarbonSourcePLUSdoublingTimeMinutes	glycerolVSglucose
1459	purU	genes_P0.05Fold2_mrna_trT_set00_StcAllEx_SYAN_baseMgAllMg_baseNaAllNa_Exp_noMatchFilter_p1Sf_noNorm__batchNumberPLUScarbonSourcePLUSdoublingTimeMinutes__glycerolVSglucose.csv	P0.05Fold2	mrna	SYAN	baseMgAllMg	baseNaAllNa	Exp	batchNumberPLUScarbonSourcePLUSdoublingTimeMinutes	glycerolVSglucose
1460	yggB	genes_P0.05Fold2_mrna_trT_set00_StcAllEx_SYAN_baseMgAllMg_baseNaAllNa_Exp_noMatchFilter_p1Sf_noNorm__batchNumberPLUScarbonSourcePLUSdoublingTimeMinutes__glycerolVSglucose.csv	P0.05Fold2	mrna	SYAN	baseMgAllMg	baseNaAllNa	Exp	batchNumberPLUScarbonSourcePLUSdoublingTimeMinutes	glycerolVSglucose
1461	hscB	genes_P0.05Fold2_mrna_trT_set00_StcAllEx_SYAN_baseMgAllMg_baseNaAllNa_Exp_noMatchFilter_p1Sf_noNorm__batchNumberPLUScarbonSourcePLUSdoublingTimeMinutes__glycerolVSglucose.csv	P0.05Fold2	mrna	SYAN	baseMgAllMg	baseNaAllNa	Exp	batchNumberPLUScarbonSourcePLUSdoublingTimeMinutes	glycerolVSglucose
1462	yejM	genes_P0.05Fold2_mrna_trT_set00_StcAllEx_SYAN_baseMgAllMg_baseNaAllNa_Exp_noMatchFilter_p1Sf_noNorm__batchNumberPLUScarbonSourcePLUSdoublingTimeMinutes__glycerolVSglucose.csv	P0.05Fold2	mrna	SYAN	baseMgAllMg	baseNaAllNa	Exp	batchNumberPLUScarbonSourcePLUSdoublingTimeMinutes	glycerolVSglucose
1463	yfhK	genes_P0.05Fold2_mrna_trT_set00_StcAllEx_SYAN_baseMgAllMg_baseNaAllNa_Exp_noMatchFilter_p1Sf_noNorm__batchNumberPLUScarbonSourcePLUSdoublingTimeMinutes__glycerolVSglucose.csv	P0.05Fold2	mrna	SYAN	baseMgAllMg	baseNaAllNa	Exp	batchNumberPLUScarbonSourcePLUSdoublingTimeMinutes	glycerolVSglucose
1464	rimM	genes_P0.05Fold2_mrna_trT_set00_StcAllEx_SYAN_baseMgAllMg_baseNaAllNa_Exp_noMatchFilter_p1Sf_noNorm__batchNumberPLUScarbonSourcePLUSdoublingTimeMinutes__glycerolVSglucose.csv	P0.05Fold2	mrna	SYAN	baseMgAllMg	baseNaAllNa	Exp	batchNumberPLUScarbonSourcePLUSdoublingTimeMinutes	glycerolVSglucose
1465	hflX	genes_P0.05Fold2_mrna_trT_set00_StcAllEx_SYAN_baseMgAllMg_baseNaAllNa_Exp_noMatchFilter_p1Sf_noNorm__batchNumberPLUScarbonSourcePLUSdoublingTimeMinutes__glycerolVSglucose.csv	P0.05Fold2	mrna	SYAN	baseMgAllMg	baseNaAllNa	Exp	batchNumberPLUScarbonSourcePLUSdoublingTimeMinutes	glycerolVSglucose
1466	prpC	genes_P0.05Fold2_mrna_trT_set00_StcAllEx_SYAN_baseMgAllMg_baseNaAllNa_Exp_noMatchFilter_p1Sf_noNorm__batchNumberPLUScarbonSourcePLUSdoublingTimeMinutes__glycerolVSglucose.csv	P0.05Fold2	mrna	SYAN	baseMgAllMg	baseNaAllNa	Exp	batchNumberPLUScarbonSourcePLUSdoublingTimeMinutes	glycerolVSglucose
1467	rpsD	genes_P0.05Fold2_mrna_trT_set00_StcAllEx_SYAN_baseMgAllMg_baseNaAllNa_Exp_noMatchFilter_p1Sf_noNorm__batchNumberPLUScarbonSourcePLUSdoublingTimeMinutes__glycerolVSglucose.csv	P0.05Fold2	mrna	SYAN	baseMgAllMg	baseNaAllNa	Exp	batchNumberPLUScarbonSourcePLUSdoublingTimeMinutes	glycerolVSglucose
1468	metG	genes_P0.05Fold2_mrna_trT_set00_StcAllEx_SYAN_baseMgAllMg_baseNaAllNa_Exp_noMatchFilter_p1Sf_noNorm__batchNumberPLUScarbonSourcePLUSdoublingTimeMinutes__glycerolVSglucose.csv	P0.05Fold2	mrna	SYAN	baseMgAllMg	baseNaAllNa	Exp	batchNumberPLUScarbonSourcePLUSdoublingTimeMinutes	glycerolVSglucose
1469	sgbE	genes_P0.05Fold2_mrna_trT_set00_StcAllEx_SYAN_baseMgAllMg_baseNaAllNa_Exp_noMatchFilter_p1Sf_noNorm__batchNumberPLUScarbonSourcePLUSdoublingTimeMinutes__glycerolVSglucose.csv	P0.05Fold2	mrna	SYAN	baseMgAllMg	baseNaAllNa	Exp	batchNumberPLUScarbonSourcePLUSdoublingTimeMinutes	glycerolVSglucose
1470	parC	genes_P0.05Fold2_mrna_trT_set00_StcAllEx_SYAN_baseMgAllMg_baseNaAllNa_Exp_noMatchFilter_p1Sf_noNorm__batchNumberPLUScarbonSourcePLUSdoublingTimeMinutes__glycerolVSglucose.csv	P0.05Fold2	mrna	SYAN	baseMgAllMg	baseNaAllNa	Exp	batchNumberPLUScarbonSourcePLUSdoublingTimeMinutes	glycerolVSglucose
1471	recG	genes_P0.05Fold2_mrna_trT_set00_StcAllEx_SYAN_baseMgAllMg_baseNaAllNa_Exp_noMatchFilter_p1Sf_noNorm__batchNumberPLUScarbonSourcePLUSdoublingTimeMinutes__glycerolVSglucose.csv	P0.05Fold2	mrna	SYAN	baseMgAllMg	baseNaAllNa	Exp	batchNumberPLUScarbonSourcePLUSdoublingTimeMinutes	glycerolVSglucose
1472	cof	genes_P0.05Fold2_mrna_trT_set00_StcAllEx_SYAN_baseMgAllMg_baseNaAllNa_Exp_noMatchFilter_p1Sf_noNorm__batchNumberPLUScarbonSourcePLUSdoublingTimeMinutes__glycerolVSglucose.csv	P0.05Fold2	mrna	SYAN	baseMgAllMg	baseNaAllNa	Exp	batchNumberPLUScarbonSourcePLUSdoublingTimeMinutes	glycerolVSglucose
1473	yciK	genes_P0.05Fold2_mrna_trT_set00_StcAllEx_SYAN_baseMgAllMg_baseNaAllNa_Exp_noMatchFilter_p1Sf_noNorm__batchNumberPLUScarbonSourcePLUSdoublingTimeMinutes__glycerolVSglucose.csv	P0.05Fold2	mrna	SYAN	baseMgAllMg	baseNaAllNa	Exp	batchNumberPLUScarbonSourcePLUSdoublingTimeMinutes	glycerolVSglucose
1474	srmB	genes_P0.05Fold2_mrna_trT_set00_StcAllEx_SYAN_baseMgAllMg_baseNaAllNa_Exp_noMatchFilter_p1Sf_noNorm__batchNumberPLUScarbonSourcePLUSdoublingTimeMinutes__glycerolVSglucose.csv	P0.05Fold2	mrna	SYAN	baseMgAllMg	baseNaAllNa	Exp	batchNumberPLUScarbonSourcePLUSdoublingTimeMinutes	glycerolVSglucose
1475	rpoA	genes_P0.05Fold2_mrna_trT_set00_StcAllEx_SYAN_baseMgAllMg_baseNaAllNa_Exp_noMatchFilter_p1Sf_noNorm__batchNumberPLUScarbonSourcePLUSdoublingTimeMinutes__glycerolVSglucose.csv	P0.05Fold2	mrna	SYAN	baseMgAllMg	baseNaAllNa	Exp	batchNumberPLUScarbonSourcePLUSdoublingTimeMinutes	glycerolVSglucose
1476	ftsN	genes_P0.05Fold2_mrna_trT_set00_StcAllEx_SYAN_baseMgAllMg_baseNaAllNa_Exp_noMatchFilter_p1Sf_noNorm__batchNumberPLUScarbonSourcePLUSdoublingTimeMinutes__glycerolVSglucose.csv	P0.05Fold2	mrna	SYAN	baseMgAllMg	baseNaAllNa	Exp	batchNumberPLUScarbonSourcePLUSdoublingTimeMinutes	glycerolVSglucose
1477	ybgC	genes_P0.05Fold2_mrna_trT_set00_StcAllEx_SYAN_baseMgAllMg_baseNaAllNa_Exp_noMatchFilter_p1Sf_noNorm__batchNumberPLUScarbonSourcePLUSdoublingTimeMinutes__glycerolVSglucose.csv	P0.05Fold2	mrna	SYAN	baseMgAllMg	baseNaAllNa	Exp	batchNumberPLUScarbonSourcePLUSdoublingTimeMinutes	glycerolVSglucose
1478	yafK	genes_P0.05Fold2_mrna_trT_set00_StcAllEx_SYAN_baseMgAllMg_baseNaAllNa_Exp_noMatchFilter_p1Sf_noNorm__batchNumberPLUScarbonSourcePLUSdoublingTimeMinutes__glycerolVSglucose.csv	P0.05Fold2	mrna	SYAN	baseMgAllMg	baseNaAllNa	Exp	batchNumberPLUScarbonSourcePLUSdoublingTimeMinutes	glycerolVSglucose
1479	rpsA	genes_P0.05Fold2_mrna_trT_set00_StcAllEx_SYAN_baseMgAllMg_baseNaAllNa_Exp_noMatchFilter_p1Sf_noNorm__batchNumberPLUScarbonSourcePLUSdoublingTimeMinutes__glycerolVSglucose.csv	P0.05Fold2	mrna	SYAN	baseMgAllMg	baseNaAllNa	Exp	batchNumberPLUScarbonSourcePLUSdoublingTimeMinutes	glycerolVSglucose
1480	yciT	genes_P0.05Fold2_mrna_trT_set00_StcAllEx_SYAN_baseMgAllMg_baseNaAllNa_Exp_noMatchFilter_p1Sf_noNorm__batchNumberPLUScarbonSourcePLUSdoublingTimeMinutes__glycerolVSglucose.csv	P0.05Fold2	mrna	SYAN	baseMgAllMg	baseNaAllNa	Exp	batchNumberPLUScarbonSourcePLUSdoublingTimeMinutes	glycerolVSglucose
1481	accA	genes_P0.05Fold2_mrna_trT_set00_StcAllEx_SYAN_baseMgAllMg_baseNaAllNa_Exp_noMatchFilter_p1Sf_noNorm__batchNumberPLUScarbonSourcePLUSdoublingTimeMinutes__glycerolVSglucose.csv	P0.05Fold2	mrna	SYAN	baseMgAllMg	baseNaAllNa	Exp	batchNumberPLUScarbonSourcePLUSdoublingTimeMinutes	glycerolVSglucose
1482	folD	genes_P0.05Fold2_mrna_trT_set00_StcAllEx_SYAN_baseMgAllMg_baseNaAllNa_Exp_noMatchFilter_p1Sf_noNorm__batchNumberPLUScarbonSourcePLUSdoublingTimeMinutes__glycerolVSglucose.csv	P0.05Fold2	mrna	SYAN	baseMgAllMg	baseNaAllNa	Exp	batchNumberPLUScarbonSourcePLUSdoublingTimeMinutes	glycerolVSglucose
1483	flhE	genes_P0.05Fold2_mrna_trT_set00_StcAllEx_SYAN_baseMgAllMg_baseNaAllNa_Exp_noMatchFilter_p1Sf_noNorm__batchNumberPLUScarbonSourcePLUSdoublingTimeMinutes__glycerolVSglucose.csv	P0.05Fold2	mrna	SYAN	baseMgAllMg	baseNaAllNa	Exp	batchNumberPLUScarbonSourcePLUSdoublingTimeMinutes	glycerolVSglucose
1484	rpsO	genes_P0.05Fold2_mrna_trT_set00_StcAllEx_SYAN_baseMgAllMg_baseNaAllNa_Exp_noMatchFilter_p1Sf_noNorm__batchNumberPLUScarbonSourcePLUSdoublingTimeMinutes__glycerolVSglucose.csv	P0.05Fold2	mrna	SYAN	baseMgAllMg	baseNaAllNa	Exp	batchNumberPLUScarbonSourcePLUSdoublingTimeMinutes	glycerolVSglucose
1485	infA	genes_P0.05Fold2_mrna_trT_set00_StcAllEx_SYAN_baseMgAllMg_baseNaAllNa_Exp_noMatchFilter_p1Sf_noNorm__batchNumberPLUScarbonSourcePLUSdoublingTimeMinutes__glycerolVSglucose.csv	P0.05Fold2	mrna	SYAN	baseMgAllMg	baseNaAllNa	Exp	batchNumberPLUScarbonSourcePLUSdoublingTimeMinutes	glycerolVSglucose
1486	uhpB	genes_P0.05Fold2_mrna_trT_set00_StcAllEx_SYAN_baseMgAllMg_baseNaAllNa_Exp_noMatchFilter_p1Sf_noNorm__batchNumberPLUScarbonSourcePLUSdoublingTimeMinutes__glycerolVSglucose.csv	P0.05Fold2	mrna	SYAN	baseMgAllMg	baseNaAllNa	Exp	batchNumberPLUScarbonSourcePLUSdoublingTimeMinutes	glycerolVSglucose
1487	ECB_00838	genes_P0.05Fold2_mrna_trT_set00_StcAllEx_SYAN_baseMgAllMg_baseNaAllNa_Exp_noMatchFilter_p1Sf_noNorm__batchNumberPLUScarbonSourcePLUSdoublingTimeMinutes__glycerolVSglucose.csv	P0.05Fold2	mrna	SYAN	baseMgAllMg	baseNaAllNa	Exp	batchNumberPLUScarbonSourcePLUSdoublingTimeMinutes	glycerolVSglucose
1488	yihE	genes_P0.05Fold2_mrna_trT_set00_StcAllEx_SYAN_baseMgAllMg_baseNaAllNa_Exp_noMatchFilter_p1Sf_noNorm__batchNumberPLUScarbonSourcePLUSdoublingTimeMinutes__glycerolVSglucose.csv	P0.05Fold2	mrna	SYAN	baseMgAllMg	baseNaAllNa	Exp	batchNumberPLUScarbonSourcePLUSdoublingTimeMinutes	glycerolVSglucose
1489	recO	genes_P0.05Fold2_mrna_trT_set00_StcAllEx_SYAN_baseMgAllMg_baseNaAllNa_Exp_noMatchFilter_p1Sf_noNorm__batchNumberPLUScarbonSourcePLUSdoublingTimeMinutes__glycerolVSglucose.csv	P0.05Fold2	mrna	SYAN	baseMgAllMg	baseNaAllNa	Exp	batchNumberPLUScarbonSourcePLUSdoublingTimeMinutes	glycerolVSglucose
1490	ispH	genes_P0.05Fold2_mrna_trT_set00_StcAllEx_SYAN_baseMgAllMg_baseNaAllNa_Exp_noMatchFilter_p1Sf_noNorm__batchNumberPLUScarbonSourcePLUSdoublingTimeMinutes__glycerolVSglucose.csv	P0.05Fold2	mrna	SYAN	baseMgAllMg	baseNaAllNa	Exp	batchNumberPLUScarbonSourcePLUSdoublingTimeMinutes	glycerolVSglucose
1491	mviN	genes_P0.05Fold2_mrna_trT_set00_StcAllEx_SYAN_baseMgAllMg_baseNaAllNa_Exp_noMatchFilter_p1Sf_noNorm__batchNumberPLUScarbonSourcePLUSdoublingTimeMinutes__glycerolVSglucose.csv	P0.05Fold2	mrna	SYAN	baseMgAllMg	baseNaAllNa	Exp	batchNumberPLUScarbonSourcePLUSdoublingTimeMinutes	glycerolVSglucose
1492	tdcG	genes_P0.05Fold2_mrna_trT_set00_StcAllEx_SYAN_baseMgAllMg_baseNaAllNa_Exp_noMatchFilter_p1Sf_noNorm__batchNumberPLUScarbonSourcePLUSdoublingTimeMinutes__glycerolVSglucose.csv	P0.05Fold2	mrna	SYAN	baseMgAllMg	baseNaAllNa	Exp	batchNumberPLUScarbonSourcePLUSdoublingTimeMinutes	glycerolVSglucose
[truncated: 17,705 more rows]
