# Supplementary material for: The E. coli molecular phenotype under different growth conditions
Source: Sci Rep. 2017 Apr 18;7:45303. doi: 10.1038/srep45303 (PMC5394689; doi:10.1038/srep45303)
Supplement: Supplementary Dataset 10 [file srep45303-s11.csv]

	X	Category	KEGG_Path	Count	PValue	List.Total	Pop.Hits	Pop.Total	Fold.Enrichment	Bonferroni	Benjamini	FDR_KEGG_Path	KEGG_Path_Short	gene_number	gene_name_ez	gene_name	padj_gene	log2	signChange	score_gene	rank	KEGG_Path_long	KEGG_Path_short	pick_data	growthPhase	test_for	base	contrast	df_category	fullFileName	MF	FDR_MF	MF_Short	MF_Long	thresholds_for_input_genes	dataType	carbonSource	Mg	Na	investigatedEffect	testVSbase
1	1	KEGG_PATHWAY	eco00030:Pentose phosphate pathway	5	0.000272445126732724	19	30	1575	13.8157894736842	0.00516378427693953	0.00516378427693953	0.00204001656206088	Pentose phosphate pathway	gene_05	946066	idnK	4.40225970379898e-30	6.38949873414818	1	29.3563243405651	4	Pentose phosphate pathway padj:0.00204 N( -1/ +4/ 30)	Pentose phosphate pathway	mrna	Exp	carbonSource	glucose	gluconate	kegg	ez_P0.05Fold2_mrna_trT_set00_StcAllEx_SYAN_baseMgAllMg_baseNaAllNa_Exp_noMatchFilter_p1Sf_noNorm__batchNumberPLUScarbonSource__gluconateVSglucose_kegg.csv	NA	NA	NA	NA	P0.05Fold2	mrna	SYAN	baseMgAllMg	baseNaAllNa	batchNumberPLUScarbonSource	gluconateVSglucose
2	1	KEGG_PATHWAY	eco00030:Pentose phosphate pathway	5	0.000272445126732724	19	30	1575	13.8157894736842	0.00516378427693953	0.00516378427693953	0.00204001656206088	Pentose phosphate pathway	gene_04	946362	edd	5.22056802184234e-06	2.02695136109493	1	5.28228224118724	3	Pentose phosphate pathway padj:0.00204 N( -1/ +4/ 30)	Pentose phosphate pathway	mrna	Exp	carbonSource	glucose	gluconate	kegg	ez_P0.05Fold2_mrna_trT_set00_StcAllEx_SYAN_baseMgAllMg_baseNaAllNa_Exp_noMatchFilter_p1Sf_noNorm__batchNumberPLUScarbonSource__gluconateVSglucose_kegg.csv	NA	NA	NA	NA	P0.05Fold2	mrna	SYAN	baseMgAllMg	baseNaAllNa	batchNumberPLUScarbonSource	gluconateVSglucose
3	1	KEGG_PATHWAY	eco00030:Pentose phosphate pathway	5	0.000272445126732724	19	30	1575	13.8157894736842	0.00516378427693953	0.00516378427693953	0.00204001656206088	Pentose phosphate pathway	gene_02	947937	gntK	0.000556401247400698	2.74340772292465	1	3.2546119050304	2	Pentose phosphate pathway padj:0.00204 N( -1/ +4/ 30)	Pentose phosphate pathway	mrna	Exp	carbonSource	glucose	gluconate	kegg	ez_P0.05Fold2_mrna_trT_set00_StcAllEx_SYAN_baseMgAllMg_baseNaAllNa_Exp_noMatchFilter_p1Sf_noNorm__batchNumberPLUScarbonSource__gluconateVSglucose_kegg.csv	NA	NA	NA	NA	P0.05Fold2	mrna	SYAN	baseMgAllMg	baseNaAllNa	batchNumberPLUScarbonSource	gluconateVSglucose
4	1	KEGG_PATHWAY	eco00030:Pentose phosphate pathway	5	0.000272445126732724	19	30	1575	13.8157894736842	0.00516378427693953	0.00516378427693953	0.00204001656206088	Pentose phosphate pathway	gene_01	946367	eda	0.000887618219798277	1.62952228614534	1	3.05177379175251	1	Pentose phosphate pathway padj:0.00204 N( -1/ +4/ 30)	Pentose phosphate pathway	mrna	Exp	carbonSource	glucose	gluconate	kegg	ez_P0.05Fold2_mrna_trT_set00_StcAllEx_SYAN_baseMgAllMg_baseNaAllNa_Exp_noMatchFilter_p1Sf_noNorm__batchNumberPLUScarbonSource__gluconateVSglucose_kegg.csv	NA	NA	NA	NA	P0.05Fold2	mrna	SYAN	baseMgAllMg	baseNaAllNa	batchNumberPLUScarbonSource	gluconateVSglucose
5	1	KEGG_PATHWAY	eco00030:Pentose phosphate pathway	5	0.000272445126732724	19	30	1575	13.8157894736842	0.00516378427693953	0.00516378427693953	0.00204001656206088	Pentose phosphate pathway	gene_03	948041	kdgK	0.0482317150799911	-1.69271534078997	-1	-1.31666729465011	-1	Pentose phosphate pathway padj:0.00204 N( -1/ +4/ 30)	Pentose phosphate pathway	mrna	Exp	carbonSource	glucose	gluconate	kegg	ez_P0.05Fold2_mrna_trT_set00_StcAllEx_SYAN_baseMgAllMg_baseNaAllNa_Exp_noMatchFilter_p1Sf_noNorm__batchNumberPLUScarbonSource__gluconateVSglucose_kegg.csv	NA	NA	NA	NA	P0.05Fold2	mrna	SYAN	baseMgAllMg	baseNaAllNa	batchNumberPLUScarbonSource	gluconateVSglucose
6	1	GOTERM_MF_ALL	NA	3	0.00231750032359947	31	8	3186	38.5403225806452	0.305296269763289	0.305296269763289	NA	NA	gene_01	948798	idnT	4.74077678028226e-34	5.04038573910398	1	33.3241504929776	3	NA	NA	mrna	Exp	carbonSource	glucose	gluconate	mf	ez_P0.05Fold2_mrna_trT_set00_StcAllEx_SYAN_baseMgAllMg_baseNaAllNa_Exp_noMatchFilter_p1Sf_noNorm__batchNumberPLUScarbonSource__gluconateVSglucose_mf_n.csv	GO:0015128~gluconate transmembrane transporter activity	0.0275391016372907	gluconate transmembrane transporter activity	gluconate transmembrane transporter activity padj:0.02754 N( -1/ +3/ 8)	P0.05Fold2	mrna	SYAN	baseMgAllMg	baseNaAllNa	batchNumberPLUScarbonSource	gluconateVSglucose
7	2	GOTERM_MF_ALL	NA	3	0.00231750032359947	31	8	3186	38.5403225806452	0.305296269763289	0.305296269763289	NA	NA	gene_01	948798	idnT	4.74077678028226e-34	5.04038573910398	1	33.3241504929776	3	NA	NA	mrna	Exp	carbonSource	glucose	gluconate	mf	ez_P0.05Fold2_mrna_trT_set00_StcAllEx_SYAN_baseMgAllMg_baseNaAllNa_Exp_noMatchFilter_p1Sf_noNorm__batchNumberPLUScarbonSource__gluconateVSglucose_mf_n.csv	GO:0042879~aldonate transmembrane transporter activity	0.0275391016372907	aldonate transmembrane transporter activity	aldonate transmembrane transporter activity padj:0.02754 N( -1/ +3/ 8)	P0.05Fold2	mrna	SYAN	baseMgAllMg	baseNaAllNa	batchNumberPLUScarbonSource	gluconateVSglucose
8	1	GOTERM_MF_ALL	NA	3	0.00231750032359947	31	8	3186	38.5403225806452	0.305296269763289	0.305296269763289	NA	NA	gene_03	947924	gntT	4.13466293391128e-08	3.03794363682948	1	7.38355988923333	2	NA	NA	mrna	Exp	carbonSource	glucose	gluconate	mf	ez_P0.05Fold2_mrna_trT_set00_StcAllEx_SYAN_baseMgAllMg_baseNaAllNa_Exp_noMatchFilter_p1Sf_noNorm__batchNumberPLUScarbonSource__gluconateVSglucose_mf_n.csv	GO:0015128~gluconate transmembrane transporter activity	0.0275391016372907	gluconate transmembrane transporter activity	gluconate transmembrane transporter activity padj:0.02754 N( -1/ +3/ 8)	P0.05Fold2	mrna	SYAN	baseMgAllMg	baseNaAllNa	batchNumberPLUScarbonSource	gluconateVSglucose
9	2	GOTERM_MF_ALL	NA	3	0.00231750032359947	31	8	3186	38.5403225806452	0.305296269763289	0.305296269763289	NA	NA	gene_03	947924	gntT	4.13466293391128e-08	3.03794363682948	1	7.38355988923333	2	NA	NA	mrna	Exp	carbonSource	glucose	gluconate	mf	ez_P0.05Fold2_mrna_trT_set00_StcAllEx_SYAN_baseMgAllMg_baseNaAllNa_Exp_noMatchFilter_p1Sf_noNorm__batchNumberPLUScarbonSource__gluconateVSglucose_mf_n.csv	GO:0042879~aldonate transmembrane transporter activity	0.0275391016372907	aldonate transmembrane transporter activity	aldonate transmembrane transporter activity padj:0.02754 N( -1/ +3/ 8)	P0.05Fold2	mrna	SYAN	baseMgAllMg	baseNaAllNa	batchNumberPLUScarbonSource	gluconateVSglucose
10	1	GOTERM_MF_ALL	NA	3	0.00231750032359947	31	8	3186	38.5403225806452	0.305296269763289	0.305296269763289	NA	NA	gene_02	2847760	gntU	8.45337271307413e-07	3.49119495046328	1	6.07296998235962	1	NA	NA	mrna	Exp	carbonSource	glucose	gluconate	mf	ez_P0.05Fold2_mrna_trT_set00_StcAllEx_SYAN_baseMgAllMg_baseNaAllNa_Exp_noMatchFilter_p1Sf_noNorm__batchNumberPLUScarbonSource__gluconateVSglucose_mf_n.csv	GO:0015128~gluconate transmembrane transporter activity	0.0275391016372907	gluconate transmembrane transporter activity	gluconate transmembrane transporter activity padj:0.02754 N( -1/ +3/ 8)	P0.05Fold2	mrna	SYAN	baseMgAllMg	baseNaAllNa	batchNumberPLUScarbonSource	gluconateVSglucose
11	2	GOTERM_MF_ALL	NA	3	0.00231750032359947	31	8	3186	38.5403225806452	0.305296269763289	0.305296269763289	NA	NA	gene_02	2847760	gntU	8.45337271307413e-07	3.49119495046328	1	6.07296998235962	1	NA	NA	mrna	Exp	carbonSource	glucose	gluconate	mf	ez_P0.05Fold2_mrna_trT_set00_StcAllEx_SYAN_baseMgAllMg_baseNaAllNa_Exp_noMatchFilter_p1Sf_noNorm__batchNumberPLUScarbonSource__gluconateVSglucose_mf_n.csv	GO:0042879~aldonate transmembrane transporter activity	0.0275391016372907	aldonate transmembrane transporter activity	aldonate transmembrane transporter activity padj:0.02754 N( -1/ +3/ 8)	P0.05Fold2	mrna	SYAN	baseMgAllMg	baseNaAllNa	batchNumberPLUScarbonSource	gluconateVSglucose
12	2	KEGG_PATHWAY	eco01130:Biosynthesis of antibiotics	44	0.00180627434119113	231	195	1575	1.53846153846154	0.136222889452183	0.0706039000792948	0.0190830304556389	Biosynthesis of antibiotics	gene_44	948424	glpX	4.97528109664882e-10	1.83179967333086	1	9.30318237717459	5	Biosynthesis of antibiotics padj:0.01908 N( -39/ +5/ 195)	Biosynthesis of antibiotics	mrna	Exp	carbonSource	glucose	glycerol	kegg	ez_P0.05Fold2_mrna_trT_set00_StcAllEx_SYAN_baseMgAllMg_baseNaAllNa_Exp_noMatchFilter_p1Sf_noNorm__batchNumberPLUScarbonSource__glycerolVSglucose_kegg.csv	NA	NA	NA	NA	P0.05Fold2	mrna	SYAN	baseMgAllMg	baseNaAllNa	batchNumberPLUScarbonSource	glycerolVSglucose
13	2	KEGG_PATHWAY	eco01130:Biosynthesis of antibiotics	44	0.00180627434119113	231	195	1575	1.53846153846154	0.136222889452183	0.0706039000792948	0.0190830304556389	Biosynthesis of antibiotics	gene_38	948774	argI	3.0955470423555e-06	1.70180011089264	1	5.50926259172209	4	Biosynthesis of antibiotics padj:0.01908 N( -39/ +5/ 195)	Biosynthesis of antibiotics	mrna	Exp	carbonSource	glucose	glycerol	kegg	ez_P0.05Fold2_mrna_trT_set00_StcAllEx_SYAN_baseMgAllMg_baseNaAllNa_Exp_noMatchFilter_p1Sf_noNorm__batchNumberPLUScarbonSource__glycerolVSglucose_kegg.csv	NA	NA	NA	NA	P0.05Fold2	mrna	SYAN	baseMgAllMg	baseNaAllNa	batchNumberPLUScarbonSource	glycerolVSglucose
14	2	KEGG_PATHWAY	eco01130:Biosynthesis of antibiotics	44	0.00180627434119113	231	195	1575	1.53846153846154	0.136222889452183	0.0706039000792948	0.0190830304556389	Biosynthesis of antibiotics	gene_25	2847724	tdcG	0.000498844466942168	1.04790955069296	1	3.30203484050452	3	Biosynthesis of antibiotics padj:0.01908 N( -39/ +5/ 195)	Biosynthesis of antibiotics	mrna	Exp	carbonSource	glucose	glycerol	kegg	ez_P0.05Fold2_mrna_trT_set00_StcAllEx_SYAN_baseMgAllMg_baseNaAllNa_Exp_noMatchFilter_p1Sf_noNorm__batchNumberPLUScarbonSource__glycerolVSglucose_kegg.csv	NA	NA	NA	NA	P0.05Fold2	mrna	SYAN	baseMgAllMg	baseNaAllNa	batchNumberPLUScarbonSource	glycerolVSglucose
15	2	KEGG_PATHWAY	eco01130:Biosynthesis of antibiotics	44	0.00180627434119113	231	195	1575	1.53846153846154	0.136222889452183	0.0706039000792948	0.0190830304556389	Biosynthesis of antibiotics	gene_13	947289	argA	0.00200824290985933	1.15041032323224	1	2.69718375764697	2	Biosynthesis of antibiotics padj:0.01908 N( -39/ +5/ 195)	Biosynthesis of antibiotics	mrna	Exp	carbonSource	glucose	glycerol	kegg	ez_P0.05Fold2_mrna_trT_set00_StcAllEx_SYAN_baseMgAllMg_baseNaAllNa_Exp_noMatchFilter_p1Sf_noNorm__batchNumberPLUScarbonSource__glycerolVSglucose_kegg.csv	NA	NA	NA	NA	P0.05Fold2	mrna	SYAN	baseMgAllMg	baseNaAllNa	batchNumberPLUScarbonSource	glycerolVSglucose
16	2	KEGG_PATHWAY	eco01130:Biosynthesis of antibiotics	44	0.00180627434119113	231	195	1575	1.53846153846154	0.136222889452183	0.0706039000792948	0.0190830304556389	Biosynthesis of antibiotics	gene_24	946233	eutG	0.0452636629494516	1.06353643254689	1	1.34425030379788	1	Biosynthesis of antibiotics padj:0.01908 N( -39/ +5/ 195)	Biosynthesis of antibiotics	mrna	Exp	carbonSource	glucose	glycerol	kegg	ez_P0.05Fold2_mrna_trT_set00_StcAllEx_SYAN_baseMgAllMg_baseNaAllNa_Exp_noMatchFilter_p1Sf_noNorm__batchNumberPLUScarbonSource__glycerolVSglucose_kegg.csv	NA	NA	NA	NA	P0.05Fold2	mrna	SYAN	baseMgAllMg	baseNaAllNa	batchNumberPLUScarbonSource	glycerolVSglucose
17	2	KEGG_PATHWAY	eco01130:Biosynthesis of antibiotics	44	0.00180627434119113	231	195	1575	1.53846153846154	0.136222889452183	0.0706039000792948	0.0190830304556389	Biosynthesis of antibiotics	gene_09	948503	purH	0.0385739369293917	-1.204739588552	-1	-1.41370603395077	-1	Biosynthesis of antibiotics padj:0.01908 N( -39/ +5/ 195)	Biosynthesis of antibiotics	mrna	Exp	carbonSource	glucose	glycerol	kegg	ez_P0.05Fold2_mrna_trT_set00_StcAllEx_SYAN_baseMgAllMg_baseNaAllNa_Exp_noMatchFilter_p1Sf_noNorm__batchNumberPLUScarbonSource__glycerolVSglucose_kegg.csv	NA	NA	NA	NA	P0.05Fold2	mrna	SYAN	baseMgAllMg	baseNaAllNa	batchNumberPLUScarbonSource	glycerolVSglucose
18	2	KEGG_PATHWAY	eco01130:Biosynthesis of antibiotics	44	0.00180627434119113	231	195	1575	1.53846153846154	0.136222889452183	0.0706039000792948	0.0190830304556389	Biosynthesis of antibiotics	gene_22	947219	cysN	0.0292800073158238	-1.14110267313569	-1	-1.53342881910198	-2	Biosynthesis of antibiotics padj:0.01908 N( -39/ +5/ 195)	Biosynthesis of antibiotics	mrna	Exp	carbonSource	glucose	glycerol	kegg	ez_P0.05Fold2_mrna_trT_set00_StcAllEx_SYAN_baseMgAllMg_baseNaAllNa_Exp_noMatchFilter_p1Sf_noNorm__batchNumberPLUScarbonSource__glycerolVSglucose_kegg.csv	NA	NA	NA	NA	P0.05Fold2	mrna	SYAN	baseMgAllMg	baseNaAllNa	batchNumberPLUScarbonSource	glycerolVSglucose
19	1	KEGG_PATHWAY	eco03010:Ribosome	47	7.02830840211261e-21	231	78	1575	4.10839160839161	5.69292980571121e-19	5.69292980571121e-19	7.49029765317765e-20	Ribosome	gene_19	948721	rpsR	0.022152425594647	-1.16121617962674	-1	-1.6545787134727	-1	Ribosome padj:0.00000 N( -47/ +0/ 78)	Ribosome	mrna	Exp	carbonSource	glucose	glycerol	kegg	ez_P0.05Fold2_mrna_trT_set00_StcAllEx_SYAN_baseMgAllMg_baseNaAllNa_Exp_noMatchFilter_p1Sf_noNorm__batchNumberPLUScarbonSource__glycerolVSglucose_kegg.csv	NA	NA	NA	NA	P0.05Fold2	mrna	SYAN	baseMgAllMg	baseNaAllNa	batchNumberPLUScarbonSource	glycerolVSglucose
20	2	KEGG_PATHWAY	eco01130:Biosynthesis of antibiotics	44	0.00180627434119113	231	195	1575	1.53846153846154	0.136222889452183	0.0706039000792948	0.0190830304556389	Biosynthesis of antibiotics	gene_35	945695	purB	0.0174649011026633	-1.13731049697053	-1	-1.75783386926992	-3	Biosynthesis of antibiotics padj:0.01908 N( -39/ +5/ 195)	Biosynthesis of antibiotics	mrna	Exp	carbonSource	glucose	glycerol	kegg	ez_P0.05Fold2_mrna_trT_set00_StcAllEx_SYAN_baseMgAllMg_baseNaAllNa_Exp_noMatchFilter_p1Sf_noNorm__batchNumberPLUScarbonSource__glycerolVSglucose_kegg.csv	NA	NA	NA	NA	P0.05Fold2	mrna	SYAN	baseMgAllMg	baseNaAllNa	batchNumberPLUScarbonSource	glycerolVSglucose
21	2	KEGG_PATHWAY	eco01130:Biosynthesis of antibiotics	44	0.00180627434119113	231	195	1575	1.53846153846154	0.136222889452183	0.0706039000792948	0.0190830304556389	Biosynthesis of antibiotics	gene_31	945803	thrA	0.0169782662284069	-1.01010418677822	-1	-1.7701066607281	-4	Biosynthesis of antibiotics padj:0.01908 N( -39/ +5/ 195)	Biosynthesis of antibiotics	mrna	Exp	carbonSource	glucose	glycerol	kegg	ez_P0.05Fold2_mrna_trT_set00_StcAllEx_SYAN_baseMgAllMg_baseNaAllNa_Exp_noMatchFilter_p1Sf_noNorm__batchNumberPLUScarbonSource__glycerolVSglucose_kegg.csv	NA	NA	NA	NA	P0.05Fold2	mrna	SYAN	baseMgAllMg	baseNaAllNa	batchNumberPLUScarbonSource	glycerolVSglucose
22	2	KEGG_PATHWAY	eco01130:Biosynthesis of antibiotics	44	0.00180627434119113	231	195	1575	1.53846153846154	0.136222889452183	0.0706039000792948	0.0190830304556389	Biosynthesis of antibiotics	gene_01	946957	purC	0.0157583857194787	-1.15937574774996	-1	-1.80248827346005	-5	Biosynthesis of antibiotics padj:0.01908 N( -39/ +5/ 195)	Biosynthesis of antibiotics	mrna	Exp	carbonSource	glucose	glycerol	kegg	ez_P0.05Fold2_mrna_trT_set00_StcAllEx_SYAN_baseMgAllMg_baseNaAllNa_Exp_noMatchFilter_p1Sf_noNorm__batchNumberPLUScarbonSource__glycerolVSglucose_kegg.csv	NA	NA	NA	NA	P0.05Fold2	mrna	SYAN	baseMgAllMg	baseNaAllNa	batchNumberPLUScarbonSource	glycerolVSglucose
23	2	KEGG_PATHWAY	eco01130:Biosynthesis of antibiotics	44	0.00180627434119113	231	195	1575	1.53846153846154	0.136222889452183	0.0706039000792948	0.0190830304556389	Biosynthesis of antibiotics	gene_10	948504	purD	0.0151166157414053	-1.29770064049607	-1	-1.82054542638401	-6	Biosynthesis of antibiotics padj:0.01908 N( -39/ +5/ 195)	Biosynthesis of antibiotics	mrna	Exp	carbonSource	glucose	glycerol	kegg	ez_P0.05Fold2_mrna_trT_set00_StcAllEx_SYAN_baseMgAllMg_baseNaAllNa_Exp_noMatchFilter_p1Sf_noNorm__batchNumberPLUScarbonSource__glycerolVSglucose_kegg.csv	NA	NA	NA	NA	P0.05Fold2	mrna	SYAN	baseMgAllMg	baseNaAllNa	batchNumberPLUScarbonSource	glycerolVSglucose
24	1	KEGG_PATHWAY	eco03010:Ribosome	47	7.02830840211261e-21	231	78	1575	4.10839160839161	5.69292980571121e-19	5.69292980571121e-19	7.49029765317765e-20	Ribosome	gene_33	947808	rpsQ	0.0125031385383473	-1.03256272581525	-1	-1.90298095668836	-2	Ribosome padj:0.00000 N( -47/ +0/ 78)	Ribosome	mrna	Exp	carbonSource	glucose	glycerol	kegg	ez_P0.05Fold2_mrna_trT_set00_StcAllEx_SYAN_baseMgAllMg_baseNaAllNa_Exp_noMatchFilter_p1Sf_noNorm__batchNumberPLUScarbonSource__glycerolVSglucose_kegg.csv	NA	NA	NA	NA	P0.05Fold2	mrna	SYAN	baseMgAllMg	baseNaAllNa	batchNumberPLUScarbonSource	glycerolVSglucose
25	2	KEGG_PATHWAY	eco01130:Biosynthesis of antibiotics	44	0.00180627434119113	231	195	1575	1.53846153846154	0.136222889452183	0.0706039000792948	0.0190830304556389	Biosynthesis of antibiotics	gene_19	947217	cysD	0.0121979526540767	-1.3473820400333	-1	-1.91371305667377	-7	Biosynthesis of antibiotics padj:0.01908 N( -39/ +5/ 195)	Biosynthesis of antibiotics	mrna	Exp	carbonSource	glucose	glycerol	kegg	ez_P0.05Fold2_mrna_trT_set00_StcAllEx_SYAN_baseMgAllMg_baseNaAllNa_Exp_noMatchFilter_p1Sf_noNorm__batchNumberPLUScarbonSource__glycerolVSglucose_kegg.csv	NA	NA	NA	NA	P0.05Fold2	mrna	SYAN	baseMgAllMg	baseNaAllNa	batchNumberPLUScarbonSource	glycerolVSglucose
26	2	KEGG_PATHWAY	eco01130:Biosynthesis of antibiotics	44	0.00180627434119113	231	195	1575	1.53846153846154	0.136222889452183	0.0706039000792948	0.0190830304556389	Biosynthesis of antibiotics	gene_16	945064	ispA	0.0120524099672934	-1.11199106539556	-1	-1.91892610405601	-8	Biosynthesis of antibiotics padj:0.01908 N( -39/ +5/ 195)	Biosynthesis of antibiotics	mrna	Exp	carbonSource	glucose	glycerol	kegg	ez_P0.05Fold2_mrna_trT_set00_StcAllEx_SYAN_baseMgAllMg_baseNaAllNa_Exp_noMatchFilter_p1Sf_noNorm__batchNumberPLUScarbonSource__glycerolVSglucose_kegg.csv	NA	NA	NA	NA	P0.05Fold2	mrna	SYAN	baseMgAllMg	baseNaAllNa	batchNumberPLUScarbonSource	glycerolVSglucose
27	2	KEGG_PATHWAY	eco01130:Biosynthesis of antibiotics	44	0.00180627434119113	231	195	1575	1.53846153846154	0.136222889452183	0.0706039000792948	0.0190830304556389	Biosynthesis of antibiotics	gene_15	947313	lysA	0.0118696717770446	-1.75030784621245	-1	-1.92556129009252	-9	Biosynthesis of antibiotics padj:0.01908 N( -39/ +5/ 195)	Biosynthesis of antibiotics	mrna	Exp	carbonSource	glucose	glycerol	kegg	ez_P0.05Fold2_mrna_trT_set00_StcAllEx_SYAN_baseMgAllMg_baseNaAllNa_Exp_noMatchFilter_p1Sf_noNorm__batchNumberPLUScarbonSource__glycerolVSglucose_kegg.csv	NA	NA	NA	NA	P0.05Fold2	mrna	SYAN	baseMgAllMg	baseNaAllNa	batchNumberPLUScarbonSource	glycerolVSglucose
28	2	KEGG_PATHWAY	eco01130:Biosynthesis of antibiotics	44	0.00180627434119113	231	195	1575	1.53846153846154	0.136222889452183	0.0706039000792948	0.0190830304556389	Biosynthesis of antibiotics	gene_12	945153	purK	0.0114264520974613	-1.39733193952706	-1	-1.94208859669868	-10	Biosynthesis of antibiotics padj:0.01908 N( -39/ +5/ 195)	Biosynthesis of antibiotics	mrna	Exp	carbonSource	glucose	glycerol	kegg	ez_P0.05Fold2_mrna_trT_set00_StcAllEx_SYAN_baseMgAllMg_baseNaAllNa_Exp_noMatchFilter_p1Sf_noNorm__batchNumberPLUScarbonSource__glycerolVSglucose_kegg.csv	NA	NA	NA	NA	P0.05Fold2	mrna	SYAN	baseMgAllMg	baseNaAllNa	batchNumberPLUScarbonSource	glycerolVSglucose
29	2	KEGG_PATHWAY	eco01130:Biosynthesis of antibiotics	44	0.00180627434119113	231	195	1575	1.53846153846154	0.136222889452183	0.0706039000792948	0.0190830304556389	Biosynthesis of antibiotics	gene_32	946794	purF	0.00798116507082025	-1.01011002993966	-1	-2.09793370678269	-11	Biosynthesis of antibiotics padj:0.01908 N( -39/ +5/ 195)	Biosynthesis of antibiotics	mrna	Exp	carbonSource	glucose	glycerol	kegg	ez_P0.05Fold2_mrna_trT_set00_StcAllEx_SYAN_baseMgAllMg_baseNaAllNa_Exp_noMatchFilter_p1Sf_noNorm__batchNumberPLUScarbonSource__glycerolVSglucose_kegg.csv	NA	NA	NA	NA	P0.05Fold2	mrna	SYAN	baseMgAllMg	baseNaAllNa	batchNumberPLUScarbonSource	glycerolVSglucose
30	2	KEGG_PATHWAY	eco01130:Biosynthesis of antibiotics	44	0.00180627434119113	231	195	1575	1.53846153846154	0.136222889452183	0.0706039000792948	0.0190830304556389	Biosynthesis of antibiotics	gene_28	945528	aroA	0.00794717623484475	-1.3088770526453	-1	-2.09978715605673	-12	Biosynthesis of antibiotics padj:0.01908 N( -39/ +5/ 195)	Biosynthesis of antibiotics	mrna	Exp	carbonSource	glucose	glycerol	kegg	ez_P0.05Fold2_mrna_trT_set00_StcAllEx_SYAN_baseMgAllMg_baseNaAllNa_Exp_noMatchFilter_p1Sf_noNorm__batchNumberPLUScarbonSource__glycerolVSglucose_kegg.csv	NA	NA	NA	NA	P0.05Fold2	mrna	SYAN	baseMgAllMg	baseNaAllNa	batchNumberPLUScarbonSource	glycerolVSglucose
31	2	KEGG_PATHWAY	eco01130:Biosynthesis of antibiotics	44	0.00180627434119113	231	195	1575	1.53846153846154	0.136222889452183	0.0706039000792948	0.0190830304556389	Biosynthesis of antibiotics	gene_05	948602	rpiB	0.00734428649991399	-1.1773268751956	-1	-2.13405038969015	-13	Biosynthesis of antibiotics padj:0.01908 N( -39/ +5/ 195)	Biosynthesis of antibiotics	mrna	Exp	carbonSource	glucose	glycerol	kegg	ez_P0.05Fold2_mrna_trT_set00_StcAllEx_SYAN_baseMgAllMg_baseNaAllNa_Exp_noMatchFilter_p1Sf_noNorm__batchNumberPLUScarbonSource__glycerolVSglucose_kegg.csv	NA	NA	NA	NA	P0.05Fold2	mrna	SYAN	baseMgAllMg	baseNaAllNa	batchNumberPLUScarbonSource	glycerolVSglucose
32	1	KEGG_PATHWAY	eco03010:Ribosome	47	7.02830840211261e-21	231	78	1575	4.10839160839161	5.69292980571121e-19	5.69292980571121e-19	7.49029765317765e-20	Ribosome	gene_25	947874	rpsB	0.00689421375073175	-1.27619627862273	-1	-2.16151525569392	-3	Ribosome padj:0.00000 N( -47/ +0/ 78)	Ribosome	mrna	Exp	carbonSource	glucose	glycerol	kegg	ez_P0.05Fold2_mrna_trT_set00_StcAllEx_SYAN_baseMgAllMg_baseNaAllNa_Exp_noMatchFilter_p1Sf_noNorm__batchNumberPLUScarbonSource__glycerolVSglucose_kegg.csv	NA	NA	NA	NA	P0.05Fold2	mrna	SYAN	baseMgAllMg	baseNaAllNa	batchNumberPLUScarbonSource	glycerolVSglucose
33	2	KEGG_PATHWAY	eco01130:Biosynthesis of antibiotics	44	0.00180627434119113	231	195	1575	1.53846153846154	0.136222889452183	0.0706039000792948	0.0190830304556389	Biosynthesis of antibiotics	gene_29	946425	proB	0.00619340505953269	-1.02319297250342	-1	-2.2080705154422	-14	Biosynthesis of antibiotics padj:0.01908 N( -39/ +5/ 195)	Biosynthesis of antibiotics	mrna	Exp	carbonSource	glucose	glycerol	kegg	ez_P0.05Fold2_mrna_trT_set00_StcAllEx_SYAN_baseMgAllMg_baseNaAllNa_Exp_noMatchFilter_p1Sf_noNorm__batchNumberPLUScarbonSource__glycerolVSglucose_kegg.csv	NA	NA	NA	NA	P0.05Fold2	mrna	SYAN	baseMgAllMg	baseNaAllNa	batchNumberPLUScarbonSource	glycerolVSglucose
34	2	KEGG_PATHWAY	eco01130:Biosynthesis of antibiotics	44	0.00180627434119113	231	195	1575	1.53846153846154	0.136222889452183	0.0706039000792948	0.0190830304556389	Biosynthesis of antibiotics	gene_11	946888	cysM	0.00584274010009098	-1.14214745747448	-1	-2.23338343178091	-15	Biosynthesis of antibiotics padj:0.01908 N( -39/ +5/ 195)	Biosynthesis of antibiotics	mrna	Exp	carbonSource	glucose	glycerol	kegg	ez_P0.05Fold2_mrna_trT_set00_StcAllEx_SYAN_baseMgAllMg_baseNaAllNa_Exp_noMatchFilter_p1Sf_noNorm__batchNumberPLUScarbonSource__glycerolVSglucose_kegg.csv	NA	NA	NA	NA	P0.05Fold2	mrna	SYAN	baseMgAllMg	baseNaAllNa	batchNumberPLUScarbonSource	glycerolVSglucose
35	1	KEGG_PATHWAY	eco03010:Ribosome	47	7.02830840211261e-21	231	78	1575	4.10839160839161	5.69292980571121e-19	5.69292980571121e-19	7.49029765317765e-20	Ribosome	gene_39	947814	rpsC	0.00552623759866879	-1.40073307178773	-1	-2.25757044667748	-4	Ribosome padj:0.00000 N( -47/ +0/ 78)	Ribosome	mrna	Exp	carbonSource	glucose	glycerol	kegg	ez_P0.05Fold2_mrna_trT_set00_StcAllEx_SYAN_baseMgAllMg_baseNaAllNa_Exp_noMatchFilter_p1Sf_noNorm__batchNumberPLUScarbonSource__glycerolVSglucose_kegg.csv	NA	NA	NA	NA	P0.05Fold2	mrna	SYAN	baseMgAllMg	baseNaAllNa	batchNumberPLUScarbonSource	glycerolVSglucose
36	2	KEGG_PATHWAY	eco01130:Biosynthesis of antibiotics	44	0.00180627434119113	231	195	1575	1.53846153846154	0.136222889452183	0.0706039000792948	0.0190830304556389	Biosynthesis of antibiotics	gene_21	947032	purL	0.00529986501301598	-1.46690889579665	-1	-2.27573519169145	-16	Biosynthesis of antibiotics padj:0.01908 N( -39/ +5/ 195)	Biosynthesis of antibiotics	mrna	Exp	carbonSource	glucose	glycerol	kegg	ez_P0.05Fold2_mrna_trT_set00_StcAllEx_SYAN_baseMgAllMg_baseNaAllNa_Exp_noMatchFilter_p1Sf_noNorm__batchNumberPLUScarbonSource__glycerolVSglucose_kegg.csv	NA	NA	NA	NA	P0.05Fold2	mrna	SYAN	baseMgAllMg	baseNaAllNa	batchNumberPLUScarbonSource	glycerolVSglucose
37	1	KEGG_PATHWAY	eco03010:Ribosome	47	7.02830840211261e-21	231	78	1575	4.10839160839161	5.69292980571121e-19	5.69292980571121e-19	7.49029765317765e-20	Ribosome	gene_29	947804	rplR	0.00529986501301598	-1.39874205204799	-1	-2.27573519169145	-5	Ribosome padj:0.00000 N( -47/ +0/ 78)	Ribosome	mrna	Exp	carbonSource	glucose	glycerol	kegg	ez_P0.05Fold2_mrna_trT_set00_StcAllEx_SYAN_baseMgAllMg_baseNaAllNa_Exp_noMatchFilter_p1Sf_noNorm__batchNumberPLUScarbonSource__glycerolVSglucose_kegg.csv	NA	NA	NA	NA	P0.05Fold2	mrna	SYAN	baseMgAllMg	baseNaAllNa	batchNumberPLUScarbonSource	glycerolVSglucose
38	1	KEGG_PATHWAY	eco03010:Ribosome	47	7.02830840211261e-21	231	78	1575	4.10839160839161	5.69292980571121e-19	5.69292980571121e-19	7.49029765317765e-20	Ribosome	gene_06	947817	rplC	0.00488377365292336	-1.614098519186	-1	-2.31124447240208	-6	Ribosome padj:0.00000 N( -47/ +0/ 78)	Ribosome	mrna	Exp	carbonSource	glucose	glycerol	kegg	ez_P0.05Fold2_mrna_trT_set00_StcAllEx_SYAN_baseMgAllMg_baseNaAllNa_Exp_noMatchFilter_p1Sf_noNorm__batchNumberPLUScarbonSource__glycerolVSglucose_kegg.csv	NA	NA	NA	NA	P0.05Fold2	mrna	SYAN	baseMgAllMg	baseNaAllNa	batchNumberPLUScarbonSource	glycerolVSglucose
39	1	KEGG_PATHWAY	eco03010:Ribosome	47	7.02830840211261e-21	231	78	1575	4.10839160839161	5.69292980571121e-19	5.69292980571121e-19	7.49029765317765e-20	Ribosome	gene_47	947791	rpsM	0.00462566849354907	-1.24119057741059	-1	-2.33482549490764	-7	Ribosome padj:0.00000 N( -47/ +0/ 78)	Ribosome	mrna	Exp	carbonSource	glucose	glycerol	kegg	ez_P0.05Fold2_mrna_trT_set00_StcAllEx_SYAN_baseMgAllMg_baseNaAllNa_Exp_noMatchFilter_p1Sf_noNorm__batchNumberPLUScarbonSource__glycerolVSglucose_kegg.csv	NA	NA	NA	NA	P0.05Fold2	mrna	SYAN	baseMgAllMg	baseNaAllNa	batchNumberPLUScarbonSource	glycerolVSglucose
40	2	KEGG_PATHWAY	eco01130:Biosynthesis of antibiotics	44	0.00180627434119113	231	195	1575	1.53846153846154	0.136222889452183	0.0706039000792948	0.0190830304556389	Biosynthesis of antibiotics	gene_06	947457	speC	0.00460624020417638	-1.29832546407356	-1	-2.33665341838475	-17	Biosynthesis of antibiotics padj:0.01908 N( -39/ +5/ 195)	Biosynthesis of antibiotics	mrna	Exp	carbonSource	glucose	glycerol	kegg	ez_P0.05Fold2_mrna_trT_set00_StcAllEx_SYAN_baseMgAllMg_baseNaAllNa_Exp_noMatchFilter_p1Sf_noNorm__batchNumberPLUScarbonSource__glycerolVSglucose_kegg.csv	NA	NA	NA	NA	P0.05Fold2	mrna	SYAN	baseMgAllMg	baseNaAllNa	batchNumberPLUScarbonSource	glycerolVSglucose
41	1	KEGG_PATHWAY	eco03010:Ribosome	47	7.02830840211261e-21	231	78	1575	4.10839160839161	5.69292980571121e-19	5.69292980571121e-19	7.49029765317765e-20	Ribosome	gene_02	947103	rpsP	0.00444994815456253	-1.34720137188539	-1	-2.35164504886594	-8	Ribosome padj:0.00000 N( -47/ +0/ 78)	Ribosome	mrna	Exp	carbonSource	glucose	glycerol	kegg	ez_P0.05Fold2_mrna_trT_set00_StcAllEx_SYAN_baseMgAllMg_baseNaAllNa_Exp_noMatchFilter_p1Sf_noNorm__batchNumberPLUScarbonSource__glycerolVSglucose_kegg.csv	NA	NA	NA	NA	P0.05Fold2	mrna	SYAN	baseMgAllMg	baseNaAllNa	batchNumberPLUScarbonSource	glycerolVSglucose
42	1	KEGG_PATHWAY	eco03010:Ribosome	47	7.02830840211261e-21	231	78	1575	4.10839160839161	5.69292980571121e-19	5.69292980571121e-19	7.49029765317765e-20	Ribosome	gene_18	948720	rplI	0.00442914444724034	-1.2085350926483	-1	-2.35368015588222	-9	Ribosome padj:0.00000 N( -47/ +0/ 78)	Ribosome	mrna	Exp	carbonSource	glucose	glycerol	kegg	ez_P0.05Fold2_mrna_trT_set00_StcAllEx_SYAN_baseMgAllMg_baseNaAllNa_Exp_noMatchFilter_p1Sf_noNorm__batchNumberPLUScarbonSource__glycerolVSglucose_kegg.csv	NA	NA	NA	NA	P0.05Fold2	mrna	SYAN	baseMgAllMg	baseNaAllNa	batchNumberPLUScarbonSource	glycerolVSglucose
43	2	KEGG_PATHWAY	eco01130:Biosynthesis of antibiotics	44	0.00180627434119113	231	195	1575	1.53846153846154	0.136222889452183	0.0706039000792948	0.0190830304556389	Biosynthesis of antibiotics	gene_04	947262	sdaB	0.00428306771951569	-1.1089311334176	-1	-2.36824505892599	-18	Biosynthesis of antibiotics padj:0.01908 N( -39/ +5/ 195)	Biosynthesis of antibiotics	mrna	Exp	carbonSource	glucose	glycerol	kegg	ez_P0.05Fold2_mrna_trT_set00_StcAllEx_SYAN_baseMgAllMg_baseNaAllNa_Exp_noMatchFilter_p1Sf_noNorm__batchNumberPLUScarbonSource__glycerolVSglucose_kegg.csv	NA	NA	NA	NA	P0.05Fold2	mrna	SYAN	baseMgAllMg	baseNaAllNa	batchNumberPLUScarbonSource	glycerolVSglucose
44	2	KEGG_PATHWAY	eco01130:Biosynthesis of antibiotics	44	0.00180627434119113	231	195	1575	1.53846153846154	0.136222889452183	0.0706039000792948	0.0190830304556389	Biosynthesis of antibiotics	gene_33	947393	gcvH	0.00394484609102817	-1.33054993312887	-1	-2.40396993621149	-19	Biosynthesis of antibiotics padj:0.01908 N( -39/ +5/ 195)	Biosynthesis of antibiotics	mrna	Exp	carbonSource	glucose	glycerol	kegg	ez_P0.05Fold2_mrna_trT_set00_StcAllEx_SYAN_baseMgAllMg_baseNaAllNa_Exp_noMatchFilter_p1Sf_noNorm__batchNumberPLUScarbonSource__glycerolVSglucose_kegg.csv	NA	NA	NA	NA	P0.05Fold2	mrna	SYAN	baseMgAllMg	baseNaAllNa	batchNumberPLUScarbonSource	glycerolVSglucose
45	2	KEGG_PATHWAY	eco01130:Biosynthesis of antibiotics	44	0.00180627434119113	231	195	1575	1.53846153846154	0.136222889452183	0.0706039000792948	0.0190830304556389	Biosynthesis of antibiotics	gene_42	945097	adk	0.00349277746449268	-1.2055094441364	-1	-2.45682908370721	-20	Biosynthesis of antibiotics padj:0.01908 N( -39/ +5/ 195)	Biosynthesis of antibiotics	mrna	Exp	carbonSource	glucose	glycerol	kegg	ez_P0.05Fold2_mrna_trT_set00_StcAllEx_SYAN_baseMgAllMg_baseNaAllNa_Exp_noMatchFilter_p1Sf_noNorm__batchNumberPLUScarbonSource__glycerolVSglucose_kegg.csv	NA	NA	NA	NA	P0.05Fold2	mrna	SYAN	baseMgAllMg	baseNaAllNa	batchNumberPLUScarbonSource	glycerolVSglucose
46	1	KEGG_PATHWAY	eco03010:Ribosome	47	7.02830840211261e-21	231	78	1575	4.10839160839161	5.69292980571121e-19	5.69292980571121e-19	7.49029765317765e-20	Ribosome	gene_12	947820	rplB	0.00341813113433479	-1.64098281949986	-1	-2.46621127987581	-10	Ribosome padj:0.00000 N( -47/ +0/ 78)	Ribosome	mrna	Exp	carbonSource	glucose	glycerol	kegg	ez_P0.05Fold2_mrna_trT_set00_StcAllEx_SYAN_baseMgAllMg_baseNaAllNa_Exp_noMatchFilter_p1Sf_noNorm__batchNumberPLUScarbonSource__glycerolVSglucose_kegg.csv	NA	NA	NA	NA	P0.05Fold2	mrna	SYAN	baseMgAllMg	baseNaAllNa	batchNumberPLUScarbonSource	glycerolVSglucose
47	2	KEGG_PATHWAY	eco01130:Biosynthesis of antibiotics	44	0.00180627434119113	231	195	1575	1.53846153846154	0.136222889452183	0.0706039000792948	0.0190830304556389	Biosynthesis of antibiotics	gene_37	948300	rffG	0.00341813113433479	-1.09374965773621	-1	-2.46621127987581	-21	Biosynthesis of antibiotics padj:0.01908 N( -39/ +5/ 195)	Biosynthesis of antibiotics	mrna	Exp	carbonSource	glucose	glycerol	kegg	ez_P0.05Fold2_mrna_trT_set00_StcAllEx_SYAN_baseMgAllMg_baseNaAllNa_Exp_noMatchFilter_p1Sf_noNorm__batchNumberPLUScarbonSource__glycerolVSglucose_kegg.csv	NA	NA	NA	NA	P0.05Fold2	mrna	SYAN	baseMgAllMg	baseNaAllNa	batchNumberPLUScarbonSource	glycerolVSglucose
48	1	KEGG_PATHWAY	eco03010:Ribosome	47	7.02830840211261e-21	231	78	1575	4.10839160839161	5.69292980571121e-19	5.69292980571121e-19	7.49029765317765e-20	Ribosome	gene_04	947816	rpsJ	0.00307029982043441	-1.68699217555598	-1	-2.51281921279565	-11	Ribosome padj:0.00000 N( -47/ +0/ 78)	Ribosome	mrna	Exp	carbonSource	glucose	glycerol	kegg	ez_P0.05Fold2_mrna_trT_set00_StcAllEx_SYAN_baseMgAllMg_baseNaAllNa_Exp_noMatchFilter_p1Sf_noNorm__batchNumberPLUScarbonSource__glycerolVSglucose_kegg.csv	NA	NA	NA	NA	P0.05Fold2	mrna	SYAN	baseMgAllMg	baseNaAllNa	batchNumberPLUScarbonSource	glycerolVSglucose
49	1	KEGG_PATHWAY	eco03010:Ribosome	47	7.02830840211261e-21	231	78	1575	4.10839160839161	5.69292980571121e-19	5.69292980571121e-19	7.49029765317765e-20	Ribosome	gene_17	947846	rpsG	0.00274243447094988	-1.46887524694111	-1	-2.5618637408708	-12	Ribosome padj:0.00000 N( -47/ +0/ 78)	Ribosome	mrna	Exp	carbonSource	glucose	glycerol	kegg	ez_P0.05Fold2_mrna_trT_set00_StcAllEx_SYAN_baseMgAllMg_baseNaAllNa_Exp_noMatchFilter_p1Sf_noNorm__batchNumberPLUScarbonSource__glycerolVSglucose_kegg.csv	NA	NA	NA	NA	P0.05Fold2	mrna	SYAN	baseMgAllMg	baseNaAllNa	batchNumberPLUScarbonSource	glycerolVSglucose
50	1	KEGG_PATHWAY	eco03010:Ribosome	47	7.02830840211261e-21	231	78	1575	4.10839160839161	5.69292980571121e-19	5.69292980571121e-19	7.49029765317765e-20	Ribosome	gene_26	947807	rpmC	0.00264000347154676	-1.43094484202329	-1	-2.57839550204206	-13	Ribosome padj:0.00000 N( -47/ +0/ 78)	Ribosome	mrna	Exp	carbonSource	glucose	glycerol	kegg	ez_P0.05Fold2_mrna_trT_set00_StcAllEx_SYAN_baseMgAllMg_baseNaAllNa_Exp_noMatchFilter_p1Sf_noNorm__batchNumberPLUScarbonSource__glycerolVSglucose_kegg.csv	NA	NA	NA	NA	P0.05Fold2	mrna	SYAN	baseMgAllMg	baseNaAllNa	batchNumberPLUScarbonSource	glycerolVSglucose
51	2	KEGG_PATHWAY	eco01130:Biosynthesis of antibiotics	44	0.00180627434119113	231	195	1575	1.53846153846154	0.136222889452183	0.0706039000792948	0.0190830304556389	Biosynthesis of antibiotics	gene_02	947267	ilvH	0.00242710953655136	-1.33287185778444	-1	-2.61491062331934	-22	Biosynthesis of antibiotics padj:0.01908 N( -39/ +5/ 195)	Biosynthesis of antibiotics	mrna	Exp	carbonSource	glucose	glycerol	kegg	ez_P0.05Fold2_mrna_trT_set00_StcAllEx_SYAN_baseMgAllMg_baseNaAllNa_Exp_noMatchFilter_p1Sf_noNorm__batchNumberPLUScarbonSource__glycerolVSglucose_kegg.csv	NA	NA	NA	NA	P0.05Fold2	mrna	SYAN	baseMgAllMg	baseNaAllNa	batchNumberPLUScarbonSource	glycerolVSglucose
52	1	KEGG_PATHWAY	eco03010:Ribosome	47	7.02830840211261e-21	231	78	1575	4.10839160839161	5.69292980571121e-19	5.69292980571121e-19	7.49029765317765e-20	Ribosome	gene_35	947810	rplX	0.00232045438154758	-1.40231762829245	-1	-2.63442696507598	-14	Ribosome padj:0.00000 N( -47/ +0/ 78)	Ribosome	mrna	Exp	carbonSource	glucose	glycerol	kegg	ez_P0.05Fold2_mrna_trT_set00_StcAllEx_SYAN_baseMgAllMg_baseNaAllNa_Exp_noMatchFilter_p1Sf_noNorm__batchNumberPLUScarbonSource__glycerolVSglucose_kegg.csv	NA	NA	NA	NA	P0.05Fold2	mrna	SYAN	baseMgAllMg	baseNaAllNa	batchNumberPLUScarbonSource	glycerolVSglucose
53	2	KEGG_PATHWAY	eco01130:Biosynthesis of antibiotics	44	0.00180627434119113	231	195	1575	1.53846153846154	0.136222889452183	0.0706039000792948	0.0190830304556389	Biosynthesis of antibiotics	gene_43	946975	purM	0.00229329222873672	-1.72420987143364	-1	-2.63954060063799	-23	Biosynthesis of antibiotics padj:0.01908 N( -39/ +5/ 195)	Biosynthesis of antibiotics	mrna	Exp	carbonSource	glucose	glycerol	kegg	ez_P0.05Fold2_mrna_trT_set00_StcAllEx_SYAN_baseMgAllMg_baseNaAllNa_Exp_noMatchFilter_p1Sf_noNorm__batchNumberPLUScarbonSource__glycerolVSglucose_kegg.csv	NA	NA	NA	NA	P0.05Fold2	mrna	SYAN	baseMgAllMg	baseNaAllNa	batchNumberPLUScarbonSource	glycerolVSglucose
54	2	KEGG_PATHWAY	eco01130:Biosynthesis of antibiotics	44	0.00180627434119113	231	195	1575	1.53846153846154	0.136222889452183	0.0706039000792948	0.0190830304556389	Biosynthesis of antibiotics	gene_27	945527	serC	0.0021966778038064	-1.20783532896586	-1	-2.65823363825036	-24	Biosynthesis of antibiotics padj:0.01908 N( -39/ +5/ 195)	Biosynthesis of antibiotics	mrna	Exp	carbonSource	glucose	glycerol	kegg	ez_P0.05Fold2_mrna_trT_set00_StcAllEx_SYAN_baseMgAllMg_baseNaAllNa_Exp_noMatchFilter_p1Sf_noNorm__batchNumberPLUScarbonSource__glycerolVSglucose_kegg.csv	NA	NA	NA	NA	P0.05Fold2	mrna	SYAN	baseMgAllMg	baseNaAllNa	batchNumberPLUScarbonSource	glycerolVSglucose
55	1	KEGG_PATHWAY	eco03010:Ribosome	47	7.02830840211261e-21	231	78	1575	4.10839160839161	5.69292980571121e-19	5.69292980571121e-19	7.49029765317765e-20	Ribosome	gene_11	947802	rpsH	0.00213192841363429	-1.5327540928047	-1	-2.67122738223719	-15	Ribosome padj:0.00000 N( -47/ +0/ 78)	Ribosome	mrna	Exp	carbonSource	glucose	glycerol	kegg	ez_P0.05Fold2_mrna_trT_set00_StcAllEx_SYAN_baseMgAllMg_baseNaAllNa_Exp_noMatchFilter_p1Sf_noNorm__batchNumberPLUScarbonSource__glycerolVSglucose_kegg.csv	NA	NA	NA	NA	P0.05Fold2	mrna	SYAN	baseMgAllMg	baseNaAllNa	batchNumberPLUScarbonSource	glycerolVSglucose
56	1	KEGG_PATHWAY	eco03010:Ribosome	47	7.02830840211261e-21	231	78	1575	4.10839160839161	5.69292980571121e-19	5.69292980571121e-19	7.49029765317765e-20	Ribosome	gene_15	947784	rplQ	0.0021204069240266	-1.44191716496988	-1	-2.67358078628789	-16	Ribosome padj:0.00000 N( -47/ +0/ 78)	Ribosome	mrna	Exp	carbonSource	glucose	glycerol	kegg	ez_P0.05Fold2_mrna_trT_set00_StcAllEx_SYAN_baseMgAllMg_baseNaAllNa_Exp_noMatchFilter_p1Sf_noNorm__batchNumberPLUScarbonSource__glycerolVSglucose_kegg.csv	NA	NA	NA	NA	P0.05Fold2	mrna	SYAN	baseMgAllMg	baseNaAllNa	batchNumberPLUScarbonSource	glycerolVSglucose
57	1	KEGG_PATHWAY	eco03010:Ribosome	47	7.02830840211261e-21	231	78	1575	4.10839160839161	5.69292980571121e-19	5.69292980571121e-19	7.49029765317765e-20	Ribosome	gene_23	948723	rpsF	0.00200824290985933	-1.58751639142552	-1	-2.69718375764697	-17	Ribosome padj:0.00000 N( -47/ +0/ 78)	Ribosome	mrna	Exp	carbonSource	glucose	glycerol	kegg	ez_P0.05Fold2_mrna_trT_set00_StcAllEx_SYAN_baseMgAllMg_baseNaAllNa_Exp_noMatchFilter_p1Sf_noNorm__batchNumberPLUScarbonSource__glycerolVSglucose_kegg.csv	NA	NA	NA	NA	P0.05Fold2	mrna	SYAN	baseMgAllMg	baseNaAllNa	batchNumberPLUScarbonSource	glycerolVSglucose
58	1	KEGG_PATHWAY	eco03010:Ribosome	47	7.02830840211261e-21	231	78	1575	4.10839160839161	5.69292980571121e-19	5.69292980571121e-19	7.49029765317765e-20	Ribosome	gene_14	944759	rpsT	0.00195059997037715	-1.39826193143028	-1	-2.70983178671566	-18	Ribosome padj:0.00000 N( -47/ +0/ 78)	Ribosome	mrna	Exp	carbonSource	glucose	glycerol	kegg	ez_P0.05Fold2_mrna_trT_set00_StcAllEx_SYAN_baseMgAllMg_baseNaAllNa_Exp_noMatchFilter_p1Sf_noNorm__batchNumberPLUScarbonSource__glycerolVSglucose_kegg.csv	NA	NA	NA	NA	P0.05Fold2	mrna	SYAN	baseMgAllMg	baseNaAllNa	batchNumberPLUScarbonSource	glycerolVSglucose
59	1	KEGG_PATHWAY	eco03010:Ribosome	47	7.02830840211261e-21	231	78	1575	4.10839160839161	5.69292980571121e-19	5.69292980571121e-19	7.49029765317765e-20	Ribosome	gene_46	947795	rpsE	0.00195059997037715	-1.4807132996052	-1	-2.70983178671566	-19	Ribosome padj:0.00000 N( -47/ +0/ 78)	Ribosome	mrna	Exp	carbonSource	glucose	glycerol	kegg	ez_P0.05Fold2_mrna_trT_set00_StcAllEx_SYAN_baseMgAllMg_baseNaAllNa_Exp_noMatchFilter_p1Sf_noNorm__batchNumberPLUScarbonSource__glycerolVSglucose_kegg.csv	NA	NA	NA	NA	P0.05Fold2	mrna	SYAN	baseMgAllMg	baseNaAllNa	batchNumberPLUScarbonSource	glycerolVSglucose
60	1	KEGG_PATHWAY	eco03010:Ribosome	47	7.02830840211261e-21	231	78	1575	4.10839160839161	5.69292980571121e-19	5.69292980571121e-19	7.49029765317765e-20	Ribosome	gene_43	948484	rplK	0.00190770132041103	-1.51425399025655	-1	-2.7194896197007	-20	Ribosome padj:0.00000 N( -47/ +0/ 78)	Ribosome	mrna	Exp	carbonSource	glucose	glycerol	kegg	ez_P0.05Fold2_mrna_trT_set00_StcAllEx_SYAN_baseMgAllMg_baseNaAllNa_Exp_noMatchFilter_p1Sf_noNorm__batchNumberPLUScarbonSource__glycerolVSglucose_kegg.csv	NA	NA	NA	NA	P0.05Fold2	mrna	SYAN	baseMgAllMg	baseNaAllNa	batchNumberPLUScarbonSource	glycerolVSglucose
61	1	KEGG_PATHWAY	eco03010:Ribosome	47	7.02830840211261e-21	231	78	1575	4.10839160839161	5.69292980571121e-19	5.69292980571121e-19	7.49029765317765e-20	Ribosome	gene_37	947797	rpmD	0.00188561703618875	-1.37512731439024	-1	-2.72454650669855	-21	Ribosome padj:0.00000 N( -47/ +0/ 78)	Ribosome	mrna	Exp	carbonSource	glucose	glycerol	kegg	ez_P0.05Fold2_mrna_trT_set00_StcAllEx_SYAN_baseMgAllMg_baseNaAllNa_Exp_noMatchFilter_p1Sf_noNorm__batchNumberPLUScarbonSource__glycerolVSglucose_kegg.csv	NA	NA	NA	NA	P0.05Fold2	mrna	SYAN	baseMgAllMg	baseNaAllNa	batchNumberPLUScarbonSource	glycerolVSglucose
62	1	KEGG_PATHWAY	eco03010:Ribosome	47	7.02830840211261e-21	231	78	1575	4.10839160839161	5.69292980571121e-19	5.69292980571121e-19	7.49029765317765e-20	Ribosome	gene_44	947792	rpsK	0.00186710273403234	-1.53754723185202	-1	-2.72883178510617	-22	Ribosome padj:0.00000 N( -47/ +0/ 78)	Ribosome	mrna	Exp	carbonSource	glucose	glycerol	kegg	ez_P0.05Fold2_mrna_trT_set00_StcAllEx_SYAN_baseMgAllMg_baseNaAllNa_Exp_noMatchFilter_p1Sf_noNorm__batchNumberPLUScarbonSource__glycerolVSglucose_kegg.csv	NA	NA	NA	NA	P0.05Fold2	mrna	SYAN	baseMgAllMg	baseNaAllNa	batchNumberPLUScarbonSource	glycerolVSglucose
63	2	KEGG_PATHWAY	eco01130:Biosynthesis of antibiotics	44	0.00180627434119113	231	195	1575	1.53846153846154	0.136222889452183	0.0706039000792948	0.0190830304556389	Biosynthesis of antibiotics	gene_36	947022	glyA	0.00175222558063442	-1.25237096818274	-1	-2.75640998371687	-25	Biosynthesis of antibiotics padj:0.01908 N( -39/ +5/ 195)	Biosynthesis of antibiotics	mrna	Exp	carbonSource	glucose	glycerol	kegg	ez_P0.05Fold2_mrna_trT_set00_StcAllEx_SYAN_baseMgAllMg_baseNaAllNa_Exp_noMatchFilter_p1Sf_noNorm__batchNumberPLUScarbonSource__glycerolVSglucose_kegg.csv	NA	NA	NA	NA	P0.05Fold2	mrna	SYAN	baseMgAllMg	baseNaAllNa	batchNumberPLUScarbonSource	glycerolVSglucose
64	2	KEGG_PATHWAY	eco01130:Biosynthesis of antibiotics	44	0.00180627434119113	231	195	1575	1.53846153846154	0.136222889452183	0.0706039000792948	0.0190830304556389	Biosynthesis of antibiotics	gene_26	947390	gcvT	0.00173053715711742	-1.50592922474117	-1	-2.76181907134367	-26	Biosynthesis of antibiotics padj:0.01908 N( -39/ +5/ 195)	Biosynthesis of antibiotics	mrna	Exp	carbonSource	glucose	glycerol	kegg	ez_P0.05Fold2_mrna_trT_set00_StcAllEx_SYAN_baseMgAllMg_baseNaAllNa_Exp_noMatchFilter_p1Sf_noNorm__batchNumberPLUScarbonSource__glycerolVSglucose_kegg.csv	NA	NA	NA	NA	P0.05Fold2	mrna	SYAN	baseMgAllMg	baseNaAllNa	batchNumberPLUScarbonSource	glycerolVSglucose
65	2	KEGG_PATHWAY	eco01130:Biosynthesis of antibiotics	44	0.00180627434119113	231	195	1575	1.53846153846154	0.136222889452183	0.0706039000792948	0.0190830304556389	Biosynthesis of antibiotics	gene_41	947776	aroE	0.00164795702964695	-1.19232888256056	-1	-2.78305411668655	-27	Biosynthesis of antibiotics padj:0.01908 N( -39/ +5/ 195)	Biosynthesis of antibiotics	mrna	Exp	carbonSource	glucose	glycerol	kegg	ez_P0.05Fold2_mrna_trT_set00_StcAllEx_SYAN_baseMgAllMg_baseNaAllNa_Exp_noMatchFilter_p1Sf_noNorm__batchNumberPLUScarbonSource__glycerolVSglucose_kegg.csv	NA	NA	NA	NA	P0.05Fold2	mrna	SYAN	baseMgAllMg	baseNaAllNa	batchNumberPLUScarbonSource	glycerolVSglucose
66	1	KEGG_PATHWAY	eco03010:Ribosome	47	7.02830840211261e-21	231	78	1575	4.10839160839161	5.69292980571121e-19	5.69292980571121e-19	7.49029765317765e-20	Ribosome	gene_07	947819	rplW	0.00162214507062345	-1.89234198331522	-1	-2.78991030884624	-23	Ribosome padj:0.00000 N( -47/ +0/ 78)	Ribosome	mrna	Exp	carbonSource	glucose	glycerol	kegg	ez_P0.05Fold2_mrna_trT_set00_StcAllEx_SYAN_baseMgAllMg_baseNaAllNa_Exp_noMatchFilter_p1Sf_noNorm__batchNumberPLUScarbonSource__glycerolVSglucose_kegg.csv	NA	NA	NA	NA	P0.05Fold2	mrna	SYAN	baseMgAllMg	baseNaAllNa	batchNumberPLUScarbonSource	glycerolVSglucose
67	1	KEGG_PATHWAY	eco03010:Ribosome	47	7.02830840211261e-21	231	78	1575	4.10839160839161	5.69292980571121e-19	5.69292980571121e-19	7.49029765317765e-20	Ribosome	gene_28	945657	rpmF	0.00159756958773546	-1.26924332836034	-1	-2.7965402155412	-24	Ribosome padj:0.00000 N( -47/ +0/ 78)	Ribosome	mrna	Exp	carbonSource	glucose	glycerol	kegg	ez_P0.05Fold2_mrna_trT_set00_StcAllEx_SYAN_baseMgAllMg_baseNaAllNa_Exp_noMatchFilter_p1Sf_noNorm__batchNumberPLUScarbonSource__glycerolVSglucose_kegg.csv	NA	NA	NA	NA	P0.05Fold2	mrna	SYAN	baseMgAllMg	baseNaAllNa	batchNumberPLUScarbonSource	glycerolVSglucose
68	1	KEGG_PATHWAY	eco03010:Ribosome	47	7.02830840211261e-21	231	78	1575	4.10839160839161	5.69292980571121e-19	5.69292980571121e-19	7.49029765317765e-20	Ribosome	gene_38	947813	rplV	0.0015649033710992	-1.71129433006411	-1	-2.80551247389645	-25	Ribosome padj:0.00000 N( -47/ +0/ 78)	Ribosome	mrna	Exp	carbonSource	glucose	glycerol	kegg	ez_P0.05Fold2_mrna_trT_set00_StcAllEx_SYAN_baseMgAllMg_baseNaAllNa_Exp_noMatchFilter_p1Sf_noNorm__batchNumberPLUScarbonSource__glycerolVSglucose_kegg.csv	NA	NA	NA	NA	P0.05Fold2	mrna	SYAN	baseMgAllMg	baseNaAllNa	batchNumberPLUScarbonSource	glycerolVSglucose
69	1	KEGG_PATHWAY	eco03010:Ribosome	47	7.02830840211261e-21	231	78	1575	4.10839160839161	5.69292980571121e-19	5.69292980571121e-19	7.49029765317765e-20	Ribosome	gene_27	947806	rplP	0.0013824501269596	-1.4487450278291	-1	-2.85935052727602	-26	Ribosome padj:0.00000 N( -47/ +0/ 78)	Ribosome	mrna	Exp	carbonSource	glucose	glycerol	kegg	ez_P0.05Fold2_mrna_trT_set00_StcAllEx_SYAN_baseMgAllMg_baseNaAllNa_Exp_noMatchFilter_p1Sf_noNorm__batchNumberPLUScarbonSource__glycerolVSglucose_kegg.csv	NA	NA	NA	NA	P0.05Fold2	mrna	SYAN	baseMgAllMg	baseNaAllNa	batchNumberPLUScarbonSource	glycerolVSglucose
70	1	KEGG_PATHWAY	eco03010:Ribosome	47	7.02830840211261e-21	231	78	1575	4.10839160839161	5.69292980571121e-19	5.69292980571121e-19	7.49029765317765e-20	Ribosome	gene_41	947798	rplO	0.00133067650151861	-1.51224941988007	-1	-2.87592751228007	-27	Ribosome padj:0.00000 N( -47/ +0/ 78)	Ribosome	mrna	Exp	carbonSource	glucose	glycerol	kegg	ez_P0.05Fold2_mrna_trT_set00_StcAllEx_SYAN_baseMgAllMg_baseNaAllNa_Exp_noMatchFilter_p1Sf_noNorm__batchNumberPLUScarbonSource__glycerolVSglucose_kegg.csv	NA	NA	NA	NA	P0.05Fold2	mrna	SYAN	baseMgAllMg	baseNaAllNa	batchNumberPLUScarbonSource	glycerolVSglucose
71	1	KEGG_PATHWAY	eco03010:Ribosome	47	7.02830840211261e-21	231	78	1575	4.10839160839161	5.69292980571121e-19	5.69292980571121e-19	7.49029765317765e-20	Ribosome	gene_16	949000	rpsI	0.00112220091060874	-1.42068605190261	-1	-2.94992938322462	-28	Ribosome padj:0.00000 N( -47/ +0/ 78)	Ribosome	mrna	Exp	carbonSource	glucose	glycerol	kegg	ez_P0.05Fold2_mrna_trT_set00_StcAllEx_SYAN_baseMgAllMg_baseNaAllNa_Exp_noMatchFilter_p1Sf_noNorm__batchNumberPLUScarbonSource__glycerolVSglucose_kegg.csv	NA	NA	NA	NA	P0.05Fold2	mrna	SYAN	baseMgAllMg	baseNaAllNa	batchNumberPLUScarbonSource	glycerolVSglucose
72	1	KEGG_PATHWAY	eco03010:Ribosome	47	7.02830840211261e-21	231	78	1575	4.10839160839161	5.69292980571121e-19	5.69292980571121e-19	7.49029765317765e-20	Ribosome	gene_42	947793	rpsD	0.00108587429144428	-1.58883436259981	-1	-2.96422044886511	-29	Ribosome padj:0.00000 N( -47/ +0/ 78)	Ribosome	mrna	Exp	carbonSource	glucose	glycerol	kegg	ez_P0.05Fold2_mrna_trT_set00_StcAllEx_SYAN_baseMgAllMg_baseNaAllNa_Exp_noMatchFilter_p1Sf_noNorm__batchNumberPLUScarbonSource__glycerolVSglucose_kegg.csv	NA	NA	NA	NA	P0.05Fold2	mrna	SYAN	baseMgAllMg	baseNaAllNa	batchNumberPLUScarbonSource	glycerolVSglucose
73	1	KEGG_PATHWAY	eco03010:Ribosome	47	7.02830840211261e-21	231	78	1575	4.10839160839161	5.69292980571121e-19	5.69292980571121e-19	7.49029765317765e-20	Ribosome	gene_13	947803	rplF	0.000897608440548533	-1.61887149359281	-1	-3.04691307223495	-30	Ribosome padj:0.00000 N( -47/ +0/ 78)	Ribosome	mrna	Exp	carbonSource	glucose	glycerol	kegg	ez_P0.05Fold2_mrna_trT_set00_StcAllEx_SYAN_baseMgAllMg_baseNaAllNa_Exp_noMatchFilter_p1Sf_noNorm__batchNumberPLUScarbonSource__glycerolVSglucose_kegg.csv	NA	NA	NA	NA	P0.05Fold2	mrna	SYAN	baseMgAllMg	baseNaAllNa	batchNumberPLUScarbonSource	glycerolVSglucose
74	1	KEGG_PATHWAY	eco03010:Ribosome	47	7.02830840211261e-21	231	78	1575	4.10839160839161	5.69292980571121e-19	5.69292980571121e-19	7.49029765317765e-20	Ribosome	gene_05	947818	rplD	0.000861403980447277	-1.91068832307804	-1	-3.06479312574466	-31	Ribosome padj:0.00000 N( -47/ +0/ 78)	Ribosome	mrna	Exp	carbonSource	glucose	glycerol	kegg	ez_P0.05Fold2_mrna_trT_set00_StcAllEx_SYAN_baseMgAllMg_baseNaAllNa_Exp_noMatchFilter_p1Sf_noNorm__batchNumberPLUScarbonSource__glycerolVSglucose_kegg.csv	NA	NA	NA	NA	P0.05Fold2	mrna	SYAN	baseMgAllMg	baseNaAllNa	batchNumberPLUScarbonSource	glycerolVSglucose
75	1	KEGG_PATHWAY	eco03010:Ribosome	47	7.02830840211261e-21	231	78	1575	4.10839160839161	5.69292980571121e-19	5.69292980571121e-19	7.49029765317765e-20	Ribosome	gene_24	947828	rplM	0.000851336196109256	-1.62431279715112	-1	-3.06989890139403	-32	Ribosome padj:0.00000 N( -47/ +0/ 78)	Ribosome	mrna	Exp	carbonSource	glucose	glycerol	kegg	ez_P0.05Fold2_mrna_trT_set00_StcAllEx_SYAN_baseMgAllMg_baseNaAllNa_Exp_noMatchFilter_p1Sf_noNorm__batchNumberPLUScarbonSource__glycerolVSglucose_kegg.csv	NA	NA	NA	NA	P0.05Fold2	mrna	SYAN	baseMgAllMg	baseNaAllNa	batchNumberPLUScarbonSource	glycerolVSglucose
76	1	KEGG_PATHWAY	eco03010:Ribosome	47	7.02830840211261e-21	231	78	1575	4.10839160839161	5.69292980571121e-19	5.69292980571121e-19	7.49029765317765e-20	Ribosome	gene_22	947686	rpsO	0.000648893736856481	-1.52047427320342	-1	-3.18782641764553	-33	Ribosome padj:0.00000 N( -47/ +0/ 78)	Ribosome	mrna	Exp	carbonSource	glucose	glycerol	kegg	ez_P0.05Fold2_mrna_trT_set00_StcAllEx_SYAN_baseMgAllMg_baseNaAllNa_Exp_noMatchFilter_p1Sf_noNorm__batchNumberPLUScarbonSource__glycerolVSglucose_kegg.csv	NA	NA	NA	NA	P0.05Fold2	mrna	SYAN	baseMgAllMg	baseNaAllNa	batchNumberPLUScarbonSource	glycerolVSglucose
77	1	KEGG_PATHWAY	eco03010:Ribosome	47	7.02830840211261e-21	231	78	1575	4.10839160839161	5.69292980571121e-19	5.69292980571121e-19	7.49029765317765e-20	Ribosome	gene_34	945536	rpsA	0.000591619589620976	-1.50104615182278	-1	-3.22795745414195	-34	Ribosome padj:0.00000 N( -47/ +0/ 78)	Ribosome	mrna	Exp	carbonSource	glucose	glycerol	kegg	ez_P0.05Fold2_mrna_trT_set00_StcAllEx_SYAN_baseMgAllMg_baseNaAllNa_Exp_noMatchFilter_p1Sf_noNorm__batchNumberPLUScarbonSource__glycerolVSglucose_kegg.csv	NA	NA	NA	NA	P0.05Fold2	mrna	SYAN	baseMgAllMg	baseNaAllNa	batchNumberPLUScarbonSource	glycerolVSglucose
78	1	KEGG_PATHWAY	eco03010:Ribosome	47	7.02830840211261e-21	231	78	1575	4.10839160839161	5.69292980571121e-19	5.69292980571121e-19	7.49029765317765e-20	Ribosome	gene_45	948483	rplA	0.000521153045634713	-1.69361531900807	-1	-3.28303471985958	-35	Ribosome padj:0.00000 N( -47/ +0/ 78)	Ribosome	mrna	Exp	carbonSource	glucose	glycerol	kegg	ez_P0.05Fold2_mrna_trT_set00_StcAllEx_SYAN_baseMgAllMg_baseNaAllNa_Exp_noMatchFilter_p1Sf_noNorm__batchNumberPLUScarbonSource__glycerolVSglucose_kegg.csv	NA	NA	NA	NA	P0.05Fold2	mrna	SYAN	baseMgAllMg	baseNaAllNa	batchNumberPLUScarbonSource	glycerolVSglucose
79	2	KEGG_PATHWAY	eco01130:Biosynthesis of antibiotics	44	0.00180627434119113	231	195	1575	1.53846153846154	0.136222889452183	0.0706039000792948	0.0190830304556389	Biosynthesis of antibiotics	gene_40	945511	entC	0.000499560541814694	-2.92310781813393	-1	-3.30141187203708	-28	Biosynthesis of antibiotics padj:0.01908 N( -39/ +5/ 195)	Biosynthesis of antibiotics	mrna	Exp	carbonSource	glucose	glycerol	kegg	ez_P0.05Fold2_mrna_trT_set00_StcAllEx_SYAN_baseMgAllMg_baseNaAllNa_Exp_noMatchFilter_p1Sf_noNorm__batchNumberPLUScarbonSource__glycerolVSglucose_kegg.csv	NA	NA	NA	NA	P0.05Fold2	mrna	SYAN	baseMgAllMg	baseNaAllNa	batchNumberPLUScarbonSource	glycerolVSglucose
80	1	KEGG_PATHWAY	eco03010:Ribosome	47	7.02830840211261e-21	231	78	1575	4.10839160839161	5.69292980571121e-19	5.69292980571121e-19	7.49029765317765e-20	Ribosome	gene_01	947096	rplS	0.000278141272284205	-1.59849872007029	-1	-3.55573456311225	-36	Ribosome padj:0.00000 N( -47/ +0/ 78)	Ribosome	mrna	Exp	carbonSource	glucose	glycerol	kegg	ez_P0.05Fold2_mrna_trT_set00_StcAllEx_SYAN_baseMgAllMg_baseNaAllNa_Exp_noMatchFilter_p1Sf_noNorm__batchNumberPLUScarbonSource__glycerolVSglucose_kegg.csv	NA	NA	NA	NA	P0.05Fold2	mrna	SYAN	baseMgAllMg	baseNaAllNa	batchNumberPLUScarbonSource	glycerolVSglucose
81	2	KEGG_PATHWAY	eco01130:Biosynthesis of antibiotics	44	0.00180627434119113	231	195	1575	1.53846153846154	0.136222889452183	0.0706039000792948	0.0190830304556389	Biosynthesis of antibiotics	gene_03	945031	aroL	0.000249235768053678	-1.02227546009364	-1	-3.60338963154077	-29	Biosynthesis of antibiotics padj:0.01908 N( -39/ +5/ 195)	Biosynthesis of antibiotics	mrna	Exp	carbonSource	glucose	glycerol	kegg	ez_P0.05Fold2_mrna_trT_set00_StcAllEx_SYAN_baseMgAllMg_baseNaAllNa_Exp_noMatchFilter_p1Sf_noNorm__batchNumberPLUScarbonSource__glycerolVSglucose_kegg.csv	NA	NA	NA	NA	P0.05Fold2	mrna	SYAN	baseMgAllMg	baseNaAllNa	batchNumberPLUScarbonSource	glycerolVSglucose
82	1	KEGG_PATHWAY	eco03010:Ribosome	47	7.02830840211261e-21	231	78	1575	4.10839160839161	5.69292980571121e-19	5.69292980571121e-19	7.49029765317765e-20	Ribosome	gene_40	947811	rpsS	0.000247386820742819	-1.49454217555175	-1	-3.60662344064517	-37	Ribosome padj:0.00000 N( -47/ +0/ 78)	Ribosome	mrna	Exp	carbonSource	glucose	glycerol	kegg	ez_P0.05Fold2_mrna_trT_set00_StcAllEx_SYAN_baseMgAllMg_baseNaAllNa_Exp_noMatchFilter_p1Sf_noNorm__batchNumberPLUScarbonSource__glycerolVSglucose_kegg.csv	NA	NA	NA	NA	P0.05Fold2	mrna	SYAN	baseMgAllMg	baseNaAllNa	batchNumberPLUScarbonSource	glycerolVSglucose
83	1	KEGG_PATHWAY	eco03010:Ribosome	47	7.02830840211261e-21	231	78	1575	4.10839160839161	5.69292980571121e-19	5.69292980571121e-19	7.49029765317765e-20	Ribosome	gene_09	947800	rplE	0.000180881097581899	-1.84307678469566	-1	-3.74260681536683	-38	Ribosome padj:0.00000 N( -47/ +0/ 78)	Ribosome	mrna	Exp	carbonSource	glucose	glycerol	kegg	ez_P0.05Fold2_mrna_trT_set00_StcAllEx_SYAN_baseMgAllMg_baseNaAllNa_Exp_noMatchFilter_p1Sf_noNorm__batchNumberPLUScarbonSource__glycerolVSglucose_kegg.csv	NA	NA	NA	NA	P0.05Fold2	mrna	SYAN	baseMgAllMg	baseNaAllNa	batchNumberPLUScarbonSource	glycerolVSglucose
84	1	KEGG_PATHWAY	eco03010:Ribosome	47	7.02830840211261e-21	231	78	1575	4.10839160839161	5.69292980571121e-19	5.69292980571121e-19	7.49029765317765e-20	Ribosome	gene_31	948216	rpmH	0.000138664797558286	-1.52293792692287	-1	-3.85803377805153	-39	Ribosome padj:0.00000 N( -47/ +0/ 78)	Ribosome	mrna	Exp	carbonSource	glucose	glycerol	kegg	ez_P0.05Fold2_mrna_trT_set00_StcAllEx_SYAN_baseMgAllMg_baseNaAllNa_Exp_noMatchFilter_p1Sf_noNorm__batchNumberPLUScarbonSource__glycerolVSglucose_kegg.csv	NA	NA	NA	NA	P0.05Fold2	mrna	SYAN	baseMgAllMg	baseNaAllNa	batchNumberPLUScarbonSource	glycerolVSglucose
85	2	KEGG_PATHWAY	eco01130:Biosynthesis of antibiotics	44	0.00180627434119113	231	195	1575	1.53846153846154	0.136222889452183	0.0706039000792948	0.0190830304556389	Biosynthesis of antibiotics	gene_30	947394	gcvP	7.39455124877118e-05	-1.68193694203557	-1	-4.13108817678486	-30	Biosynthesis of antibiotics padj:0.01908 N( -39/ +5/ 195)	Biosynthesis of antibiotics	mrna	Exp	carbonSource	glucose	glycerol	kegg	ez_P0.05Fold2_mrna_trT_set00_StcAllEx_SYAN_baseMgAllMg_baseNaAllNa_Exp_noMatchFilter_p1Sf_noNorm__batchNumberPLUScarbonSource__glycerolVSglucose_kegg.csv	NA	NA	NA	NA	P0.05Fold2	mrna	SYAN	baseMgAllMg	baseNaAllNa	batchNumberPLUScarbonSource	glycerolVSglucose
86	2	KEGG_PATHWAY	eco01130:Biosynthesis of antibiotics	44	0.00180627434119113	231	195	1575	1.53846153846154	0.136222889452183	0.0706039000792948	0.0190830304556389	Biosynthesis of antibiotics	gene_20	945258	serA	6.90292919427133e-05	-1.58419633171537	-1	-4.16096658129733	-31	Biosynthesis of antibiotics padj:0.01908 N( -39/ +5/ 195)	Biosynthesis of antibiotics	mrna	Exp	carbonSource	glucose	glycerol	kegg	ez_P0.05Fold2_mrna_trT_set00_StcAllEx_SYAN_baseMgAllMg_baseNaAllNa_Exp_noMatchFilter_p1Sf_noNorm__batchNumberPLUScarbonSource__glycerolVSglucose_kegg.csv	NA	NA	NA	NA	P0.05Fold2	mrna	SYAN	baseMgAllMg	baseNaAllNa	batchNumberPLUScarbonSource	glycerolVSglucose
87	1	KEGG_PATHWAY	eco03010:Ribosome	47	7.02830840211261e-21	231	78	1575	4.10839160839161	5.69292980571121e-19	5.69292980571121e-19	7.49029765317765e-20	Ribosome	gene_32	947809	rplN	6.84197206617723e-05	-1.67144189867304	-1	-4.16481870324798	-40	Ribosome padj:0.00000 N( -47/ +0/ 78)	Ribosome	mrna	Exp	carbonSource	glucose	glycerol	kegg	ez_P0.05Fold2_mrna_trT_set00_StcAllEx_SYAN_baseMgAllMg_baseNaAllNa_Exp_noMatchFilter_p1Sf_noNorm__batchNumberPLUScarbonSource__glycerolVSglucose_kegg.csv	NA	NA	NA	NA	P0.05Fold2	mrna	SYAN	baseMgAllMg	baseNaAllNa	batchNumberPLUScarbonSource	glycerolVSglucose
88	1	KEGG_PATHWAY	eco03010:Ribosome	47	7.02830840211261e-21	231	78	1575	4.10839160839161	5.69292980571121e-19	5.69292980571121e-19	7.49029765317765e-20	Ribosome	gene_21	946941	rpmB	6.2477811846022e-05	-1.41341484945464	-1	-4.20427418911538	-41	Ribosome padj:0.00000 N( -47/ +0/ 78)	Ribosome	mrna	Exp	carbonSource	glucose	glycerol	kegg	ez_P0.05Fold2_mrna_trT_set00_StcAllEx_SYAN_baseMgAllMg_baseNaAllNa_Exp_noMatchFilter_p1Sf_noNorm__batchNumberPLUScarbonSource__glycerolVSglucose_kegg.csv	NA	NA	NA	NA	P0.05Fold2	mrna	SYAN	baseMgAllMg	baseNaAllNa	batchNumberPLUScarbonSource	glycerolVSglucose
89	1	KEGG_PATHWAY	eco03010:Ribosome	47	7.02830840211261e-21	231	78	1575	4.10839160839161	5.69292980571121e-19	5.69292980571121e-19	7.49029765317765e-20	Ribosome	gene_10	947801	rpsN	6.20643657105686e-05	-1.85819050808776	-1	-4.20715767868218	-42	Ribosome padj:0.00000 N( -47/ +0/ 78)	Ribosome	mrna	Exp	carbonSource	glucose	glycerol	kegg	ez_P0.05Fold2_mrna_trT_set00_StcAllEx_SYAN_baseMgAllMg_baseNaAllNa_Exp_noMatchFilter_p1Sf_noNorm__batchNumberPLUScarbonSource__glycerolVSglucose_kegg.csv	NA	NA	NA	NA	P0.05Fold2	mrna	SYAN	baseMgAllMg	baseNaAllNa	batchNumberPLUScarbonSource	glycerolVSglucose
90	2	KEGG_PATHWAY	eco01130:Biosynthesis of antibiotics	44	0.00180627434119113	231	195	1575	1.53846153846154	0.136222889452183	0.0706039000792948	0.0190830304556389	Biosynthesis of antibiotics	gene_23	948913	serB	4.76729852548969e-05	-1.5713309629649	-1	-4.32172765195096	-32	Biosynthesis of antibiotics padj:0.01908 N( -39/ +5/ 195)	Biosynthesis of antibiotics	mrna	Exp	carbonSource	glucose	glycerol	kegg	ez_P0.05Fold2_mrna_trT_set00_StcAllEx_SYAN_baseMgAllMg_baseNaAllNa_Exp_noMatchFilter_p1Sf_noNorm__batchNumberPLUScarbonSource__glycerolVSglucose_kegg.csv	NA	NA	NA	NA	P0.05Fold2	mrna	SYAN	baseMgAllMg	baseNaAllNa	batchNumberPLUScarbonSource	glycerolVSglucose
91	2	KEGG_PATHWAY	eco01130:Biosynthesis of antibiotics	44	0.00180627434119113	231	195	1575	1.53846153846154	0.136222889452183	0.0706039000792948	0.0190830304556389	Biosynthesis of antibiotics	gene_39	945057	ispF	3.22220071977604e-05	-1.46674104679134	-1	-4.49184740967223	-33	Biosynthesis of antibiotics padj:0.01908 N( -39/ +5/ 195)	Biosynthesis of antibiotics	mrna	Exp	carbonSource	glucose	glycerol	kegg	ez_P0.05Fold2_mrna_trT_set00_StcAllEx_SYAN_baseMgAllMg_baseNaAllNa_Exp_noMatchFilter_p1Sf_noNorm__batchNumberPLUScarbonSource__glycerolVSglucose_kegg.csv	NA	NA	NA	NA	P0.05Fold2	mrna	SYAN	baseMgAllMg	baseNaAllNa	batchNumberPLUScarbonSource	glycerolVSglucose
92	1	KEGG_PATHWAY	eco03010:Ribosome	47	7.02830840211261e-21	231	78	1575	4.10839160839161	5.69292980571121e-19	5.69292980571121e-19	7.49029765317765e-20	Ribosome	gene_03	948490	rplJ	2.85469921928211e-05	-1.79685367038936	-1	-4.54443964373599	-43	Ribosome padj:0.00000 N( -47/ +0/ 78)	Ribosome	mrna	Exp	carbonSource	glucose	glycerol	kegg	ez_P0.05Fold2_mrna_trT_set00_StcAllEx_SYAN_baseMgAllMg_baseNaAllNa_Exp_noMatchFilter_p1Sf_noNorm__batchNumberPLUScarbonSource__glycerolVSglucose_kegg.csv	NA	NA	NA	NA	P0.05Fold2	mrna	SYAN	baseMgAllMg	baseNaAllNa	batchNumberPLUScarbonSource	glycerolVSglucose
93	2	KEGG_PATHWAY	eco01130:Biosynthesis of antibiotics	44	0.00180627434119113	231	195	1575	1.53846153846154	0.136222889452183	0.0706039000792948	0.0190830304556389	Biosynthesis of antibiotics	gene_17	946178	entB	2.57672684568664e-05	-2.70977094912886	-1	-4.58893161780867	-34	Biosynthesis of antibiotics padj:0.01908 N( -39/ +5/ 195)	Biosynthesis of antibiotics	mrna	Exp	carbonSource	glucose	glycerol	kegg	ez_P0.05Fold2_mrna_trT_set00_StcAllEx_SYAN_baseMgAllMg_baseNaAllNa_Exp_noMatchFilter_p1Sf_noNorm__batchNumberPLUScarbonSource__glycerolVSglucose_kegg.csv	NA	NA	NA	NA	P0.05Fold2	mrna	SYAN	baseMgAllMg	baseNaAllNa	batchNumberPLUScarbonSource	glycerolVSglucose
94	2	KEGG_PATHWAY	eco01130:Biosynthesis of antibiotics	44	0.00180627434119113	231	195	1575	1.53846153846154	0.136222889452183	0.0706039000792948	0.0190830304556389	Biosynthesis of antibiotics	gene_14	948286	ilvC	2.57141703123939e-05	-2.23142170987363	-1	-4.5898274839644	-35	Biosynthesis of antibiotics padj:0.01908 N( -39/ +5/ 195)	Biosynthesis of antibiotics	mrna	Exp	carbonSource	glucose	glycerol	kegg	ez_P0.05Fold2_mrna_trT_set00_StcAllEx_SYAN_baseMgAllMg_baseNaAllNa_Exp_noMatchFilter_p1Sf_noNorm__batchNumberPLUScarbonSource__glycerolVSglucose_kegg.csv	NA	NA	NA	NA	P0.05Fold2	mrna	SYAN	baseMgAllMg	baseNaAllNa	batchNumberPLUScarbonSource	glycerolVSglucose
95	2	KEGG_PATHWAY	eco01130:Biosynthesis of antibiotics	44	0.00180627434119113	231	195	1575	1.53846153846154	0.136222889452183	0.0706039000792948	0.0190830304556389	Biosynthesis of antibiotics	gene_34	945284	entA	1.9090388958126e-05	-2.49132568880328	-1	-4.71918522296061	-36	Biosynthesis of antibiotics padj:0.01908 N( -39/ +5/ 195)	Biosynthesis of antibiotics	mrna	Exp	carbonSource	glucose	glycerol	kegg	ez_P0.05Fold2_mrna_trT_set00_StcAllEx_SYAN_baseMgAllMg_baseNaAllNa_Exp_noMatchFilter_p1Sf_noNorm__batchNumberPLUScarbonSource__glycerolVSglucose_kegg.csv	NA	NA	NA	NA	P0.05Fold2	mrna	SYAN	baseMgAllMg	baseNaAllNa	batchNumberPLUScarbonSource	glycerolVSglucose
96	2	KEGG_PATHWAY	eco01130:Biosynthesis of antibiotics	44	0.00180627434119113	231	195	1575	1.53846153846154	0.136222889452183	0.0706039000792948	0.0190830304556389	Biosynthesis of antibiotics	gene_08	948246	glmU	1.84597967499607e-05	-1.06877886777037	-1	-4.73377308504664	-37	Biosynthesis of antibiotics padj:0.01908 N( -39/ +5/ 195)	Biosynthesis of antibiotics	mrna	Exp	carbonSource	glucose	glycerol	kegg	ez_P0.05Fold2_mrna_trT_set00_StcAllEx_SYAN_baseMgAllMg_baseNaAllNa_Exp_noMatchFilter_p1Sf_noNorm__batchNumberPLUScarbonSource__glycerolVSglucose_kegg.csv	NA	NA	NA	NA	P0.05Fold2	mrna	SYAN	baseMgAllMg	baseNaAllNa	batchNumberPLUScarbonSource	glycerolVSglucose
97	1	KEGG_PATHWAY	eco03010:Ribosome	47	7.02830840211261e-21	231	78	1575	4.10839160839161	5.69292980571121e-19	5.69292980571121e-19	7.49029765317765e-20	Ribosome	gene_36	948489	rplL	1.41473129066086e-05	-1.81376112922253	-1	-4.84932604075116	-44	Ribosome padj:0.00000 N( -47/ +0/ 78)	Ribosome	mrna	Exp	carbonSource	glucose	glycerol	kegg	ez_P0.05Fold2_mrna_trT_set00_StcAllEx_SYAN_baseMgAllMg_baseNaAllNa_Exp_noMatchFilter_p1Sf_noNorm__batchNumberPLUScarbonSource__glycerolVSglucose_kegg.csv	NA	NA	NA	NA	P0.05Fold2	mrna	SYAN	baseMgAllMg	baseNaAllNa	batchNumberPLUScarbonSource	glycerolVSglucose
98	1	KEGG_PATHWAY	eco03010:Ribosome	47	7.02830840211261e-21	231	78	1575	4.10839160839161	5.69292980571121e-19	5.69292980571121e-19	7.49029765317765e-20	Ribosome	gene_20	945618	rplY	5.92693772717579e-06	-1.55775229063851	-1	-5.22716963575845	-45	Ribosome padj:0.00000 N( -47/ +0/ 78)	Ribosome	mrna	Exp	carbonSource	glucose	glycerol	kegg	ez_P0.05Fold2_mrna_trT_set00_StcAllEx_SYAN_baseMgAllMg_baseNaAllNa_Exp_noMatchFilter_p1Sf_noNorm__batchNumberPLUScarbonSource__glycerolVSglucose_kegg.csv	NA	NA	NA	NA	P0.05Fold2	mrna	SYAN	baseMgAllMg	baseNaAllNa	batchNumberPLUScarbonSource	glycerolVSglucose
99	1	KEGG_PATHWAY	eco03010:Ribosome	47	7.02830840211261e-21	231	78	1575	4.10839160839161	5.69292980571121e-19	5.69292980571121e-19	7.49029765317765e-20	Ribosome	gene_30	949057	rplU	3.70345225729167e-06	-1.50128931336327	-1	-5.43139324964299	-46	Ribosome padj:0.00000 N( -47/ +0/ 78)	Ribosome	mrna	Exp	carbonSource	glucose	glycerol	kegg	ez_P0.05Fold2_mrna_trT_set00_StcAllEx_SYAN_baseMgAllMg_baseNaAllNa_Exp_noMatchFilter_p1Sf_noNorm__batchNumberPLUScarbonSource__glycerolVSglucose_kegg.csv	NA	NA	NA	NA	P0.05Fold2	mrna	SYAN	baseMgAllMg	baseNaAllNa	batchNumberPLUScarbonSource	glycerolVSglucose
100	1	KEGG_PATHWAY	eco03010:Ribosome	47	7.02830840211261e-21	231	78	1575	4.10839160839161	5.69292980571121e-19	5.69292980571121e-19	7.49029765317765e-20	Ribosome	gene_08	944960	ykgM	1.61775566511955e-06	-3.8665796674126	-1	-5.79108707067383	-47	Ribosome padj:0.00000 N( -47/ +0/ 78)	Ribosome	mrna	Exp	carbonSource	glucose	glycerol	kegg	ez_P0.05Fold2_mrna_trT_set00_StcAllEx_SYAN_baseMgAllMg_baseNaAllNa_Exp_noMatchFilter_p1Sf_noNorm__batchNumberPLUScarbonSource__glycerolVSglucose_kegg.csv	NA	NA	NA	NA	P0.05Fold2	mrna	SYAN	baseMgAllMg	baseNaAllNa	batchNumberPLUScarbonSource	glycerolVSglucose
101	2	KEGG_PATHWAY	eco01130:Biosynthesis of antibiotics	44	0.00180627434119113	231	195	1575	1.53846153846154	0.136222889452183	0.0706039000792948	0.0190830304556389	Biosynthesis of antibiotics	gene_18	946370	zwf	6.25067117733457e-08	-1.32738529375617	-1	-7.2040733469819	-38	Biosynthesis of antibiotics padj:0.01908 N( -39/ +5/ 195)	Biosynthesis of antibiotics	mrna	Exp	carbonSource	glucose	glycerol	kegg	ez_P0.05Fold2_mrna_trT_set00_StcAllEx_SYAN_baseMgAllMg_baseNaAllNa_Exp_noMatchFilter_p1Sf_noNorm__batchNumberPLUScarbonSource__glycerolVSglucose_kegg.csv	NA	NA	NA	NA	P0.05Fold2	mrna	SYAN	baseMgAllMg	baseNaAllNa	batchNumberPLUScarbonSource	glycerolVSglucose
102	2	KEGG_PATHWAY	eco01130:Biosynthesis of antibiotics	44	0.00180627434119113	231	195	1575	1.53846153846154	0.136222889452183	0.0706039000792948	0.0190830304556389	Biosynthesis of antibiotics	gene_07	946702	mqo	1.14692077012521e-08	-2.8127705040323	-1	-7.94046658234799	-39	Biosynthesis of antibiotics padj:0.01908 N( -39/ +5/ 195)	Biosynthesis of antibiotics	mrna	Exp	carbonSource	glucose	glycerol	kegg	ez_P0.05Fold2_mrna_trT_set00_StcAllEx_SYAN_baseMgAllMg_baseNaAllNa_Exp_noMatchFilter_p1Sf_noNorm__batchNumberPLUScarbonSource__glycerolVSglucose_kegg.csv	NA	NA	NA	NA	P0.05Fold2	mrna	SYAN	baseMgAllMg	baseNaAllNa	batchNumberPLUScarbonSource	glycerolVSglucose
103	22	GOTERM_MF_ALL	NA	101	0.00252690134126288	349	718	3186	1.28415448835112	0.85996840328678	0.0893655055289244	NA	NA	gene_51	948423	glpK	7.55683035879021e-17	3.41488036609773	1	16.1216603270304	11	NA	NA	mrna	Exp	carbonSource	glucose	glycerol	mf	ez_P0.05Fold2_mrna_trT_set00_StcAllEx_SYAN_baseMgAllMg_baseNaAllNa_Exp_noMatchFilter_p1Sf_noNorm__batchNumberPLUScarbonSource__glycerolVSglucose_mf_n.csv	GO:0036094~small molecule binding	0.0379494254437628	small molecule binding	small molecule binding padj:0.03795 N( -90/ +11/ 718)	P0.05Fold2	mrna	SYAN	baseMgAllMg	baseNaAllNa	batchNumberPLUScarbonSource	glycerolVSglucose
104	18	GOTERM_MF_ALL	NA	67	0.00184387936313517	349	433	3186	1.41256112813251	0.761650393619483	0.0808940973186555	NA	NA	gene_67	948423	glpK	7.55683035879021e-17	3.41488036609773	1	16.1216603270304	5	NA	NA	mrna	Exp	carbonSource	glucose	glycerol	mf	ez_P0.05Fold2_mrna_trT_set00_StcAllEx_SYAN_baseMgAllMg_baseNaAllNa_Exp_noMatchFilter_p1Sf_noNorm__batchNumberPLUScarbonSource__glycerolVSglucose_mf_n.csv	GO:0005524~ATP binding	0.027826658936454	ATP binding	ATP binding padj:0.02783 N( -62/ +5/ 433)	P0.05Fold2	mrna	SYAN	baseMgAllMg	baseNaAllNa	batchNumberPLUScarbonSource	glycerolVSglucose
105	19	GOTERM_MF_ALL	NA	67	0.00204086038375518	349	435	3186	1.40606659421006	0.795537126738357	0.0844105004758552	NA	NA	gene_67	948423	glpK	7.55683035879021e-17	3.41488036609773	1	16.1216603270304	5	NA	NA	mrna	Exp	carbonSource	glucose	glycerol	mf	ez_P0.05Fold2_mrna_trT_set00_StcAllEx_SYAN_baseMgAllMg_baseNaAllNa_Exp_noMatchFilter_p1Sf_noNorm__batchNumberPLUScarbonSource__glycerolVSglucose_mf_n.csv	GO:0032559~adenyl ribonucleotide binding	0.030756195315611	adenyl ribonucleotide binding	adenyl ribonucleotide binding padj:0.03076 N( -62/ +5/ 435)	P0.05Fold2	mrna	SYAN	baseMgAllMg	baseNaAllNa	batchNumberPLUScarbonSource	glycerolVSglucose
106	20	GOTERM_MF_ALL	NA	67	0.00216095424176103	349	436	3186	1.40284167082884	0.813789635263396	0.0846669367394893	NA	NA	gene_67	948423	glpK	7.55683035879021e-17	3.41488036609773	1	16.1216603270304	5	NA	NA	mrna	Exp	carbonSource	glucose	glycerol	mf	ez_P0.05Fold2_mrna_trT_set00_StcAllEx_SYAN_baseMgAllMg_baseNaAllNa_Exp_noMatchFilter_p1Sf_noNorm__batchNumberPLUScarbonSource__glycerolVSglucose_mf_n.csv	GO:0030554~adenyl nucleotide binding	0.03253820169587	adenyl nucleotide binding	adenyl nucleotide binding padj:0.03254 N( -62/ +5/ 436)	P0.05Fold2	mrna	SYAN	baseMgAllMg	baseNaAllNa	batchNumberPLUScarbonSource	glycerolVSglucose
107	10	GOTERM_MF_ALL	NA	75	0.000494612783459391	349	476	3186	1.43838337627315	0.319147239848434	0.0377114456477462	NA	NA	gene_75	948423	glpK	7.55683035879021e-17	3.41488036609773	1	16.1216603270304	5	NA	NA	mrna	Exp	carbonSource	glucose	glycerol	mf	ez_P0.05Fold2_mrna_trT_set00_StcAllEx_SYAN_baseMgAllMg_baseNaAllNa_Exp_noMatchFilter_p1Sf_noNorm__batchNumberPLUScarbonSource__glycerolVSglucose_mf_n.csv	GO:0035639~purine ribonucleoside triphosphate binding	0.00753655118839947	purine ribonucleoside triphosphate binding	purine ribonucleoside triphosphate binding padj:0.00754 N( -70/ +5/ 476)	P0.05Fold2	mrna	SYAN	baseMgAllMg	baseNaAllNa	batchNumberPLUScarbonSource	glycerolVSglucose
108	12	GOTERM_MF_ALL	NA	75	0.000529778896954138	349	477	3186	1.43536789749689	0.337508320255031	0.0337302827517542	NA	NA	gene_75	948423	glpK	7.55683035879021e-17	3.41488036609773	1	16.1216603270304	5	NA	NA	mrna	Exp	carbonSource	glucose	glycerol	mf	ez_P0.05Fold2_mrna_trT_set00_StcAllEx_SYAN_baseMgAllMg_baseNaAllNa_Exp_noMatchFilter_p1Sf_noNorm__batchNumberPLUScarbonSource__glycerolVSglucose_mf_n.csv	GO:0032550~purine ribonucleoside binding	0.00807036052826504	purine ribonucleoside binding	purine ribonucleoside binding padj:0.00807 N( -70/ +5/ 477)	P0.05Fold2	mrna	SYAN	baseMgAllMg	baseNaAllNa	batchNumberPLUScarbonSource	glycerolVSglucose
109	13	GOTERM_MF_ALL	NA	75	0.000556052651469294	349	478	3186	1.43236503578665	0.350902976687961	0.0326975711442689	NA	NA	gene_75	948423	glpK	7.55683035879021e-17	3.41488036609773	1	16.1216603270304	5	NA	NA	mrna	Exp	carbonSource	glucose	glycerol	mf	ez_P0.05Fold2_mrna_trT_set00_StcAllEx_SYAN_baseMgAllMg_baseNaAllNa_Exp_noMatchFilter_p1Sf_noNorm__batchNumberPLUScarbonSource__glycerolVSglucose_mf_n.csv	GO:0001883~purine nucleoside binding	0.00846901180937776	purine nucleoside binding	purine nucleoside binding padj:0.00847 N( -70/ +5/ 478)	P0.05Fold2	mrna	SYAN	baseMgAllMg	baseNaAllNa	batchNumberPLUScarbonSource	glycerolVSglucose
110	14	GOTERM_MF_ALL	NA	75	0.000556052651469294	349	478	3186	1.43236503578665	0.350902976687961	0.0326975711442689	NA	NA	gene_75	948423	glpK	7.55683035879021e-17	3.41488036609773	1	16.1216603270304	5	NA	NA	mrna	Exp	carbonSource	glucose	glycerol	mf	ez_P0.05Fold2_mrna_trT_set00_StcAllEx_SYAN_baseMgAllMg_baseNaAllNa_Exp_noMatchFilter_p1Sf_noNorm__batchNumberPLUScarbonSource__glycerolVSglucose_mf_n.csv	GO:0032549~ribonucleoside binding	0.00846901180937776	ribonucleoside binding	ribonucleoside binding padj:0.00847 N( -70/ +5/ 478)	P0.05Fold2	mrna	SYAN	baseMgAllMg	baseNaAllNa	batchNumberPLUScarbonSource	glycerolVSglucose
111	15	GOTERM_MF_ALL	NA	75	0.000767070916130783	349	483	3186	1.41753724038513	0.449122496554061	0.0416946091699317	NA	NA	gene_75	948423	glpK	7.55683035879021e-17	3.41488036609773	1	16.1216603270304	5	NA	NA	mrna	Exp	carbonSource	glucose	glycerol	mf	ez_P0.05Fold2_mrna_trT_set00_StcAllEx_SYAN_baseMgAllMg_baseNaAllNa_Exp_noMatchFilter_p1Sf_noNorm__batchNumberPLUScarbonSource__glycerolVSglucose_mf_n.csv	GO:0032555~purine ribonucleotide binding	0.0116653622883344	purine ribonucleotide binding	purine ribonucleotide binding padj:0.01167 N( -70/ +5/ 483)	P0.05Fold2	mrna	SYAN	baseMgAllMg	baseNaAllNa	batchNumberPLUScarbonSource	glycerolVSglucose
112	16	GOTERM_MF_ALL	NA	75	0.000823192792010649	349	484	3186	1.41460844443392	0.472646517008772	0.0417618559548997	NA	NA	gene_75	948423	glpK	7.55683035879021e-17	3.41488036609773	1	16.1216603270304	5	NA	NA	mrna	Exp	carbonSource	glucose	glycerol	mf	ez_P0.05Fold2_mrna_trT_set00_StcAllEx_SYAN_baseMgAllMg_baseNaAllNa_Exp_noMatchFilter_p1Sf_noNorm__batchNumberPLUScarbonSource__glycerolVSglucose_mf_n.csv	GO:0017076~purine nucleotide binding	0.0125138328210989	purine nucleotide binding	purine nucleotide binding padj:0.01251 N( -70/ +5/ 484)	P0.05Fold2	mrna	SYAN	baseMgAllMg	baseNaAllNa	batchNumberPLUScarbonSource	glycerolVSglucose
113	9	GOTERM_MF_ALL	NA	76	0.000376791113485402	349	480	3186	1.44541547277937	0.253844954797805	0.0320121687194274	NA	NA	gene_76	948423	glpK	7.55683035879021e-17	3.41488036609773	1	16.1216603270304	5	NA	NA	mrna	Exp	carbonSource	glucose	glycerol	mf	ez_P0.05Fold2_mrna_trT_set00_StcAllEx_SYAN_baseMgAllMg_baseNaAllNa_Exp_noMatchFilter_p1Sf_noNorm__batchNumberPLUScarbonSource__glycerolVSglucose_mf_n.csv	GO:0001882~nucleoside binding	0.00574610198731551	nucleoside binding	nucleoside binding padj:0.00575 N( -71/ +5/ 480)	P0.05Fold2	mrna	SYAN	baseMgAllMg	baseNaAllNa	batchNumberPLUScarbonSource	glycerolVSglucose
114	17	GOTERM_MF_ALL	NA	78	0.00177637740776048	349	521	3186	1.3667126805955	0.74879165334201	0.0827195677686985	NA	NA	gene_78	948423	glpK	7.55683035879021e-17	3.41488036609773	1	16.1216603270304	7	NA	NA	mrna	Exp	carbonSource	glucose	glycerol	mf	ez_P0.05Fold2_mrna_trT_set00_StcAllEx_SYAN_baseMgAllMg_baseNaAllNa_Exp_noMatchFilter_p1Sf_noNorm__batchNumberPLUScarbonSource__glycerolVSglucose_mf_n.csv	GO:0032553~ribonucleotide binding	0.0268208556299436	ribonucleotide binding	ribonucleotide binding padj:0.02682 N( -71/ +7/ 521)	P0.05Fold2	mrna	SYAN	baseMgAllMg	baseNaAllNa	batchNumberPLUScarbonSource	glycerolVSglucose
115	21	GOTERM_MF_ALL	NA	79	0.00231933590416752	349	534	3186	1.35053604198191	0.835396725954284	0.0862615013743545	NA	NA	gene_79	948423	glpK	7.55683035879021e-17	3.41488036609773	1	16.1216603270304	7	NA	NA	mrna	Exp	carbonSource	glucose	glycerol	mf	ez_P0.05Fold2_mrna_trT_set00_StcAllEx_SYAN_baseMgAllMg_baseNaAllNa_Exp_noMatchFilter_p1Sf_noNorm__batchNumberPLUScarbonSource__glycerolVSglucose_mf_n.csv	GO:0097367~carbohydrate derivative binding	0.0348836578591182	carbohydrate derivative binding	carbohydrate derivative binding padj:0.03488 N( -72/ +7/ 534)	P0.05Fold2	mrna	SYAN	baseMgAllMg	baseNaAllNa	batchNumberPLUScarbonSource	glycerolVSglucose
116	23	GOTERM_MF_ALL	NA	170	0.00253184751687844	349	1319	3186	1.17658815070026	0.860506896325669	0.0856424958329286	NA	NA	gene_101	948423	glpK	7.55683035879021e-17	3.41488036609773	1	16.1216603270304	10	NA	NA	mrna	Exp	carbonSource	glucose	glycerol	mf	ez_P0.05Fold2_mrna_trT_set00_StcAllEx_SYAN_baseMgAllMg_baseNaAllNa_Exp_noMatchFilter_p1Sf_noNorm__batchNumberPLUScarbonSource__glycerolVSglucose_mf_n.csv	GO:1901363~heterocyclic compound binding	0.0380223699266166	heterocyclic compound binding	heterocyclic compound binding padj:0.03802 N( -160/ +10/ 1319)	P0.05Fold2	mrna	SYAN	baseMgAllMg	baseNaAllNa	batchNumberPLUScarbonSource	glycerolVSglucose
117	24	GOTERM_MF_ALL	NA	170	0.00253184751687844	349	1319	3186	1.17658815070026	0.860506896325669	0.0856424958329286	NA	NA	gene_101	948423	glpK	7.55683035879021e-17	3.41488036609773	1	16.1216603270304	10	NA	NA	mrna	Exp	carbonSource	glucose	glycerol	mf	ez_P0.05Fold2_mrna_trT_set00_StcAllEx_SYAN_baseMgAllMg_baseNaAllNa_Exp_noMatchFilter_p1Sf_noNorm__batchNumberPLUScarbonSource__glycerolVSglucose_mf_n.csv	GO:0097159~organic cyclic compound binding	0.0380223699266166	organic cyclic compound binding	organic cyclic compound binding padj:0.03802 N( -160/ +10/ 1319)	P0.05Fold2	mrna	SYAN	baseMgAllMg	baseNaAllNa	batchNumberPLUScarbonSource	glycerolVSglucose
118	8	GOTERM_MF_ALL	NA	276	0.000214717335405706	349	2262	3186	1.11387594719281	0.153676228022836	0.0206406645399134	NA	NA	gene_216	948423	glpK	7.55683035879021e-17	3.41488036609773	1	16.1216603270304	30	NA	NA	mrna	Exp	carbonSource	glucose	glycerol	mf	ez_P0.05Fold2_mrna_trT_set00_StcAllEx_SYAN_baseMgAllMg_baseNaAllNa_Exp_noMatchFilter_p1Sf_noNorm__batchNumberPLUScarbonSource__glycerolVSglucose_mf_n.csv	GO:0005488~binding	0.00327825320851194	binding	binding padj:0.00328 N( -247/ +30/ 2262)	P0.05Fold2	mrna	SYAN	baseMgAllMg	baseNaAllNa	batchNumberPLUScarbonSource	glycerolVSglucose
119	8	GOTERM_MF_ALL	NA	276	0.000214717335405706	349	2262	3186	1.11387594719281	0.153676228022836	0.0206406645399134	NA	NA	gene_239	945887	pspA	8.72309605156308e-14	2.90434037816115	1	13.059329345404	29	NA	NA	mrna	Exp	carbonSource	glucose	glycerol	mf	ez_P0.05Fold2_mrna_trT_set00_StcAllEx_SYAN_baseMgAllMg_baseNaAllNa_Exp_noMatchFilter_p1Sf_noNorm__batchNumberPLUScarbonSource__glycerolVSglucose_mf_n.csv	GO:0005488~binding	0.00327825320851194	binding	binding padj:0.00328 N( -247/ +30/ 2262)	P0.05Fold2	mrna	SYAN	baseMgAllMg	baseNaAllNa	batchNumberPLUScarbonSource	glycerolVSglucose
120	8	GOTERM_MF_ALL	NA	276	0.000214717335405706	349	2262	3186	1.11387594719281	0.153676228022836	0.0206406645399134	NA	NA	gene_221	946725	glpQ	7.01456633869292e-12	2.73511104037734	1	11.1539991731794	28	NA	NA	mrna	Exp	carbonSource	glucose	glycerol	mf	ez_P0.05Fold2_mrna_trT_set00_StcAllEx_SYAN_baseMgAllMg_baseNaAllNa_Exp_noMatchFilter_p1Sf_noNorm__batchNumberPLUScarbonSource__glycerolVSglucose_mf_n.csv	GO:0005488~binding	0.00327825320851194	binding	binding padj:0.00328 N( -247/ +30/ 2262)	P0.05Fold2	mrna	SYAN	baseMgAllMg	baseNaAllNa	batchNumberPLUScarbonSource	glycerolVSglucose
121	8	GOTERM_MF_ALL	NA	276	0.000214717335405706	349	2262	3186	1.11387594719281	0.153676228022836	0.0206406645399134	NA	NA	gene_217	948424	glpX	4.97528109664882e-10	1.83179967333086	1	9.30318237717459	27	NA	NA	mrna	Exp	carbonSource	glucose	glycerol	mf	ez_P0.05Fold2_mrna_trT_set00_StcAllEx_SYAN_baseMgAllMg_baseNaAllNa_Exp_noMatchFilter_p1Sf_noNorm__batchNumberPLUScarbonSource__glycerolVSglucose_mf_n.csv	GO:0005488~binding	0.00327825320851194	binding	binding padj:0.00328 N( -247/ +30/ 2262)	P0.05Fold2	mrna	SYAN	baseMgAllMg	baseNaAllNa	batchNumberPLUScarbonSource	glycerolVSglucose
122	8	GOTERM_MF_ALL	NA	276	0.000214717335405706	349	2262	3186	1.11387594719281	0.153676228022836	0.0206406645399134	NA	NA	gene_237	946735	glpC	9.05270194026545e-08	3.14140316307771	1	7.04322177851705	26	NA	NA	mrna	Exp	carbonSource	glucose	glycerol	mf	ez_P0.05Fold2_mrna_trT_set00_StcAllEx_SYAN_baseMgAllMg_baseNaAllNa_Exp_noMatchFilter_p1Sf_noNorm__batchNumberPLUScarbonSource__glycerolVSglucose_mf_n.csv	GO:0005488~binding	0.00327825320851194	binding	binding padj:0.00328 N( -247/ +30/ 2262)	P0.05Fold2	mrna	SYAN	baseMgAllMg	baseNaAllNa	batchNumberPLUScarbonSource	glycerolVSglucose
123	17	GOTERM_MF_ALL	NA	78	0.00177637740776048	349	521	3186	1.3667126805955	0.74879165334201	0.0827195677686985	NA	NA	gene_26	946733	glpB	3.4705900466843e-07	2.6125245650048	1	6.45959668306661	6	NA	NA	mrna	Exp	carbonSource	glucose	glycerol	mf	ez_P0.05Fold2_mrna_trT_set00_StcAllEx_SYAN_baseMgAllMg_baseNaAllNa_Exp_noMatchFilter_p1Sf_noNorm__batchNumberPLUScarbonSource__glycerolVSglucose_mf_n.csv	GO:0032553~ribonucleotide binding	0.0268208556299436	ribonucleotide binding	ribonucleotide binding padj:0.02682 N( -71/ +7/ 521)	P0.05Fold2	mrna	SYAN	baseMgAllMg	baseNaAllNa	batchNumberPLUScarbonSource	glycerolVSglucose
124	21	GOTERM_MF_ALL	NA	79	0.00231933590416752	349	534	3186	1.35053604198191	0.835396725954284	0.0862615013743545	NA	NA	gene_26	946733	glpB	3.4705900466843e-07	2.6125245650048	1	6.45959668306661	6	NA	NA	mrna	Exp	carbonSource	glucose	glycerol	mf	ez_P0.05Fold2_mrna_trT_set00_StcAllEx_SYAN_baseMgAllMg_baseNaAllNa_Exp_noMatchFilter_p1Sf_noNorm__batchNumberPLUScarbonSource__glycerolVSglucose_mf_n.csv	GO:0097367~carbohydrate derivative binding	0.0348836578591182	carbohydrate derivative binding	carbohydrate derivative binding padj:0.03488 N( -72/ +7/ 534)	P0.05Fold2	mrna	SYAN	baseMgAllMg	baseNaAllNa	batchNumberPLUScarbonSource	glycerolVSglucose
125	22	GOTERM_MF_ALL	NA	101	0.00252690134126288	349	718	3186	1.28415448835112	0.85996840328678	0.0893655055289244	NA	NA	gene_67	946733	glpB	3.4705900466843e-07	2.6125245650048	1	6.45959668306661	10	NA	NA	mrna	Exp	carbonSource	glucose	glycerol	mf	ez_P0.05Fold2_mrna_trT_set00_StcAllEx_SYAN_baseMgAllMg_baseNaAllNa_Exp_noMatchFilter_p1Sf_noNorm__batchNumberPLUScarbonSource__glycerolVSglucose_mf_n.csv	GO:0036094~small molecule binding	0.0379494254437628	small molecule binding	small molecule binding padj:0.03795 N( -90/ +11/ 718)	P0.05Fold2	mrna	SYAN	baseMgAllMg	baseNaAllNa	batchNumberPLUScarbonSource	glycerolVSglucose
126	23	GOTERM_MF_ALL	NA	170	0.00253184751687844	349	1319	3186	1.17658815070026	0.860506896325669	0.0856424958329286	NA	NA	gene_125	946733	glpB	3.4705900466843e-07	2.6125245650048	1	6.45959668306661	9	NA	NA	mrna	Exp	carbonSource	glucose	glycerol	mf	ez_P0.05Fold2_mrna_trT_set00_StcAllEx_SYAN_baseMgAllMg_baseNaAllNa_Exp_noMatchFilter_p1Sf_noNorm__batchNumberPLUScarbonSource__glycerolVSglucose_mf_n.csv	GO:1901363~heterocyclic compound binding	0.0380223699266166	heterocyclic compound binding	heterocyclic compound binding padj:0.03802 N( -160/ +10/ 1319)	P0.05Fold2	mrna	SYAN	baseMgAllMg	baseNaAllNa	batchNumberPLUScarbonSource	glycerolVSglucose
127	24	GOTERM_MF_ALL	NA	170	0.00253184751687844	349	1319	3186	1.17658815070026	0.860506896325669	0.0856424958329286	NA	NA	gene_125	946733	glpB	3.4705900466843e-07	2.6125245650048	1	6.45959668306661	9	NA	NA	mrna	Exp	carbonSource	glucose	glycerol	mf	ez_P0.05Fold2_mrna_trT_set00_StcAllEx_SYAN_baseMgAllMg_baseNaAllNa_Exp_noMatchFilter_p1Sf_noNorm__batchNumberPLUScarbonSource__glycerolVSglucose_mf_n.csv	GO:0097159~organic cyclic compound binding	0.0380223699266166	organic cyclic compound binding	organic cyclic compound binding padj:0.03802 N( -160/ +10/ 1319)	P0.05Fold2	mrna	SYAN	baseMgAllMg	baseNaAllNa	batchNumberPLUScarbonSource	glycerolVSglucose
128	8	GOTERM_MF_ALL	NA	276	0.000214717335405706	349	2262	3186	1.11387594719281	0.153676228022836	0.0206406645399134	NA	NA	gene_238	946733	glpB	3.4705900466843e-07	2.6125245650048	1	6.45959668306661	25	NA	NA	mrna	Exp	carbonSource	glucose	glycerol	mf	ez_P0.05Fold2_mrna_trT_set00_StcAllEx_SYAN_baseMgAllMg_baseNaAllNa_Exp_noMatchFilter_p1Sf_noNorm__batchNumberPLUScarbonSource__glycerolVSglucose_mf_n.csv	GO:0005488~binding	0.00327825320851194	binding	binding padj:0.00328 N( -247/ +30/ 2262)	P0.05Fold2	mrna	SYAN	baseMgAllMg	baseNaAllNa	batchNumberPLUScarbonSource	glycerolVSglucose
129	8	GOTERM_MF_ALL	NA	276	0.000214717335405706	349	2262	3186	1.11387594719281	0.153676228022836	0.0206406645399134	NA	NA	gene_206	948422	glpF	1.97826899207411e-06	2.26286224776502	1	5.70371465620154	24	NA	NA	mrna	Exp	carbonSource	glucose	glycerol	mf	ez_P0.05Fold2_mrna_trT_set00_StcAllEx_SYAN_baseMgAllMg_baseNaAllNa_Exp_noMatchFilter_p1Sf_noNorm__batchNumberPLUScarbonSource__glycerolVSglucose_mf_n.csv	GO:0005488~binding	0.00327825320851194	binding	binding padj:0.00328 N( -247/ +30/ 2262)	P0.05Fold2	mrna	SYAN	baseMgAllMg	baseNaAllNa	batchNumberPLUScarbonSource	glycerolVSglucose
130	8	GOTERM_MF_ALL	NA	276	0.000214717335405706	349	2262	3186	1.11387594719281	0.153676228022836	0.0206406645399134	NA	NA	gene_89	948774	argI	3.0955470423555e-06	1.70180011089264	1	5.50926259172209	23	NA	NA	mrna	Exp	carbonSource	glucose	glycerol	mf	ez_P0.05Fold2_mrna_trT_set00_StcAllEx_SYAN_baseMgAllMg_baseNaAllNa_Exp_noMatchFilter_p1Sf_noNorm__batchNumberPLUScarbonSource__glycerolVSglucose_mf_n.csv	GO:0005488~binding	0.00327825320851194	binding	binding padj:0.00328 N( -247/ +30/ 2262)	P0.05Fold2	mrna	SYAN	baseMgAllMg	baseNaAllNa	batchNumberPLUScarbonSource	glycerolVSglucose
131	22	GOTERM_MF_ALL	NA	101	0.00252690134126288	349	718	3186	1.28415448835112	0.85996840328678	0.0893655055289244	NA	NA	gene_34	948101	lyxK	1.63376006575995e-05	1.69975700023019	1	4.78681172367121	9	NA	NA	mrna	Exp	carbonSource	glucose	glycerol	mf	ez_P0.05Fold2_mrna_trT_set00_StcAllEx_SYAN_baseMgAllMg_baseNaAllNa_Exp_noMatchFilter_p1Sf_noNorm__batchNumberPLUScarbonSource__glycerolVSglucose_mf_n.csv	GO:0036094~small molecule binding	0.0379494254437628	small molecule binding	small molecule binding padj:0.03795 N( -90/ +11/ 718)	P0.05Fold2	mrna	SYAN	baseMgAllMg	baseNaAllNa	batchNumberPLUScarbonSource	glycerolVSglucose
132	18	GOTERM_MF_ALL	NA	67	0.00184387936313517	349	433	3186	1.41256112813251	0.761650393619483	0.0808940973186555	NA	NA	gene_43	948101	lyxK	1.63376006575995e-05	1.69975700023019	1	4.78681172367121	4	NA	NA	mrna	Exp	carbonSource	glucose	glycerol	mf	ez_P0.05Fold2_mrna_trT_set00_StcAllEx_SYAN_baseMgAllMg_baseNaAllNa_Exp_noMatchFilter_p1Sf_noNorm__batchNumberPLUScarbonSource__glycerolVSglucose_mf_n.csv	GO:0005524~ATP binding	0.027826658936454	ATP binding	ATP binding padj:0.02783 N( -62/ +5/ 433)	P0.05Fold2	mrna	SYAN	baseMgAllMg	baseNaAllNa	batchNumberPLUScarbonSource	glycerolVSglucose
133	19	GOTERM_MF_ALL	NA	67	0.00204086038375518	349	435	3186	1.40606659421006	0.795537126738357	0.0844105004758552	NA	NA	gene_43	948101	lyxK	1.63376006575995e-05	1.69975700023019	1	4.78681172367121	4	NA	NA	mrna	Exp	carbonSource	glucose	glycerol	mf	ez_P0.05Fold2_mrna_trT_set00_StcAllEx_SYAN_baseMgAllMg_baseNaAllNa_Exp_noMatchFilter_p1Sf_noNorm__batchNumberPLUScarbonSource__glycerolVSglucose_mf_n.csv	GO:0032559~adenyl ribonucleotide binding	0.030756195315611	adenyl ribonucleotide binding	adenyl ribonucleotide binding padj:0.03076 N( -62/ +5/ 435)	P0.05Fold2	mrna	SYAN	baseMgAllMg	baseNaAllNa	batchNumberPLUScarbonSource	glycerolVSglucose
134	20	GOTERM_MF_ALL	NA	67	0.00216095424176103	349	436	3186	1.40284167082884	0.813789635263396	0.0846669367394893	NA	NA	gene_43	948101	lyxK	1.63376006575995e-05	1.69975700023019	1	4.78681172367121	4	NA	NA	mrna	Exp	carbonSource	glucose	glycerol	mf	ez_P0.05Fold2_mrna_trT_set00_StcAllEx_SYAN_baseMgAllMg_baseNaAllNa_Exp_noMatchFilter_p1Sf_noNorm__batchNumberPLUScarbonSource__glycerolVSglucose_mf_n.csv	GO:0030554~adenyl nucleotide binding	0.03253820169587	adenyl nucleotide binding	adenyl nucleotide binding padj:0.03254 N( -62/ +5/ 436)	P0.05Fold2	mrna	SYAN	baseMgAllMg	baseNaAllNa	batchNumberPLUScarbonSource	glycerolVSglucose
135	8	GOTERM_MF_ALL	NA	276	0.000214717335405706	349	2262	3186	1.11387594719281	0.153676228022836	0.0206406645399134	NA	NA	gene_44	948101	lyxK	1.63376006575995e-05	1.69975700023019	1	4.78681172367121	22	NA	NA	mrna	Exp	carbonSource	glucose	glycerol	mf	ez_P0.05Fold2_mrna_trT_set00_StcAllEx_SYAN_baseMgAllMg_baseNaAllNa_Exp_noMatchFilter_p1Sf_noNorm__batchNumberPLUScarbonSource__glycerolVSglucose_mf_n.csv	GO:0005488~binding	0.00327825320851194	binding	binding padj:0.00328 N( -247/ +30/ 2262)	P0.05Fold2	mrna	SYAN	baseMgAllMg	baseNaAllNa	batchNumberPLUScarbonSource	glycerolVSglucose
136	9	GOTERM_MF_ALL	NA	76	0.000376791113485402	349	480	3186	1.44541547277937	0.253844954797805	0.0320121687194274	NA	NA	gene_48	948101	lyxK	1.63376006575995e-05	1.69975700023019	1	4.78681172367121	4	NA	NA	mrna	Exp	carbonSource	glucose	glycerol	mf	ez_P0.05Fold2_mrna_trT_set00_StcAllEx_SYAN_baseMgAllMg_baseNaAllNa_Exp_noMatchFilter_p1Sf_noNorm__batchNumberPLUScarbonSource__glycerolVSglucose_mf_n.csv	GO:0001882~nucleoside binding	0.00574610198731551	nucleoside binding	nucleoside binding padj:0.00575 N( -71/ +5/ 480)	P0.05Fold2	mrna	SYAN	baseMgAllMg	baseNaAllNa	batchNumberPLUScarbonSource	glycerolVSglucose
137	10	GOTERM_MF_ALL	NA	75	0.000494612783459391	349	476	3186	1.43838337627315	0.319147239848434	0.0377114456477462	NA	NA	gene_48	948101	lyxK	1.63376006575995e-05	1.69975700023019	1	4.78681172367121	4	NA	NA	mrna	Exp	carbonSource	glucose	glycerol	mf	ez_P0.05Fold2_mrna_trT_set00_StcAllEx_SYAN_baseMgAllMg_baseNaAllNa_Exp_noMatchFilter_p1Sf_noNorm__batchNumberPLUScarbonSource__glycerolVSglucose_mf_n.csv	GO:0035639~purine ribonucleoside triphosphate binding	0.00753655118839947	purine ribonucleoside triphosphate binding	purine ribonucleoside triphosphate binding padj:0.00754 N( -70/ +5/ 476)	P0.05Fold2	mrna	SYAN	baseMgAllMg	baseNaAllNa	batchNumberPLUScarbonSource	glycerolVSglucose
138	12	GOTERM_MF_ALL	NA	75	0.000529778896954138	349	477	3186	1.43536789749689	0.337508320255031	0.0337302827517542	NA	NA	gene_48	948101	lyxK	1.63376006575995e-05	1.69975700023019	1	4.78681172367121	4	NA	NA	mrna	Exp	carbonSource	glucose	glycerol	mf	ez_P0.05Fold2_mrna_trT_set00_StcAllEx_SYAN_baseMgAllMg_baseNaAllNa_Exp_noMatchFilter_p1Sf_noNorm__batchNumberPLUScarbonSource__glycerolVSglucose_mf_n.csv	GO:0032550~purine ribonucleoside binding	0.00807036052826504	purine ribonucleoside binding	purine ribonucleoside binding padj:0.00807 N( -70/ +5/ 477)	P0.05Fold2	mrna	SYAN	baseMgAllMg	baseNaAllNa	batchNumberPLUScarbonSource	glycerolVSglucose
139	13	GOTERM_MF_ALL	NA	75	0.000556052651469294	349	478	3186	1.43236503578665	0.350902976687961	0.0326975711442689	NA	NA	gene_48	948101	lyxK	1.63376006575995e-05	1.69975700023019	1	4.78681172367121	4	NA	NA	mrna	Exp	carbonSource	glucose	glycerol	mf	ez_P0.05Fold2_mrna_trT_set00_StcAllEx_SYAN_baseMgAllMg_baseNaAllNa_Exp_noMatchFilter_p1Sf_noNorm__batchNumberPLUScarbonSource__glycerolVSglucose_mf_n.csv	GO:0001883~purine nucleoside binding	0.00846901180937776	purine nucleoside binding	purine nucleoside binding padj:0.00847 N( -70/ +5/ 478)	P0.05Fold2	mrna	SYAN	baseMgAllMg	baseNaAllNa	batchNumberPLUScarbonSource	glycerolVSglucose
140	14	GOTERM_MF_ALL	NA	75	0.000556052651469294	349	478	3186	1.43236503578665	0.350902976687961	0.0326975711442689	NA	NA	gene_48	948101	lyxK	1.63376006575995e-05	1.69975700023019	1	4.78681172367121	4	NA	NA	mrna	Exp	carbonSource	glucose	glycerol	mf	ez_P0.05Fold2_mrna_trT_set00_StcAllEx_SYAN_baseMgAllMg_baseNaAllNa_Exp_noMatchFilter_p1Sf_noNorm__batchNumberPLUScarbonSource__glycerolVSglucose_mf_n.csv	GO:0032549~ribonucleoside binding	0.00846901180937776	ribonucleoside binding	ribonucleoside binding padj:0.00847 N( -70/ +5/ 478)	P0.05Fold2	mrna	SYAN	baseMgAllMg	baseNaAllNa	batchNumberPLUScarbonSource	glycerolVSglucose
141	15	GOTERM_MF_ALL	NA	75	0.000767070916130783	349	483	3186	1.41753724038513	0.449122496554061	0.0416946091699317	NA	NA	gene_48	948101	lyxK	1.63376006575995e-05	1.69975700023019	1	4.78681172367121	4	NA	NA	mrna	Exp	carbonSource	glucose	glycerol	mf	ez_P0.05Fold2_mrna_trT_set00_StcAllEx_SYAN_baseMgAllMg_baseNaAllNa_Exp_noMatchFilter_p1Sf_noNorm__batchNumberPLUScarbonSource__glycerolVSglucose_mf_n.csv	GO:0032555~purine ribonucleotide binding	0.0116653622883344	purine ribonucleotide binding	purine ribonucleotide binding padj:0.01167 N( -70/ +5/ 483)	P0.05Fold2	mrna	SYAN	baseMgAllMg	baseNaAllNa	batchNumberPLUScarbonSource	glycerolVSglucose
142	16	GOTERM_MF_ALL	NA	75	0.000823192792010649	349	484	3186	1.41460844443392	0.472646517008772	0.0417618559548997	NA	NA	gene_48	948101	lyxK	1.63376006575995e-05	1.69975700023019	1	4.78681172367121	4	NA	NA	mrna	Exp	carbonSource	glucose	glycerol	mf	ez_P0.05Fold2_mrna_trT_set00_StcAllEx_SYAN_baseMgAllMg_baseNaAllNa_Exp_noMatchFilter_p1Sf_noNorm__batchNumberPLUScarbonSource__glycerolVSglucose_mf_n.csv	GO:0017076~purine nucleotide binding	0.0125138328210989	purine nucleotide binding	purine nucleotide binding padj:0.01251 N( -70/ +5/ 484)	P0.05Fold2	mrna	SYAN	baseMgAllMg	baseNaAllNa	batchNumberPLUScarbonSource	glycerolVSglucose
143	17	GOTERM_MF_ALL	NA	78	0.00177637740776048	349	521	3186	1.3667126805955	0.74879165334201	0.0827195677686985	NA	NA	gene_49	948101	lyxK	1.63376006575995e-05	1.69975700023019	1	4.78681172367121	5	NA	NA	mrna	Exp	carbonSource	glucose	glycerol	mf	ez_P0.05Fold2_mrna_trT_set00_StcAllEx_SYAN_baseMgAllMg_baseNaAllNa_Exp_noMatchFilter_p1Sf_noNorm__batchNumberPLUScarbonSource__glycerolVSglucose_mf_n.csv	GO:0032553~ribonucleotide binding	0.0268208556299436	ribonucleotide binding	ribonucleotide binding padj:0.02682 N( -71/ +7/ 521)	P0.05Fold2	mrna	SYAN	baseMgAllMg	baseNaAllNa	batchNumberPLUScarbonSource	glycerolVSglucose
144	21	GOTERM_MF_ALL	NA	79	0.00231933590416752	349	534	3186	1.35053604198191	0.835396725954284	0.0862615013743545	NA	NA	gene_49	948101	lyxK	1.63376006575995e-05	1.69975700023019	1	4.78681172367121	5	NA	NA	mrna	Exp	carbonSource	glucose	glycerol	mf	ez_P0.05Fold2_mrna_trT_set00_StcAllEx_SYAN_baseMgAllMg_baseNaAllNa_Exp_noMatchFilter_p1Sf_noNorm__batchNumberPLUScarbonSource__glycerolVSglucose_mf_n.csv	GO:0097367~carbohydrate derivative binding	0.0348836578591182	carbohydrate derivative binding	carbohydrate derivative binding padj:0.03488 N( -72/ +7/ 534)	P0.05Fold2	mrna	SYAN	baseMgAllMg	baseNaAllNa	batchNumberPLUScarbonSource	glycerolVSglucose
145	23	GOTERM_MF_ALL	NA	170	0.00253184751687844	349	1319	3186	1.17658815070026	0.860506896325669	0.0856424958329286	NA	NA	gene_61	948101	lyxK	1.63376006575995e-05	1.69975700023019	1	4.78681172367121	8	NA	NA	mrna	Exp	carbonSource	glucose	glycerol	mf	ez_P0.05Fold2_mrna_trT_set00_StcAllEx_SYAN_baseMgAllMg_baseNaAllNa_Exp_noMatchFilter_p1Sf_noNorm__batchNumberPLUScarbonSource__glycerolVSglucose_mf_n.csv	GO:1901363~heterocyclic compound binding	0.0380223699266166	heterocyclic compound binding	heterocyclic compound binding padj:0.03802 N( -160/ +10/ 1319)	P0.05Fold2	mrna	SYAN	baseMgAllMg	baseNaAllNa	batchNumberPLUScarbonSource	glycerolVSglucose
146	24	GOTERM_MF_ALL	NA	170	0.00253184751687844	349	1319	3186	1.17658815070026	0.860506896325669	0.0856424958329286	NA	NA	gene_61	948101	lyxK	1.63376006575995e-05	1.69975700023019	1	4.78681172367121	8	NA	NA	mrna	Exp	carbonSource	glucose	glycerol	mf	ez_P0.05Fold2_mrna_trT_set00_StcAllEx_SYAN_baseMgAllMg_baseNaAllNa_Exp_noMatchFilter_p1Sf_noNorm__batchNumberPLUScarbonSource__glycerolVSglucose_mf_n.csv	GO:0097159~organic cyclic compound binding	0.0380223699266166	organic cyclic compound binding	organic cyclic compound binding padj:0.03802 N( -160/ +10/ 1319)	P0.05Fold2	mrna	SYAN	baseMgAllMg	baseNaAllNa	batchNumberPLUScarbonSource	glycerolVSglucose
147	22	GOTERM_MF_ALL	NA	101	0.00252690134126288	349	718	3186	1.28415448835112	0.85996840328678	0.0893655055289244	NA	NA	gene_91	948096	yiaK	3.07474370935803e-05	2.02997559695832	1	4.51219107834395	8	NA	NA	mrna	Exp	carbonSource	glucose	glycerol	mf	ez_P0.05Fold2_mrna_trT_set00_StcAllEx_SYAN_baseMgAllMg_baseNaAllNa_Exp_noMatchFilter_p1Sf_noNorm__batchNumberPLUScarbonSource__glycerolVSglucose_mf_n.csv	GO:0036094~small molecule binding	0.0379494254437628	small molecule binding	small molecule binding padj:0.03795 N( -90/ +11/ 718)	P0.05Fold2	mrna	SYAN	baseMgAllMg	baseNaAllNa	batchNumberPLUScarbonSource	glycerolVSglucose
148	23	GOTERM_MF_ALL	NA	170	0.00253184751687844	349	1319	3186	1.17658815070026	0.860506896325669	0.0856424958329286	NA	NA	gene_155	948096	yiaK	3.07474370935803e-05	2.02997559695832	1	4.51219107834395	7	NA	NA	mrna	Exp	carbonSource	glucose	glycerol	mf	ez_P0.05Fold2_mrna_trT_set00_StcAllEx_SYAN_baseMgAllMg_baseNaAllNa_Exp_noMatchFilter_p1Sf_noNorm__batchNumberPLUScarbonSource__glycerolVSglucose_mf_n.csv	GO:1901363~heterocyclic compound binding	0.0380223699266166	heterocyclic compound binding	heterocyclic compound binding padj:0.03802 N( -160/ +10/ 1319)	P0.05Fold2	mrna	SYAN	baseMgAllMg	baseNaAllNa	batchNumberPLUScarbonSource	glycerolVSglucose
149	24	GOTERM_MF_ALL	NA	170	0.00253184751687844	349	1319	3186	1.17658815070026	0.860506896325669	0.0856424958329286	NA	NA	gene_155	948096	yiaK	3.07474370935803e-05	2.02997559695832	1	4.51219107834395	7	NA	NA	mrna	Exp	carbonSource	glucose	glycerol	mf	ez_P0.05Fold2_mrna_trT_set00_StcAllEx_SYAN_baseMgAllMg_baseNaAllNa_Exp_noMatchFilter_p1Sf_noNorm__batchNumberPLUScarbonSource__glycerolVSglucose_mf_n.csv	GO:0097159~organic cyclic compound binding	0.0380223699266166	organic cyclic compound binding	organic cyclic compound binding padj:0.03802 N( -160/ +10/ 1319)	P0.05Fold2	mrna	SYAN	baseMgAllMg	baseNaAllNa	batchNumberPLUScarbonSource	glycerolVSglucose
150	8	GOTERM_MF_ALL	NA	276	0.000214717335405706	349	2262	3186	1.11387594719281	0.153676228022836	0.0206406645399134	NA	NA	gene_260	948096	yiaK	3.07474370935803e-05	2.02997559695832	1	4.51219107834395	21	NA	NA	mrna	Exp	carbonSource	glucose	glycerol	mf	ez_P0.05Fold2_mrna_trT_set00_StcAllEx_SYAN_baseMgAllMg_baseNaAllNa_Exp_noMatchFilter_p1Sf_noNorm__batchNumberPLUScarbonSource__glycerolVSglucose_mf_n.csv	GO:0005488~binding	0.00327825320851194	binding	binding padj:0.00328 N( -247/ +30/ 2262)	P0.05Fold2	mrna	SYAN	baseMgAllMg	baseNaAllNa	batchNumberPLUScarbonSource	glycerolVSglucose
151	22	GOTERM_MF_ALL	NA	101	0.00252690134126288	349	718	3186	1.28415448835112	0.85996840328678	0.0893655055289244	NA	NA	gene_21	947934	glpD	3.22220071977604e-05	1.79753359212341	1	4.49184740967223	7	NA	NA	mrna	Exp	carbonSource	glucose	glycerol	mf	ez_P0.05Fold2_mrna_trT_set00_StcAllEx_SYAN_baseMgAllMg_baseNaAllNa_Exp_noMatchFilter_p1Sf_noNorm__batchNumberPLUScarbonSource__glycerolVSglucose_mf_n.csv	GO:0036094~small molecule binding	0.0379494254437628	small molecule binding	small molecule binding padj:0.03795 N( -90/ +11/ 718)	P0.05Fold2	mrna	SYAN	baseMgAllMg	baseNaAllNa	batchNumberPLUScarbonSource	glycerolVSglucose
152	23	GOTERM_MF_ALL	NA	170	0.00253184751687844	349	1319	3186	1.17658815070026	0.860506896325669	0.0856424958329286	NA	NA	gene_37	947934	glpD	3.22220071977604e-05	1.79753359212341	1	4.49184740967223	6	NA	NA	mrna	Exp	carbonSource	glucose	glycerol	mf	ez_P0.05Fold2_mrna_trT_set00_StcAllEx_SYAN_baseMgAllMg_baseNaAllNa_Exp_noMatchFilter_p1Sf_noNorm__batchNumberPLUScarbonSource__glycerolVSglucose_mf_n.csv	GO:1901363~heterocyclic compound binding	0.0380223699266166	heterocyclic compound binding	heterocyclic compound binding padj:0.03802 N( -160/ +10/ 1319)	P0.05Fold2	mrna	SYAN	baseMgAllMg	baseNaAllNa	batchNumberPLUScarbonSource	glycerolVSglucose
153	24	GOTERM_MF_ALL	NA	170	0.00253184751687844	349	1319	3186	1.17658815070026	0.860506896325669	0.0856424958329286	NA	NA	gene_37	947934	glpD	3.22220071977604e-05	1.79753359212341	1	4.49184740967223	6	NA	NA	mrna	Exp	carbonSource	glucose	glycerol	mf	ez_P0.05Fold2_mrna_trT_set00_StcAllEx_SYAN_baseMgAllMg_baseNaAllNa_Exp_noMatchFilter_p1Sf_noNorm__batchNumberPLUScarbonSource__glycerolVSglucose_mf_n.csv	GO:0097159~organic cyclic compound binding	0.0380223699266166	organic cyclic compound binding	organic cyclic compound binding padj:0.03802 N( -160/ +10/ 1319)	P0.05Fold2	mrna	SYAN	baseMgAllMg	baseNaAllNa	batchNumberPLUScarbonSource	glycerolVSglucose
154	8	GOTERM_MF_ALL	NA	276	0.000214717335405706	349	2262	3186	1.11387594719281	0.153676228022836	0.0206406645399134	NA	NA	gene_161	947934	glpD	3.22220071977604e-05	1.79753359212341	1	4.49184740967223	20	NA	NA	mrna	Exp	carbonSource	glucose	glycerol	mf	ez_P0.05Fold2_mrna_trT_set00_StcAllEx_SYAN_baseMgAllMg_baseNaAllNa_Exp_noMatchFilter_p1Sf_noNorm__batchNumberPLUScarbonSource__glycerolVSglucose_mf_n.csv	GO:0005488~binding	0.00327825320851194	binding	binding padj:0.00328 N( -247/ +30/ 2262)	P0.05Fold2	mrna	SYAN	baseMgAllMg	baseNaAllNa	batchNumberPLUScarbonSource	glycerolVSglucose
155	8	GOTERM_MF_ALL	NA	276	0.000214717335405706	349	2262	3186	1.11387594719281	0.153676228022836	0.0206406645399134	NA	NA	gene_02	948261	rbsB	8.35767424421273e-05	1.13002460616858	1	4.07791456029193	19	NA	NA	mrna	Exp	carbonSource	glucose	glycerol	mf	ez_P0.05Fold2_mrna_trT_set00_StcAllEx_SYAN_baseMgAllMg_baseNaAllNa_Exp_noMatchFilter_p1Sf_noNorm__batchNumberPLUScarbonSource__glycerolVSglucose_mf_n.csv	GO:0005488~binding	0.00327825320851194	binding	binding padj:0.00328 N( -247/ +30/ 2262)	P0.05Fold2	mrna	SYAN	baseMgAllMg	baseNaAllNa	batchNumberPLUScarbonSource	glycerolVSglucose
156	8	GOTERM_MF_ALL	NA	276	0.000214717335405706	349	2262	3186	1.11387594719281	0.153676228022836	0.0206406645399134	NA	NA	gene_261	948099	sgbE	0.000206261470108341	1.58262607768741	1	3.6855818911841	18	NA	NA	mrna	Exp	carbonSource	glucose	glycerol	mf	ez_P0.05Fold2_mrna_trT_set00_StcAllEx_SYAN_baseMgAllMg_baseNaAllNa_Exp_noMatchFilter_p1Sf_noNorm__batchNumberPLUScarbonSource__glycerolVSglucose_mf_n.csv	GO:0005488~binding	0.00327825320851194	binding	binding padj:0.00328 N( -247/ +30/ 2262)	P0.05Fold2	mrna	SYAN	baseMgAllMg	baseNaAllNa	batchNumberPLUScarbonSource	glycerolVSglucose
157	18	GOTERM_MF_ALL	NA	67	0.00184387936313517	349	433	3186	1.41256112813251	0.761650393619483	0.0808940973186555	NA	NA	gene_34	948089	bax	0.000262249375521751	1.33439844488142	1	3.58128553729181	3	NA	NA	mrna	Exp	carbonSource	glucose	glycerol	mf	ez_P0.05Fold2_mrna_trT_set00_StcAllEx_SYAN_baseMgAllMg_baseNaAllNa_Exp_noMatchFilter_p1Sf_noNorm__batchNumberPLUScarbonSource__glycerolVSglucose_mf_n.csv	GO:0005524~ATP binding	0.027826658936454	ATP binding	ATP binding padj:0.02783 N( -62/ +5/ 433)	P0.05Fold2	mrna	SYAN	baseMgAllMg	baseNaAllNa	batchNumberPLUScarbonSource	glycerolVSglucose
158	19	GOTERM_MF_ALL	NA	67	0.00204086038375518	349	435	3186	1.40606659421006	0.795537126738357	0.0844105004758552	NA	NA	gene_34	948089	bax	0.000262249375521751	1.33439844488142	1	3.58128553729181	3	NA	NA	mrna	Exp	carbonSource	glucose	glycerol	mf	ez_P0.05Fold2_mrna_trT_set00_StcAllEx_SYAN_baseMgAllMg_baseNaAllNa_Exp_noMatchFilter_p1Sf_noNorm__batchNumberPLUScarbonSource__glycerolVSglucose_mf_n.csv	GO:0032559~adenyl ribonucleotide binding	0.030756195315611	adenyl ribonucleotide binding	adenyl ribonucleotide binding padj:0.03076 N( -62/ +5/ 435)	P0.05Fold2	mrna	SYAN	baseMgAllMg	baseNaAllNa	batchNumberPLUScarbonSource	glycerolVSglucose
159	20	GOTERM_MF_ALL	NA	67	0.00216095424176103	349	436	3186	1.40284167082884	0.813789635263396	0.0846669367394893	NA	NA	gene_34	948089	bax	0.000262249375521751	1.33439844488142	1	3.58128553729181	3	NA	NA	mrna	Exp	carbonSource	glucose	glycerol	mf	ez_P0.05Fold2_mrna_trT_set00_StcAllEx_SYAN_baseMgAllMg_baseNaAllNa_Exp_noMatchFilter_p1Sf_noNorm__batchNumberPLUScarbonSource__glycerolVSglucose_mf_n.csv	GO:0030554~adenyl nucleotide binding	0.03253820169587	adenyl nucleotide binding	adenyl nucleotide binding padj:0.03254 N( -62/ +5/ 436)	P0.05Fold2	mrna	SYAN	baseMgAllMg	baseNaAllNa	batchNumberPLUScarbonSource	glycerolVSglucose
160	9	GOTERM_MF_ALL	NA	76	0.000376791113485402	349	480	3186	1.44541547277937	0.253844954797805	0.0320121687194274	NA	NA	gene_38	948089	bax	0.000262249375521751	1.33439844488142	1	3.58128553729181	3	NA	NA	mrna	Exp	carbonSource	glucose	glycerol	mf	ez_P0.05Fold2_mrna_trT_set00_StcAllEx_SYAN_baseMgAllMg_baseNaAllNa_Exp_noMatchFilter_p1Sf_noNorm__batchNumberPLUScarbonSource__glycerolVSglucose_mf_n.csv	GO:0001882~nucleoside binding	0.00574610198731551	nucleoside binding	nucleoside binding padj:0.00575 N( -71/ +5/ 480)	P0.05Fold2	mrna	SYAN	baseMgAllMg	baseNaAllNa	batchNumberPLUScarbonSource	glycerolVSglucose
161	10	GOTERM_MF_ALL	NA	75	0.000494612783459391	349	476	3186	1.43838337627315	0.319147239848434	0.0377114456477462	NA	NA	gene_38	948089	bax	0.000262249375521751	1.33439844488142	1	3.58128553729181	3	NA	NA	mrna	Exp	carbonSource	glucose	glycerol	mf	ez_P0.05Fold2_mrna_trT_set00_StcAllEx_SYAN_baseMgAllMg_baseNaAllNa_Exp_noMatchFilter_p1Sf_noNorm__batchNumberPLUScarbonSource__glycerolVSglucose_mf_n.csv	GO:0035639~purine ribonucleoside triphosphate binding	0.00753655118839947	purine ribonucleoside triphosphate binding	purine ribonucleoside triphosphate binding padj:0.00754 N( -70/ +5/ 476)	P0.05Fold2	mrna	SYAN	baseMgAllMg	baseNaAllNa	batchNumberPLUScarbonSource	glycerolVSglucose
162	12	GOTERM_MF_ALL	NA	75	0.000529778896954138	349	477	3186	1.43536789749689	0.337508320255031	0.0337302827517542	NA	NA	gene_38	948089	bax	0.000262249375521751	1.33439844488142	1	3.58128553729181	3	NA	NA	mrna	Exp	carbonSource	glucose	glycerol	mf	ez_P0.05Fold2_mrna_trT_set00_StcAllEx_SYAN_baseMgAllMg_baseNaAllNa_Exp_noMatchFilter_p1Sf_noNorm__batchNumberPLUScarbonSource__glycerolVSglucose_mf_n.csv	GO:0032550~purine ribonucleoside binding	0.00807036052826504	purine ribonucleoside binding	purine ribonucleoside binding padj:0.00807 N( -70/ +5/ 477)	P0.05Fold2	mrna	SYAN	baseMgAllMg	baseNaAllNa	batchNumberPLUScarbonSource	glycerolVSglucose
163	13	GOTERM_MF_ALL	NA	75	0.000556052651469294	349	478	3186	1.43236503578665	0.350902976687961	0.0326975711442689	NA	NA	gene_38	948089	bax	0.000262249375521751	1.33439844488142	1	3.58128553729181	3	NA	NA	mrna	Exp	carbonSource	glucose	glycerol	mf	ez_P0.05Fold2_mrna_trT_set00_StcAllEx_SYAN_baseMgAllMg_baseNaAllNa_Exp_noMatchFilter_p1Sf_noNorm__batchNumberPLUScarbonSource__glycerolVSglucose_mf_n.csv	GO:0001883~purine nucleoside binding	0.00846901180937776	purine nucleoside binding	purine nucleoside binding padj:0.00847 N( -70/ +5/ 478)	P0.05Fold2	mrna	SYAN	baseMgAllMg	baseNaAllNa	batchNumberPLUScarbonSource	glycerolVSglucose
164	14	GOTERM_MF_ALL	NA	75	0.000556052651469294	349	478	3186	1.43236503578665	0.350902976687961	0.0326975711442689	NA	NA	gene_38	948089	bax	0.000262249375521751	1.33439844488142	1	3.58128553729181	3	NA	NA	mrna	Exp	carbonSource	glucose	glycerol	mf	ez_P0.05Fold2_mrna_trT_set00_StcAllEx_SYAN_baseMgAllMg_baseNaAllNa_Exp_noMatchFilter_p1Sf_noNorm__batchNumberPLUScarbonSource__glycerolVSglucose_mf_n.csv	GO:0032549~ribonucleoside binding	0.00846901180937776	ribonucleoside binding	ribonucleoside binding padj:0.00847 N( -70/ +5/ 478)	P0.05Fold2	mrna	SYAN	baseMgAllMg	baseNaAllNa	batchNumberPLUScarbonSource	glycerolVSglucose
165	15	GOTERM_MF_ALL	NA	75	0.000767070916130783	349	483	3186	1.41753724038513	0.449122496554061	0.0416946091699317	NA	NA	gene_38	948089	bax	0.000262249375521751	1.33439844488142	1	3.58128553729181	3	NA	NA	mrna	Exp	carbonSource	glucose	glycerol	mf	ez_P0.05Fold2_mrna_trT_set00_StcAllEx_SYAN_baseMgAllMg_baseNaAllNa_Exp_noMatchFilter_p1Sf_noNorm__batchNumberPLUScarbonSource__glycerolVSglucose_mf_n.csv	GO:0032555~purine ribonucleotide binding	0.0116653622883344	purine ribonucleotide binding	purine ribonucleotide binding padj:0.01167 N( -70/ +5/ 483)	P0.05Fold2	mrna	SYAN	baseMgAllMg	baseNaAllNa	batchNumberPLUScarbonSource	glycerolVSglucose
166	16	GOTERM_MF_ALL	NA	75	0.000823192792010649	349	484	3186	1.41460844443392	0.472646517008772	0.0417618559548997	NA	NA	gene_38	948089	bax	0.000262249375521751	1.33439844488142	1	3.58128553729181	3	NA	NA	mrna	Exp	carbonSource	glucose	glycerol	mf	ez_P0.05Fold2_mrna_trT_set00_StcAllEx_SYAN_baseMgAllMg_baseNaAllNa_Exp_noMatchFilter_p1Sf_noNorm__batchNumberPLUScarbonSource__glycerolVSglucose_mf_n.csv	GO:0017076~purine nucleotide binding	0.0125138328210989	purine nucleotide binding	purine nucleotide binding padj:0.01251 N( -70/ +5/ 484)	P0.05Fold2	mrna	SYAN	baseMgAllMg	baseNaAllNa	batchNumberPLUScarbonSource	glycerolVSglucose
167	17	GOTERM_MF_ALL	NA	78	0.00177637740776048	349	521	3186	1.3667126805955	0.74879165334201	0.0827195677686985	NA	NA	gene_39	948089	bax	0.000262249375521751	1.33439844488142	1	3.58128553729181	4	NA	NA	mrna	Exp	carbonSource	glucose	glycerol	mf	ez_P0.05Fold2_mrna_trT_set00_StcAllEx_SYAN_baseMgAllMg_baseNaAllNa_Exp_noMatchFilter_p1Sf_noNorm__batchNumberPLUScarbonSource__glycerolVSglucose_mf_n.csv	GO:0032553~ribonucleotide binding	0.0268208556299436	ribonucleotide binding	ribonucleotide binding padj:0.02682 N( -71/ +7/ 521)	P0.05Fold2	mrna	SYAN	baseMgAllMg	baseNaAllNa	batchNumberPLUScarbonSource	glycerolVSglucose
168	21	GOTERM_MF_ALL	NA	79	0.00231933590416752	349	534	3186	1.35053604198191	0.835396725954284	0.0862615013743545	NA	NA	gene_39	948089	bax	0.000262249375521751	1.33439844488142	1	3.58128553729181	4	NA	NA	mrna	Exp	carbonSource	glucose	glycerol	mf	ez_P0.05Fold2_mrna_trT_set00_StcAllEx_SYAN_baseMgAllMg_baseNaAllNa_Exp_noMatchFilter_p1Sf_noNorm__batchNumberPLUScarbonSource__glycerolVSglucose_mf_n.csv	GO:0097367~carbohydrate derivative binding	0.0348836578591182	carbohydrate derivative binding	carbohydrate derivative binding padj:0.03488 N( -72/ +7/ 534)	P0.05Fold2	mrna	SYAN	baseMgAllMg	baseNaAllNa	batchNumberPLUScarbonSource	glycerolVSglucose
169	22	GOTERM_MF_ALL	NA	101	0.00252690134126288	349	718	3186	1.28415448835112	0.85996840328678	0.0893655055289244	NA	NA	gene_74	948089	bax	0.000262249375521751	1.33439844488142	1	3.58128553729181	6	NA	NA	mrna	Exp	carbonSource	glucose	glycerol	mf	ez_P0.05Fold2_mrna_trT_set00_StcAllEx_SYAN_baseMgAllMg_baseNaAllNa_Exp_noMatchFilter_p1Sf_noNorm__batchNumberPLUScarbonSource__glycerolVSglucose_mf_n.csv	GO:0036094~small molecule binding	0.0379494254437628	small molecule binding	small molecule binding padj:0.03795 N( -90/ +11/ 718)	P0.05Fold2	mrna	SYAN	baseMgAllMg	baseNaAllNa	batchNumberPLUScarbonSource	glycerolVSglucose
170	23	GOTERM_MF_ALL	NA	170	0.00253184751687844	349	1319	3186	1.17658815070026	0.860506896325669	0.0856424958329286	NA	NA	gene_133	948089	bax	0.000262249375521751	1.33439844488142	1	3.58128553729181	5	NA	NA	mrna	Exp	carbonSource	glucose	glycerol	mf	ez_P0.05Fold2_mrna_trT_set00_StcAllEx_SYAN_baseMgAllMg_baseNaAllNa_Exp_noMatchFilter_p1Sf_noNorm__batchNumberPLUScarbonSource__glycerolVSglucose_mf_n.csv	GO:1901363~heterocyclic compound binding	0.0380223699266166	heterocyclic compound binding	heterocyclic compound binding padj:0.03802 N( -160/ +10/ 1319)	P0.05Fold2	mrna	SYAN	baseMgAllMg	baseNaAllNa	batchNumberPLUScarbonSource	glycerolVSglucose
171	24	GOTERM_MF_ALL	NA	170	0.00253184751687844	349	1319	3186	1.17658815070026	0.860506896325669	0.0856424958329286	NA	NA	gene_133	948089	bax	0.000262249375521751	1.33439844488142	1	3.58128553729181	5	NA	NA	mrna	Exp	carbonSource	glucose	glycerol	mf	ez_P0.05Fold2_mrna_trT_set00_StcAllEx_SYAN_baseMgAllMg_baseNaAllNa_Exp_noMatchFilter_p1Sf_noNorm__batchNumberPLUScarbonSource__glycerolVSglucose_mf_n.csv	GO:0097159~organic cyclic compound binding	0.0380223699266166	organic cyclic compound binding	organic cyclic compound binding padj:0.03802 N( -160/ +10/ 1319)	P0.05Fold2	mrna	SYAN	baseMgAllMg	baseNaAllNa	batchNumberPLUScarbonSource	glycerolVSglucose
172	8	GOTERM_MF_ALL	NA	276	0.000214717335405706	349	2262	3186	1.11387594719281	0.153676228022836	0.0206406645399134	NA	NA	gene_244	948089	bax	0.000262249375521751	1.33439844488142	1	3.58128553729181	17	NA	NA	mrna	Exp	carbonSource	glucose	glycerol	mf	ez_P0.05Fold2_mrna_trT_set00_StcAllEx_SYAN_baseMgAllMg_baseNaAllNa_Exp_noMatchFilter_p1Sf_noNorm__batchNumberPLUScarbonSource__glycerolVSglucose_mf_n.csv	GO:0005488~binding	0.00327825320851194	binding	binding padj:0.00328 N( -247/ +30/ 2262)	P0.05Fold2	mrna	SYAN	baseMgAllMg	baseNaAllNa	batchNumberPLUScarbonSource	glycerolVSglucose
173	8	GOTERM_MF_ALL	NA	276	0.000214717335405706	349	2262	3186	1.11387594719281	0.153676228022836	0.0206406645399134	NA	NA	gene_189	2847724	tdcG	0.000498844466942168	1.04790955069296	1	3.30203484050452	16	NA	NA	mrna	Exp	carbonSource	glucose	glycerol	mf	ez_P0.05Fold2_mrna_trT_set00_StcAllEx_SYAN_baseMgAllMg_baseNaAllNa_Exp_noMatchFilter_p1Sf_noNorm__batchNumberPLUScarbonSource__glycerolVSglucose_mf_n.csv	GO:0005488~binding	0.00327825320851194	binding	binding padj:0.00328 N( -247/ +30/ 2262)	P0.05Fold2	mrna	SYAN	baseMgAllMg	baseNaAllNa	batchNumberPLUScarbonSource	glycerolVSglucose
174	8	GOTERM_MF_ALL	NA	276	0.000214717335405706	349	2262	3186	1.11387594719281	0.153676228022836	0.0206406645399134	NA	NA	gene_32	948548	lamB	0.000610720989152362	1.4745224332532	1	3.21415715399069	15	NA	NA	mrna	Exp	carbonSource	glucose	glycerol	mf	ez_P0.05Fold2_mrna_trT_set00_StcAllEx_SYAN_baseMgAllMg_baseNaAllNa_Exp_noMatchFilter_p1Sf_noNorm__batchNumberPLUScarbonSource__glycerolVSglucose_mf_n.csv	GO:0005488~binding	0.00327825320851194	binding	binding padj:0.00328 N( -247/ +30/ 2262)	P0.05Fold2	mrna	SYAN	baseMgAllMg	baseNaAllNa	batchNumberPLUScarbonSource	glycerolVSglucose
175	8	GOTERM_MF_ALL	NA	276	0.000214717335405706	349	2262	3186	1.11387594719281	0.153676228022836	0.0206406645399134	NA	NA	gene_18	948376	yihQ	0.001220690806337	2.61518952874794	1	2.91339432631437	14	NA	NA	mrna	Exp	carbonSource	glucose	glycerol	mf	ez_P0.05Fold2_mrna_trT_set00_StcAllEx_SYAN_baseMgAllMg_baseNaAllNa_Exp_noMatchFilter_p1Sf_noNorm__batchNumberPLUScarbonSource__glycerolVSglucose_mf_n.csv	GO:0005488~binding	0.00327825320851194	binding	binding padj:0.00328 N( -247/ +30/ 2262)	P0.05Fold2	mrna	SYAN	baseMgAllMg	baseNaAllNa	batchNumberPLUScarbonSource	glycerolVSglucose
176	22	GOTERM_MF_ALL	NA	101	0.00252690134126288	349	718	3186	1.28415448835112	0.85996840328678	0.0893655055289244	NA	NA	gene_04	948699	yjfC	0.00264000347154676	1.70308060454462	1	2.57839550204206	5	NA	NA	mrna	Exp	carbonSource	glucose	glycerol	mf	ez_P0.05Fold2_mrna_trT_set00_StcAllEx_SYAN_baseMgAllMg_baseNaAllNa_Exp_noMatchFilter_p1Sf_noNorm__batchNumberPLUScarbonSource__glycerolVSglucose_mf_n.csv	GO:0036094~small molecule binding	0.0379494254437628	small molecule binding	small molecule binding padj:0.03795 N( -90/ +11/ 718)	P0.05Fold2	mrna	SYAN	baseMgAllMg	baseNaAllNa	batchNumberPLUScarbonSource	glycerolVSglucose
177	9	GOTERM_MF_ALL	NA	76	0.000376791113485402	349	480	3186	1.44541547277937	0.253844954797805	0.0320121687194274	NA	NA	gene_06	948699	yjfC	0.00264000347154676	1.70308060454462	1	2.57839550204206	2	NA	NA	mrna	Exp	carbonSource	glucose	glycerol	mf	ez_P0.05Fold2_mrna_trT_set00_StcAllEx_SYAN_baseMgAllMg_baseNaAllNa_Exp_noMatchFilter_p1Sf_noNorm__batchNumberPLUScarbonSource__glycerolVSglucose_mf_n.csv	GO:0001882~nucleoside binding	0.00574610198731551	nucleoside binding	nucleoside binding padj:0.00575 N( -71/ +5/ 480)	P0.05Fold2	mrna	SYAN	baseMgAllMg	baseNaAllNa	batchNumberPLUScarbonSource	glycerolVSglucose
178	10	GOTERM_MF_ALL	NA	75	0.000494612783459391	349	476	3186	1.43838337627315	0.319147239848434	0.0377114456477462	NA	NA	gene_06	948699	yjfC	0.00264000347154676	1.70308060454462	1	2.57839550204206	2	NA	NA	mrna	Exp	carbonSource	glucose	glycerol	mf	ez_P0.05Fold2_mrna_trT_set00_StcAllEx_SYAN_baseMgAllMg_baseNaAllNa_Exp_noMatchFilter_p1Sf_noNorm__batchNumberPLUScarbonSource__glycerolVSglucose_mf_n.csv	GO:0035639~purine ribonucleoside triphosphate binding	0.00753655118839947	purine ribonucleoside triphosphate binding	purine ribonucleoside triphosphate binding padj:0.00754 N( -70/ +5/ 476)	P0.05Fold2	mrna	SYAN	baseMgAllMg	baseNaAllNa	batchNumberPLUScarbonSource	glycerolVSglucose
179	12	GOTERM_MF_ALL	NA	75	0.000529778896954138	349	477	3186	1.43536789749689	0.337508320255031	0.0337302827517542	NA	NA	gene_06	948699	yjfC	0.00264000347154676	1.70308060454462	1	2.57839550204206	2	NA	NA	mrna	Exp	carbonSource	glucose	glycerol	mf	ez_P0.05Fold2_mrna_trT_set00_StcAllEx_SYAN_baseMgAllMg_baseNaAllNa_Exp_noMatchFilter_p1Sf_noNorm__batchNumberPLUScarbonSource__glycerolVSglucose_mf_n.csv	GO:0032550~purine ribonucleoside binding	0.00807036052826504	purine ribonucleoside binding	purine ribonucleoside binding padj:0.00807 N( -70/ +5/ 477)	P0.05Fold2	mrna	SYAN	baseMgAllMg	baseNaAllNa	batchNumberPLUScarbonSource	glycerolVSglucose
180	13	GOTERM_MF_ALL	NA	75	0.000556052651469294	349	478	3186	1.43236503578665	0.350902976687961	0.0326975711442689	NA	NA	gene_06	948699	yjfC	0.00264000347154676	1.70308060454462	1	2.57839550204206	2	NA	NA	mrna	Exp	carbonSource	glucose	glycerol	mf	ez_P0.05Fold2_mrna_trT_set00_StcAllEx_SYAN_baseMgAllMg_baseNaAllNa_Exp_noMatchFilter_p1Sf_noNorm__batchNumberPLUScarbonSource__glycerolVSglucose_mf_n.csv	GO:0001883~purine nucleoside binding	0.00846901180937776	purine nucleoside binding	purine nucleoside binding padj:0.00847 N( -70/ +5/ 478)	P0.05Fold2	mrna	SYAN	baseMgAllMg	baseNaAllNa	batchNumberPLUScarbonSource	glycerolVSglucose
181	14	GOTERM_MF_ALL	NA	75	0.000556052651469294	349	478	3186	1.43236503578665	0.350902976687961	0.0326975711442689	NA	NA	gene_06	948699	yjfC	0.00264000347154676	1.70308060454462	1	2.57839550204206	2	NA	NA	mrna	Exp	carbonSource	glucose	glycerol	mf	ez_P0.05Fold2_mrna_trT_set00_StcAllEx_SYAN_baseMgAllMg_baseNaAllNa_Exp_noMatchFilter_p1Sf_noNorm__batchNumberPLUScarbonSource__glycerolVSglucose_mf_n.csv	GO:0032549~ribonucleoside binding	0.00846901180937776	ribonucleoside binding	ribonucleoside binding padj:0.00847 N( -70/ +5/ 478)	P0.05Fold2	mrna	SYAN	baseMgAllMg	baseNaAllNa	batchNumberPLUScarbonSource	glycerolVSglucose
182	15	GOTERM_MF_ALL	NA	75	0.000767070916130783	349	483	3186	1.41753724038513	0.449122496554061	0.0416946091699317	NA	NA	gene_06	948699	yjfC	0.00264000347154676	1.70308060454462	1	2.57839550204206	2	NA	NA	mrna	Exp	carbonSource	glucose	glycerol	mf	ez_P0.05Fold2_mrna_trT_set00_StcAllEx_SYAN_baseMgAllMg_baseNaAllNa_Exp_noMatchFilter_p1Sf_noNorm__batchNumberPLUScarbonSource__glycerolVSglucose_mf_n.csv	GO:0032555~purine ribonucleotide binding	0.0116653622883344	purine ribonucleotide binding	purine ribonucleotide binding padj:0.01167 N( -70/ +5/ 483)	P0.05Fold2	mrna	SYAN	baseMgAllMg	baseNaAllNa	batchNumberPLUScarbonSource	glycerolVSglucose
183	16	GOTERM_MF_ALL	NA	75	0.000823192792010649	349	484	3186	1.41460844443392	0.472646517008772	0.0417618559548997	NA	NA	gene_06	948699	yjfC	0.00264000347154676	1.70308060454462	1	2.57839550204206	2	NA	NA	mrna	Exp	carbonSource	glucose	glycerol	mf	ez_P0.05Fold2_mrna_trT_set00_StcAllEx_SYAN_baseMgAllMg_baseNaAllNa_Exp_noMatchFilter_p1Sf_noNorm__batchNumberPLUScarbonSource__glycerolVSglucose_mf_n.csv	GO:0017076~purine nucleotide binding	0.0125138328210989	purine nucleotide binding	purine nucleotide binding padj:0.01251 N( -70/ +5/ 484)	P0.05Fold2	mrna	SYAN	baseMgAllMg	baseNaAllNa	batchNumberPLUScarbonSource	glycerolVSglucose
184	17	GOTERM_MF_ALL	NA	78	0.00177637740776048	349	521	3186	1.3667126805955	0.74879165334201	0.0827195677686985	NA	NA	gene_06	948699	yjfC	0.00264000347154676	1.70308060454462	1	2.57839550204206	3	NA	NA	mrna	Exp	carbonSource	glucose	glycerol	mf	ez_P0.05Fold2_mrna_trT_set00_StcAllEx_SYAN_baseMgAllMg_baseNaAllNa_Exp_noMatchFilter_p1Sf_noNorm__batchNumberPLUScarbonSource__glycerolVSglucose_mf_n.csv	GO:0032553~ribonucleotide binding	0.0268208556299436	ribonucleotide binding	ribonucleotide binding padj:0.02682 N( -71/ +7/ 521)	P0.05Fold2	mrna	SYAN	baseMgAllMg	baseNaAllNa	batchNumberPLUScarbonSource	glycerolVSglucose
185	18	GOTERM_MF_ALL	NA	67	0.00184387936313517	349	433	3186	1.41256112813251	0.761650393619483	0.0808940973186555	NA	NA	gene_06	948699	yjfC	0.00264000347154676	1.70308060454462	1	2.57839550204206	2	NA	NA	mrna	Exp	carbonSource	glucose	glycerol	mf	ez_P0.05Fold2_mrna_trT_set00_StcAllEx_SYAN_baseMgAllMg_baseNaAllNa_Exp_noMatchFilter_p1Sf_noNorm__batchNumberPLUScarbonSource__glycerolVSglucose_mf_n.csv	GO:0005524~ATP binding	0.027826658936454	ATP binding	ATP binding padj:0.02783 N( -62/ +5/ 433)	P0.05Fold2	mrna	SYAN	baseMgAllMg	baseNaAllNa	batchNumberPLUScarbonSource	glycerolVSglucose
186	19	GOTERM_MF_ALL	NA	67	0.00204086038375518	349	435	3186	1.40606659421006	0.795537126738357	0.0844105004758552	NA	NA	gene_06	948699	yjfC	0.00264000347154676	1.70308060454462	1	2.57839550204206	2	NA	NA	mrna	Exp	carbonSource	glucose	glycerol	mf	ez_P0.05Fold2_mrna_trT_set00_StcAllEx_SYAN_baseMgAllMg_baseNaAllNa_Exp_noMatchFilter_p1Sf_noNorm__batchNumberPLUScarbonSource__glycerolVSglucose_mf_n.csv	GO:0032559~adenyl ribonucleotide binding	0.030756195315611	adenyl ribonucleotide binding	adenyl ribonucleotide binding padj:0.03076 N( -62/ +5/ 435)	P0.05Fold2	mrna	SYAN	baseMgAllMg	baseNaAllNa	batchNumberPLUScarbonSource	glycerolVSglucose
187	20	GOTERM_MF_ALL	NA	67	0.00216095424176103	349	436	3186	1.40284167082884	0.813789635263396	0.0846669367394893	NA	NA	gene_06	948699	yjfC	0.00264000347154676	1.70308060454462	1	2.57839550204206	2	NA	NA	mrna	Exp	carbonSource	glucose	glycerol	mf	ez_P0.05Fold2_mrna_trT_set00_StcAllEx_SYAN_baseMgAllMg_baseNaAllNa_Exp_noMatchFilter_p1Sf_noNorm__batchNumberPLUScarbonSource__glycerolVSglucose_mf_n.csv	GO:0030554~adenyl nucleotide binding	0.03253820169587	adenyl nucleotide binding	adenyl nucleotide binding padj:0.03254 N( -62/ +5/ 436)	P0.05Fold2	mrna	SYAN	baseMgAllMg	baseNaAllNa	batchNumberPLUScarbonSource	glycerolVSglucose
188	21	GOTERM_MF_ALL	NA	79	0.00231933590416752	349	534	3186	1.35053604198191	0.835396725954284	0.0862615013743545	NA	NA	gene_06	948699	yjfC	0.00264000347154676	1.70308060454462	1	2.57839550204206	3	NA	NA	mrna	Exp	carbonSource	glucose	glycerol	mf	ez_P0.05Fold2_mrna_trT_set00_StcAllEx_SYAN_baseMgAllMg_baseNaAllNa_Exp_noMatchFilter_p1Sf_noNorm__batchNumberPLUScarbonSource__glycerolVSglucose_mf_n.csv	GO:0097367~carbohydrate derivative binding	0.0348836578591182	carbohydrate derivative binding	carbohydrate derivative binding padj:0.03488 N( -72/ +7/ 534)	P0.05Fold2	mrna	SYAN	baseMgAllMg	baseNaAllNa	batchNumberPLUScarbonSource	glycerolVSglucose
189	23	GOTERM_MF_ALL	NA	170	0.00253184751687844	349	1319	3186	1.17658815070026	0.860506896325669	0.0856424958329286	NA	NA	gene_06	948699	yjfC	0.00264000347154676	1.70308060454462	1	2.57839550204206	4	NA	NA	mrna	Exp	carbonSource	glucose	glycerol	mf	ez_P0.05Fold2_mrna_trT_set00_StcAllEx_SYAN_baseMgAllMg_baseNaAllNa_Exp_noMatchFilter_p1Sf_noNorm__batchNumberPLUScarbonSource__glycerolVSglucose_mf_n.csv	GO:1901363~heterocyclic compound binding	0.0380223699266166	heterocyclic compound binding	heterocyclic compound binding padj:0.03802 N( -160/ +10/ 1319)	P0.05Fold2	mrna	SYAN	baseMgAllMg	baseNaAllNa	batchNumberPLUScarbonSource	glycerolVSglucose
190	24	GOTERM_MF_ALL	NA	170	0.00253184751687844	349	1319	3186	1.17658815070026	0.860506896325669	0.0856424958329286	NA	NA	gene_06	948699	yjfC	0.00264000347154676	1.70308060454462	1	2.57839550204206	4	NA	NA	mrna	Exp	carbonSource	glucose	glycerol	mf	ez_P0.05Fold2_mrna_trT_set00_StcAllEx_SYAN_baseMgAllMg_baseNaAllNa_Exp_noMatchFilter_p1Sf_noNorm__batchNumberPLUScarbonSource__glycerolVSglucose_mf_n.csv	GO:0097159~organic cyclic compound binding	0.0380223699266166	organic cyclic compound binding	organic cyclic compound binding padj:0.03802 N( -160/ +10/ 1319)	P0.05Fold2	mrna	SYAN	baseMgAllMg	baseNaAllNa	batchNumberPLUScarbonSource	glycerolVSglucose
191	8	GOTERM_MF_ALL	NA	276	0.000214717335405706	349	2262	3186	1.11387594719281	0.153676228022836	0.0206406645399134	NA	NA	gene_141	948699	yjfC	0.00264000347154676	1.70308060454462	1	2.57839550204206	13	NA	NA	mrna	Exp	carbonSource	glucose	glycerol	mf	ez_P0.05Fold2_mrna_trT_set00_StcAllEx_SYAN_baseMgAllMg_baseNaAllNa_Exp_noMatchFilter_p1Sf_noNorm__batchNumberPLUScarbonSource__glycerolVSglucose_mf_n.csv	GO:0005488~binding	0.00327825320851194	binding	binding padj:0.00328 N( -247/ +30/ 2262)	P0.05Fold2	mrna	SYAN	baseMgAllMg	baseNaAllNa	batchNumberPLUScarbonSource	glycerolVSglucose
192	8	GOTERM_MF_ALL	NA	276	0.000214717335405706	349	2262	3186	1.11387594719281	0.153676228022836	0.0206406645399134	NA	NA	gene_56	944769	idnD	0.00289841192607499	1.62390151167047	1	2.53783989198142	12	NA	NA	mrna	Exp	carbonSource	glucose	glycerol	mf	ez_P0.05Fold2_mrna_trT_set00_StcAllEx_SYAN_baseMgAllMg_baseNaAllNa_Exp_noMatchFilter_p1Sf_noNorm__batchNumberPLUScarbonSource__glycerolVSglucose_mf_n.csv	GO:0005488~binding	0.00327825320851194	binding	binding padj:0.00328 N( -247/ +30/ 2262)	P0.05Fold2	mrna	SYAN	baseMgAllMg	baseNaAllNa	batchNumberPLUScarbonSource	glycerolVSglucose
193	8	GOTERM_MF_ALL	NA	276	0.000214717335405706	349	2262	3186	1.11387594719281	0.153676228022836	0.0206406645399134	NA	NA	gene_07	946409	araF	0.00307029982043441	1.52461267255624	1	2.51281921279565	11	NA	NA	mrna	Exp	carbonSource	glucose	glycerol	mf	ez_P0.05Fold2_mrna_trT_set00_StcAllEx_SYAN_baseMgAllMg_baseNaAllNa_Exp_noMatchFilter_p1Sf_noNorm__batchNumberPLUScarbonSource__glycerolVSglucose_mf_n.csv	GO:0005488~binding	0.00327825320851194	binding	binding padj:0.00328 N( -247/ +30/ 2262)	P0.05Fold2	mrna	SYAN	baseMgAllMg	baseNaAllNa	batchNumberPLUScarbonSource	glycerolVSglucose
194	22	GOTERM_MF_ALL	NA	101	0.00252690134126288	349	718	3186	1.28415448835112	0.85996840328678	0.0893655055289244	NA	NA	gene_09	946409	araF	0.00307029982043441	1.52461267255624	1	2.51281921279565	4	NA	NA	mrna	Exp	carbonSource	glucose	glycerol	mf	ez_P0.05Fold2_mrna_trT_set00_StcAllEx_SYAN_baseMgAllMg_baseNaAllNa_Exp_noMatchFilter_p1Sf_noNorm__batchNumberPLUScarbonSource__glycerolVSglucose_mf_n.csv	GO:0036094~small molecule binding	0.0379494254437628	small molecule binding	small molecule binding padj:0.03795 N( -90/ +11/ 718)	P0.05Fold2	mrna	SYAN	baseMgAllMg	baseNaAllNa	batchNumberPLUScarbonSource	glycerolVSglucose
195	17	GOTERM_MF_ALL	NA	78	0.00177637740776048	349	521	3186	1.3667126805955	0.74879165334201	0.0827195677686985	NA	NA	gene_64	946713	glpA	0.00375014303155273	1.80232046800824	1	2.42595216783775	2	NA	NA	mrna	Exp	carbonSource	glucose	glycerol	mf	ez_P0.05Fold2_mrna_trT_set00_StcAllEx_SYAN_baseMgAllMg_baseNaAllNa_Exp_noMatchFilter_p1Sf_noNorm__batchNumberPLUScarbonSource__glycerolVSglucose_mf_n.csv	GO:0032553~ribonucleotide binding	0.0268208556299436	ribonucleotide binding	ribonucleotide binding padj:0.02682 N( -71/ +7/ 521)	P0.05Fold2	mrna	SYAN	baseMgAllMg	baseNaAllNa	batchNumberPLUScarbonSource	glycerolVSglucose
196	21	GOTERM_MF_ALL	NA	79	0.00231933590416752	349	534	3186	1.35053604198191	0.835396725954284	0.0862615013743545	NA	NA	gene_65	946713	glpA	0.00375014303155273	1.80232046800824	1	2.42595216783775	2	NA	NA	mrna	Exp	carbonSource	glucose	glycerol	mf	ez_P0.05Fold2_mrna_trT_set00_StcAllEx_SYAN_baseMgAllMg_baseNaAllNa_Exp_noMatchFilter_p1Sf_noNorm__batchNumberPLUScarbonSource__glycerolVSglucose_mf_n.csv	GO:0097367~carbohydrate derivative binding	0.0348836578591182	carbohydrate derivative binding	carbohydrate derivative binding padj:0.03488 N( -72/ +7/ 534)	P0.05Fold2	mrna	SYAN	baseMgAllMg	baseNaAllNa	batchNumberPLUScarbonSource	glycerolVSglucose
197	22	GOTERM_MF_ALL	NA	101	0.00252690134126288	349	718	3186	1.28415448835112	0.85996840328678	0.0893655055289244	NA	NA	gene_89	946713	glpA	0.00375014303155273	1.80232046800824	1	2.42595216783775	3	NA	NA	mrna	Exp	carbonSource	glucose	glycerol	mf	ez_P0.05Fold2_mrna_trT_set00_StcAllEx_SYAN_baseMgAllMg_baseNaAllNa_Exp_noMatchFilter_p1Sf_noNorm__batchNumberPLUScarbonSource__glycerolVSglucose_mf_n.csv	GO:0036094~small molecule binding	0.0379494254437628	small molecule binding	small molecule binding padj:0.03795 N( -90/ +11/ 718)	P0.05Fold2	mrna	SYAN	baseMgAllMg	baseNaAllNa	batchNumberPLUScarbonSource	glycerolVSglucose
198	23	GOTERM_MF_ALL	NA	170	0.00253184751687844	349	1319	3186	1.17658815070026	0.860506896325669	0.0856424958329286	NA	NA	gene_153	946713	glpA	0.00375014303155273	1.80232046800824	1	2.42595216783775	3	NA	NA	mrna	Exp	carbonSource	glucose	glycerol	mf	ez_P0.05Fold2_mrna_trT_set00_StcAllEx_SYAN_baseMgAllMg_baseNaAllNa_Exp_noMatchFilter_p1Sf_noNorm__batchNumberPLUScarbonSource__glycerolVSglucose_mf_n.csv	GO:1901363~heterocyclic compound binding	0.0380223699266166	heterocyclic compound binding	heterocyclic compound binding padj:0.03802 N( -160/ +10/ 1319)	P0.05Fold2	mrna	SYAN	baseMgAllMg	baseNaAllNa	batchNumberPLUScarbonSource	glycerolVSglucose
199	24	GOTERM_MF_ALL	NA	170	0.00253184751687844	349	1319	3186	1.17658815070026	0.860506896325669	0.0856424958329286	NA	NA	gene_153	946713	glpA	0.00375014303155273	1.80232046800824	1	2.42595216783775	3	NA	NA	mrna	Exp	carbonSource	glucose	glycerol	mf	ez_P0.05Fold2_mrna_trT_set00_StcAllEx_SYAN_baseMgAllMg_baseNaAllNa_Exp_noMatchFilter_p1Sf_noNorm__batchNumberPLUScarbonSource__glycerolVSglucose_mf_n.csv	GO:0097159~organic cyclic compound binding	0.0380223699266166	organic cyclic compound binding	organic cyclic compound binding padj:0.03802 N( -160/ +10/ 1319)	P0.05Fold2	mrna	SYAN	baseMgAllMg	baseNaAllNa	batchNumberPLUScarbonSource	glycerolVSglucose
200	8	GOTERM_MF_ALL	NA	276	0.000214717335405706	349	2262	3186	1.11387594719281	0.153676228022836	0.0206406645399134	NA	NA	gene_258	946713	glpA	0.00375014303155273	1.80232046800824	1	2.42595216783775	10	NA	NA	mrna	Exp	carbonSource	glucose	glycerol	mf	ez_P0.05Fold2_mrna_trT_set00_StcAllEx_SYAN_baseMgAllMg_baseNaAllNa_Exp_noMatchFilter_p1Sf_noNorm__batchNumberPLUScarbonSource__glycerolVSglucose_mf_n.csv	GO:0005488~binding	0.00327825320851194	binding	binding padj:0.00328 N( -247/ +30/ 2262)	P0.05Fold2	mrna	SYAN	baseMgAllMg	baseNaAllNa	batchNumberPLUScarbonSource	glycerolVSglucose
201	8	GOTERM_MF_ALL	NA	276	0.000214717335405706	349	2262	3186	1.11387594719281	0.153676228022836	0.0206406645399134	NA	NA	gene_51	945047	mhpB	0.00644552586374963	1.33101158708048	1	2.19074164457774	9	NA	NA	mrna	Exp	carbonSource	glucose	glycerol	mf	ez_P0.05Fold2_mrna_trT_set00_StcAllEx_SYAN_baseMgAllMg_baseNaAllNa_Exp_noMatchFilter_p1Sf_noNorm__batchNumberPLUScarbonSource__glycerolVSglucose_mf_n.csv	GO:0005488~binding	0.00327825320851194	binding	binding padj:0.00328 N( -247/ +30/ 2262)	P0.05Fold2	mrna	SYAN	baseMgAllMg	baseNaAllNa	batchNumberPLUScarbonSource	glycerolVSglucose
202	22	GOTERM_MF_ALL	NA	101	0.00252690134126288	349	718	3186	1.28415448835112	0.85996840328678	0.0893655055289244	NA	NA	gene_57	945087	glnK	0.00759215071728975	1.58566508469531	1	2.11963517900047	2	NA	NA	mrna	Exp	carbonSource	glucose	glycerol	mf	ez_P0.05Fold2_mrna_trT_set00_StcAllEx_SYAN_baseMgAllMg_baseNaAllNa_Exp_noMatchFilter_p1Sf_noNorm__batchNumberPLUScarbonSource__glycerolVSglucose_mf_n.csv	GO:0036094~small molecule binding	0.0379494254437628	small molecule binding	small molecule binding padj:0.03795 N( -90/ +11/ 718)	P0.05Fold2	mrna	SYAN	baseMgAllMg	baseNaAllNa	batchNumberPLUScarbonSource	glycerolVSglucose
203	23	GOTERM_MF_ALL	NA	170	0.00253184751687844	349	1319	3186	1.17658815070026	0.860506896325669	0.0856424958329286	NA	NA	gene_111	945087	glnK	0.00759215071728975	1.58566508469531	1	2.11963517900047	2	NA	NA	mrna	Exp	carbonSource	glucose	glycerol	mf	ez_P0.05Fold2_mrna_trT_set00_StcAllEx_SYAN_baseMgAllMg_baseNaAllNa_Exp_noMatchFilter_p1Sf_noNorm__batchNumberPLUScarbonSource__glycerolVSglucose_mf_n.csv	GO:1901363~heterocyclic compound binding	0.0380223699266166	heterocyclic compound binding	heterocyclic compound binding padj:0.03802 N( -160/ +10/ 1319)	P0.05Fold2	mrna	SYAN	baseMgAllMg	baseNaAllNa	batchNumberPLUScarbonSource	glycerolVSglucose
204	24	GOTERM_MF_ALL	NA	170	0.00253184751687844	349	1319	3186	1.17658815070026	0.860506896325669	0.0856424958329286	NA	NA	gene_111	945087	glnK	0.00759215071728975	1.58566508469531	1	2.11963517900047	2	NA	NA	mrna	Exp	carbonSource	glucose	glycerol	mf	ez_P0.05Fold2_mrna_trT_set00_StcAllEx_SYAN_baseMgAllMg_baseNaAllNa_Exp_noMatchFilter_p1Sf_noNorm__batchNumberPLUScarbonSource__glycerolVSglucose_mf_n.csv	GO:0097159~organic cyclic compound binding	0.0380223699266166	organic cyclic compound binding	organic cyclic compound binding padj:0.03802 N( -160/ +10/ 1319)	P0.05Fold2	mrna	SYAN	baseMgAllMg	baseNaAllNa	batchNumberPLUScarbonSource	glycerolVSglucose
205	8	GOTERM_MF_ALL	NA	276	0.000214717335405706	349	2262	3186	1.11387594719281	0.153676228022836	0.0206406645399134	NA	NA	gene_225	945087	glnK	0.00759215071728975	1.58566508469531	1	2.11963517900047	8	NA	NA	mrna	Exp	carbonSource	glucose	glycerol	mf	ez_P0.05Fold2_mrna_trT_set00_StcAllEx_SYAN_baseMgAllMg_baseNaAllNa_Exp_noMatchFilter_p1Sf_noNorm__batchNumberPLUScarbonSource__glycerolVSglucose_mf_n.csv	GO:0005488~binding	0.00327825320851194	binding	binding padj:0.00328 N( -247/ +30/ 2262)	P0.05Fold2	mrna	SYAN	baseMgAllMg	baseNaAllNa	batchNumberPLUScarbonSource	glycerolVSglucose
206	22	GOTERM_MF_ALL	NA	101	0.00252690134126288	349	718	3186	1.28415448835112	0.85996840328678	0.0893655055289244	NA	NA	gene_18	948370	glnA	0.00900152017189323	1.32777795218603	1	2.04568414094797	1	NA	NA	mrna	Exp	carbonSource	glucose	glycerol	mf	ez_P0.05Fold2_mrna_trT_set00_StcAllEx_SYAN_baseMgAllMg_baseNaAllNa_Exp_noMatchFilter_p1Sf_noNorm__batchNumberPLUScarbonSource__glycerolVSglucose_mf_n.csv	GO:0036094~small molecule binding	0.0379494254437628	small molecule binding	small molecule binding padj:0.03795 N( -90/ +11/ 718)	P0.05Fold2	mrna	SYAN	baseMgAllMg	baseNaAllNa	batchNumberPLUScarbonSource	glycerolVSglucose
207	8	GOTERM_MF_ALL	NA	276	0.000214717335405706	349	2262	3186	1.11387594719281	0.153676228022836	0.0206406645399134	NA	NA	gene_26	948370	glnA	0.00900152017189323	1.32777795218603	1	2.04568414094797	7	NA	NA	mrna	Exp	carbonSource	glucose	glycerol	mf	ez_P0.05Fold2_mrna_trT_set00_StcAllEx_SYAN_baseMgAllMg_baseNaAllNa_Exp_noMatchFilter_p1Sf_noNorm__batchNumberPLUScarbonSource__glycerolVSglucose_mf_n.csv	GO:0005488~binding	0.00327825320851194	binding	binding padj:0.00328 N( -247/ +30/ 2262)	P0.05Fold2	mrna	SYAN	baseMgAllMg	baseNaAllNa	batchNumberPLUScarbonSource	glycerolVSglucose
208	18	GOTERM_MF_ALL	NA	67	0.00184387936313517	349	433	3186	1.41256112813251	0.761650393619483	0.0808940973186555	NA	NA	gene_27	948370	glnA	0.00900152017189323	1.32777795218603	1	2.04568414094797	1	NA	NA	mrna	Exp	carbonSource	glucose	glycerol	mf	ez_P0.05Fold2_mrna_trT_set00_StcAllEx_SYAN_baseMgAllMg_baseNaAllNa_Exp_noMatchFilter_p1Sf_noNorm__batchNumberPLUScarbonSource__glycerolVSglucose_mf_n.csv	GO:0005524~ATP binding	0.027826658936454	ATP binding	ATP binding padj:0.02783 N( -62/ +5/ 433)	P0.05Fold2	mrna	SYAN	baseMgAllMg	baseNaAllNa	batchNumberPLUScarbonSource	glycerolVSglucose
209	19	GOTERM_MF_ALL	NA	67	0.00204086038375518	349	435	3186	1.40606659421006	0.795537126738357	0.0844105004758552	NA	NA	gene_27	948370	glnA	0.00900152017189323	1.32777795218603	1	2.04568414094797	1	NA	NA	mrna	Exp	carbonSource	glucose	glycerol	mf	ez_P0.05Fold2_mrna_trT_set00_StcAllEx_SYAN_baseMgAllMg_baseNaAllNa_Exp_noMatchFilter_p1Sf_noNorm__batchNumberPLUScarbonSource__glycerolVSglucose_mf_n.csv	GO:0032559~adenyl ribonucleotide binding	0.030756195315611	adenyl ribonucleotide binding	adenyl ribonucleotide binding padj:0.03076 N( -62/ +5/ 435)	P0.05Fold2	mrna	SYAN	baseMgAllMg	baseNaAllNa	batchNumberPLUScarbonSource	glycerolVSglucose
210	20	GOTERM_MF_ALL	NA	67	0.00216095424176103	349	436	3186	1.40284167082884	0.813789635263396	0.0846669367394893	NA	NA	gene_27	948370	glnA	0.00900152017189323	1.32777795218603	1	2.04568414094797	1	NA	NA	mrna	Exp	carbonSource	glucose	glycerol	mf	ez_P0.05Fold2_mrna_trT_set00_StcAllEx_SYAN_baseMgAllMg_baseNaAllNa_Exp_noMatchFilter_p1Sf_noNorm__batchNumberPLUScarbonSource__glycerolVSglucose_mf_n.csv	GO:0030554~adenyl nucleotide binding	0.03253820169587	adenyl nucleotide binding	adenyl nucleotide binding padj:0.03254 N( -62/ +5/ 436)	P0.05Fold2	mrna	SYAN	baseMgAllMg	baseNaAllNa	batchNumberPLUScarbonSource	glycerolVSglucose
211	9	GOTERM_MF_ALL	NA	76	0.000376791113485402	349	480	3186	1.44541547277937	0.253844954797805	0.0320121687194274	NA	NA	gene_29	948370	glnA	0.00900152017189323	1.32777795218603	1	2.04568414094797	1	NA	NA	mrna	Exp	carbonSource	glucose	glycerol	mf	ez_P0.05Fold2_mrna_trT_set00_StcAllEx_SYAN_baseMgAllMg_baseNaAllNa_Exp_noMatchFilter_p1Sf_noNorm__batchNumberPLUScarbonSource__glycerolVSglucose_mf_n.csv	GO:0001882~nucleoside binding	0.00574610198731551	nucleoside binding	nucleoside binding padj:0.00575 N( -71/ +5/ 480)	P0.05Fold2	mrna	SYAN	baseMgAllMg	baseNaAllNa	batchNumberPLUScarbonSource	glycerolVSglucose
212	10	GOTERM_MF_ALL	NA	75	0.000494612783459391	349	476	3186	1.43838337627315	0.319147239848434	0.0377114456477462	NA	NA	gene_29	948370	glnA	0.00900152017189323	1.32777795218603	1	2.04568414094797	1	NA	NA	mrna	Exp	carbonSource	glucose	glycerol	mf	ez_P0.05Fold2_mrna_trT_set00_StcAllEx_SYAN_baseMgAllMg_baseNaAllNa_Exp_noMatchFilter_p1Sf_noNorm__batchNumberPLUScarbonSource__glycerolVSglucose_mf_n.csv	GO:0035639~purine ribonucleoside triphosphate binding	0.00753655118839947	purine ribonucleoside triphosphate binding	purine ribonucleoside triphosphate binding padj:0.00754 N( -70/ +5/ 476)	P0.05Fold2	mrna	SYAN	baseMgAllMg	baseNaAllNa	batchNumberPLUScarbonSource	glycerolVSglucose
213	12	GOTERM_MF_ALL	NA	75	0.000529778896954138	349	477	3186	1.43536789749689	0.337508320255031	0.0337302827517542	NA	NA	gene_29	948370	glnA	0.00900152017189323	1.32777795218603	1	2.04568414094797	1	NA	NA	mrna	Exp	carbonSource	glucose	glycerol	mf	ez_P0.05Fold2_mrna_trT_set00_StcAllEx_SYAN_baseMgAllMg_baseNaAllNa_Exp_noMatchFilter_p1Sf_noNorm__batchNumberPLUScarbonSource__glycerolVSglucose_mf_n.csv	GO:0032550~purine ribonucleoside binding	0.00807036052826504	purine ribonucleoside binding	purine ribonucleoside binding padj:0.00807 N( -70/ +5/ 477)	P0.05Fold2	mrna	SYAN	baseMgAllMg	baseNaAllNa	batchNumberPLUScarbonSource	glycerolVSglucose
214	13	GOTERM_MF_ALL	NA	75	0.000556052651469294	349	478	3186	1.43236503578665	0.350902976687961	0.0326975711442689	NA	NA	gene_29	948370	glnA	0.00900152017189323	1.32777795218603	1	2.04568414094797	1	NA	NA	mrna	Exp	carbonSource	glucose	glycerol	mf	ez_P0.05Fold2_mrna_trT_set00_StcAllEx_SYAN_baseMgAllMg_baseNaAllNa_Exp_noMatchFilter_p1Sf_noNorm__batchNumberPLUScarbonSource__glycerolVSglucose_mf_n.csv	GO:0001883~purine nucleoside binding	0.00846901180937776	purine nucleoside binding	purine nucleoside binding padj:0.00847 N( -70/ +5/ 478)	P0.05Fold2	mrna	SYAN	baseMgAllMg	baseNaAllNa	batchNumberPLUScarbonSource	glycerolVSglucose
215	14	GOTERM_MF_ALL	NA	75	0.000556052651469294	349	478	3186	1.43236503578665	0.350902976687961	0.0326975711442689	NA	NA	gene_29	948370	glnA	0.00900152017189323	1.32777795218603	1	2.04568414094797	1	NA	NA	mrna	Exp	carbonSource	glucose	glycerol	mf	ez_P0.05Fold2_mrna_trT_set00_StcAllEx_SYAN_baseMgAllMg_baseNaAllNa_Exp_noMatchFilter_p1Sf_noNorm__batchNumberPLUScarbonSource__glycerolVSglucose_mf_n.csv	GO:0032549~ribonucleoside binding	0.00846901180937776	ribonucleoside binding	ribonucleoside binding padj:0.00847 N( -70/ +5/ 478)	P0.05Fold2	mrna	SYAN	baseMgAllMg	baseNaAllNa	batchNumberPLUScarbonSource	glycerolVSglucose
216	15	GOTERM_MF_ALL	NA	75	0.000767070916130783	349	483	3186	1.41753724038513	0.449122496554061	0.0416946091699317	NA	NA	gene_29	948370	glnA	0.00900152017189323	1.32777795218603	1	2.04568414094797	1	NA	NA	mrna	Exp	carbonSource	glucose	glycerol	mf	ez_P0.05Fold2_mrna_trT_set00_StcAllEx_SYAN_baseMgAllMg_baseNaAllNa_Exp_noMatchFilter_p1Sf_noNorm__batchNumberPLUScarbonSource__glycerolVSglucose_mf_n.csv	GO:0032555~purine ribonucleotide binding	0.0116653622883344	purine ribonucleotide binding	purine ribonucleotide binding padj:0.01167 N( -70/ +5/ 483)	P0.05Fold2	mrna	SYAN	baseMgAllMg	baseNaAllNa	batchNumberPLUScarbonSource	glycerolVSglucose
217	16	GOTERM_MF_ALL	NA	75	0.000823192792010649	349	484	3186	1.41460844443392	0.472646517008772	0.0417618559548997	NA	NA	gene_29	948370	glnA	0.00900152017189323	1.32777795218603	1	2.04568414094797	1	NA	NA	mrna	Exp	carbonSource	glucose	glycerol	mf	ez_P0.05Fold2_mrna_trT_set00_StcAllEx_SYAN_baseMgAllMg_baseNaAllNa_Exp_noMatchFilter_p1Sf_noNorm__batchNumberPLUScarbonSource__glycerolVSglucose_mf_n.csv	GO:0017076~purine nucleotide binding	0.0125138328210989	purine nucleotide binding	purine nucleotide binding padj:0.01251 N( -70/ +5/ 484)	P0.05Fold2	mrna	SYAN	baseMgAllMg	baseNaAllNa	batchNumberPLUScarbonSource	glycerolVSglucose
218	17	GOTERM_MF_ALL	NA	78	0.00177637740776048	349	521	3186	1.3667126805955	0.74879165334201	0.0827195677686985	NA	NA	gene_30	948370	glnA	0.00900152017189323	1.32777795218603	1	2.04568414094797	1	NA	NA	mrna	Exp	carbonSource	glucose	glycerol	mf	ez_P0.05Fold2_mrna_trT_set00_StcAllEx_SYAN_baseMgAllMg_baseNaAllNa_Exp_noMatchFilter_p1Sf_noNorm__batchNumberPLUScarbonSource__glycerolVSglucose_mf_n.csv	GO:0032553~ribonucleotide binding	0.0268208556299436	ribonucleotide binding	ribonucleotide binding padj:0.02682 N( -71/ +7/ 521)	P0.05Fold2	mrna	SYAN	baseMgAllMg	baseNaAllNa	batchNumberPLUScarbonSource	glycerolVSglucose
219	21	GOTERM_MF_ALL	NA	79	0.00231933590416752	349	534	3186	1.35053604198191	0.835396725954284	0.0862615013743545	NA	NA	gene_30	948370	glnA	0.00900152017189323	1.32777795218603	1	2.04568414094797	1	NA	NA	mrna	Exp	carbonSource	glucose	glycerol	mf	ez_P0.05Fold2_mrna_trT_set00_StcAllEx_SYAN_baseMgAllMg_baseNaAllNa_Exp_noMatchFilter_p1Sf_noNorm__batchNumberPLUScarbonSource__glycerolVSglucose_mf_n.csv	GO:0097367~carbohydrate derivative binding	0.0348836578591182	carbohydrate derivative binding	carbohydrate derivative binding padj:0.03488 N( -72/ +7/ 534)	P0.05Fold2	mrna	SYAN	baseMgAllMg	baseNaAllNa	batchNumberPLUScarbonSource	glycerolVSglucose
220	23	GOTERM_MF_ALL	NA	170	0.00253184751687844	349	1319	3186	1.17658815070026	0.860506896325669	0.0856424958329286	NA	NA	gene_33	948370	glnA	0.00900152017189323	1.32777795218603	1	2.04568414094797	1	NA	NA	mrna	Exp	carbonSource	glucose	glycerol	mf	ez_P0.05Fold2_mrna_trT_set00_StcAllEx_SYAN_baseMgAllMg_baseNaAllNa_Exp_noMatchFilter_p1Sf_noNorm__batchNumberPLUScarbonSource__glycerolVSglucose_mf_n.csv	GO:1901363~heterocyclic compound binding	0.0380223699266166	heterocyclic compound binding	heterocyclic compound binding padj:0.03802 N( -160/ +10/ 1319)	P0.05Fold2	mrna	SYAN	baseMgAllMg	baseNaAllNa	batchNumberPLUScarbonSource	glycerolVSglucose
221	24	GOTERM_MF_ALL	NA	170	0.00253184751687844	349	1319	3186	1.17658815070026	0.860506896325669	0.0856424958329286	NA	NA	gene_33	948370	glnA	0.00900152017189323	1.32777795218603	1	2.04568414094797	1	NA	NA	mrna	Exp	carbonSource	glucose	glycerol	mf	ez_P0.05Fold2_mrna_trT_set00_StcAllEx_SYAN_baseMgAllMg_baseNaAllNa_Exp_noMatchFilter_p1Sf_noNorm__batchNumberPLUScarbonSource__glycerolVSglucose_mf_n.csv	GO:0097159~organic cyclic compound binding	0.0380223699266166	organic cyclic compound binding	organic cyclic compound binding padj:0.03802 N( -160/ +10/ 1319)	P0.05Fold2	mrna	SYAN	baseMgAllMg	baseNaAllNa	batchNumberPLUScarbonSource	glycerolVSglucose
222	8	GOTERM_MF_ALL	NA	276	0.000214717335405706	349	2262	3186	1.11387594719281	0.153676228022836	0.0206406645399134	NA	NA	gene_267	946998	hcaE	0.00919068012186532	1.28598422926185	1	2.0366523490879	6	NA	NA	mrna	Exp	carbonSource	glucose	glycerol	mf	ez_P0.05Fold2_mrna_trT_set00_StcAllEx_SYAN_baseMgAllMg_baseNaAllNa_Exp_noMatchFilter_p1Sf_noNorm__batchNumberPLUScarbonSource__glycerolVSglucose_mf_n.csv	GO:0005488~binding	0.00327825320851194	binding	binding padj:0.00328 N( -247/ +30/ 2262)	P0.05Fold2	mrna	SYAN	baseMgAllMg	baseNaAllNa	batchNumberPLUScarbonSource	glycerolVSglucose
223	8	GOTERM_MF_ALL	NA	276	0.000214717335405706	349	2262	3186	1.11387594719281	0.153676228022836	0.0206406645399134	NA	NA	gene_155	948076	csiD	0.0105129248903466	1.46705253289944	1	1.97827643839461	5	NA	NA	mrna	Exp	carbonSource	glucose	glycerol	mf	ez_P0.05Fold2_mrna_trT_set00_StcAllEx_SYAN_baseMgAllMg_baseNaAllNa_Exp_noMatchFilter_p1Sf_noNorm__batchNumberPLUScarbonSource__glycerolVSglucose_mf_n.csv	GO:0005488~binding	0.00327825320851194	binding	binding padj:0.00328 N( -247/ +30/ 2262)	P0.05Fold2	mrna	SYAN	baseMgAllMg	baseNaAllNa	batchNumberPLUScarbonSource	glycerolVSglucose
224	8	GOTERM_MF_ALL	NA	276	0.000214717335405706	349	2262	3186	1.11387594719281	0.153676228022836	0.0206406645399134	NA	NA	gene_182	949041	mglB	0.0123209958662748	1.1833090408485	1	1.90935418813356	4	NA	NA	mrna	Exp	carbonSource	glucose	glycerol	mf	ez_P0.05Fold2_mrna_trT_set00_StcAllEx_SYAN_baseMgAllMg_baseNaAllNa_Exp_noMatchFilter_p1Sf_noNorm__batchNumberPLUScarbonSource__glycerolVSglucose_mf_n.csv	GO:0005488~binding	0.00327825320851194	binding	binding padj:0.00328 N( -247/ +30/ 2262)	P0.05Fold2	mrna	SYAN	baseMgAllMg	baseNaAllNa	batchNumberPLUScarbonSource	glycerolVSglucose
225	8	GOTERM_MF_ALL	NA	276	0.000214717335405706	349	2262	3186	1.11387594719281	0.153676228022836	0.0206406645399134	NA	NA	gene_204	946045	kdpA	0.020418633593212	1.80883238387358	1	1.68997332408963	3	NA	NA	mrna	Exp	carbonSource	glucose	glycerol	mf	ez_P0.05Fold2_mrna_trT_set00_StcAllEx_SYAN_baseMgAllMg_baseNaAllNa_Exp_noMatchFilter_p1Sf_noNorm__batchNumberPLUScarbonSource__glycerolVSglucose_mf_n.csv	GO:0005488~binding	0.00327825320851194	binding	binding padj:0.00328 N( -247/ +30/ 2262)	P0.05Fold2	mrna	SYAN	baseMgAllMg	baseNaAllNa	batchNumberPLUScarbonSource	glycerolVSglucose
226	8	GOTERM_MF_ALL	NA	276	0.000214717335405706	349	2262	3186	1.11387594719281	0.153676228022836	0.0206406645399134	NA	NA	gene_272	946325	yeaW	0.0399437973914451	1.09375107916227	1	1.398550649837	2	NA	NA	mrna	Exp	carbonSource	glucose	glycerol	mf	ez_P0.05Fold2_mrna_trT_set00_StcAllEx_SYAN_baseMgAllMg_baseNaAllNa_Exp_noMatchFilter_p1Sf_noNorm__batchNumberPLUScarbonSource__glycerolVSglucose_mf_n.csv	GO:0005488~binding	0.00327825320851194	binding	binding padj:0.00328 N( -247/ +30/ 2262)	P0.05Fold2	mrna	SYAN	baseMgAllMg	baseNaAllNa	batchNumberPLUScarbonSource	glycerolVSglucose
227	8	GOTERM_MF_ALL	NA	276	0.000214717335405706	349	2262	3186	1.11387594719281	0.153676228022836	0.0206406645399134	NA	NA	gene_110	946233	eutG	0.0452636629494516	1.06353643254689	1	1.34425030379788	1	NA	NA	mrna	Exp	carbonSource	glucose	glycerol	mf	ez_P0.05Fold2_mrna_trT_set00_StcAllEx_SYAN_baseMgAllMg_baseNaAllNa_Exp_noMatchFilter_p1Sf_noNorm__batchNumberPLUScarbonSource__glycerolVSglucose_mf_n.csv	GO:0005488~binding	0.00327825320851194	binding	binding padj:0.00328 N( -247/ +30/ 2262)	P0.05Fold2	mrna	SYAN	baseMgAllMg	baseNaAllNa	batchNumberPLUScarbonSource	glycerolVSglucose
228	8	GOTERM_MF_ALL	NA	276	0.000214717335405706	349	2262	3186	1.11387594719281	0.153676228022836	0.0206406645399134	NA	NA	gene_241	945984	napH	0.049433720234273	-1.06323859286707	-1	-1.30597670460256	-1	NA	NA	mrna	Exp	carbonSource	glucose	glycerol	mf	ez_P0.05Fold2_mrna_trT_set00_StcAllEx_SYAN_baseMgAllMg_baseNaAllNa_Exp_noMatchFilter_p1Sf_noNorm__batchNumberPLUScarbonSource__glycerolVSglucose_mf_n.csv	GO:0005488~binding	0.00327825320851194	binding	binding padj:0.00328 N( -247/ +30/ 2262)	P0.05Fold2	mrna	SYAN	baseMgAllMg	baseNaAllNa	batchNumberPLUScarbonSource	glycerolVSglucose
229	17	GOTERM_MF_ALL	NA	78	0.00177637740776048	349	521	3186	1.3667126805955	0.74879165334201	0.0827195677686985	NA	NA	gene_67	947239	cysJ	0.0460283313008381	-1.13035361496786	-1	-1.33697476961992	-1	NA	NA	mrna	Exp	carbonSource	glucose	glycerol	mf	ez_P0.05Fold2_mrna_trT_set00_StcAllEx_SYAN_baseMgAllMg_baseNaAllNa_Exp_noMatchFilter_p1Sf_noNorm__batchNumberPLUScarbonSource__glycerolVSglucose_mf_n.csv	GO:0032553~ribonucleotide binding	0.0268208556299436	ribonucleotide binding	ribonucleotide binding padj:0.02682 N( -71/ +7/ 521)	P0.05Fold2	mrna	SYAN	baseMgAllMg	baseNaAllNa	batchNumberPLUScarbonSource	glycerolVSglucose
230	21	GOTERM_MF_ALL	NA	79	0.00231933590416752	349	534	3186	1.35053604198191	0.835396725954284	0.0862615013743545	NA	NA	gene_68	947239	cysJ	0.0460283313008381	-1.13035361496786	-1	-1.33697476961992	-1	NA	NA	mrna	Exp	carbonSource	glucose	glycerol	mf	ez_P0.05Fold2_mrna_trT_set00_StcAllEx_SYAN_baseMgAllMg_baseNaAllNa_Exp_noMatchFilter_p1Sf_noNorm__batchNumberPLUScarbonSource__glycerolVSglucose_mf_n.csv	GO:0097367~carbohydrate derivative binding	0.0348836578591182	carbohydrate derivative binding	carbohydrate derivative binding padj:0.03488 N( -72/ +7/ 534)	P0.05Fold2	mrna	SYAN	baseMgAllMg	baseNaAllNa	batchNumberPLUScarbonSource	glycerolVSglucose
231	22	GOTERM_MF_ALL	NA	101	0.00252690134126288	349	718	3186	1.28415448835112	0.85996840328678	0.0893655055289244	NA	NA	gene_93	947239	cysJ	0.0460283313008381	-1.13035361496786	-1	-1.33697476961992	-1	NA	NA	mrna	Exp	carbonSource	glucose	glycerol	mf	ez_P0.05Fold2_mrna_trT_set00_StcAllEx_SYAN_baseMgAllMg_baseNaAllNa_Exp_noMatchFilter_p1Sf_noNorm__batchNumberPLUScarbonSource__glycerolVSglucose_mf_n.csv	GO:0036094~small molecule binding	0.0379494254437628	small molecule binding	small molecule binding padj:0.03795 N( -90/ +11/ 718)	P0.05Fold2	mrna	SYAN	baseMgAllMg	baseNaAllNa	batchNumberPLUScarbonSource	glycerolVSglucose
232	8	GOTERM_MF_ALL	NA	276	0.000214717335405706	349	2262	3186	1.11387594719281	0.153676228022836	0.0206406645399134	NA	NA	gene_117	947239	cysJ	0.0460283313008381	-1.13035361496786	-1	-1.33697476961992	-2	NA	NA	mrna	Exp	carbonSource	glucose	glycerol	mf	ez_P0.05Fold2_mrna_trT_set00_StcAllEx_SYAN_baseMgAllMg_baseNaAllNa_Exp_noMatchFilter_p1Sf_noNorm__batchNumberPLUScarbonSource__glycerolVSglucose_mf_n.csv	GO:0005488~binding	0.00327825320851194	binding	binding padj:0.00328 N( -247/ +30/ 2262)	P0.05Fold2	mrna	SYAN	baseMgAllMg	baseNaAllNa	batchNumberPLUScarbonSource	glycerolVSglucose
233	23	GOTERM_MF_ALL	NA	170	0.00253184751687844	349	1319	3186	1.17658815070026	0.860506896325669	0.0856424958329286	NA	NA	gene_159	947239	cysJ	0.0460283313008381	-1.13035361496786	-1	-1.33697476961992	-1	NA	NA	mrna	Exp	carbonSource	glucose	glycerol	mf	ez_P0.05Fold2_mrna_trT_set00_StcAllEx_SYAN_baseMgAllMg_baseNaAllNa_Exp_noMatchFilter_p1Sf_noNorm__batchNumberPLUScarbonSource__glycerolVSglucose_mf_n.csv	GO:1901363~heterocyclic compound binding	0.0380223699266166	heterocyclic compound binding	heterocyclic compound binding padj:0.03802 N( -160/ +10/ 1319)	P0.05Fold2	mrna	SYAN	baseMgAllMg	baseNaAllNa	batchNumberPLUScarbonSource	glycerolVSglucose
234	24	GOTERM_MF_ALL	NA	170	0.00253184751687844	349	1319	3186	1.17658815070026	0.860506896325669	0.0856424958329286	NA	NA	gene_159	947239	cysJ	0.0460283313008381	-1.13035361496786	-1	-1.33697476961992	-1	NA	NA	mrna	Exp	carbonSource	glucose	glycerol	mf	ez_P0.05Fold2_mrna_trT_set00_StcAllEx_SYAN_baseMgAllMg_baseNaAllNa_Exp_noMatchFilter_p1Sf_noNorm__batchNumberPLUScarbonSource__glycerolVSglucose_mf_n.csv	GO:0097159~organic cyclic compound binding	0.0380223699266166	organic cyclic compound binding	organic cyclic compound binding padj:0.03802 N( -160/ +10/ 1319)	P0.05Fold2	mrna	SYAN	baseMgAllMg	baseNaAllNa	batchNumberPLUScarbonSource	glycerolVSglucose
235	8	GOTERM_MF_ALL	NA	276	0.000214717335405706	349	2262	3186	1.11387594719281	0.153676228022836	0.0206406645399134	NA	NA	gene_126	948890	holD	0.0453837711818099	-1.04380158078483	-1	-1.34309941908569	-3	NA	NA	mrna	Exp	carbonSource	glucose	glycerol	mf	ez_P0.05Fold2_mrna_trT_set00_StcAllEx_SYAN_baseMgAllMg_baseNaAllNa_Exp_noMatchFilter_p1Sf_noNorm__batchNumberPLUScarbonSource__glycerolVSglucose_mf_n.csv	GO:0005488~binding	0.00327825320851194	binding	binding padj:0.00328 N( -247/ +30/ 2262)	P0.05Fold2	mrna	SYAN	baseMgAllMg	baseNaAllNa	batchNumberPLUScarbonSource	glycerolVSglucose
236	25	GOTERM_MF_ALL	NA	10	0.00273070119785716	349	29	3186	3.14791028554491	0.880526065718711	0.0882380964641317	NA	NA	gene_03	1450303	yidD	0.043672883277648	-1.34593979052837	-1	-1.35978813507118	-1	NA	NA	mrna	Exp	carbonSource	glucose	glycerol	mf	ez_P0.05Fold2_mrna_trT_set00_StcAllEx_SYAN_baseMgAllMg_baseNaAllNa_Exp_noMatchFilter_p1Sf_noNorm__batchNumberPLUScarbonSource__glycerolVSglucose_mf_n.csv	GO:0008565~protein transporter activity	0.0409507173554405	protein transporter activity	protein transporter activity padj:0.04095 N( -10/ +0/ 29)	P0.05Fold2	mrna	SYAN	baseMgAllMg	baseNaAllNa	batchNumberPLUScarbonSource	glycerolVSglucose
237	8	GOTERM_MF_ALL	NA	276	0.000214717335405706	349	2262	3186	1.11387594719281	0.153676228022836	0.0206406645399134	NA	NA	gene_257	944990	prpB	0.0415153054221478	-2.27300884569709	-1	-1.38179176268676	-4	NA	NA	mrna	Exp	carbonSource	glucose	glycerol	mf	ez_P0.05Fold2_mrna_trT_set00_StcAllEx_SYAN_baseMgAllMg_baseNaAllNa_Exp_noMatchFilter_p1Sf_noNorm__batchNumberPLUScarbonSource__glycerolVSglucose_mf_n.csv	GO:0005488~binding	0.00327825320851194	binding	binding padj:0.00328 N( -247/ +30/ 2262)	P0.05Fold2	mrna	SYAN	baseMgAllMg	baseNaAllNa	batchNumberPLUScarbonSource	glycerolVSglucose
238	8	GOTERM_MF_ALL	NA	276	0.000214717335405706	349	2262	3186	1.11387594719281	0.153676228022836	0.0206406645399134	NA	NA	gene_197	944817	gpt	0.0383665096804555	-1.08384902061823	-1	-1.41604770811119	-5	NA	NA	mrna	Exp	carbonSource	glucose	glycerol	mf	ez_P0.05Fold2_mrna_trT_set00_StcAllEx_SYAN_baseMgAllMg_baseNaAllNa_Exp_noMatchFilter_p1Sf_noNorm__batchNumberPLUScarbonSource__glycerolVSglucose_mf_n.csv	GO:0005488~binding	0.00327825320851194	binding	binding padj:0.00328 N( -247/ +30/ 2262)	P0.05Fold2	mrna	SYAN	baseMgAllMg	baseNaAllNa	batchNumberPLUScarbonSource	glycerolVSglucose
239	8	GOTERM_MF_ALL	NA	276	0.000214717335405706	349	2262	3186	1.11387594719281	0.153676228022836	0.0206406645399134	NA	NA	gene_132	946290	yeaJ	0.0381350536380169	-1.16358655809966	-1	-1.41867563842753	-6	NA	NA	mrna	Exp	carbonSource	glucose	glycerol	mf	ez_P0.05Fold2_mrna_trT_set00_StcAllEx_SYAN_baseMgAllMg_baseNaAllNa_Exp_noMatchFilter_p1Sf_noNorm__batchNumberPLUScarbonSource__glycerolVSglucose_mf_n.csv	GO:0005488~binding	0.00327825320851194	binding	binding padj:0.00328 N( -247/ +30/ 2262)	P0.05Fold2	mrna	SYAN	baseMgAllMg	baseNaAllNa	batchNumberPLUScarbonSource	glycerolVSglucose
240	22	GOTERM_MF_ALL	NA	101	0.00252690134126288	349	718	3186	1.28415448835112	0.85996840328678	0.0893655055289244	NA	NA	gene_69	947502	ybiX	0.0356735121671293	-1.30059031666116	-1	-1.44765413092755	-2	NA	NA	mrna	Exp	carbonSource	glucose	glycerol	mf	ez_P0.05Fold2_mrna_trT_set00_StcAllEx_SYAN_baseMgAllMg_baseNaAllNa_Exp_noMatchFilter_p1Sf_noNorm__batchNumberPLUScarbonSource__glycerolVSglucose_mf_n.csv	GO:0036094~small molecule binding	0.0379494254437628	small molecule binding	small molecule binding padj:0.03795 N( -90/ +11/ 718)	P0.05Fold2	mrna	SYAN	baseMgAllMg	baseNaAllNa	batchNumberPLUScarbonSource	glycerolVSglucose
241	8	GOTERM_MF_ALL	NA	276	0.000214717335405706	349	2262	3186	1.11387594719281	0.153676228022836	0.0206406645399134	NA	NA	gene_88	947502	ybiX	0.0356735121671293	-1.30059031666116	-1	-1.44765413092755	-7	NA	NA	mrna	Exp	carbonSource	glucose	glycerol	mf	ez_P0.05Fold2_mrna_trT_set00_StcAllEx_SYAN_baseMgAllMg_baseNaAllNa_Exp_noMatchFilter_p1Sf_noNorm__batchNumberPLUScarbonSource__glycerolVSglucose_mf_n.csv	GO:0005488~binding	0.00327825320851194	binding	binding padj:0.00328 N( -247/ +30/ 2262)	P0.05Fold2	mrna	SYAN	baseMgAllMg	baseNaAllNa	batchNumberPLUScarbonSource	glycerolVSglucose
242	23	GOTERM_MF_ALL	NA	170	0.00253184751687844	349	1319	3186	1.17658815070026	0.860506896325669	0.0856424958329286	NA	NA	gene_141	946199	rstA	0.0313790460265484	-1.01173684453285	-1	-1.50336026379891	-2	NA	NA	mrna	Exp	carbonSource	glucose	glycerol	mf	ez_P0.05Fold2_mrna_trT_set00_StcAllEx_SYAN_baseMgAllMg_baseNaAllNa_Exp_noMatchFilter_p1Sf_noNorm__batchNumberPLUScarbonSource__glycerolVSglucose_mf_n.csv	GO:1901363~heterocyclic compound binding	0.0380223699266166	heterocyclic compound binding	heterocyclic compound binding padj:0.03802 N( -160/ +10/ 1319)	P0.05Fold2	mrna	SYAN	baseMgAllMg	baseNaAllNa	batchNumberPLUScarbonSource	glycerolVSglucose
243	24	GOTERM_MF_ALL	NA	170	0.00253184751687844	349	1319	3186	1.17658815070026	0.860506896325669	0.0856424958329286	NA	NA	gene_141	946199	rstA	0.0313790460265484	-1.01173684453285	-1	-1.50336026379891	-2	NA	NA	mrna	Exp	carbonSource	glucose	glycerol	mf	ez_P0.05Fold2_mrna_trT_set00_StcAllEx_SYAN_baseMgAllMg_baseNaAllNa_Exp_noMatchFilter_p1Sf_noNorm__batchNumberPLUScarbonSource__glycerolVSglucose_mf_n.csv	GO:0097159~organic cyclic compound binding	0.0380223699266166	organic cyclic compound binding	organic cyclic compound binding padj:0.03802 N( -160/ +10/ 1319)	P0.05Fold2	mrna	SYAN	baseMgAllMg	baseNaAllNa	batchNumberPLUScarbonSource	glycerolVSglucose
244	8	GOTERM_MF_ALL	NA	276	0.000214717335405706	349	2262	3186	1.11387594719281	0.153676228022836	0.0206406645399134	NA	NA	gene_250	946199	rstA	0.0313790460265484	-1.01173684453285	-1	-1.50336026379891	-8	NA	NA	mrna	Exp	carbonSource	glucose	glycerol	mf	ez_P0.05Fold2_mrna_trT_set00_StcAllEx_SYAN_baseMgAllMg_baseNaAllNa_Exp_noMatchFilter_p1Sf_noNorm__batchNumberPLUScarbonSource__glycerolVSglucose_mf_n.csv	GO:0005488~binding	0.00327825320851194	binding	binding padj:0.00328 N( -247/ +30/ 2262)	P0.05Fold2	mrna	SYAN	baseMgAllMg	baseNaAllNa	batchNumberPLUScarbonSource	glycerolVSglucose
245	18	GOTERM_MF_ALL	NA	67	0.00184387936313517	349	433	3186	1.41256112813251	0.761650393619483	0.0808940973186555	NA	NA	gene_17	946659	yehX	0.0313626808031183	-1.00771696725553	-1	-1.50358682200032	-1	NA	NA	mrna	Exp	carbonSource	glucose	glycerol	mf	ez_P0.05Fold2_mrna_trT_set00_StcAllEx_SYAN_baseMgAllMg_baseNaAllNa_Exp_noMatchFilter_p1Sf_noNorm__batchNumberPLUScarbonSource__glycerolVSglucose_mf_n.csv	GO:0005524~ATP binding	0.027826658936454	ATP binding	ATP binding padj:0.02783 N( -62/ +5/ 433)	P0.05Fold2	mrna	SYAN	baseMgAllMg	baseNaAllNa	batchNumberPLUScarbonSource	glycerolVSglucose
246	19	GOTERM_MF_ALL	NA	67	0.00204086038375518	349	435	3186	1.40606659421006	0.795537126738357	0.0844105004758552	NA	NA	gene_17	946659	yehX	0.0313626808031183	-1.00771696725553	-1	-1.50358682200032	-1	NA	NA	mrna	Exp	carbonSource	glucose	glycerol	mf	ez_P0.05Fold2_mrna_trT_set00_StcAllEx_SYAN_baseMgAllMg_baseNaAllNa_Exp_noMatchFilter_p1Sf_noNorm__batchNumberPLUScarbonSource__glycerolVSglucose_mf_n.csv	GO:0032559~adenyl ribonucleotide binding	0.030756195315611	adenyl ribonucleotide binding	adenyl ribonucleotide binding padj:0.03076 N( -62/ +5/ 435)	P0.05Fold2	mrna	SYAN	baseMgAllMg	baseNaAllNa	batchNumberPLUScarbonSource	glycerolVSglucose
247	20	GOTERM_MF_ALL	NA	67	0.00216095424176103	349	436	3186	1.40284167082884	0.813789635263396	0.0846669367394893	NA	NA	gene_17	946659	yehX	0.0313626808031183	-1.00771696725553	-1	-1.50358682200032	-1	NA	NA	mrna	Exp	carbonSource	glucose	glycerol	mf	ez_P0.05Fold2_mrna_trT_set00_StcAllEx_SYAN_baseMgAllMg_baseNaAllNa_Exp_noMatchFilter_p1Sf_noNorm__batchNumberPLUScarbonSource__glycerolVSglucose_mf_n.csv	GO:0030554~adenyl nucleotide binding	0.03253820169587	adenyl nucleotide binding	adenyl nucleotide binding padj:0.03254 N( -62/ +5/ 436)	P0.05Fold2	mrna	SYAN	baseMgAllMg	baseNaAllNa	batchNumberPLUScarbonSource	glycerolVSglucose
248	9	GOTERM_MF_ALL	NA	76	0.000376791113485402	349	480	3186	1.44541547277937	0.253844954797805	0.0320121687194274	NA	NA	gene_19	946659	yehX	0.0313626808031183	-1.00771696725553	-1	-1.50358682200032	-1	NA	NA	mrna	Exp	carbonSource	glucose	glycerol	mf	ez_P0.05Fold2_mrna_trT_set00_StcAllEx_SYAN_baseMgAllMg_baseNaAllNa_Exp_noMatchFilter_p1Sf_noNorm__batchNumberPLUScarbonSource__glycerolVSglucose_mf_n.csv	GO:0001882~nucleoside binding	0.00574610198731551	nucleoside binding	nucleoside binding padj:0.00575 N( -71/ +5/ 480)	P0.05Fold2	mrna	SYAN	baseMgAllMg	baseNaAllNa	batchNumberPLUScarbonSource	glycerolVSglucose
249	10	GOTERM_MF_ALL	NA	75	0.000494612783459391	349	476	3186	1.43838337627315	0.319147239848434	0.0377114456477462	NA	NA	gene_19	946659	yehX	0.0313626808031183	-1.00771696725553	-1	-1.50358682200032	-1	NA	NA	mrna	Exp	carbonSource	glucose	glycerol	mf	ez_P0.05Fold2_mrna_trT_set00_StcAllEx_SYAN_baseMgAllMg_baseNaAllNa_Exp_noMatchFilter_p1Sf_noNorm__batchNumberPLUScarbonSource__glycerolVSglucose_mf_n.csv	GO:0035639~purine ribonucleoside triphosphate binding	0.00753655118839947	purine ribonucleoside triphosphate binding	purine ribonucleoside triphosphate binding padj:0.00754 N( -70/ +5/ 476)	P0.05Fold2	mrna	SYAN	baseMgAllMg	baseNaAllNa	batchNumberPLUScarbonSource	glycerolVSglucose
250	12	GOTERM_MF_ALL	NA	75	0.000529778896954138	349	477	3186	1.43536789749689	0.337508320255031	0.0337302827517542	NA	NA	gene_19	946659	yehX	0.0313626808031183	-1.00771696725553	-1	-1.50358682200032	-1	NA	NA	mrna	Exp	carbonSource	glucose	glycerol	mf	ez_P0.05Fold2_mrna_trT_set00_StcAllEx_SYAN_baseMgAllMg_baseNaAllNa_Exp_noMatchFilter_p1Sf_noNorm__batchNumberPLUScarbonSource__glycerolVSglucose_mf_n.csv	GO:0032550~purine ribonucleoside binding	0.00807036052826504	purine ribonucleoside binding	purine ribonucleoside binding padj:0.00807 N( -70/ +5/ 477)	P0.05Fold2	mrna	SYAN	baseMgAllMg	baseNaAllNa	batchNumberPLUScarbonSource	glycerolVSglucose
251	13	GOTERM_MF_ALL	NA	75	0.000556052651469294	349	478	3186	1.43236503578665	0.350902976687961	0.0326975711442689	NA	NA	gene_19	946659	yehX	0.0313626808031183	-1.00771696725553	-1	-1.50358682200032	-1	NA	NA	mrna	Exp	carbonSource	glucose	glycerol	mf	ez_P0.05Fold2_mrna_trT_set00_StcAllEx_SYAN_baseMgAllMg_baseNaAllNa_Exp_noMatchFilter_p1Sf_noNorm__batchNumberPLUScarbonSource__glycerolVSglucose_mf_n.csv	GO:0001883~purine nucleoside binding	0.00846901180937776	purine nucleoside binding	purine nucleoside binding padj:0.00847 N( -70/ +5/ 478)	P0.05Fold2	mrna	SYAN	baseMgAllMg	baseNaAllNa	batchNumberPLUScarbonSource	glycerolVSglucose
252	14	GOTERM_MF_ALL	NA	75	0.000556052651469294	349	478	3186	1.43236503578665	0.350902976687961	0.0326975711442689	NA	NA	gene_19	946659	yehX	0.0313626808031183	-1.00771696725553	-1	-1.50358682200032	-1	NA	NA	mrna	Exp	carbonSource	glucose	glycerol	mf	ez_P0.05Fold2_mrna_trT_set00_StcAllEx_SYAN_baseMgAllMg_baseNaAllNa_Exp_noMatchFilter_p1Sf_noNorm__batchNumberPLUScarbonSource__glycerolVSglucose_mf_n.csv	GO:0032549~ribonucleoside binding	0.00846901180937776	ribonucleoside binding	ribonucleoside binding padj:0.00847 N( -70/ +5/ 478)	P0.05Fold2	mrna	SYAN	baseMgAllMg	baseNaAllNa	batchNumberPLUScarbonSource	glycerolVSglucose
253	15	GOTERM_MF_ALL	NA	75	0.000767070916130783	349	483	3186	1.41753724038513	0.449122496554061	0.0416946091699317	NA	NA	gene_19	946659	yehX	0.0313626808031183	-1.00771696725553	-1	-1.50358682200032	-1	NA	NA	mrna	Exp	carbonSource	glucose	glycerol	mf	ez_P0.05Fold2_mrna_trT_set00_StcAllEx_SYAN_baseMgAllMg_baseNaAllNa_Exp_noMatchFilter_p1Sf_noNorm__batchNumberPLUScarbonSource__glycerolVSglucose_mf_n.csv	GO:0032555~purine ribonucleotide binding	0.0116653622883344	purine ribonucleotide binding	purine ribonucleotide binding padj:0.01167 N( -70/ +5/ 483)	P0.05Fold2	mrna	SYAN	baseMgAllMg	baseNaAllNa	batchNumberPLUScarbonSource	glycerolVSglucose
254	16	GOTERM_MF_ALL	NA	75	0.000823192792010649	349	484	3186	1.41460844443392	0.472646517008772	0.0417618559548997	NA	NA	gene_19	946659	yehX	0.0313626808031183	-1.00771696725553	-1	-1.50358682200032	-1	NA	NA	mrna	Exp	carbonSource	glucose	glycerol	mf	ez_P0.05Fold2_mrna_trT_set00_StcAllEx_SYAN_baseMgAllMg_baseNaAllNa_Exp_noMatchFilter_p1Sf_noNorm__batchNumberPLUScarbonSource__glycerolVSglucose_mf_n.csv	GO:0017076~purine nucleotide binding	0.0125138328210989	purine nucleotide binding	purine nucleotide binding padj:0.01251 N( -70/ +5/ 484)	P0.05Fold2	mrna	SYAN	baseMgAllMg	baseNaAllNa	batchNumberPLUScarbonSource	glycerolVSglucose
255	17	GOTERM_MF_ALL	NA	78	0.00177637740776048	349	521	3186	1.3667126805955	0.74879165334201	0.0827195677686985	NA	NA	gene_19	946659	yehX	0.0313626808031183	-1.00771696725553	-1	-1.50358682200032	-2	NA	NA	mrna	Exp	carbonSource	glucose	glycerol	mf	ez_P0.05Fold2_mrna_trT_set00_StcAllEx_SYAN_baseMgAllMg_baseNaAllNa_Exp_noMatchFilter_p1Sf_noNorm__batchNumberPLUScarbonSource__glycerolVSglucose_mf_n.csv	GO:0032553~ribonucleotide binding	0.0268208556299436	ribonucleotide binding	ribonucleotide binding padj:0.02682 N( -71/ +7/ 521)	P0.05Fold2	mrna	SYAN	baseMgAllMg	baseNaAllNa	batchNumberPLUScarbonSource	glycerolVSglucose
256	21	GOTERM_MF_ALL	NA	79	0.00231933590416752	349	534	3186	1.35053604198191	0.835396725954284	0.0862615013743545	NA	NA	gene_19	946659	yehX	0.0313626808031183	-1.00771696725553	-1	-1.50358682200032	-2	NA	NA	mrna	Exp	carbonSource	glucose	glycerol	mf	ez_P0.05Fold2_mrna_trT_set00_StcAllEx_SYAN_baseMgAllMg_baseNaAllNa_Exp_noMatchFilter_p1Sf_noNorm__batchNumberPLUScarbonSource__glycerolVSglucose_mf_n.csv	GO:0097367~carbohydrate derivative binding	0.0348836578591182	carbohydrate derivative binding	carbohydrate derivative binding padj:0.03488 N( -72/ +7/ 534)	P0.05Fold2	mrna	SYAN	baseMgAllMg	baseNaAllNa	batchNumberPLUScarbonSource	glycerolVSglucose
257	22	GOTERM_MF_ALL	NA	101	0.00252690134126288	349	718	3186	1.28415448835112	0.85996840328678	0.0893655055289244	NA	NA	gene_63	946659	yehX	0.0313626808031183	-1.00771696725553	-1	-1.50358682200032	-3	NA	NA	mrna	Exp	carbonSource	glucose	glycerol	mf	ez_P0.05Fold2_mrna_trT_set00_StcAllEx_SYAN_baseMgAllMg_baseNaAllNa_Exp_noMatchFilter_p1Sf_noNorm__batchNumberPLUScarbonSource__glycerolVSglucose_mf_n.csv	GO:0036094~small molecule binding	0.0379494254437628	small molecule binding	small molecule binding padj:0.03795 N( -90/ +11/ 718)	P0.05Fold2	mrna	SYAN	baseMgAllMg	baseNaAllNa	batchNumberPLUScarbonSource	glycerolVSglucose
258	8	GOTERM_MF_ALL	NA	276	0.000214717335405706	349	2262	3186	1.11387594719281	0.153676228022836	0.0206406645399134	NA	NA	gene_81	946659	yehX	0.0313626808031183	-1.00771696725553	-1	-1.50358682200032	-9	NA	NA	mrna	Exp	carbonSource	glucose	glycerol	mf	ez_P0.05Fold2_mrna_trT_set00_StcAllEx_SYAN_baseMgAllMg_baseNaAllNa_Exp_noMatchFilter_p1Sf_noNorm__batchNumberPLUScarbonSource__glycerolVSglucose_mf_n.csv	GO:0005488~binding	0.00327825320851194	binding	binding padj:0.00328 N( -247/ +30/ 2262)	P0.05Fold2	mrna	SYAN	baseMgAllMg	baseNaAllNa	batchNumberPLUScarbonSource	glycerolVSglucose
259	23	GOTERM_MF_ALL	NA	170	0.00253184751687844	349	1319	3186	1.17658815070026	0.860506896325669	0.0856424958329286	NA	NA	gene_117	946659	yehX	0.0313626808031183	-1.00771696725553	-1	-1.50358682200032	-3	NA	NA	mrna	Exp	carbonSource	glucose	glycerol	mf	ez_P0.05Fold2_mrna_trT_set00_StcAllEx_SYAN_baseMgAllMg_baseNaAllNa_Exp_noMatchFilter_p1Sf_noNorm__batchNumberPLUScarbonSource__glycerolVSglucose_mf_n.csv	GO:1901363~heterocyclic compound binding	0.0380223699266166	heterocyclic compound binding	heterocyclic compound binding padj:0.03802 N( -160/ +10/ 1319)	P0.05Fold2	mrna	SYAN	baseMgAllMg	baseNaAllNa	batchNumberPLUScarbonSource	glycerolVSglucose
260	24	GOTERM_MF_ALL	NA	170	0.00253184751687844	349	1319	3186	1.17658815070026	0.860506896325669	0.0856424958329286	NA	NA	gene_117	946659	yehX	0.0313626808031183	-1.00771696725553	-1	-1.50358682200032	-3	NA	NA	mrna	Exp	carbonSource	glucose	glycerol	mf	ez_P0.05Fold2_mrna_trT_set00_StcAllEx_SYAN_baseMgAllMg_baseNaAllNa_Exp_noMatchFilter_p1Sf_noNorm__batchNumberPLUScarbonSource__glycerolVSglucose_mf_n.csv	GO:0097159~organic cyclic compound binding	0.0380223699266166	organic cyclic compound binding	organic cyclic compound binding padj:0.03802 N( -160/ +10/ 1319)	P0.05Fold2	mrna	SYAN	baseMgAllMg	baseNaAllNa	batchNumberPLUScarbonSource	glycerolVSglucose
261	9	GOTERM_MF_ALL	NA	76	0.000376791113485402	349	480	3186	1.44541547277937	0.253844954797805	0.0320121687194274	NA	NA	gene_56	947091	yfiN	0.0311086945131707	-1.05256670531449	-1	-1.50711821382291	-2	NA	NA	mrna	Exp	carbonSource	glucose	glycerol	mf	ez_P0.05Fold2_mrna_trT_set00_StcAllEx_SYAN_baseMgAllMg_baseNaAllNa_Exp_noMatchFilter_p1Sf_noNorm__batchNumberPLUScarbonSource__glycerolVSglucose_mf_n.csv	GO:0001882~nucleoside binding	0.00574610198731551	nucleoside binding	nucleoside binding padj:0.00575 N( -71/ +5/ 480)	P0.05Fold2	mrna	SYAN	baseMgAllMg	baseNaAllNa	batchNumberPLUScarbonSource	glycerolVSglucose
262	10	GOTERM_MF_ALL	NA	75	0.000494612783459391	349	476	3186	1.43838337627315	0.319147239848434	0.0377114456477462	NA	NA	gene_56	947091	yfiN	0.0311086945131707	-1.05256670531449	-1	-1.50711821382291	-2	NA	NA	mrna	Exp	carbonSource	glucose	glycerol	mf	ez_P0.05Fold2_mrna_trT_set00_StcAllEx_SYAN_baseMgAllMg_baseNaAllNa_Exp_noMatchFilter_p1Sf_noNorm__batchNumberPLUScarbonSource__glycerolVSglucose_mf_n.csv	GO:0035639~purine ribonucleoside triphosphate binding	0.00753655118839947	purine ribonucleoside triphosphate binding	purine ribonucleoside triphosphate binding padj:0.00754 N( -70/ +5/ 476)	P0.05Fold2	mrna	SYAN	baseMgAllMg	baseNaAllNa	batchNumberPLUScarbonSource	glycerolVSglucose
263	12	GOTERM_MF_ALL	NA	75	0.000529778896954138	349	477	3186	1.43536789749689	0.337508320255031	0.0337302827517542	NA	NA	gene_56	947091	yfiN	0.0311086945131707	-1.05256670531449	-1	-1.50711821382291	-2	NA	NA	mrna	Exp	carbonSource	glucose	glycerol	mf	ez_P0.05Fold2_mrna_trT_set00_StcAllEx_SYAN_baseMgAllMg_baseNaAllNa_Exp_noMatchFilter_p1Sf_noNorm__batchNumberPLUScarbonSource__glycerolVSglucose_mf_n.csv	GO:0032550~purine ribonucleoside binding	0.00807036052826504	purine ribonucleoside binding	purine ribonucleoside binding padj:0.00807 N( -70/ +5/ 477)	P0.05Fold2	mrna	SYAN	baseMgAllMg	baseNaAllNa	batchNumberPLUScarbonSource	glycerolVSglucose
264	13	GOTERM_MF_ALL	NA	75	0.000556052651469294	349	478	3186	1.43236503578665	0.350902976687961	0.0326975711442689	NA	NA	gene_56	947091	yfiN	0.0311086945131707	-1.05256670531449	-1	-1.50711821382291	-2	NA	NA	mrna	Exp	carbonSource	glucose	glycerol	mf	ez_P0.05Fold2_mrna_trT_set00_StcAllEx_SYAN_baseMgAllMg_baseNaAllNa_Exp_noMatchFilter_p1Sf_noNorm__batchNumberPLUScarbonSource__glycerolVSglucose_mf_n.csv	GO:0001883~purine nucleoside binding	0.00846901180937776	purine nucleoside binding	purine nucleoside binding padj:0.00847 N( -70/ +5/ 478)	P0.05Fold2	mrna	SYAN	baseMgAllMg	baseNaAllNa	batchNumberPLUScarbonSource	glycerolVSglucose
265	14	GOTERM_MF_ALL	NA	75	0.000556052651469294	349	478	3186	1.43236503578665	0.350902976687961	0.0326975711442689	NA	NA	gene_56	947091	yfiN	0.0311086945131707	-1.05256670531449	-1	-1.50711821382291	-2	NA	NA	mrna	Exp	carbonSource	glucose	glycerol	mf	ez_P0.05Fold2_mrna_trT_set00_StcAllEx_SYAN_baseMgAllMg_baseNaAllNa_Exp_noMatchFilter_p1Sf_noNorm__batchNumberPLUScarbonSource__glycerolVSglucose_mf_n.csv	GO:0032549~ribonucleoside binding	0.00846901180937776	ribonucleoside binding	ribonucleoside binding padj:0.00847 N( -70/ +5/ 478)	P0.05Fold2	mrna	SYAN	baseMgAllMg	baseNaAllNa	batchNumberPLUScarbonSource	glycerolVSglucose
266	15	GOTERM_MF_ALL	NA	75	0.000767070916130783	349	483	3186	1.41753724038513	0.449122496554061	0.0416946091699317	NA	NA	gene_56	947091	yfiN	0.0311086945131707	-1.05256670531449	-1	-1.50711821382291	-2	NA	NA	mrna	Exp	carbonSource	glucose	glycerol	mf	ez_P0.05Fold2_mrna_trT_set00_StcAllEx_SYAN_baseMgAllMg_baseNaAllNa_Exp_noMatchFilter_p1Sf_noNorm__batchNumberPLUScarbonSource__glycerolVSglucose_mf_n.csv	GO:0032555~purine ribonucleotide binding	0.0116653622883344	purine ribonucleotide binding	purine ribonucleotide binding padj:0.01167 N( -70/ +5/ 483)	P0.05Fold2	mrna	SYAN	baseMgAllMg	baseNaAllNa	batchNumberPLUScarbonSource	glycerolVSglucose
267	16	GOTERM_MF_ALL	NA	75	0.000823192792010649	349	484	3186	1.41460844443392	0.472646517008772	0.0417618559548997	NA	NA	gene_56	947091	yfiN	0.0311086945131707	-1.05256670531449	-1	-1.50711821382291	-2	NA	NA	mrna	Exp	carbonSource	glucose	glycerol	mf	ez_P0.05Fold2_mrna_trT_set00_StcAllEx_SYAN_baseMgAllMg_baseNaAllNa_Exp_noMatchFilter_p1Sf_noNorm__batchNumberPLUScarbonSource__glycerolVSglucose_mf_n.csv	GO:0017076~purine nucleotide binding	0.0125138328210989	purine nucleotide binding	purine nucleotide binding padj:0.01251 N( -70/ +5/ 484)	P0.05Fold2	mrna	SYAN	baseMgAllMg	baseNaAllNa	batchNumberPLUScarbonSource	glycerolVSglucose
268	17	GOTERM_MF_ALL	NA	78	0.00177637740776048	349	521	3186	1.3667126805955	0.74879165334201	0.0827195677686985	NA	NA	gene_57	947091	yfiN	0.0311086945131707	-1.05256670531449	-1	-1.50711821382291	-3	NA	NA	mrna	Exp	carbonSource	glucose	glycerol	mf	ez_P0.05Fold2_mrna_trT_set00_StcAllEx_SYAN_baseMgAllMg_baseNaAllNa_Exp_noMatchFilter_p1Sf_noNorm__batchNumberPLUScarbonSource__glycerolVSglucose_mf_n.csv	GO:0032553~ribonucleotide binding	0.0268208556299436	ribonucleotide binding	ribonucleotide binding padj:0.02682 N( -71/ +7/ 521)	P0.05Fold2	mrna	SYAN	baseMgAllMg	baseNaAllNa	batchNumberPLUScarbonSource	glycerolVSglucose
269	21	GOTERM_MF_ALL	NA	79	0.00231933590416752	349	534	3186	1.35053604198191	0.835396725954284	0.0862615013743545	NA	NA	gene_57	947091	yfiN	0.0311086945131707	-1.05256670531449	-1	-1.50711821382291	-3	NA	NA	mrna	Exp	carbonSource	glucose	glycerol	mf	ez_P0.05Fold2_mrna_trT_set00_StcAllEx_SYAN_baseMgAllMg_baseNaAllNa_Exp_noMatchFilter_p1Sf_noNorm__batchNumberPLUScarbonSource__glycerolVSglucose_mf_n.csv	GO:0097367~carbohydrate derivative binding	0.0348836578591182	carbohydrate derivative binding	carbohydrate derivative binding padj:0.03488 N( -72/ +7/ 534)	P0.05Fold2	mrna	SYAN	baseMgAllMg	baseNaAllNa	batchNumberPLUScarbonSource	glycerolVSglucose
270	22	GOTERM_MF_ALL	NA	101	0.00252690134126288	349	718	3186	1.28415448835112	0.85996840328678	0.0893655055289244	NA	NA	gene_86	947091	yfiN	0.0311086945131707	-1.05256670531449	-1	-1.50711821382291	-4	NA	NA	mrna	Exp	carbonSource	glucose	glycerol	mf	ez_P0.05Fold2_mrna_trT_set00_StcAllEx_SYAN_baseMgAllMg_baseNaAllNa_Exp_noMatchFilter_p1Sf_noNorm__batchNumberPLUScarbonSource__glycerolVSglucose_mf_n.csv	GO:0036094~small molecule binding	0.0379494254437628	small molecule binding	small molecule binding padj:0.03795 N( -90/ +11/ 718)	P0.05Fold2	mrna	SYAN	baseMgAllMg	baseNaAllNa	batchNumberPLUScarbonSource	glycerolVSglucose
271	8	GOTERM_MF_ALL	NA	276	0.000214717335405706	349	2262	3186	1.11387594719281	0.153676228022836	0.0206406645399134	NA	NA	gene_107	947091	yfiN	0.0311086945131707	-1.05256670531449	-1	-1.50711821382291	-10	NA	NA	mrna	Exp	carbonSource	glucose	glycerol	mf	ez_P0.05Fold2_mrna_trT_set00_StcAllEx_SYAN_baseMgAllMg_baseNaAllNa_Exp_noMatchFilter_p1Sf_noNorm__batchNumberPLUScarbonSource__glycerolVSglucose_mf_n.csv	GO:0005488~binding	0.00327825320851194	binding	binding padj:0.00328 N( -247/ +30/ 2262)	P0.05Fold2	mrna	SYAN	baseMgAllMg	baseNaAllNa	batchNumberPLUScarbonSource	glycerolVSglucose
272	23	GOTERM_MF_ALL	NA	170	0.00253184751687844	349	1319	3186	1.17658815070026	0.860506896325669	0.0856424958329286	NA	NA	gene_149	947091	yfiN	0.0311086945131707	-1.05256670531449	-1	-1.50711821382291	-4	NA	NA	mrna	Exp	carbonSource	glucose	glycerol	mf	ez_P0.05Fold2_mrna_trT_set00_StcAllEx_SYAN_baseMgAllMg_baseNaAllNa_Exp_noMatchFilter_p1Sf_noNorm__batchNumberPLUScarbonSource__glycerolVSglucose_mf_n.csv	GO:1901363~heterocyclic compound binding	0.0380223699266166	heterocyclic compound binding	heterocyclic compound binding padj:0.03802 N( -160/ +10/ 1319)	P0.05Fold2	mrna	SYAN	baseMgAllMg	baseNaAllNa	batchNumberPLUScarbonSource	glycerolVSglucose
273	24	GOTERM_MF_ALL	NA	170	0.00253184751687844	349	1319	3186	1.17658815070026	0.860506896325669	0.0856424958329286	NA	NA	gene_149	947091	yfiN	0.0311086945131707	-1.05256670531449	-1	-1.50711821382291	-4	NA	NA	mrna	Exp	carbonSource	glucose	glycerol	mf	ez_P0.05Fold2_mrna_trT_set00_StcAllEx_SYAN_baseMgAllMg_baseNaAllNa_Exp_noMatchFilter_p1Sf_noNorm__batchNumberPLUScarbonSource__glycerolVSglucose_mf_n.csv	GO:0097159~organic cyclic compound binding	0.0380223699266166	organic cyclic compound binding	organic cyclic compound binding padj:0.03802 N( -160/ +10/ 1319)	P0.05Fold2	mrna	SYAN	baseMgAllMg	baseNaAllNa	batchNumberPLUScarbonSource	glycerolVSglucose
274	8	GOTERM_MF_ALL	NA	276	0.000214717335405706	349	2262	3186	1.11387594719281	0.153676228022836	0.0206406645399134	NA	NA	gene_178	947215	iap	0.0308532833105678	-1.09139765073389	-1	-1.51069861290179	-11	NA	NA	mrna	Exp	carbonSource	glucose	glycerol	mf	ez_P0.05Fold2_mrna_trT_set00_StcAllEx_SYAN_baseMgAllMg_baseNaAllNa_Exp_noMatchFilter_p1Sf_noNorm__batchNumberPLUScarbonSource__glycerolVSglucose_mf_n.csv	GO:0005488~binding	0.00327825320851194	binding	binding padj:0.00328 N( -247/ +30/ 2262)	P0.05Fold2	mrna	SYAN	baseMgAllMg	baseNaAllNa	batchNumberPLUScarbonSource	glycerolVSglucose
275	22	GOTERM_MF_ALL	NA	101	0.00252690134126288	349	718	3186	1.28415448835112	0.85996840328678	0.0893655055289244	NA	NA	gene_95	946792	ndh	0.0308351328715474	-1.00079900793741	-1	-1.51095417581703	-5	NA	NA	mrna	Exp	carbonSource	glucose	glycerol	mf	ez_P0.05Fold2_mrna_trT_set00_StcAllEx_SYAN_baseMgAllMg_baseNaAllNa_Exp_noMatchFilter_p1Sf_noNorm__batchNumberPLUScarbonSource__glycerolVSglucose_mf_n.csv	GO:0036094~small molecule binding	0.0379494254437628	small molecule binding	small molecule binding padj:0.03795 N( -90/ +11/ 718)	P0.05Fold2	mrna	SYAN	baseMgAllMg	baseNaAllNa	batchNumberPLUScarbonSource	glycerolVSglucose
276	8	GOTERM_MF_ALL	NA	276	0.000214717335405706	349	2262	3186	1.11387594719281	0.153676228022836	0.0206406645399134	NA	NA	gene_120	946792	ndh	0.0308351328715474	-1.00079900793741	-1	-1.51095417581703	-12	NA	NA	mrna	Exp	carbonSource	glucose	glycerol	mf	ez_P0.05Fold2_mrna_trT_set00_StcAllEx_SYAN_baseMgAllMg_baseNaAllNa_Exp_noMatchFilter_p1Sf_noNorm__batchNumberPLUScarbonSource__glycerolVSglucose_mf_n.csv	GO:0005488~binding	0.00327825320851194	binding	binding padj:0.00328 N( -247/ +30/ 2262)	P0.05Fold2	mrna	SYAN	baseMgAllMg	baseNaAllNa	batchNumberPLUScarbonSource	glycerolVSglucose
277	23	GOTERM_MF_ALL	NA	170	0.00253184751687844	349	1319	3186	1.17658815070026	0.860506896325669	0.0856424958329286	NA	NA	gene_161	946792	ndh	0.0308351328715474	-1.00079900793741	-1	-1.51095417581703	-5	NA	NA	mrna	Exp	carbonSource	glucose	glycerol	mf	ez_P0.05Fold2_mrna_trT_set00_StcAllEx_SYAN_baseMgAllMg_baseNaAllNa_Exp_noMatchFilter_p1Sf_noNorm__batchNumberPLUScarbonSource__glycerolVSglucose_mf_n.csv	GO:1901363~heterocyclic compound binding	0.0380223699266166	heterocyclic compound binding	heterocyclic compound binding padj:0.03802 N( -160/ +10/ 1319)	P0.05Fold2	mrna	SYAN	baseMgAllMg	baseNaAllNa	batchNumberPLUScarbonSource	glycerolVSglucose
278	24	GOTERM_MF_ALL	NA	170	0.00253184751687844	349	1319	3186	1.17658815070026	0.860506896325669	0.0856424958329286	NA	NA	gene_161	946792	ndh	0.0308351328715474	-1.00079900793741	-1	-1.51095417581703	-5	NA	NA	mrna	Exp	carbonSource	glucose	glycerol	mf	ez_P0.05Fold2_mrna_trT_set00_StcAllEx_SYAN_baseMgAllMg_baseNaAllNa_Exp_noMatchFilter_p1Sf_noNorm__batchNumberPLUScarbonSource__glycerolVSglucose_mf_n.csv	GO:0097159~organic cyclic compound binding	0.0380223699266166	organic cyclic compound binding	organic cyclic compound binding padj:0.03802 N( -160/ +10/ 1319)	P0.05Fold2	mrna	SYAN	baseMgAllMg	baseNaAllNa	batchNumberPLUScarbonSource	glycerolVSglucose
279	22	GOTERM_MF_ALL	NA	101	0.00252690134126288	349	718	3186	1.28415448835112	0.85996840328678	0.0893655055289244	NA	NA	gene_36	947219	cysN	0.0292800073158238	-1.14110267313569	-1	-1.53342881910198	-6	NA	NA	mrna	Exp	carbonSource	glucose	glycerol	mf	ez_P0.05Fold2_mrna_trT_set00_StcAllEx_SYAN_baseMgAllMg_baseNaAllNa_Exp_noMatchFilter_p1Sf_noNorm__batchNumberPLUScarbonSource__glycerolVSglucose_mf_n.csv	GO:0036094~small molecule binding	0.0379494254437628	small molecule binding	small molecule binding padj:0.03795 N( -90/ +11/ 718)	P0.05Fold2	mrna	SYAN	baseMgAllMg	baseNaAllNa	batchNumberPLUScarbonSource	glycerolVSglucose
280	18	GOTERM_MF_ALL	NA	67	0.00184387936313517	349	433	3186	1.41256112813251	0.761650393619483	0.0808940973186555	NA	NA	gene_47	947219	cysN	0.0292800073158238	-1.14110267313569	-1	-1.53342881910198	-2	NA	NA	mrna	Exp	carbonSource	glucose	glycerol	mf	ez_P0.05Fold2_mrna_trT_set00_StcAllEx_SYAN_baseMgAllMg_baseNaAllNa_Exp_noMatchFilter_p1Sf_noNorm__batchNumberPLUScarbonSource__glycerolVSglucose_mf_n.csv	GO:0005524~ATP binding	0.027826658936454	ATP binding	ATP binding padj:0.02783 N( -62/ +5/ 433)	P0.05Fold2	mrna	SYAN	baseMgAllMg	baseNaAllNa	batchNumberPLUScarbonSource	glycerolVSglucose
281	19	GOTERM_MF_ALL	NA	67	0.00204086038375518	349	435	3186	1.40606659421006	0.795537126738357	0.0844105004758552	NA	NA	gene_47	947219	cysN	0.0292800073158238	-1.14110267313569	-1	-1.53342881910198	-2	NA	NA	mrna	Exp	carbonSource	glucose	glycerol	mf	ez_P0.05Fold2_mrna_trT_set00_StcAllEx_SYAN_baseMgAllMg_baseNaAllNa_Exp_noMatchFilter_p1Sf_noNorm__batchNumberPLUScarbonSource__glycerolVSglucose_mf_n.csv	GO:0032559~adenyl ribonucleotide binding	0.030756195315611	adenyl ribonucleotide binding	adenyl ribonucleotide binding padj:0.03076 N( -62/ +5/ 435)	P0.05Fold2	mrna	SYAN	baseMgAllMg	baseNaAllNa	batchNumberPLUScarbonSource	glycerolVSglucose
282	20	GOTERM_MF_ALL	NA	67	0.00216095424176103	349	436	3186	1.40284167082884	0.813789635263396	0.0846669367394893	NA	NA	gene_47	947219	cysN	0.0292800073158238	-1.14110267313569	-1	-1.53342881910198	-2	NA	NA	mrna	Exp	carbonSource	glucose	glycerol	mf	ez_P0.05Fold2_mrna_trT_set00_StcAllEx_SYAN_baseMgAllMg_baseNaAllNa_Exp_noMatchFilter_p1Sf_noNorm__batchNumberPLUScarbonSource__glycerolVSglucose_mf_n.csv	GO:0030554~adenyl nucleotide binding	0.03253820169587	adenyl nucleotide binding	adenyl nucleotide binding padj:0.03254 N( -62/ +5/ 436)	P0.05Fold2	mrna	SYAN	baseMgAllMg	baseNaAllNa	batchNumberPLUScarbonSource	glycerolVSglucose
283	9	GOTERM_MF_ALL	NA	76	0.000376791113485402	349	480	3186	1.44541547277937	0.253844954797805	0.0320121687194274	NA	NA	gene_52	947219	cysN	0.0292800073158238	-1.14110267313569	-1	-1.53342881910198	-3	NA	NA	mrna	Exp	carbonSource	glucose	glycerol	mf	ez_P0.05Fold2_mrna_trT_set00_StcAllEx_SYAN_baseMgAllMg_baseNaAllNa_Exp_noMatchFilter_p1Sf_noNorm__batchNumberPLUScarbonSource__glycerolVSglucose_mf_n.csv	GO:0001882~nucleoside binding	0.00574610198731551	nucleoside binding	nucleoside binding padj:0.00575 N( -71/ +5/ 480)	P0.05Fold2	mrna	SYAN	baseMgAllMg	baseNaAllNa	batchNumberPLUScarbonSource	glycerolVSglucose
284	10	GOTERM_MF_ALL	NA	75	0.000494612783459391	349	476	3186	1.43838337627315	0.319147239848434	0.0377114456477462	NA	NA	gene_52	947219	cysN	0.0292800073158238	-1.14110267313569	-1	-1.53342881910198	-3	NA	NA	mrna	Exp	carbonSource	glucose	glycerol	mf	ez_P0.05Fold2_mrna_trT_set00_StcAllEx_SYAN_baseMgAllMg_baseNaAllNa_Exp_noMatchFilter_p1Sf_noNorm__batchNumberPLUScarbonSource__glycerolVSglucose_mf_n.csv	GO:0035639~purine ribonucleoside triphosphate binding	0.00753655118839947	purine ribonucleoside triphosphate binding	purine ribonucleoside triphosphate binding padj:0.00754 N( -70/ +5/ 476)	P0.05Fold2	mrna	SYAN	baseMgAllMg	baseNaAllNa	batchNumberPLUScarbonSource	glycerolVSglucose
285	12	GOTERM_MF_ALL	NA	75	0.000529778896954138	349	477	3186	1.43536789749689	0.337508320255031	0.0337302827517542	NA	NA	gene_52	947219	cysN	0.0292800073158238	-1.14110267313569	-1	-1.53342881910198	-3	NA	NA	mrna	Exp	carbonSource	glucose	glycerol	mf	ez_P0.05Fold2_mrna_trT_set00_StcAllEx_SYAN_baseMgAllMg_baseNaAllNa_Exp_noMatchFilter_p1Sf_noNorm__batchNumberPLUScarbonSource__glycerolVSglucose_mf_n.csv	GO:0032550~purine ribonucleoside binding	0.00807036052826504	purine ribonucleoside binding	purine ribonucleoside binding padj:0.00807 N( -70/ +5/ 477)	P0.05Fold2	mrna	SYAN	baseMgAllMg	baseNaAllNa	batchNumberPLUScarbonSource	glycerolVSglucose
286	13	GOTERM_MF_ALL	NA	75	0.000556052651469294	349	478	3186	1.43236503578665	0.350902976687961	0.0326975711442689	NA	NA	gene_52	947219	cysN	0.0292800073158238	-1.14110267313569	-1	-1.53342881910198	-3	NA	NA	mrna	Exp	carbonSource	glucose	glycerol	mf	ez_P0.05Fold2_mrna_trT_set00_StcAllEx_SYAN_baseMgAllMg_baseNaAllNa_Exp_noMatchFilter_p1Sf_noNorm__batchNumberPLUScarbonSource__glycerolVSglucose_mf_n.csv	GO:0001883~purine nucleoside binding	0.00846901180937776	purine nucleoside binding	purine nucleoside binding padj:0.00847 N( -70/ +5/ 478)	P0.05Fold2	mrna	SYAN	baseMgAllMg	baseNaAllNa	batchNumberPLUScarbonSource	glycerolVSglucose
287	14	GOTERM_MF_ALL	NA	75	0.000556052651469294	349	478	3186	1.43236503578665	0.350902976687961	0.0326975711442689	NA	NA	gene_52	947219	cysN	0.0292800073158238	-1.14110267313569	-1	-1.53342881910198	-3	NA	NA	mrna	Exp	carbonSource	glucose	glycerol	mf	ez_P0.05Fold2_mrna_trT_set00_StcAllEx_SYAN_baseMgAllMg_baseNaAllNa_Exp_noMatchFilter_p1Sf_noNorm__batchNumberPLUScarbonSource__glycerolVSglucose_mf_n.csv	GO:0032549~ribonucleoside binding	0.00846901180937776	ribonucleoside binding	ribonucleoside binding padj:0.00847 N( -70/ +5/ 478)	P0.05Fold2	mrna	SYAN	baseMgAllMg	baseNaAllNa	batchNumberPLUScarbonSource	glycerolVSglucose
288	15	GOTERM_MF_ALL	NA	75	0.000767070916130783	349	483	3186	1.41753724038513	0.449122496554061	0.0416946091699317	NA	NA	gene_52	947219	cysN	0.0292800073158238	-1.14110267313569	-1	-1.53342881910198	-3	NA	NA	mrna	Exp	carbonSource	glucose	glycerol	mf	ez_P0.05Fold2_mrna_trT_set00_StcAllEx_SYAN_baseMgAllMg_baseNaAllNa_Exp_noMatchFilter_p1Sf_noNorm__batchNumberPLUScarbonSource__glycerolVSglucose_mf_n.csv	GO:0032555~purine ribonucleotide binding	0.0116653622883344	purine ribonucleotide binding	purine ribonucleotide binding padj:0.01167 N( -70/ +5/ 483)	P0.05Fold2	mrna	SYAN	baseMgAllMg	baseNaAllNa	batchNumberPLUScarbonSource	glycerolVSglucose
289	16	GOTERM_MF_ALL	NA	75	0.000823192792010649	349	484	3186	1.41460844443392	0.472646517008772	0.0417618559548997	NA	NA	gene_52	947219	cysN	0.0292800073158238	-1.14110267313569	-1	-1.53342881910198	-3	NA	NA	mrna	Exp	carbonSource	glucose	glycerol	mf	ez_P0.05Fold2_mrna_trT_set00_StcAllEx_SYAN_baseMgAllMg_baseNaAllNa_Exp_noMatchFilter_p1Sf_noNorm__batchNumberPLUScarbonSource__glycerolVSglucose_mf_n.csv	GO:0017076~purine nucleotide binding	0.0125138328210989	purine nucleotide binding	purine nucleotide binding padj:0.01251 N( -70/ +5/ 484)	P0.05Fold2	mrna	SYAN	baseMgAllMg	baseNaAllNa	batchNumberPLUScarbonSource	glycerolVSglucose
290	17	GOTERM_MF_ALL	NA	78	0.00177637740776048	349	521	3186	1.3667126805955	0.74879165334201	0.0827195677686985	NA	NA	gene_53	947219	cysN	0.0292800073158238	-1.14110267313569	-1	-1.53342881910198	-4	NA	NA	mrna	Exp	carbonSource	glucose	glycerol	mf	ez_P0.05Fold2_mrna_trT_set00_StcAllEx_SYAN_baseMgAllMg_baseNaAllNa_Exp_noMatchFilter_p1Sf_noNorm__batchNumberPLUScarbonSource__glycerolVSglucose_mf_n.csv	GO:0032553~ribonucleotide binding	0.0268208556299436	ribonucleotide binding	ribonucleotide binding padj:0.02682 N( -71/ +7/ 521)	P0.05Fold2	mrna	SYAN	baseMgAllMg	baseNaAllNa	batchNumberPLUScarbonSource	glycerolVSglucose
291	21	GOTERM_MF_ALL	NA	79	0.00231933590416752	349	534	3186	1.35053604198191	0.835396725954284	0.0862615013743545	NA	NA	gene_53	947219	cysN	0.0292800073158238	-1.14110267313569	-1	-1.53342881910198	-4	NA	NA	mrna	Exp	carbonSource	glucose	glycerol	mf	ez_P0.05Fold2_mrna_trT_set00_StcAllEx_SYAN_baseMgAllMg_baseNaAllNa_Exp_noMatchFilter_p1Sf_noNorm__batchNumberPLUScarbonSource__glycerolVSglucose_mf_n.csv	GO:0097367~carbohydrate derivative binding	0.0348836578591182	carbohydrate derivative binding	carbohydrate derivative binding padj:0.03488 N( -72/ +7/ 534)	P0.05Fold2	mrna	SYAN	baseMgAllMg	baseNaAllNa	batchNumberPLUScarbonSource	glycerolVSglucose
292	23	GOTERM_MF_ALL	NA	170	0.00253184751687844	349	1319	3186	1.17658815070026	0.860506896325669	0.0856424958329286	NA	NA	gene_65	947219	cysN	0.0292800073158238	-1.14110267313569	-1	-1.53342881910198	-6	NA	NA	mrna	Exp	carbonSource	glucose	glycerol	mf	ez_P0.05Fold2_mrna_trT_set00_StcAllEx_SYAN_baseMgAllMg_baseNaAllNa_Exp_noMatchFilter_p1Sf_noNorm__batchNumberPLUScarbonSource__glycerolVSglucose_mf_n.csv	GO:1901363~heterocyclic compound binding	0.0380223699266166	heterocyclic compound binding	heterocyclic compound binding padj:0.03802 N( -160/ +10/ 1319)	P0.05Fold2	mrna	SYAN	baseMgAllMg	baseNaAllNa	batchNumberPLUScarbonSource	glycerolVSglucose
293	24	GOTERM_MF_ALL	NA	170	0.00253184751687844	349	1319	3186	1.17658815070026	0.860506896325669	0.0856424958329286	NA	NA	gene_65	947219	cysN	0.0292800073158238	-1.14110267313569	-1	-1.53342881910198	-6	NA	NA	mrna	Exp	carbonSource	glucose	glycerol	mf	ez_P0.05Fold2_mrna_trT_set00_StcAllEx_SYAN_baseMgAllMg_baseNaAllNa_Exp_noMatchFilter_p1Sf_noNorm__batchNumberPLUScarbonSource__glycerolVSglucose_mf_n.csv	GO:0097159~organic cyclic compound binding	0.0380223699266166	organic cyclic compound binding	organic cyclic compound binding padj:0.03802 N( -160/ +10/ 1319)	P0.05Fold2	mrna	SYAN	baseMgAllMg	baseNaAllNa	batchNumberPLUScarbonSource	glycerolVSglucose
294	8	GOTERM_MF_ALL	NA	276	0.000214717335405706	349	2262	3186	1.11387594719281	0.153676228022836	0.0206406645399134	NA	NA	gene_184	947219	cysN	0.0292800073158238	-1.14110267313569	-1	-1.53342881910198	-13	NA	NA	mrna	Exp	carbonSource	glucose	glycerol	mf	ez_P0.05Fold2_mrna_trT_set00_StcAllEx_SYAN_baseMgAllMg_baseNaAllNa_Exp_noMatchFilter_p1Sf_noNorm__batchNumberPLUScarbonSource__glycerolVSglucose_mf_n.csv	GO:0005488~binding	0.00327825320851194	binding	binding padj:0.00328 N( -247/ +30/ 2262)	P0.05Fold2	mrna	SYAN	baseMgAllMg	baseNaAllNa	batchNumberPLUScarbonSource	glycerolVSglucose
295	8	GOTERM_MF_ALL	NA	276	0.000214717335405706	349	2262	3186	1.11387594719281	0.153676228022836	0.0206406645399134	NA	NA	gene_84	948232	yieH	0.0291640651038417	-1.13758833156215	-1	-1.53515194094665	-14	NA	NA	mrna	Exp	carbonSource	glucose	glycerol	mf	ez_P0.05Fold2_mrna_trT_set00_StcAllEx_SYAN_baseMgAllMg_baseNaAllNa_Exp_noMatchFilter_p1Sf_noNorm__batchNumberPLUScarbonSource__glycerolVSglucose_mf_n.csv	GO:0005488~binding	0.00327825320851194	binding	binding padj:0.00328 N( -247/ +30/ 2262)	P0.05Fold2	mrna	SYAN	baseMgAllMg	baseNaAllNa	batchNumberPLUScarbonSource	glycerolVSglucose
296	8	GOTERM_MF_ALL	NA	276	0.000214717335405706	349	2262	3186	1.11387594719281	0.153676228022836	0.0206406645399134	NA	NA	gene_75	945113	apt	0.0291250093720886	-1.35828561168245	-1	-1.535733926215	-15	NA	NA	mrna	Exp	carbonSource	glucose	glycerol	mf	ez_P0.05Fold2_mrna_trT_set00_StcAllEx_SYAN_baseMgAllMg_baseNaAllNa_Exp_noMatchFilter_p1Sf_noNorm__batchNumberPLUScarbonSource__glycerolVSglucose_mf_n.csv	GO:0005488~binding	0.00327825320851194	binding	binding padj:0.00328 N( -247/ +30/ 2262)	P0.05Fold2	mrna	SYAN	baseMgAllMg	baseNaAllNa	batchNumberPLUScarbonSource	glycerolVSglucose
297	8	GOTERM_MF_ALL	NA	276	0.000214717335405706	349	2262	3186	1.11387594719281	0.153676228022836	0.0206406645399134	NA	NA	gene_42	946812	mepA	0.0283248023705487	-1.01839776330895	-1	-1.5478331116386	-16	NA	NA	mrna	Exp	carbonSource	glucose	glycerol	mf	ez_P0.05Fold2_mrna_trT_set00_StcAllEx_SYAN_baseMgAllMg_baseNaAllNa_Exp_noMatchFilter_p1Sf_noNorm__batchNumberPLUScarbonSource__glycerolVSglucose_mf_n.csv	GO:0005488~binding	0.00327825320851194	binding	binding padj:0.00328 N( -247/ +30/ 2262)	P0.05Fold2	mrna	SYAN	baseMgAllMg	baseNaAllNa	batchNumberPLUScarbonSource	glycerolVSglucose
298	8	GOTERM_MF_ALL	NA	276	0.000214717335405706	349	2262	3186	1.11387594719281	0.153676228022836	0.0206406645399134	NA	NA	gene_54	945807	narJ	0.0279108346658849	-1.85521653206317	-1	-1.55422717585935	-17	NA	NA	mrna	Exp	carbonSource	glucose	glycerol	mf	ez_P0.05Fold2_mrna_trT_set00_StcAllEx_SYAN_baseMgAllMg_baseNaAllNa_Exp_noMatchFilter_p1Sf_noNorm__batchNumberPLUScarbonSource__glycerolVSglucose_mf_n.csv	GO:0005488~binding	0.00327825320851194	binding	binding padj:0.00328 N( -247/ +30/ 2262)	P0.05Fold2	mrna	SYAN	baseMgAllMg	baseNaAllNa	batchNumberPLUScarbonSource	glycerolVSglucose
299	8	GOTERM_MF_ALL	NA	276	0.000214717335405706	349	2262	3186	1.11387594719281	0.153676228022836	0.0206406645399134	NA	NA	gene_154	947031	yfhL	0.0249031613316337	-1.51858240315682	-1	-1.60374551789479	-18	NA	NA	mrna	Exp	carbonSource	glucose	glycerol	mf	ez_P0.05Fold2_mrna_trT_set00_StcAllEx_SYAN_baseMgAllMg_baseNaAllNa_Exp_noMatchFilter_p1Sf_noNorm__batchNumberPLUScarbonSource__glycerolVSglucose_mf_n.csv	GO:0005488~binding	0.00327825320851194	binding	binding padj:0.00328 N( -247/ +30/ 2262)	P0.05Fold2	mrna	SYAN	baseMgAllMg	baseNaAllNa	batchNumberPLUScarbonSource	glycerolVSglucose
300	9	GOTERM_MF_ALL	NA	76	0.000376791113485402	349	480	3186	1.44541547277937	0.253844954797805	0.0320121687194274	NA	NA	gene_04	944965	ynjD	0.024863577392618	-1.0843036483625	-1	-1.60443638453997	-4	NA	NA	mrna	Exp	carbonSource	glucose	glycerol	mf	ez_P0.05Fold2_mrna_trT_set00_StcAllEx_SYAN_baseMgAllMg_baseNaAllNa_Exp_noMatchFilter_p1Sf_noNorm__batchNumberPLUScarbonSource__glycerolVSglucose_mf_n.csv	GO:0001882~nucleoside binding	0.00574610198731551	nucleoside binding	nucleoside binding padj:0.00575 N( -71/ +5/ 480)	P0.05Fold2	mrna	SYAN	baseMgAllMg	baseNaAllNa	batchNumberPLUScarbonSource	glycerolVSglucose
301	10	GOTERM_MF_ALL	NA	75	0.000494612783459391	349	476	3186	1.43838337627315	0.319147239848434	0.0377114456477462	NA	NA	gene_04	944965	ynjD	0.024863577392618	-1.0843036483625	-1	-1.60443638453997	-4	NA	NA	mrna	Exp	carbonSource	glucose	glycerol	mf	ez_P0.05Fold2_mrna_trT_set00_StcAllEx_SYAN_baseMgAllMg_baseNaAllNa_Exp_noMatchFilter_p1Sf_noNorm__batchNumberPLUScarbonSource__glycerolVSglucose_mf_n.csv	GO:0035639~purine ribonucleoside triphosphate binding	0.00753655118839947	purine ribonucleoside triphosphate binding	purine ribonucleoside triphosphate binding padj:0.00754 N( -70/ +5/ 476)	P0.05Fold2	mrna	SYAN	baseMgAllMg	baseNaAllNa	batchNumberPLUScarbonSource	glycerolVSglucose
302	12	GOTERM_MF_ALL	NA	75	0.000529778896954138	349	477	3186	1.43536789749689	0.337508320255031	0.0337302827517542	NA	NA	gene_04	944965	ynjD	0.024863577392618	-1.0843036483625	-1	-1.60443638453997	-4	NA	NA	mrna	Exp	carbonSource	glucose	glycerol	mf	ez_P0.05Fold2_mrna_trT_set00_StcAllEx_SYAN_baseMgAllMg_baseNaAllNa_Exp_noMatchFilter_p1Sf_noNorm__batchNumberPLUScarbonSource__glycerolVSglucose_mf_n.csv	GO:0032550~purine ribonucleoside binding	0.00807036052826504	purine ribonucleoside binding	purine ribonucleoside binding padj:0.00807 N( -70/ +5/ 477)	P0.05Fold2	mrna	SYAN	baseMgAllMg	baseNaAllNa	batchNumberPLUScarbonSource	glycerolVSglucose
303	13	GOTERM_MF_ALL	NA	75	0.000556052651469294	349	478	3186	1.43236503578665	0.350902976687961	0.0326975711442689	NA	NA	gene_04	944965	ynjD	0.024863577392618	-1.0843036483625	-1	-1.60443638453997	-4	NA	NA	mrna	Exp	carbonSource	glucose	glycerol	mf	ez_P0.05Fold2_mrna_trT_set00_StcAllEx_SYAN_baseMgAllMg_baseNaAllNa_Exp_noMatchFilter_p1Sf_noNorm__batchNumberPLUScarbonSource__glycerolVSglucose_mf_n.csv	GO:0001883~purine nucleoside binding	0.00846901180937776	purine nucleoside binding	purine nucleoside binding padj:0.00847 N( -70/ +5/ 478)	P0.05Fold2	mrna	SYAN	baseMgAllMg	baseNaAllNa	batchNumberPLUScarbonSource	glycerolVSglucose
304	14	GOTERM_MF_ALL	NA	75	0.000556052651469294	349	478	3186	1.43236503578665	0.350902976687961	0.0326975711442689	NA	NA	gene_04	944965	ynjD	0.024863577392618	-1.0843036483625	-1	-1.60443638453997	-4	NA	NA	mrna	Exp	carbonSource	glucose	glycerol	mf	ez_P0.05Fold2_mrna_trT_set00_StcAllEx_SYAN_baseMgAllMg_baseNaAllNa_Exp_noMatchFilter_p1Sf_noNorm__batchNumberPLUScarbonSource__glycerolVSglucose_mf_n.csv	GO:0032549~ribonucleoside binding	0.00846901180937776	ribonucleoside binding	ribonucleoside binding padj:0.00847 N( -70/ +5/ 478)	P0.05Fold2	mrna	SYAN	baseMgAllMg	baseNaAllNa	batchNumberPLUScarbonSource	glycerolVSglucose
305	15	GOTERM_MF_ALL	NA	75	0.000767070916130783	349	483	3186	1.41753724038513	0.449122496554061	0.0416946091699317	NA	NA	gene_04	944965	ynjD	0.024863577392618	-1.0843036483625	-1	-1.60443638453997	-4	NA	NA	mrna	Exp	carbonSource	glucose	glycerol	mf	ez_P0.05Fold2_mrna_trT_set00_StcAllEx_SYAN_baseMgAllMg_baseNaAllNa_Exp_noMatchFilter_p1Sf_noNorm__batchNumberPLUScarbonSource__glycerolVSglucose_mf_n.csv	GO:0032555~purine ribonucleotide binding	0.0116653622883344	purine ribonucleotide binding	purine ribonucleotide binding padj:0.01167 N( -70/ +5/ 483)	P0.05Fold2	mrna	SYAN	baseMgAllMg	baseNaAllNa	batchNumberPLUScarbonSource	glycerolVSglucose
306	16	GOTERM_MF_ALL	NA	75	0.000823192792010649	349	484	3186	1.41460844443392	0.472646517008772	0.0417618559548997	NA	NA	gene_04	944965	ynjD	0.024863577392618	-1.0843036483625	-1	-1.60443638453997	-4	NA	NA	mrna	Exp	carbonSource	glucose	glycerol	mf	ez_P0.05Fold2_mrna_trT_set00_StcAllEx_SYAN_baseMgAllMg_baseNaAllNa_Exp_noMatchFilter_p1Sf_noNorm__batchNumberPLUScarbonSource__glycerolVSglucose_mf_n.csv	GO:0017076~purine nucleotide binding	0.0125138328210989	purine nucleotide binding	purine nucleotide binding padj:0.01251 N( -70/ +5/ 484)	P0.05Fold2	mrna	SYAN	baseMgAllMg	baseNaAllNa	batchNumberPLUScarbonSource	glycerolVSglucose
307	17	GOTERM_MF_ALL	NA	78	0.00177637740776048	349	521	3186	1.3667126805955	0.74879165334201	0.0827195677686985	NA	NA	gene_04	944965	ynjD	0.024863577392618	-1.0843036483625	-1	-1.60443638453997	-5	NA	NA	mrna	Exp	carbonSource	glucose	glycerol	mf	ez_P0.05Fold2_mrna_trT_set00_StcAllEx_SYAN_baseMgAllMg_baseNaAllNa_Exp_noMatchFilter_p1Sf_noNorm__batchNumberPLUScarbonSource__glycerolVSglucose_mf_n.csv	GO:0032553~ribonucleotide binding	0.0268208556299436	ribonucleotide binding	ribonucleotide binding padj:0.02682 N( -71/ +7/ 521)	P0.05Fold2	mrna	SYAN	baseMgAllMg	baseNaAllNa	batchNumberPLUScarbonSource	glycerolVSglucose
308	18	GOTERM_MF_ALL	NA	67	0.00184387936313517	349	433	3186	1.41256112813251	0.761650393619483	0.0808940973186555	NA	NA	gene_04	944965	ynjD	0.024863577392618	-1.0843036483625	-1	-1.60443638453997	-3	NA	NA	mrna	Exp	carbonSource	glucose	glycerol	mf	ez_P0.05Fold2_mrna_trT_set00_StcAllEx_SYAN_baseMgAllMg_baseNaAllNa_Exp_noMatchFilter_p1Sf_noNorm__batchNumberPLUScarbonSource__glycerolVSglucose_mf_n.csv	GO:0005524~ATP binding	0.027826658936454	ATP binding	ATP binding padj:0.02783 N( -62/ +5/ 433)	P0.05Fold2	mrna	SYAN	baseMgAllMg	baseNaAllNa	batchNumberPLUScarbonSource	glycerolVSglucose
309	19	GOTERM_MF_ALL	NA	67	0.00204086038375518	349	435	3186	1.40606659421006	0.795537126738357	0.0844105004758552	NA	NA	gene_04	944965	ynjD	0.024863577392618	-1.0843036483625	-1	-1.60443638453997	-3	NA	NA	mrna	Exp	carbonSource	glucose	glycerol	mf	ez_P0.05Fold2_mrna_trT_set00_StcAllEx_SYAN_baseMgAllMg_baseNaAllNa_Exp_noMatchFilter_p1Sf_noNorm__batchNumberPLUScarbonSource__glycerolVSglucose_mf_n.csv	GO:0032559~adenyl ribonucleotide binding	0.030756195315611	adenyl ribonucleotide binding	adenyl ribonucleotide binding padj:0.03076 N( -62/ +5/ 435)	P0.05Fold2	mrna	SYAN	baseMgAllMg	baseNaAllNa	batchNumberPLUScarbonSource	glycerolVSglucose
310	20	GOTERM_MF_ALL	NA	67	0.00216095424176103	349	436	3186	1.40284167082884	0.813789635263396	0.0846669367394893	NA	NA	gene_04	944965	ynjD	0.024863577392618	-1.0843036483625	-1	-1.60443638453997	-3	NA	NA	mrna	Exp	carbonSource	glucose	glycerol	mf	ez_P0.05Fold2_mrna_trT_set00_StcAllEx_SYAN_baseMgAllMg_baseNaAllNa_Exp_noMatchFilter_p1Sf_noNorm__batchNumberPLUScarbonSource__glycerolVSglucose_mf_n.csv	GO:0030554~adenyl nucleotide binding	0.03253820169587	adenyl nucleotide binding	adenyl nucleotide binding padj:0.03254 N( -62/ +5/ 436)	P0.05Fold2	mrna	SYAN	baseMgAllMg	baseNaAllNa	batchNumberPLUScarbonSource	glycerolVSglucose
311	21	GOTERM_MF_ALL	NA	79	0.00231933590416752	349	534	3186	1.35053604198191	0.835396725954284	0.0862615013743545	NA	NA	gene_04	944965	ynjD	0.024863577392618	-1.0843036483625	-1	-1.60443638453997	-5	NA	NA	mrna	Exp	carbonSource	glucose	glycerol	mf	ez_P0.05Fold2_mrna_trT_set00_StcAllEx_SYAN_baseMgAllMg_baseNaAllNa_Exp_noMatchFilter_p1Sf_noNorm__batchNumberPLUScarbonSource__glycerolVSglucose_mf_n.csv	GO:0097367~carbohydrate derivative binding	0.0348836578591182	carbohydrate derivative binding	carbohydrate derivative binding padj:0.03488 N( -72/ +7/ 534)	P0.05Fold2	mrna	SYAN	baseMgAllMg	baseNaAllNa	batchNumberPLUScarbonSource	glycerolVSglucose
312	22	GOTERM_MF_ALL	NA	101	0.00252690134126288	349	718	3186	1.28415448835112	0.85996840328678	0.0893655055289244	NA	NA	gene_53	944965	ynjD	0.024863577392618	-1.0843036483625	-1	-1.60443638453997	-7	NA	NA	mrna	Exp	carbonSource	glucose	glycerol	mf	ez_P0.05Fold2_mrna_trT_set00_StcAllEx_SYAN_baseMgAllMg_baseNaAllNa_Exp_noMatchFilter_p1Sf_noNorm__batchNumberPLUScarbonSource__glycerolVSglucose_mf_n.csv	GO:0036094~small molecule binding	0.0379494254437628	small molecule binding	small molecule binding padj:0.03795 N( -90/ +11/ 718)	P0.05Fold2	mrna	SYAN	baseMgAllMg	baseNaAllNa	batchNumberPLUScarbonSource	glycerolVSglucose
313	23	GOTERM_MF_ALL	NA	170	0.00253184751687844	349	1319	3186	1.17658815070026	0.860506896325669	0.0856424958329286	NA	NA	gene_104	944965	ynjD	0.024863577392618	-1.0843036483625	-1	-1.60443638453997	-7	NA	NA	mrna	Exp	carbonSource	glucose	glycerol	mf	ez_P0.05Fold2_mrna_trT_set00_StcAllEx_SYAN_baseMgAllMg_baseNaAllNa_Exp_noMatchFilter_p1Sf_noNorm__batchNumberPLUScarbonSource__glycerolVSglucose_mf_n.csv	GO:1901363~heterocyclic compound binding	0.0380223699266166	heterocyclic compound binding	heterocyclic compound binding padj:0.03802 N( -160/ +10/ 1319)	P0.05Fold2	mrna	SYAN	baseMgAllMg	baseNaAllNa	batchNumberPLUScarbonSource	glycerolVSglucose
314	24	GOTERM_MF_ALL	NA	170	0.00253184751687844	349	1319	3186	1.17658815070026	0.860506896325669	0.0856424958329286	NA	NA	gene_104	944965	ynjD	0.024863577392618	-1.0843036483625	-1	-1.60443638453997	-7	NA	NA	mrna	Exp	carbonSource	glucose	glycerol	mf	ez_P0.05Fold2_mrna_trT_set00_StcAllEx_SYAN_baseMgAllMg_baseNaAllNa_Exp_noMatchFilter_p1Sf_noNorm__batchNumberPLUScarbonSource__glycerolVSglucose_mf_n.csv	GO:0097159~organic cyclic compound binding	0.0380223699266166	organic cyclic compound binding	organic cyclic compound binding padj:0.03802 N( -160/ +10/ 1319)	P0.05Fold2	mrna	SYAN	baseMgAllMg	baseNaAllNa	batchNumberPLUScarbonSource	glycerolVSglucose
315	8	GOTERM_MF_ALL	NA	276	0.000214717335405706	349	2262	3186	1.11387594719281	0.153676228022836	0.0206406645399134	NA	NA	gene_218	944965	ynjD	0.024863577392618	-1.0843036483625	-1	-1.60443638453997	-19	NA	NA	mrna	Exp	carbonSource	glucose	glycerol	mf	ez_P0.05Fold2_mrna_trT_set00_StcAllEx_SYAN_baseMgAllMg_baseNaAllNa_Exp_noMatchFilter_p1Sf_noNorm__batchNumberPLUScarbonSource__glycerolVSglucose_mf_n.csv	GO:0005488~binding	0.00327825320851194	binding	binding padj:0.00328 N( -247/ +30/ 2262)	P0.05Fold2	mrna	SYAN	baseMgAllMg	baseNaAllNa	batchNumberPLUScarbonSource	glycerolVSglucose
316	22	GOTERM_MF_ALL	NA	101	0.00252690134126288	349	718	3186	1.28415448835112	0.85996840328678	0.0893655055289244	NA	NA	gene_97	946189	ydiJ	0.0231365162072377	-1.03497916749623	-1	-1.63570203457514	-8	NA	NA	mrna	Exp	carbonSource	glucose	glycerol	mf	ez_P0.05Fold2_mrna_trT_set00_StcAllEx_SYAN_baseMgAllMg_baseNaAllNa_Exp_noMatchFilter_p1Sf_noNorm__batchNumberPLUScarbonSource__glycerolVSglucose_mf_n.csv	GO:0036094~small molecule binding	0.0379494254437628	small molecule binding	small molecule binding padj:0.03795 N( -90/ +11/ 718)	P0.05Fold2	mrna	SYAN	baseMgAllMg	baseNaAllNa	batchNumberPLUScarbonSource	glycerolVSglucose
317	23	GOTERM_MF_ALL	NA	170	0.00253184751687844	349	1319	3186	1.17658815070026	0.860506896325669	0.0856424958329286	NA	NA	gene_165	946189	ydiJ	0.0231365162072377	-1.03497916749623	-1	-1.63570203457514	-8	NA	NA	mrna	Exp	carbonSource	glucose	glycerol	mf	ez_P0.05Fold2_mrna_trT_set00_StcAllEx_SYAN_baseMgAllMg_baseNaAllNa_Exp_noMatchFilter_p1Sf_noNorm__batchNumberPLUScarbonSource__glycerolVSglucose_mf_n.csv	GO:1901363~heterocyclic compound binding	0.0380223699266166	heterocyclic compound binding	heterocyclic compound binding padj:0.03802 N( -160/ +10/ 1319)	P0.05Fold2	mrna	SYAN	baseMgAllMg	baseNaAllNa	batchNumberPLUScarbonSource	glycerolVSglucose
318	24	GOTERM_MF_ALL	NA	170	0.00253184751687844	349	1319	3186	1.17658815070026	0.860506896325669	0.0856424958329286	NA	NA	gene_165	946189	ydiJ	0.0231365162072377	-1.03497916749623	-1	-1.63570203457514	-8	NA	NA	mrna	Exp	carbonSource	glucose	glycerol	mf	ez_P0.05Fold2_mrna_trT_set00_StcAllEx_SYAN_baseMgAllMg_baseNaAllNa_Exp_noMatchFilter_p1Sf_noNorm__batchNumberPLUScarbonSource__glycerolVSglucose_mf_n.csv	GO:0097159~organic cyclic compound binding	0.0380223699266166	organic cyclic compound binding	organic cyclic compound binding padj:0.03802 N( -160/ +10/ 1319)	P0.05Fold2	mrna	SYAN	baseMgAllMg	baseNaAllNa	batchNumberPLUScarbonSource	glycerolVSglucose
319	8	GOTERM_MF_ALL	NA	276	0.000214717335405706	349	2262	3186	1.11387594719281	0.153676228022836	0.0206406645399134	NA	NA	gene_268	946189	ydiJ	0.0231365162072377	-1.03497916749623	-1	-1.63570203457514	-20	NA	NA	mrna	Exp	carbonSource	glucose	glycerol	mf	ez_P0.05Fold2_mrna_trT_set00_StcAllEx_SYAN_baseMgAllMg_baseNaAllNa_Exp_noMatchFilter_p1Sf_noNorm__batchNumberPLUScarbonSource__glycerolVSglucose_mf_n.csv	GO:0005488~binding	0.00327825320851194	binding	binding padj:0.00328 N( -247/ +30/ 2262)	P0.05Fold2	mrna	SYAN	baseMgAllMg	baseNaAllNa	batchNumberPLUScarbonSource	glycerolVSglucose
320	7	GOTERM_MF_ALL	NA	6	8.2748175186203e-05	349	6	3186	9.12893982808023	0.0622744772126783	0.00914337032003887	NA	NA	gene_04	948721	rpsR	0.022152425594647	-1.16121617962674	-1	-1.6545787134727	-1	NA	NA	mrna	Exp	carbonSource	glucose	glycerol	mf	ez_P0.05Fold2_mrna_trT_set00_StcAllEx_SYAN_baseMgAllMg_baseNaAllNa_Exp_noMatchFilter_p1Sf_noNorm__batchNumberPLUScarbonSource__glycerolVSglucose_mf_n.csv	GO:0070181~small ribosomal subunit rRNA binding	0.00126457108091571	small ribosomal subunit rRNA binding	small ribosomal subunit rRNA binding padj:0.00126 N( -6/ +0/ 6)	P0.05Fold2	mrna	SYAN	baseMgAllMg	baseNaAllNa	batchNumberPLUScarbonSource	glycerolVSglucose
321	11	GOTERM_MF_ALL	NA	8	0.000516117059296552	349	15	3186	4.86876790830946	0.330434629666272	0.0358091660774782	NA	NA	gene_07	948721	rpsR	0.022152425594647	-1.16121617962674	-1	-1.6545787134727	-1	NA	NA	mrna	Exp	carbonSource	glucose	glycerol	mf	ez_P0.05Fold2_mrna_trT_set00_StcAllEx_SYAN_baseMgAllMg_baseNaAllNa_Exp_noMatchFilter_p1Sf_noNorm__batchNumberPLUScarbonSource__glycerolVSglucose_mf_n.csv	GO:0003729~mRNA binding	0.0078630104790065	mRNA binding	mRNA binding padj:0.00786 N( -8/ +0/ 15)	P0.05Fold2	mrna	SYAN	baseMgAllMg	baseNaAllNa	batchNumberPLUScarbonSource	glycerolVSglucose
322	6	GOTERM_MF_ALL	NA	10	6.81475066086642e-05	349	19	3186	4.80470517267381	0.0515748596238724	0.00878657326911525	NA	NA	gene_09	948721	rpsR	0.022152425594647	-1.16121617962674	-1	-1.6545787134727	-1	NA	NA	mrna	Exp	carbonSource	glucose	glycerol	mf	ez_P0.05Fold2_mrna_trT_set00_StcAllEx_SYAN_baseMgAllMg_baseNaAllNa_Exp_noMatchFilter_p1Sf_noNorm__batchNumberPLUScarbonSource__glycerolVSglucose_mf_n.csv	GO:0044822~poly(A) RNA binding	0.00104154993311534	poly(A) RNA binding	poly(A) RNA binding padj:0.00104 N( -10/ +0/ 19)	P0.05Fold2	mrna	SYAN	baseMgAllMg	baseNaAllNa	batchNumberPLUScarbonSource	glycerolVSglucose
323	4	GOTERM_MF_ALL	NA	64	8.88909143376288e-20	349	176	3186	3.31961448293826	6.90682404403375e-17	1.72670601100844e-17	NA	NA	gene_13	948721	rpsR	0.022152425594647	-1.16121617962674	-1	-1.6545787134727	-1	NA	NA	mrna	Exp	carbonSource	glucose	glycerol	mf	ez_P0.05Fold2_mrna_trT_set00_StcAllEx_SYAN_baseMgAllMg_baseNaAllNa_Exp_noMatchFilter_p1Sf_noNorm__batchNumberPLUScarbonSource__glycerolVSglucose_mf_n.csv	GO:0003723~RNA binding	1.35924882980939e-18	RNA binding	RNA binding padj:0.00000 N( -64/ +0/ 176)	P0.05Fold2	mrna	SYAN	baseMgAllMg	baseNaAllNa	batchNumberPLUScarbonSource	glycerolVSglucose
324	8	GOTERM_MF_ALL	NA	276	0.000214717335405706	349	2262	3186	1.11387594719281	0.153676228022836	0.0206406645399134	NA	NA	gene_13	948721	rpsR	0.022152425594647	-1.16121617962674	-1	-1.6545787134727	-21	NA	NA	mrna	Exp	carbonSource	glucose	glycerol	mf	ez_P0.05Fold2_mrna_trT_set00_StcAllEx_SYAN_baseMgAllMg_baseNaAllNa_Exp_noMatchFilter_p1Sf_noNorm__batchNumberPLUScarbonSource__glycerolVSglucose_mf_n.csv	GO:0005488~binding	0.00327825320851194	binding	binding padj:0.00328 N( -247/ +30/ 2262)	P0.05Fold2	mrna	SYAN	baseMgAllMg	baseNaAllNa	batchNumberPLUScarbonSource	glycerolVSglucose
325	3	GOTERM_MF_ALL	NA	38	1.33509931791517e-25	349	51	3186	6.80195516602056	1.03737217002008e-22	3.45790723340028e-23	NA	NA	gene_16	948721	rpsR	0.022152425594647	-1.16121617962674	-1	-1.6545787134727	-1	NA	NA	mrna	Exp	carbonSource	glucose	glycerol	mf	ez_P0.05Fold2_mrna_trT_set00_StcAllEx_SYAN_baseMgAllMg_baseNaAllNa_Exp_noMatchFilter_p1Sf_noNorm__batchNumberPLUScarbonSource__glycerolVSglucose_mf_n.csv	GO:0019843~rRNA binding	2.04152718990236e-24	rRNA binding	rRNA binding padj:0.00000 N( -38/ +0/ 51)	P0.05Fold2	mrna	SYAN	baseMgAllMg	baseNaAllNa	batchNumberPLUScarbonSource	glycerolVSglucose
326	1	GOTERM_MF_ALL	NA	47	2.1640961728594e-35	349	57	3186	7.52737143718896	1.68150272631175e-32	1.68150272631175e-32	NA	NA	gene_19	948721	rpsR	0.022152425594647	-1.16121617962674	-1	-1.6545787134727	-1	NA	NA	mrna	Exp	carbonSource	glucose	glycerol	mf	ez_P0.05Fold2_mrna_trT_set00_StcAllEx_SYAN_baseMgAllMg_baseNaAllNa_Exp_noMatchFilter_p1Sf_noNorm__batchNumberPLUScarbonSource__glycerolVSglucose_mf_n.csv	GO:0003735~structural constituent of ribosome	3.30916293579954e-34	structural constituent of ribosome	structural constituent of ribosome padj:0.00000 N( -47/ +0/ 57)	P0.05Fold2	mrna	SYAN	baseMgAllMg	baseNaAllNa	batchNumberPLUScarbonSource	glycerolVSglucose
327	2	GOTERM_MF_ALL	NA	47	1.71776233405955e-27	349	73	3186	5.8775366016407	1.33470133356427e-24	6.67350666782134e-25	NA	NA	gene_19	948721	rpsR	0.022152425594647	-1.16121617962674	-1	-1.6545787134727	-1	NA	NA	mrna	Exp	carbonSource	glucose	glycerol	mf	ez_P0.05Fold2_mrna_trT_set00_StcAllEx_SYAN_baseMgAllMg_baseNaAllNa_Exp_noMatchFilter_p1Sf_noNorm__batchNumberPLUScarbonSource__glycerolVSglucose_mf_n.csv	GO:0005198~structural molecule activity	2.62666489579882e-26	structural molecule activity	structural molecule activity padj:0.00000 N( -47/ +0/ 73)	P0.05Fold2	mrna	SYAN	baseMgAllMg	baseNaAllNa	batchNumberPLUScarbonSource	glycerolVSglucose
328	23	GOTERM_MF_ALL	NA	170	0.00253184751687844	349	1319	3186	1.17658815070026	0.860506896325669	0.0856424958329286	NA	NA	gene_22	948721	rpsR	0.022152425594647	-1.16121617962674	-1	-1.6545787134727	-9	NA	NA	mrna	Exp	carbonSource	glucose	glycerol	mf	ez_P0.05Fold2_mrna_trT_set00_StcAllEx_SYAN_baseMgAllMg_baseNaAllNa_Exp_noMatchFilter_p1Sf_noNorm__batchNumberPLUScarbonSource__glycerolVSglucose_mf_n.csv	GO:1901363~heterocyclic compound binding	0.0380223699266166	heterocyclic compound binding	heterocyclic compound binding padj:0.03802 N( -160/ +10/ 1319)	P0.05Fold2	mrna	SYAN	baseMgAllMg	baseNaAllNa	batchNumberPLUScarbonSource	glycerolVSglucose
329	24	GOTERM_MF_ALL	NA	170	0.00253184751687844	349	1319	3186	1.17658815070026	0.860506896325669	0.0856424958329286	NA	NA	gene_22	948721	rpsR	0.022152425594647	-1.16121617962674	-1	-1.6545787134727	-9	NA	NA	mrna	Exp	carbonSource	glucose	glycerol	mf	ez_P0.05Fold2_mrna_trT_set00_StcAllEx_SYAN_baseMgAllMg_baseNaAllNa_Exp_noMatchFilter_p1Sf_noNorm__batchNumberPLUScarbonSource__glycerolVSglucose_mf_n.csv	GO:0097159~organic cyclic compound binding	0.0380223699266166	organic cyclic compound binding	organic cyclic compound binding padj:0.03802 N( -160/ +10/ 1319)	P0.05Fold2	mrna	SYAN	baseMgAllMg	baseNaAllNa	batchNumberPLUScarbonSource	glycerolVSglucose
330	22	GOTERM_MF_ALL	NA	101	0.00252690134126288	349	718	3186	1.28415448835112	0.85996840328678	0.0893655055289244	NA	NA	gene_37	949040	folE	0.0212158544228421	-1.02677474290712	-1	-1.67333947327029	-9	NA	NA	mrna	Exp	carbonSource	glucose	glycerol	mf	ez_P0.05Fold2_mrna_trT_set00_StcAllEx_SYAN_baseMgAllMg_baseNaAllNa_Exp_noMatchFilter_p1Sf_noNorm__batchNumberPLUScarbonSource__glycerolVSglucose_mf_n.csv	GO:0036094~small molecule binding	0.0379494254437628	small molecule binding	small molecule binding padj:0.03795 N( -90/ +11/ 718)	P0.05Fold2	mrna	SYAN	baseMgAllMg	baseNaAllNa	batchNumberPLUScarbonSource	glycerolVSglucose
331	9	GOTERM_MF_ALL	NA	76	0.000376791113485402	349	480	3186	1.44541547277937	0.253844954797805	0.0320121687194274	NA	NA	gene_54	949040	folE	0.0212158544228421	-1.02677474290712	-1	-1.67333947327029	-5	NA	NA	mrna	Exp	carbonSource	glucose	glycerol	mf	ez_P0.05Fold2_mrna_trT_set00_StcAllEx_SYAN_baseMgAllMg_baseNaAllNa_Exp_noMatchFilter_p1Sf_noNorm__batchNumberPLUScarbonSource__glycerolVSglucose_mf_n.csv	GO:0001882~nucleoside binding	0.00574610198731551	nucleoside binding	nucleoside binding padj:0.00575 N( -71/ +5/ 480)	P0.05Fold2	mrna	SYAN	baseMgAllMg	baseNaAllNa	batchNumberPLUScarbonSource	glycerolVSglucose
332	10	GOTERM_MF_ALL	NA	75	0.000494612783459391	349	476	3186	1.43838337627315	0.319147239848434	0.0377114456477462	NA	NA	gene_54	949040	folE	0.0212158544228421	-1.02677474290712	-1	-1.67333947327029	-5	NA	NA	mrna	Exp	carbonSource	glucose	glycerol	mf	ez_P0.05Fold2_mrna_trT_set00_StcAllEx_SYAN_baseMgAllMg_baseNaAllNa_Exp_noMatchFilter_p1Sf_noNorm__batchNumberPLUScarbonSource__glycerolVSglucose_mf_n.csv	GO:0035639~purine ribonucleoside triphosphate binding	0.00753655118839947	purine ribonucleoside triphosphate binding	purine ribonucleoside triphosphate binding padj:0.00754 N( -70/ +5/ 476)	P0.05Fold2	mrna	SYAN	baseMgAllMg	baseNaAllNa	batchNumberPLUScarbonSource	glycerolVSglucose
333	12	GOTERM_MF_ALL	NA	75	0.000529778896954138	349	477	3186	1.43536789749689	0.337508320255031	0.0337302827517542	NA	NA	gene_54	949040	folE	0.0212158544228421	-1.02677474290712	-1	-1.67333947327029	-5	NA	NA	mrna	Exp	carbonSource	glucose	glycerol	mf	ez_P0.05Fold2_mrna_trT_set00_StcAllEx_SYAN_baseMgAllMg_baseNaAllNa_Exp_noMatchFilter_p1Sf_noNorm__batchNumberPLUScarbonSource__glycerolVSglucose_mf_n.csv	GO:0032550~purine ribonucleoside binding	0.00807036052826504	purine ribonucleoside binding	purine ribonucleoside binding padj:0.00807 N( -70/ +5/ 477)	P0.05Fold2	mrna	SYAN	baseMgAllMg	baseNaAllNa	batchNumberPLUScarbonSource	glycerolVSglucose
334	13	GOTERM_MF_ALL	NA	75	0.000556052651469294	349	478	3186	1.43236503578665	0.350902976687961	0.0326975711442689	NA	NA	gene_54	949040	folE	0.0212158544228421	-1.02677474290712	-1	-1.67333947327029	-5	NA	NA	mrna	Exp	carbonSource	glucose	glycerol	mf	ez_P0.05Fold2_mrna_trT_set00_StcAllEx_SYAN_baseMgAllMg_baseNaAllNa_Exp_noMatchFilter_p1Sf_noNorm__batchNumberPLUScarbonSource__glycerolVSglucose_mf_n.csv	GO:0001883~purine nucleoside binding	0.00846901180937776	purine nucleoside binding	purine nucleoside binding padj:0.00847 N( -70/ +5/ 478)	P0.05Fold2	mrna	SYAN	baseMgAllMg	baseNaAllNa	batchNumberPLUScarbonSource	glycerolVSglucose
335	14	GOTERM_MF_ALL	NA	75	0.000556052651469294	349	478	3186	1.43236503578665	0.350902976687961	0.0326975711442689	NA	NA	gene_54	949040	folE	0.0212158544228421	-1.02677474290712	-1	-1.67333947327029	-5	NA	NA	mrna	Exp	carbonSource	glucose	glycerol	mf	ez_P0.05Fold2_mrna_trT_set00_StcAllEx_SYAN_baseMgAllMg_baseNaAllNa_Exp_noMatchFilter_p1Sf_noNorm__batchNumberPLUScarbonSource__glycerolVSglucose_mf_n.csv	GO:0032549~ribonucleoside binding	0.00846901180937776	ribonucleoside binding	ribonucleoside binding padj:0.00847 N( -70/ +5/ 478)	P0.05Fold2	mrna	SYAN	baseMgAllMg	baseNaAllNa	batchNumberPLUScarbonSource	glycerolVSglucose
336	15	GOTERM_MF_ALL	NA	75	0.000767070916130783	349	483	3186	1.41753724038513	0.449122496554061	0.0416946091699317	NA	NA	gene_54	949040	folE	0.0212158544228421	-1.02677474290712	-1	-1.67333947327029	-5	NA	NA	mrna	Exp	carbonSource	glucose	glycerol	mf	ez_P0.05Fold2_mrna_trT_set00_StcAllEx_SYAN_baseMgAllMg_baseNaAllNa_Exp_noMatchFilter_p1Sf_noNorm__batchNumberPLUScarbonSource__glycerolVSglucose_mf_n.csv	GO:0032555~purine ribonucleotide binding	0.0116653622883344	purine ribonucleotide binding	purine ribonucleotide binding padj:0.01167 N( -70/ +5/ 483)	P0.05Fold2	mrna	SYAN	baseMgAllMg	baseNaAllNa	batchNumberPLUScarbonSource	glycerolVSglucose
337	16	GOTERM_MF_ALL	NA	75	0.000823192792010649	349	484	3186	1.41460844443392	0.472646517008772	0.0417618559548997	NA	NA	gene_54	949040	folE	0.0212158544228421	-1.02677474290712	-1	-1.67333947327029	-5	NA	NA	mrna	Exp	carbonSource	glucose	glycerol	mf	ez_P0.05Fold2_mrna_trT_set00_StcAllEx_SYAN_baseMgAllMg_baseNaAllNa_Exp_noMatchFilter_p1Sf_noNorm__batchNumberPLUScarbonSource__glycerolVSglucose_mf_n.csv	GO:0017076~purine nucleotide binding	0.0125138328210989	purine nucleotide binding	purine nucleotide binding padj:0.01251 N( -70/ +5/ 484)	P0.05Fold2	mrna	SYAN	baseMgAllMg	baseNaAllNa	batchNumberPLUScarbonSource	glycerolVSglucose
338	17	GOTERM_MF_ALL	NA	78	0.00177637740776048	349	521	3186	1.3667126805955	0.74879165334201	0.0827195677686985	NA	NA	gene_55	949040	folE	0.0212158544228421	-1.02677474290712	-1	-1.67333947327029	-6	NA	NA	mrna	Exp	carbonSource	glucose	glycerol	mf	ez_P0.05Fold2_mrna_trT_set00_StcAllEx_SYAN_baseMgAllMg_baseNaAllNa_Exp_noMatchFilter_p1Sf_noNorm__batchNumberPLUScarbonSource__glycerolVSglucose_mf_n.csv	GO:0032553~ribonucleotide binding	0.0268208556299436	ribonucleotide binding	ribonucleotide binding padj:0.02682 N( -71/ +7/ 521)	P0.05Fold2	mrna	SYAN	baseMgAllMg	baseNaAllNa	batchNumberPLUScarbonSource	glycerolVSglucose
339	21	GOTERM_MF_ALL	NA	79	0.00231933590416752	349	534	3186	1.35053604198191	0.835396725954284	0.0862615013743545	NA	NA	gene_55	949040	folE	0.0212158544228421	-1.02677474290712	-1	-1.67333947327029	-6	NA	NA	mrna	Exp	carbonSource	glucose	glycerol	mf	ez_P0.05Fold2_mrna_trT_set00_StcAllEx_SYAN_baseMgAllMg_baseNaAllNa_Exp_noMatchFilter_p1Sf_noNorm__batchNumberPLUScarbonSource__glycerolVSglucose_mf_n.csv	GO:0097367~carbohydrate derivative binding	0.0348836578591182	carbohydrate derivative binding	carbohydrate derivative binding padj:0.03488 N( -72/ +7/ 534)	P0.05Fold2	mrna	SYAN	baseMgAllMg	baseNaAllNa	batchNumberPLUScarbonSource	glycerolVSglucose
340	23	GOTERM_MF_ALL	NA	170	0.00253184751687844	349	1319	3186	1.17658815070026	0.860506896325669	0.0856424958329286	NA	NA	gene_67	949040	folE	0.0212158544228421	-1.02677474290712	-1	-1.67333947327029	-10	NA	NA	mrna	Exp	carbonSource	glucose	glycerol	mf	ez_P0.05Fold2_mrna_trT_set00_StcAllEx_SYAN_baseMgAllMg_baseNaAllNa_Exp_noMatchFilter_p1Sf_noNorm__batchNumberPLUScarbonSource__glycerolVSglucose_mf_n.csv	GO:1901363~heterocyclic compound binding	0.0380223699266166	heterocyclic compound binding	heterocyclic compound binding padj:0.03802 N( -160/ +10/ 1319)	P0.05Fold2	mrna	SYAN	baseMgAllMg	baseNaAllNa	batchNumberPLUScarbonSource	glycerolVSglucose
341	24	GOTERM_MF_ALL	NA	170	0.00253184751687844	349	1319	3186	1.17658815070026	0.860506896325669	0.0856424958329286	NA	NA	gene_67	949040	folE	0.0212158544228421	-1.02677474290712	-1	-1.67333947327029	-10	NA	NA	mrna	Exp	carbonSource	glucose	glycerol	mf	ez_P0.05Fold2_mrna_trT_set00_StcAllEx_SYAN_baseMgAllMg_baseNaAllNa_Exp_noMatchFilter_p1Sf_noNorm__batchNumberPLUScarbonSource__glycerolVSglucose_mf_n.csv	GO:0097159~organic cyclic compound binding	0.0380223699266166	organic cyclic compound binding	organic cyclic compound binding padj:0.03802 N( -160/ +10/ 1319)	P0.05Fold2	mrna	SYAN	baseMgAllMg	baseNaAllNa	batchNumberPLUScarbonSource	glycerolVSglucose
342	8	GOTERM_MF_ALL	NA	276	0.000214717335405706	349	2262	3186	1.11387594719281	0.153676228022836	0.0206406645399134	NA	NA	gene_186	949040	folE	0.0212158544228421	-1.02677474290712	-1	-1.67333947327029	-22	NA	NA	mrna	Exp	carbonSource	glucose	glycerol	mf	ez_P0.05Fold2_mrna_trT_set00_StcAllEx_SYAN_baseMgAllMg_baseNaAllNa_Exp_noMatchFilter_p1Sf_noNorm__batchNumberPLUScarbonSource__glycerolVSglucose_mf_n.csv	GO:0005488~binding	0.00327825320851194	binding	binding padj:0.00328 N( -247/ +30/ 2262)	P0.05Fold2	mrna	SYAN	baseMgAllMg	baseNaAllNa	batchNumberPLUScarbonSource	glycerolVSglucose
343	22	GOTERM_MF_ALL	NA	101	0.00252690134126288	349	718	3186	1.28415448835112	0.85996840328678	0.0893655055289244	NA	NA	gene_08	948318	recQ	0.0203933403019409	-1.0636323743135	-1	-1.69051163366823	-10	NA	NA	mrna	Exp	carbonSource	glucose	glycerol	mf	ez_P0.05Fold2_mrna_trT_set00_StcAllEx_SYAN_baseMgAllMg_baseNaAllNa_Exp_noMatchFilter_p1Sf_noNorm__batchNumberPLUScarbonSource__glycerolVSglucose_mf_n.csv	GO:0036094~small molecule binding	0.0379494254437628	small molecule binding	small molecule binding padj:0.03795 N( -90/ +11/ 718)	P0.05Fold2	mrna	SYAN	baseMgAllMg	baseNaAllNa	batchNumberPLUScarbonSource	glycerolVSglucose
344	9	GOTERM_MF_ALL	NA	76	0.000376791113485402	349	480	3186	1.44541547277937	0.253844954797805	0.0320121687194274	NA	NA	gene_12	948318	recQ	0.0203933403019409	-1.0636323743135	-1	-1.69051163366823	-6	NA	NA	mrna	Exp	carbonSource	glucose	glycerol	mf	ez_P0.05Fold2_mrna_trT_set00_StcAllEx_SYAN_baseMgAllMg_baseNaAllNa_Exp_noMatchFilter_p1Sf_noNorm__batchNumberPLUScarbonSource__glycerolVSglucose_mf_n.csv	GO:0001882~nucleoside binding	0.00574610198731551	nucleoside binding	nucleoside binding padj:0.00575 N( -71/ +5/ 480)	P0.05Fold2	mrna	SYAN	baseMgAllMg	baseNaAllNa	batchNumberPLUScarbonSource	glycerolVSglucose
345	10	GOTERM_MF_ALL	NA	75	0.000494612783459391	349	476	3186	1.43838337627315	0.319147239848434	0.0377114456477462	NA	NA	gene_12	948318	recQ	0.0203933403019409	-1.0636323743135	-1	-1.69051163366823	-6	NA	NA	mrna	Exp	carbonSource	glucose	glycerol	mf	ez_P0.05Fold2_mrna_trT_set00_StcAllEx_SYAN_baseMgAllMg_baseNaAllNa_Exp_noMatchFilter_p1Sf_noNorm__batchNumberPLUScarbonSource__glycerolVSglucose_mf_n.csv	GO:0035639~purine ribonucleoside triphosphate binding	0.00753655118839947	purine ribonucleoside triphosphate binding	purine ribonucleoside triphosphate binding padj:0.00754 N( -70/ +5/ 476)	P0.05Fold2	mrna	SYAN	baseMgAllMg	baseNaAllNa	batchNumberPLUScarbonSource	glycerolVSglucose
346	12	GOTERM_MF_ALL	NA	75	0.000529778896954138	349	477	3186	1.43536789749689	0.337508320255031	0.0337302827517542	NA	NA	gene_12	948318	recQ	0.0203933403019409	-1.0636323743135	-1	-1.69051163366823	-6	NA	NA	mrna	Exp	carbonSource	glucose	glycerol	mf	ez_P0.05Fold2_mrna_trT_set00_StcAllEx_SYAN_baseMgAllMg_baseNaAllNa_Exp_noMatchFilter_p1Sf_noNorm__batchNumberPLUScarbonSource__glycerolVSglucose_mf_n.csv	GO:0032550~purine ribonucleoside binding	0.00807036052826504	purine ribonucleoside binding	purine ribonucleoside binding padj:0.00807 N( -70/ +5/ 477)	P0.05Fold2	mrna	SYAN	baseMgAllMg	baseNaAllNa	batchNumberPLUScarbonSource	glycerolVSglucose
347	13	GOTERM_MF_ALL	NA	75	0.000556052651469294	349	478	3186	1.43236503578665	0.350902976687961	0.0326975711442689	NA	NA	gene_12	948318	recQ	0.0203933403019409	-1.0636323743135	-1	-1.69051163366823	-6	NA	NA	mrna	Exp	carbonSource	glucose	glycerol	mf	ez_P0.05Fold2_mrna_trT_set00_StcAllEx_SYAN_baseMgAllMg_baseNaAllNa_Exp_noMatchFilter_p1Sf_noNorm__batchNumberPLUScarbonSource__glycerolVSglucose_mf_n.csv	GO:0001883~purine nucleoside binding	0.00846901180937776	purine nucleoside binding	purine nucleoside binding padj:0.00847 N( -70/ +5/ 478)	P0.05Fold2	mrna	SYAN	baseMgAllMg	baseNaAllNa	batchNumberPLUScarbonSource	glycerolVSglucose
348	14	GOTERM_MF_ALL	NA	75	0.000556052651469294	349	478	3186	1.43236503578665	0.350902976687961	0.0326975711442689	NA	NA	gene_12	948318	recQ	0.0203933403019409	-1.0636323743135	-1	-1.69051163366823	-6	NA	NA	mrna	Exp	carbonSource	glucose	glycerol	mf	ez_P0.05Fold2_mrna_trT_set00_StcAllEx_SYAN_baseMgAllMg_baseNaAllNa_Exp_noMatchFilter_p1Sf_noNorm__batchNumberPLUScarbonSource__glycerolVSglucose_mf_n.csv	GO:0032549~ribonucleoside binding	0.00846901180937776	ribonucleoside binding	ribonucleoside binding padj:0.00847 N( -70/ +5/ 478)	P0.05Fold2	mrna	SYAN	baseMgAllMg	baseNaAllNa	batchNumberPLUScarbonSource	glycerolVSglucose
349	15	GOTERM_MF_ALL	NA	75	0.000767070916130783	349	483	3186	1.41753724038513	0.449122496554061	0.0416946091699317	NA	NA	gene_12	948318	recQ	0.0203933403019409	-1.0636323743135	-1	-1.69051163366823	-6	NA	NA	mrna	Exp	carbonSource	glucose	glycerol	mf	ez_P0.05Fold2_mrna_trT_set00_StcAllEx_SYAN_baseMgAllMg_baseNaAllNa_Exp_noMatchFilter_p1Sf_noNorm__batchNumberPLUScarbonSource__glycerolVSglucose_mf_n.csv	GO:0032555~purine ribonucleotide binding	0.0116653622883344	purine ribonucleotide binding	purine ribonucleotide binding padj:0.01167 N( -70/ +5/ 483)	P0.05Fold2	mrna	SYAN	baseMgAllMg	baseNaAllNa	batchNumberPLUScarbonSource	glycerolVSglucose
350	16	GOTERM_MF_ALL	NA	75	0.000823192792010649	349	484	3186	1.41460844443392	0.472646517008772	0.0417618559548997	NA	NA	gene_12	948318	recQ	0.0203933403019409	-1.0636323743135	-1	-1.69051163366823	-6	NA	NA	mrna	Exp	carbonSource	glucose	glycerol	mf	ez_P0.05Fold2_mrna_trT_set00_StcAllEx_SYAN_baseMgAllMg_baseNaAllNa_Exp_noMatchFilter_p1Sf_noNorm__batchNumberPLUScarbonSource__glycerolVSglucose_mf_n.csv	GO:0017076~purine nucleotide binding	0.0125138328210989	purine nucleotide binding	purine nucleotide binding padj:0.01251 N( -70/ +5/ 484)	P0.05Fold2	mrna	SYAN	baseMgAllMg	baseNaAllNa	batchNumberPLUScarbonSource	glycerolVSglucose
351	17	GOTERM_MF_ALL	NA	78	0.00177637740776048	349	521	3186	1.3667126805955	0.74879165334201	0.0827195677686985	NA	NA	gene_12	948318	recQ	0.0203933403019409	-1.0636323743135	-1	-1.69051163366823	-7	NA	NA	mrna	Exp	carbonSource	glucose	glycerol	mf	ez_P0.05Fold2_mrna_trT_set00_StcAllEx_SYAN_baseMgAllMg_baseNaAllNa_Exp_noMatchFilter_p1Sf_noNorm__batchNumberPLUScarbonSource__glycerolVSglucose_mf_n.csv	GO:0032553~ribonucleotide binding	0.0268208556299436	ribonucleotide binding	ribonucleotide binding padj:0.02682 N( -71/ +7/ 521)	P0.05Fold2	mrna	SYAN	baseMgAllMg	baseNaAllNa	batchNumberPLUScarbonSource	glycerolVSglucose
352	18	GOTERM_MF_ALL	NA	67	0.00184387936313517	349	433	3186	1.41256112813251	0.761650393619483	0.0808940973186555	NA	NA	gene_12	948318	recQ	0.0203933403019409	-1.0636323743135	-1	-1.69051163366823	-4	NA	NA	mrna	Exp	carbonSource	glucose	glycerol	mf	ez_P0.05Fold2_mrna_trT_set00_StcAllEx_SYAN_baseMgAllMg_baseNaAllNa_Exp_noMatchFilter_p1Sf_noNorm__batchNumberPLUScarbonSource__glycerolVSglucose_mf_n.csv	GO:0005524~ATP binding	0.027826658936454	ATP binding	ATP binding padj:0.02783 N( -62/ +5/ 433)	P0.05Fold2	mrna	SYAN	baseMgAllMg	baseNaAllNa	batchNumberPLUScarbonSource	glycerolVSglucose
353	19	GOTERM_MF_ALL	NA	67	0.00204086038375518	349	435	3186	1.40606659421006	0.795537126738357	0.0844105004758552	NA	NA	gene_12	948318	recQ	0.0203933403019409	-1.0636323743135	-1	-1.69051163366823	-4	NA	NA	mrna	Exp	carbonSource	glucose	glycerol	mf	ez_P0.05Fold2_mrna_trT_set00_StcAllEx_SYAN_baseMgAllMg_baseNaAllNa_Exp_noMatchFilter_p1Sf_noNorm__batchNumberPLUScarbonSource__glycerolVSglucose_mf_n.csv	GO:0032559~adenyl ribonucleotide binding	0.030756195315611	adenyl ribonucleotide binding	adenyl ribonucleotide binding padj:0.03076 N( -62/ +5/ 435)	P0.05Fold2	mrna	SYAN	baseMgAllMg	baseNaAllNa	batchNumberPLUScarbonSource	glycerolVSglucose
354	20	GOTERM_MF_ALL	NA	67	0.00216095424176103	349	436	3186	1.40284167082884	0.813789635263396	0.0846669367394893	NA	NA	gene_12	948318	recQ	0.0203933403019409	-1.0636323743135	-1	-1.69051163366823	-4	NA	NA	mrna	Exp	carbonSource	glucose	glycerol	mf	ez_P0.05Fold2_mrna_trT_set00_StcAllEx_SYAN_baseMgAllMg_baseNaAllNa_Exp_noMatchFilter_p1Sf_noNorm__batchNumberPLUScarbonSource__glycerolVSglucose_mf_n.csv	GO:0030554~adenyl nucleotide binding	0.03253820169587	adenyl nucleotide binding	adenyl nucleotide binding padj:0.03254 N( -62/ +5/ 436)	P0.05Fold2	mrna	SYAN	baseMgAllMg	baseNaAllNa	batchNumberPLUScarbonSource	glycerolVSglucose
355	21	GOTERM_MF_ALL	NA	79	0.00231933590416752	349	534	3186	1.35053604198191	0.835396725954284	0.0862615013743545	NA	NA	gene_12	948318	recQ	0.0203933403019409	-1.0636323743135	-1	-1.69051163366823	-7	NA	NA	mrna	Exp	carbonSource	glucose	glycerol	mf	ez_P0.05Fold2_mrna_trT_set00_StcAllEx_SYAN_baseMgAllMg_baseNaAllNa_Exp_noMatchFilter_p1Sf_noNorm__batchNumberPLUScarbonSource__glycerolVSglucose_mf_n.csv	GO:0097367~carbohydrate derivative binding	0.0348836578591182	carbohydrate derivative binding	carbohydrate derivative binding padj:0.03488 N( -72/ +7/ 534)	P0.05Fold2	mrna	SYAN	baseMgAllMg	baseNaAllNa	batchNumberPLUScarbonSource	glycerolVSglucose
356	23	GOTERM_MF_ALL	NA	170	0.00253184751687844	349	1319	3186	1.17658815070026	0.860506896325669	0.0856424958329286	NA	NA	gene_12	948318	recQ	0.0203933403019409	-1.0636323743135	-1	-1.69051163366823	-11	NA	NA	mrna	Exp	carbonSource	glucose	glycerol	mf	ez_P0.05Fold2_mrna_trT_set00_StcAllEx_SYAN_baseMgAllMg_baseNaAllNa_Exp_noMatchFilter_p1Sf_noNorm__batchNumberPLUScarbonSource__glycerolVSglucose_mf_n.csv	GO:1901363~heterocyclic compound binding	0.0380223699266166	heterocyclic compound binding	heterocyclic compound binding padj:0.03802 N( -160/ +10/ 1319)	P0.05Fold2	mrna	SYAN	baseMgAllMg	baseNaAllNa	batchNumberPLUScarbonSource	glycerolVSglucose
357	24	GOTERM_MF_ALL	NA	170	0.00253184751687844	349	1319	3186	1.17658815070026	0.860506896325669	0.0856424958329286	NA	NA	gene_12	948318	recQ	0.0203933403019409	-1.0636323743135	-1	-1.69051163366823	-11	NA	NA	mrna	Exp	carbonSource	glucose	glycerol	mf	ez_P0.05Fold2_mrna_trT_set00_StcAllEx_SYAN_baseMgAllMg_baseNaAllNa_Exp_noMatchFilter_p1Sf_noNorm__batchNumberPLUScarbonSource__glycerolVSglucose_mf_n.csv	GO:0097159~organic cyclic compound binding	0.0380223699266166	organic cyclic compound binding	organic cyclic compound binding padj:0.03802 N( -160/ +10/ 1319)	P0.05Fold2	mrna	SYAN	baseMgAllMg	baseNaAllNa	batchNumberPLUScarbonSource	glycerolVSglucose
358	8	GOTERM_MF_ALL	NA	276	0.000214717335405706	349	2262	3186	1.11387594719281	0.153676228022836	0.0206406645399134	NA	NA	gene_146	948318	recQ	0.0203933403019409	-1.0636323743135	-1	-1.69051163366823	-23	NA	NA	mrna	Exp	carbonSource	glucose	glycerol	mf	ez_P0.05Fold2_mrna_trT_set00_StcAllEx_SYAN_baseMgAllMg_baseNaAllNa_Exp_noMatchFilter_p1Sf_noNorm__batchNumberPLUScarbonSource__glycerolVSglucose_mf_n.csv	GO:0005488~binding	0.00327825320851194	binding	binding padj:0.00328 N( -247/ +30/ 2262)	P0.05Fold2	mrna	SYAN	baseMgAllMg	baseNaAllNa	batchNumberPLUScarbonSource	glycerolVSglucose
359	4	GOTERM_MF_ALL	NA	64	8.88909143376288e-20	349	176	3186	3.31961448293826	6.90682404403375e-17	1.72670601100844e-17	NA	NA	gene_61	944866	tsf	0.0178464030919013	-1.13316061393294	-1	-1.74844930194672	-2	NA	NA	mrna	Exp	carbonSource	glucose	glycerol	mf	ez_P0.05Fold2_mrna_trT_set00_StcAllEx_SYAN_baseMgAllMg_baseNaAllNa_Exp_noMatchFilter_p1Sf_noNorm__batchNumberPLUScarbonSource__glycerolVSglucose_mf_n.csv	GO:0003723~RNA binding	1.35924882980939e-18	RNA binding	RNA binding padj:0.00000 N( -64/ +0/ 176)	P0.05Fold2	mrna	SYAN	baseMgAllMg	baseNaAllNa	batchNumberPLUScarbonSource	glycerolVSglucose
360	23	GOTERM_MF_ALL	NA	170	0.00253184751687844	349	1319	3186	1.17658815070026	0.860506896325669	0.0856424958329286	NA	NA	gene_168	944866	tsf	0.0178464030919013	-1.13316061393294	-1	-1.74844930194672	-12	NA	NA	mrna	Exp	carbonSource	glucose	glycerol	mf	ez_P0.05Fold2_mrna_trT_set00_StcAllEx_SYAN_baseMgAllMg_baseNaAllNa_Exp_noMatchFilter_p1Sf_noNorm__batchNumberPLUScarbonSource__glycerolVSglucose_mf_n.csv	GO:1901363~heterocyclic compound binding	0.0380223699266166	heterocyclic compound binding	heterocyclic compound binding padj:0.03802 N( -160/ +10/ 1319)	P0.05Fold2	mrna	SYAN	baseMgAllMg	baseNaAllNa	batchNumberPLUScarbonSource	glycerolVSglucose
361	24	GOTERM_MF_ALL	NA	170	0.00253184751687844	349	1319	3186	1.17658815070026	0.860506896325669	0.0856424958329286	NA	NA	gene_168	944866	tsf	0.0178464030919013	-1.13316061393294	-1	-1.74844930194672	-12	NA	NA	mrna	Exp	carbonSource	glucose	glycerol	mf	ez_P0.05Fold2_mrna_trT_set00_StcAllEx_SYAN_baseMgAllMg_baseNaAllNa_Exp_noMatchFilter_p1Sf_noNorm__batchNumberPLUScarbonSource__glycerolVSglucose_mf_n.csv	GO:0097159~organic cyclic compound binding	0.0380223699266166	organic cyclic compound binding	organic cyclic compound binding padj:0.03802 N( -160/ +10/ 1319)	P0.05Fold2	mrna	SYAN	baseMgAllMg	baseNaAllNa	batchNumberPLUScarbonSource	glycerolVSglucose
362	8	GOTERM_MF_ALL	NA	276	0.000214717335405706	349	2262	3186	1.11387594719281	0.153676228022836	0.0206406645399134	NA	NA	gene_273	944866	tsf	0.0178464030919013	-1.13316061393294	-1	-1.74844930194672	-24	NA	NA	mrna	Exp	carbonSource	glucose	glycerol	mf	ez_P0.05Fold2_mrna_trT_set00_StcAllEx_SYAN_baseMgAllMg_baseNaAllNa_Exp_noMatchFilter_p1Sf_noNorm__batchNumberPLUScarbonSource__glycerolVSglucose_mf_n.csv	GO:0005488~binding	0.00327825320851194	binding	binding padj:0.00328 N( -247/ +30/ 2262)	P0.05Fold2	mrna	SYAN	baseMgAllMg	baseNaAllNa	batchNumberPLUScarbonSource	glycerolVSglucose
363	9	GOTERM_MF_ALL	NA	76	0.000376791113485402	349	480	3186	1.44541547277937	0.253844954797805	0.0320121687194274	NA	NA	gene_37	946701	yeiR	0.0171012158664932	-1.12057886324696	-1	-1.76697301093318	-7	NA	NA	mrna	Exp	carbonSource	glucose	glycerol	mf	ez_P0.05Fold2_mrna_trT_set00_StcAllEx_SYAN_baseMgAllMg_baseNaAllNa_Exp_noMatchFilter_p1Sf_noNorm__batchNumberPLUScarbonSource__glycerolVSglucose_mf_n.csv	GO:0001882~nucleoside binding	0.00574610198731551	nucleoside binding	nucleoside binding padj:0.00575 N( -71/ +5/ 480)	P0.05Fold2	mrna	SYAN	baseMgAllMg	baseNaAllNa	batchNumberPLUScarbonSource	glycerolVSglucose
364	10	GOTERM_MF_ALL	NA	75	0.000494612783459391	349	476	3186	1.43838337627315	0.319147239848434	0.0377114456477462	NA	NA	gene_37	946701	yeiR	0.0171012158664932	-1.12057886324696	-1	-1.76697301093318	-7	NA	NA	mrna	Exp	carbonSource	glucose	glycerol	mf	ez_P0.05Fold2_mrna_trT_set00_StcAllEx_SYAN_baseMgAllMg_baseNaAllNa_Exp_noMatchFilter_p1Sf_noNorm__batchNumberPLUScarbonSource__glycerolVSglucose_mf_n.csv	GO:0035639~purine ribonucleoside triphosphate binding	0.00753655118839947	purine ribonucleoside triphosphate binding	purine ribonucleoside triphosphate binding padj:0.00754 N( -70/ +5/ 476)	P0.05Fold2	mrna	SYAN	baseMgAllMg	baseNaAllNa	batchNumberPLUScarbonSource	glycerolVSglucose
365	12	GOTERM_MF_ALL	NA	75	0.000529778896954138	349	477	3186	1.43536789749689	0.337508320255031	0.0337302827517542	NA	NA	gene_37	946701	yeiR	0.0171012158664932	-1.12057886324696	-1	-1.76697301093318	-7	NA	NA	mrna	Exp	carbonSource	glucose	glycerol	mf	ez_P0.05Fold2_mrna_trT_set00_StcAllEx_SYAN_baseMgAllMg_baseNaAllNa_Exp_noMatchFilter_p1Sf_noNorm__batchNumberPLUScarbonSource__glycerolVSglucose_mf_n.csv	GO:0032550~purine ribonucleoside binding	0.00807036052826504	purine ribonucleoside binding	purine ribonucleoside binding padj:0.00807 N( -70/ +5/ 477)	P0.05Fold2	mrna	SYAN	baseMgAllMg	baseNaAllNa	batchNumberPLUScarbonSource	glycerolVSglucose
366	13	GOTERM_MF_ALL	NA	75	0.000556052651469294	349	478	3186	1.43236503578665	0.350902976687961	0.0326975711442689	NA	NA	gene_37	946701	yeiR	0.0171012158664932	-1.12057886324696	-1	-1.76697301093318	-7	NA	NA	mrna	Exp	carbonSource	glucose	glycerol	mf	ez_P0.05Fold2_mrna_trT_set00_StcAllEx_SYAN_baseMgAllMg_baseNaAllNa_Exp_noMatchFilter_p1Sf_noNorm__batchNumberPLUScarbonSource__glycerolVSglucose_mf_n.csv	GO:0001883~purine nucleoside binding	0.00846901180937776	purine nucleoside binding	purine nucleoside binding padj:0.00847 N( -70/ +5/ 478)	P0.05Fold2	mrna	SYAN	baseMgAllMg	baseNaAllNa	batchNumberPLUScarbonSource	glycerolVSglucose
367	14	GOTERM_MF_ALL	NA	75	0.000556052651469294	349	478	3186	1.43236503578665	0.350902976687961	0.0326975711442689	NA	NA	gene_37	946701	yeiR	0.0171012158664932	-1.12057886324696	-1	-1.76697301093318	-7	NA	NA	mrna	Exp	carbonSource	glucose	glycerol	mf	ez_P0.05Fold2_mrna_trT_set00_StcAllEx_SYAN_baseMgAllMg_baseNaAllNa_Exp_noMatchFilter_p1Sf_noNorm__batchNumberPLUScarbonSource__glycerolVSglucose_mf_n.csv	GO:0032549~ribonucleoside binding	0.00846901180937776	ribonucleoside binding	ribonucleoside binding padj:0.00847 N( -70/ +5/ 478)	P0.05Fold2	mrna	SYAN	baseMgAllMg	baseNaAllNa	batchNumberPLUScarbonSource	glycerolVSglucose
368	15	GOTERM_MF_ALL	NA	75	0.000767070916130783	349	483	3186	1.41753724038513	0.449122496554061	0.0416946091699317	NA	NA	gene_37	946701	yeiR	0.0171012158664932	-1.12057886324696	-1	-1.76697301093318	-7	NA	NA	mrna	Exp	carbonSource	glucose	glycerol	mf	ez_P0.05Fold2_mrna_trT_set00_StcAllEx_SYAN_baseMgAllMg_baseNaAllNa_Exp_noMatchFilter_p1Sf_noNorm__batchNumberPLUScarbonSource__glycerolVSglucose_mf_n.csv	GO:0032555~purine ribonucleotide binding	0.0116653622883344	purine ribonucleotide binding	purine ribonucleotide binding padj:0.01167 N( -70/ +5/ 483)	P0.05Fold2	mrna	SYAN	baseMgAllMg	baseNaAllNa	batchNumberPLUScarbonSource	glycerolVSglucose
369	16	GOTERM_MF_ALL	NA	75	0.000823192792010649	349	484	3186	1.41460844443392	0.472646517008772	0.0417618559548997	NA	NA	gene_37	946701	yeiR	0.0171012158664932	-1.12057886324696	-1	-1.76697301093318	-7	NA	NA	mrna	Exp	carbonSource	glucose	glycerol	mf	ez_P0.05Fold2_mrna_trT_set00_StcAllEx_SYAN_baseMgAllMg_baseNaAllNa_Exp_noMatchFilter_p1Sf_noNorm__batchNumberPLUScarbonSource__glycerolVSglucose_mf_n.csv	GO:0017076~purine nucleotide binding	0.0125138328210989	purine nucleotide binding	purine nucleotide binding padj:0.01251 N( -70/ +5/ 484)	P0.05Fold2	mrna	SYAN	baseMgAllMg	baseNaAllNa	batchNumberPLUScarbonSource	glycerolVSglucose
370	17	GOTERM_MF_ALL	NA	78	0.00177637740776048	349	521	3186	1.3667126805955	0.74879165334201	0.0827195677686985	NA	NA	gene_38	946701	yeiR	0.0171012158664932	-1.12057886324696	-1	-1.76697301093318	-8	NA	NA	mrna	Exp	carbonSource	glucose	glycerol	mf	ez_P0.05Fold2_mrna_trT_set00_StcAllEx_SYAN_baseMgAllMg_baseNaAllNa_Exp_noMatchFilter_p1Sf_noNorm__batchNumberPLUScarbonSource__glycerolVSglucose_mf_n.csv	GO:0032553~ribonucleotide binding	0.0268208556299436	ribonucleotide binding	ribonucleotide binding padj:0.02682 N( -71/ +7/ 521)	P0.05Fold2	mrna	SYAN	baseMgAllMg	baseNaAllNa	batchNumberPLUScarbonSource	glycerolVSglucose
371	21	GOTERM_MF_ALL	NA	79	0.00231933590416752	349	534	3186	1.35053604198191	0.835396725954284	0.0862615013743545	NA	NA	gene_38	946701	yeiR	0.0171012158664932	-1.12057886324696	-1	-1.76697301093318	-8	NA	NA	mrna	Exp	carbonSource	glucose	glycerol	mf	ez_P0.05Fold2_mrna_trT_set00_StcAllEx_SYAN_baseMgAllMg_baseNaAllNa_Exp_noMatchFilter_p1Sf_noNorm__batchNumberPLUScarbonSource__glycerolVSglucose_mf_n.csv	GO:0097367~carbohydrate derivative binding	0.0348836578591182	carbohydrate derivative binding	carbohydrate derivative binding padj:0.03488 N( -72/ +7/ 534)	P0.05Fold2	mrna	SYAN	baseMgAllMg	baseNaAllNa	batchNumberPLUScarbonSource	glycerolVSglucose
372	22	GOTERM_MF_ALL	NA	101	0.00252690134126288	349	718	3186	1.28415448835112	0.85996840328678	0.0893655055289244	NA	NA	gene_73	946701	yeiR	0.0171012158664932	-1.12057886324696	-1	-1.76697301093318	-11	NA	NA	mrna	Exp	carbonSource	glucose	glycerol	mf	ez_P0.05Fold2_mrna_trT_set00_StcAllEx_SYAN_baseMgAllMg_baseNaAllNa_Exp_noMatchFilter_p1Sf_noNorm__batchNumberPLUScarbonSource__glycerolVSglucose_mf_n.csv	GO:0036094~small molecule binding	0.0379494254437628	small molecule binding	small molecule binding padj:0.03795 N( -90/ +11/ 718)	P0.05Fold2	mrna	SYAN	baseMgAllMg	baseNaAllNa	batchNumberPLUScarbonSource	glycerolVSglucose
373	23	GOTERM_MF_ALL	NA	170	0.00253184751687844	349	1319	3186	1.17658815070026	0.860506896325669	0.0856424958329286	NA	NA	gene_131	946701	yeiR	0.0171012158664932	-1.12057886324696	-1	-1.76697301093318	-13	NA	NA	mrna	Exp	carbonSource	glucose	glycerol	mf	ez_P0.05Fold2_mrna_trT_set00_StcAllEx_SYAN_baseMgAllMg_baseNaAllNa_Exp_noMatchFilter_p1Sf_noNorm__batchNumberPLUScarbonSource__glycerolVSglucose_mf_n.csv	GO:1901363~heterocyclic compound binding	0.0380223699266166	heterocyclic compound binding	heterocyclic compound binding padj:0.03802 N( -160/ +10/ 1319)	P0.05Fold2	mrna	SYAN	baseMgAllMg	baseNaAllNa	batchNumberPLUScarbonSource	glycerolVSglucose
374	24	GOTERM_MF_ALL	NA	170	0.00253184751687844	349	1319	3186	1.17658815070026	0.860506896325669	0.0856424958329286	NA	NA	gene_131	946701	yeiR	0.0171012158664932	-1.12057886324696	-1	-1.76697301093318	-13	NA	NA	mrna	Exp	carbonSource	glucose	glycerol	mf	ez_P0.05Fold2_mrna_trT_set00_StcAllEx_SYAN_baseMgAllMg_baseNaAllNa_Exp_noMatchFilter_p1Sf_noNorm__batchNumberPLUScarbonSource__glycerolVSglucose_mf_n.csv	GO:0097159~organic cyclic compound binding	0.0380223699266166	organic cyclic compound binding	organic cyclic compound binding padj:0.03802 N( -160/ +10/ 1319)	P0.05Fold2	mrna	SYAN	baseMgAllMg	baseNaAllNa	batchNumberPLUScarbonSource	glycerolVSglucose
375	8	GOTERM_MF_ALL	NA	276	0.000214717335405706	349	2262	3186	1.11387594719281	0.153676228022836	0.0206406645399134	NA	NA	gene_242	946701	yeiR	0.0171012158664932	-1.12057886324696	-1	-1.76697301093318	-25	NA	NA	mrna	Exp	carbonSource	glucose	glycerol	mf	ez_P0.05Fold2_mrna_trT_set00_StcAllEx_SYAN_baseMgAllMg_baseNaAllNa_Exp_noMatchFilter_p1Sf_noNorm__batchNumberPLUScarbonSource__glycerolVSglucose_mf_n.csv	GO:0005488~binding	0.00327825320851194	binding	binding padj:0.00328 N( -247/ +30/ 2262)	P0.05Fold2	mrna	SYAN	baseMgAllMg	baseNaAllNa	batchNumberPLUScarbonSource	glycerolVSglucose
376	22	GOTERM_MF_ALL	NA	101	0.00252690134126288	349	718	3186	1.28415448835112	0.85996840328678	0.0893655055289244	NA	NA	gene_45	945803	thrA	0.0169782662284069	-1.01010418677822	-1	-1.7701066607281	-12	NA	NA	mrna	Exp	carbonSource	glucose	glycerol	mf	ez_P0.05Fold2_mrna_trT_set00_StcAllEx_SYAN_baseMgAllMg_baseNaAllNa_Exp_noMatchFilter_p1Sf_noNorm__batchNumberPLUScarbonSource__glycerolVSglucose_mf_n.csv	GO:0036094~small molecule binding	0.0379494254437628	small molecule binding	small molecule binding padj:0.03795 N( -90/ +11/ 718)	P0.05Fold2	mrna	SYAN	baseMgAllMg	baseNaAllNa	batchNumberPLUScarbonSource	glycerolVSglucose
377	8	GOTERM_MF_ALL	NA	276	0.000214717335405706	349	2262	3186	1.11387594719281	0.153676228022836	0.0206406645399134	NA	NA	gene_53	945803	thrA	0.0169782662284069	-1.01010418677822	-1	-1.7701066607281	-26	NA	NA	mrna	Exp	carbonSource	glucose	glycerol	mf	ez_P0.05Fold2_mrna_trT_set00_StcAllEx_SYAN_baseMgAllMg_baseNaAllNa_Exp_noMatchFilter_p1Sf_noNorm__batchNumberPLUScarbonSource__glycerolVSglucose_mf_n.csv	GO:0005488~binding	0.00327825320851194	binding	binding padj:0.00328 N( -247/ +30/ 2262)	P0.05Fold2	mrna	SYAN	baseMgAllMg	baseNaAllNa	batchNumberPLUScarbonSource	glycerolVSglucose
378	18	GOTERM_MF_ALL	NA	67	0.00184387936313517	349	433	3186	1.41256112813251	0.761650393619483	0.0808940973186555	NA	NA	gene_59	945803	thrA	0.0169782662284069	-1.01010418677822	-1	-1.7701066607281	-5	NA	NA	mrna	Exp	carbonSource	glucose	glycerol	mf	ez_P0.05Fold2_mrna_trT_set00_StcAllEx_SYAN_baseMgAllMg_baseNaAllNa_Exp_noMatchFilter_p1Sf_noNorm__batchNumberPLUScarbonSource__glycerolVSglucose_mf_n.csv	GO:0005524~ATP binding	0.027826658936454	ATP binding	ATP binding padj:0.02783 N( -62/ +5/ 433)	P0.05Fold2	mrna	SYAN	baseMgAllMg	baseNaAllNa	batchNumberPLUScarbonSource	glycerolVSglucose
379	19	GOTERM_MF_ALL	NA	67	0.00204086038375518	349	435	3186	1.40606659421006	0.795537126738357	0.0844105004758552	NA	NA	gene_59	945803	thrA	0.0169782662284069	-1.01010418677822	-1	-1.7701066607281	-5	NA	NA	mrna	Exp	carbonSource	glucose	glycerol	mf	ez_P0.05Fold2_mrna_trT_set00_StcAllEx_SYAN_baseMgAllMg_baseNaAllNa_Exp_noMatchFilter_p1Sf_noNorm__batchNumberPLUScarbonSource__glycerolVSglucose_mf_n.csv	GO:0032559~adenyl ribonucleotide binding	0.030756195315611	adenyl ribonucleotide binding	adenyl ribonucleotide binding padj:0.03076 N( -62/ +5/ 435)	P0.05Fold2	mrna	SYAN	baseMgAllMg	baseNaAllNa	batchNumberPLUScarbonSource	glycerolVSglucose
380	20	GOTERM_MF_ALL	NA	67	0.00216095424176103	349	436	3186	1.40284167082884	0.813789635263396	0.0846669367394893	NA	NA	gene_59	945803	thrA	0.0169782662284069	-1.01010418677822	-1	-1.7701066607281	-5	NA	NA	mrna	Exp	carbonSource	glucose	glycerol	mf	ez_P0.05Fold2_mrna_trT_set00_StcAllEx_SYAN_baseMgAllMg_baseNaAllNa_Exp_noMatchFilter_p1Sf_noNorm__batchNumberPLUScarbonSource__glycerolVSglucose_mf_n.csv	GO:0030554~adenyl nucleotide binding	0.03253820169587	adenyl nucleotide binding	adenyl nucleotide binding padj:0.03254 N( -62/ +5/ 436)	P0.05Fold2	mrna	SYAN	baseMgAllMg	baseNaAllNa	batchNumberPLUScarbonSource	glycerolVSglucose
381	10	GOTERM_MF_ALL	NA	75	0.000494612783459391	349	476	3186	1.43838337627315	0.319147239848434	0.0377114456477462	NA	NA	gene_66	945803	thrA	0.0169782662284069	-1.01010418677822	-1	-1.7701066607281	-8	NA	NA	mrna	Exp	carbonSource	glucose	glycerol	mf	ez_P0.05Fold2_mrna_trT_set00_StcAllEx_SYAN_baseMgAllMg_baseNaAllNa_Exp_noMatchFilter_p1Sf_noNorm__batchNumberPLUScarbonSource__glycerolVSglucose_mf_n.csv	GO:0035639~purine ribonucleoside triphosphate binding	0.00753655118839947	purine ribonucleoside triphosphate binding	purine ribonucleoside triphosphate binding padj:0.00754 N( -70/ +5/ 476)	P0.05Fold2	mrna	SYAN	baseMgAllMg	baseNaAllNa	batchNumberPLUScarbonSource	glycerolVSglucose
382	12	GOTERM_MF_ALL	NA	75	0.000529778896954138	349	477	3186	1.43536789749689	0.337508320255031	0.0337302827517542	NA	NA	gene_66	945803	thrA	0.0169782662284069	-1.01010418677822	-1	-1.7701066607281	-8	NA	NA	mrna	Exp	carbonSource	glucose	glycerol	mf	ez_P0.05Fold2_mrna_trT_set00_StcAllEx_SYAN_baseMgAllMg_baseNaAllNa_Exp_noMatchFilter_p1Sf_noNorm__batchNumberPLUScarbonSource__glycerolVSglucose_mf_n.csv	GO:0032550~purine ribonucleoside binding	0.00807036052826504	purine ribonucleoside binding	purine ribonucleoside binding padj:0.00807 N( -70/ +5/ 477)	P0.05Fold2	mrna	SYAN	baseMgAllMg	baseNaAllNa	batchNumberPLUScarbonSource	glycerolVSglucose
383	13	GOTERM_MF_ALL	NA	75	0.000556052651469294	349	478	3186	1.43236503578665	0.350902976687961	0.0326975711442689	NA	NA	gene_66	945803	thrA	0.0169782662284069	-1.01010418677822	-1	-1.7701066607281	-8	NA	NA	mrna	Exp	carbonSource	glucose	glycerol	mf	ez_P0.05Fold2_mrna_trT_set00_StcAllEx_SYAN_baseMgAllMg_baseNaAllNa_Exp_noMatchFilter_p1Sf_noNorm__batchNumberPLUScarbonSource__glycerolVSglucose_mf_n.csv	GO:0001883~purine nucleoside binding	0.00846901180937776	purine nucleoside binding	purine nucleoside binding padj:0.00847 N( -70/ +5/ 478)	P0.05Fold2	mrna	SYAN	baseMgAllMg	baseNaAllNa	batchNumberPLUScarbonSource	glycerolVSglucose
384	14	GOTERM_MF_ALL	NA	75	0.000556052651469294	349	478	3186	1.43236503578665	0.350902976687961	0.0326975711442689	NA	NA	gene_66	945803	thrA	0.0169782662284069	-1.01010418677822	-1	-1.7701066607281	-8	NA	NA	mrna	Exp	carbonSource	glucose	glycerol	mf	ez_P0.05Fold2_mrna_trT_set00_StcAllEx_SYAN_baseMgAllMg_baseNaAllNa_Exp_noMatchFilter_p1Sf_noNorm__batchNumberPLUScarbonSource__glycerolVSglucose_mf_n.csv	GO:0032549~ribonucleoside binding	0.00846901180937776	ribonucleoside binding	ribonucleoside binding padj:0.00847 N( -70/ +5/ 478)	P0.05Fold2	mrna	SYAN	baseMgAllMg	baseNaAllNa	batchNumberPLUScarbonSource	glycerolVSglucose
385	15	GOTERM_MF_ALL	NA	75	0.000767070916130783	349	483	3186	1.41753724038513	0.449122496554061	0.0416946091699317	NA	NA	gene_66	945803	thrA	0.0169782662284069	-1.01010418677822	-1	-1.7701066607281	-8	NA	NA	mrna	Exp	carbonSource	glucose	glycerol	mf	ez_P0.05Fold2_mrna_trT_set00_StcAllEx_SYAN_baseMgAllMg_baseNaAllNa_Exp_noMatchFilter_p1Sf_noNorm__batchNumberPLUScarbonSource__glycerolVSglucose_mf_n.csv	GO:0032555~purine ribonucleotide binding	0.0116653622883344	purine ribonucleotide binding	purine ribonucleotide binding padj:0.01167 N( -70/ +5/ 483)	P0.05Fold2	mrna	SYAN	baseMgAllMg	baseNaAllNa	batchNumberPLUScarbonSource	glycerolVSglucose
386	16	GOTERM_MF_ALL	NA	75	0.000823192792010649	349	484	3186	1.41460844443392	0.472646517008772	0.0417618559548997	NA	NA	gene_66	945803	thrA	0.0169782662284069	-1.01010418677822	-1	-1.7701066607281	-8	NA	NA	mrna	Exp	carbonSource	glucose	glycerol	mf	ez_P0.05Fold2_mrna_trT_set00_StcAllEx_SYAN_baseMgAllMg_baseNaAllNa_Exp_noMatchFilter_p1Sf_noNorm__batchNumberPLUScarbonSource__glycerolVSglucose_mf_n.csv	GO:0017076~purine nucleotide binding	0.0125138328210989	purine nucleotide binding	purine nucleotide binding padj:0.01251 N( -70/ +5/ 484)	P0.05Fold2	mrna	SYAN	baseMgAllMg	baseNaAllNa	batchNumberPLUScarbonSource	glycerolVSglucose
387	9	GOTERM_MF_ALL	NA	76	0.000376791113485402	349	480	3186	1.44541547277937	0.253844954797805	0.0320121687194274	NA	NA	gene_67	945803	thrA	0.0169782662284069	-1.01010418677822	-1	-1.7701066607281	-8	NA	NA	mrna	Exp	carbonSource	glucose	glycerol	mf	ez_P0.05Fold2_mrna_trT_set00_StcAllEx_SYAN_baseMgAllMg_baseNaAllNa_Exp_noMatchFilter_p1Sf_noNorm__batchNumberPLUScarbonSource__glycerolVSglucose_mf_n.csv	GO:0001882~nucleoside binding	0.00574610198731551	nucleoside binding	nucleoside binding padj:0.00575 N( -71/ +5/ 480)	P0.05Fold2	mrna	SYAN	baseMgAllMg	baseNaAllNa	batchNumberPLUScarbonSource	glycerolVSglucose
388	17	GOTERM_MF_ALL	NA	78	0.00177637740776048	349	521	3186	1.3667126805955	0.74879165334201	0.0827195677686985	NA	NA	gene_69	945803	thrA	0.0169782662284069	-1.01010418677822	-1	-1.7701066607281	-9	NA	NA	mrna	Exp	carbonSource	glucose	glycerol	mf	ez_P0.05Fold2_mrna_trT_set00_StcAllEx_SYAN_baseMgAllMg_baseNaAllNa_Exp_noMatchFilter_p1Sf_noNorm__batchNumberPLUScarbonSource__glycerolVSglucose_mf_n.csv	GO:0032553~ribonucleotide binding	0.0268208556299436	ribonucleotide binding	ribonucleotide binding padj:0.02682 N( -71/ +7/ 521)	P0.05Fold2	mrna	SYAN	baseMgAllMg	baseNaAllNa	batchNumberPLUScarbonSource	glycerolVSglucose
389	21	GOTERM_MF_ALL	NA	79	0.00231933590416752	349	534	3186	1.35053604198191	0.835396725954284	0.0862615013743545	NA	NA	gene_70	945803	thrA	0.0169782662284069	-1.01010418677822	-1	-1.7701066607281	-9	NA	NA	mrna	Exp	carbonSource	glucose	glycerol	mf	ez_P0.05Fold2_mrna_trT_set00_StcAllEx_SYAN_baseMgAllMg_baseNaAllNa_Exp_noMatchFilter_p1Sf_noNorm__batchNumberPLUScarbonSource__glycerolVSglucose_mf_n.csv	GO:0097367~carbohydrate derivative binding	0.0348836578591182	carbohydrate derivative binding	carbohydrate derivative binding padj:0.03488 N( -72/ +7/ 534)	P0.05Fold2	mrna	SYAN	baseMgAllMg	baseNaAllNa	batchNumberPLUScarbonSource	glycerolVSglucose
390	23	GOTERM_MF_ALL	NA	170	0.00253184751687844	349	1319	3186	1.17658815070026	0.860506896325669	0.0856424958329286	NA	NA	gene_81	945803	thrA	0.0169782662284069	-1.01010418677822	-1	-1.7701066607281	-14	NA	NA	mrna	Exp	carbonSource	glucose	glycerol	mf	ez_P0.05Fold2_mrna_trT_set00_StcAllEx_SYAN_baseMgAllMg_baseNaAllNa_Exp_noMatchFilter_p1Sf_noNorm__batchNumberPLUScarbonSource__glycerolVSglucose_mf_n.csv	GO:1901363~heterocyclic compound binding	0.0380223699266166	heterocyclic compound binding	heterocyclic compound binding padj:0.03802 N( -160/ +10/ 1319)	P0.05Fold2	mrna	SYAN	baseMgAllMg	baseNaAllNa	batchNumberPLUScarbonSource	glycerolVSglucose
391	24	GOTERM_MF_ALL	NA	170	0.00253184751687844	349	1319	3186	1.17658815070026	0.860506896325669	0.0856424958329286	NA	NA	gene_81	945803	thrA	0.0169782662284069	-1.01010418677822	-1	-1.7701066607281	-14	NA	NA	mrna	Exp	carbonSource	glucose	glycerol	mf	ez_P0.05Fold2_mrna_trT_set00_StcAllEx_SYAN_baseMgAllMg_baseNaAllNa_Exp_noMatchFilter_p1Sf_noNorm__batchNumberPLUScarbonSource__glycerolVSglucose_mf_n.csv	GO:0097159~organic cyclic compound binding	0.0380223699266166	organic cyclic compound binding	organic cyclic compound binding padj:0.03802 N( -160/ +10/ 1319)	P0.05Fold2	mrna	SYAN	baseMgAllMg	baseNaAllNa	batchNumberPLUScarbonSource	glycerolVSglucose
392	8	GOTERM_MF_ALL	NA	276	0.000214717335405706	349	2262	3186	1.11387594719281	0.153676228022836	0.0206406645399134	NA	NA	gene_03	947881	nirD	0.0168703801062213	-2.02739898392446	-1	-1.77287513221972	-27	NA	NA	mrna	Exp	carbonSource	glucose	glycerol	mf	ez_P0.05Fold2_mrna_trT_set00_StcAllEx_SYAN_baseMgAllMg_baseNaAllNa_Exp_noMatchFilter_p1Sf_noNorm__batchNumberPLUScarbonSource__glycerolVSglucose_mf_n.csv	GO:0005488~binding	0.00327825320851194	binding	binding padj:0.00328 N( -247/ +30/ 2262)	P0.05Fold2	mrna	SYAN	baseMgAllMg	baseNaAllNa	batchNumberPLUScarbonSource	glycerolVSglucose
393	22	GOTERM_MF_ALL	NA	101	0.00252690134126288	349	718	3186	1.28415448835112	0.85996840328678	0.0893655055289244	NA	NA	gene_28	948432	metF	0.0167187692470492	-1.24962873069828	-1	-1.77679569632814	-13	NA	NA	mrna	Exp	carbonSource	glucose	glycerol	mf	ez_P0.05Fold2_mrna_trT_set00_StcAllEx_SYAN_baseMgAllMg_baseNaAllNa_Exp_noMatchFilter_p1Sf_noNorm__batchNumberPLUScarbonSource__glycerolVSglucose_mf_n.csv	GO:0036094~small molecule binding	0.0379494254437628	small molecule binding	small molecule binding padj:0.03795 N( -90/ +11/ 718)	P0.05Fold2	mrna	SYAN	baseMgAllMg	baseNaAllNa	batchNumberPLUScarbonSource	glycerolVSglucose
394	23	GOTERM_MF_ALL	NA	170	0.00253184751687844	349	1319	3186	1.17658815070026	0.860506896325669	0.0856424958329286	NA	NA	gene_54	948432	metF	0.0167187692470492	-1.24962873069828	-1	-1.77679569632814	-15	NA	NA	mrna	Exp	carbonSource	glucose	glycerol	mf	ez_P0.05Fold2_mrna_trT_set00_StcAllEx_SYAN_baseMgAllMg_baseNaAllNa_Exp_noMatchFilter_p1Sf_noNorm__batchNumberPLUScarbonSource__glycerolVSglucose_mf_n.csv	GO:1901363~heterocyclic compound binding	0.0380223699266166	heterocyclic compound binding	heterocyclic compound binding padj:0.03802 N( -160/ +10/ 1319)	P0.05Fold2	mrna	SYAN	baseMgAllMg	baseNaAllNa	batchNumberPLUScarbonSource	glycerolVSglucose
395	24	GOTERM_MF_ALL	NA	170	0.00253184751687844	349	1319	3186	1.17658815070026	0.860506896325669	0.0856424958329286	NA	NA	gene_54	948432	metF	0.0167187692470492	-1.24962873069828	-1	-1.77679569632814	-15	NA	NA	mrna	Exp	carbonSource	glucose	glycerol	mf	ez_P0.05Fold2_mrna_trT_set00_StcAllEx_SYAN_baseMgAllMg_baseNaAllNa_Exp_noMatchFilter_p1Sf_noNorm__batchNumberPLUScarbonSource__glycerolVSglucose_mf_n.csv	GO:0097159~organic cyclic compound binding	0.0380223699266166	organic cyclic compound binding	organic cyclic compound binding padj:0.03802 N( -160/ +10/ 1319)	P0.05Fold2	mrna	SYAN	baseMgAllMg	baseNaAllNa	batchNumberPLUScarbonSource	glycerolVSglucose
396	8	GOTERM_MF_ALL	NA	276	0.000214717335405706	349	2262	3186	1.11387594719281	0.153676228022836	0.0206406645399134	NA	NA	gene_175	948432	metF	0.0167187692470492	-1.24962873069828	-1	-1.77679569632814	-28	NA	NA	mrna	Exp	carbonSource	glucose	glycerol	mf	ez_P0.05Fold2_mrna_trT_set00_StcAllEx_SYAN_baseMgAllMg_baseNaAllNa_Exp_noMatchFilter_p1Sf_noNorm__batchNumberPLUScarbonSource__glycerolVSglucose_mf_n.csv	GO:0005488~binding	0.00327825320851194	binding	binding padj:0.00328 N( -247/ +30/ 2262)	P0.05Fold2	mrna	SYAN	baseMgAllMg	baseNaAllNa	batchNumberPLUScarbonSource	glycerolVSglucose
397	4	GOTERM_MF_ALL	NA	64	8.88909143376288e-20	349	176	3186	3.31961448293826	6.90682404403375e-17	1.72670601100844e-17	NA	NA	gene_63	948897	prfC	0.016046942535988	-1.02290965308215	-1	-1.79460770258866	-3	NA	NA	mrna	Exp	carbonSource	glucose	glycerol	mf	ez_P0.05Fold2_mrna_trT_set00_StcAllEx_SYAN_baseMgAllMg_baseNaAllNa_Exp_noMatchFilter_p1Sf_noNorm__batchNumberPLUScarbonSource__glycerolVSglucose_mf_n.csv	GO:0003723~RNA binding	1.35924882980939e-18	RNA binding	RNA binding padj:0.00000 N( -64/ +0/ 176)	P0.05Fold2	mrna	SYAN	baseMgAllMg	baseNaAllNa	batchNumberPLUScarbonSource	glycerolVSglucose
398	10	GOTERM_MF_ALL	NA	75	0.000494612783459391	349	476	3186	1.43838337627315	0.319147239848434	0.0377114456477462	NA	NA	gene_74	948897	prfC	0.016046942535988	-1.02290965308215	-1	-1.79460770258866	-9	NA	NA	mrna	Exp	carbonSource	glucose	glycerol	mf	ez_P0.05Fold2_mrna_trT_set00_StcAllEx_SYAN_baseMgAllMg_baseNaAllNa_Exp_noMatchFilter_p1Sf_noNorm__batchNumberPLUScarbonSource__glycerolVSglucose_mf_n.csv	GO:0035639~purine ribonucleoside triphosphate binding	0.00753655118839947	purine ribonucleoside triphosphate binding	purine ribonucleoside triphosphate binding padj:0.00754 N( -70/ +5/ 476)	P0.05Fold2	mrna	SYAN	baseMgAllMg	baseNaAllNa	batchNumberPLUScarbonSource	glycerolVSglucose
399	12	GOTERM_MF_ALL	NA	75	0.000529778896954138	349	477	3186	1.43536789749689	0.337508320255031	0.0337302827517542	NA	NA	gene_74	948897	prfC	0.016046942535988	-1.02290965308215	-1	-1.79460770258866	-9	NA	NA	mrna	Exp	carbonSource	glucose	glycerol	mf	ez_P0.05Fold2_mrna_trT_set00_StcAllEx_SYAN_baseMgAllMg_baseNaAllNa_Exp_noMatchFilter_p1Sf_noNorm__batchNumberPLUScarbonSource__glycerolVSglucose_mf_n.csv	GO:0032550~purine ribonucleoside binding	0.00807036052826504	purine ribonucleoside binding	purine ribonucleoside binding padj:0.00807 N( -70/ +5/ 477)	P0.05Fold2	mrna	SYAN	baseMgAllMg	baseNaAllNa	batchNumberPLUScarbonSource	glycerolVSglucose
400	13	GOTERM_MF_ALL	NA	75	0.000556052651469294	349	478	3186	1.43236503578665	0.350902976687961	0.0326975711442689	NA	NA	gene_74	948897	prfC	0.016046942535988	-1.02290965308215	-1	-1.79460770258866	-9	NA	NA	mrna	Exp	carbonSource	glucose	glycerol	mf	ez_P0.05Fold2_mrna_trT_set00_StcAllEx_SYAN_baseMgAllMg_baseNaAllNa_Exp_noMatchFilter_p1Sf_noNorm__batchNumberPLUScarbonSource__glycerolVSglucose_mf_n.csv	GO:0001883~purine nucleoside binding	0.00846901180937776	purine nucleoside binding	purine nucleoside binding padj:0.00847 N( -70/ +5/ 478)	P0.05Fold2	mrna	SYAN	baseMgAllMg	baseNaAllNa	batchNumberPLUScarbonSource	glycerolVSglucose
401	14	GOTERM_MF_ALL	NA	75	0.000556052651469294	349	478	3186	1.43236503578665	0.350902976687961	0.0326975711442689	NA	NA	gene_74	948897	prfC	0.016046942535988	-1.02290965308215	-1	-1.79460770258866	-9	NA	NA	mrna	Exp	carbonSource	glucose	glycerol	mf	ez_P0.05Fold2_mrna_trT_set00_StcAllEx_SYAN_baseMgAllMg_baseNaAllNa_Exp_noMatchFilter_p1Sf_noNorm__batchNumberPLUScarbonSource__glycerolVSglucose_mf_n.csv	GO:0032549~ribonucleoside binding	0.00846901180937776	ribonucleoside binding	ribonucleoside binding padj:0.00847 N( -70/ +5/ 478)	P0.05Fold2	mrna	SYAN	baseMgAllMg	baseNaAllNa	batchNumberPLUScarbonSource	glycerolVSglucose
402	15	GOTERM_MF_ALL	NA	75	0.000767070916130783	349	483	3186	1.41753724038513	0.449122496554061	0.0416946091699317	NA	NA	gene_74	948897	prfC	0.016046942535988	-1.02290965308215	-1	-1.79460770258866	-9	NA	NA	mrna	Exp	carbonSource	glucose	glycerol	mf	ez_P0.05Fold2_mrna_trT_set00_StcAllEx_SYAN_baseMgAllMg_baseNaAllNa_Exp_noMatchFilter_p1Sf_noNorm__batchNumberPLUScarbonSource__glycerolVSglucose_mf_n.csv	GO:0032555~purine ribonucleotide binding	0.0116653622883344	purine ribonucleotide binding	purine ribonucleotide binding padj:0.01167 N( -70/ +5/ 483)	P0.05Fold2	mrna	SYAN	baseMgAllMg	baseNaAllNa	batchNumberPLUScarbonSource	glycerolVSglucose
403	16	GOTERM_MF_ALL	NA	75	0.000823192792010649	349	484	3186	1.41460844443392	0.472646517008772	0.0417618559548997	NA	NA	gene_74	948897	prfC	0.016046942535988	-1.02290965308215	-1	-1.79460770258866	-9	NA	NA	mrna	Exp	carbonSource	glucose	glycerol	mf	ez_P0.05Fold2_mrna_trT_set00_StcAllEx_SYAN_baseMgAllMg_baseNaAllNa_Exp_noMatchFilter_p1Sf_noNorm__batchNumberPLUScarbonSource__glycerolVSglucose_mf_n.csv	GO:0017076~purine nucleotide binding	0.0125138328210989	purine nucleotide binding	purine nucleotide binding padj:0.01251 N( -70/ +5/ 484)	P0.05Fold2	mrna	SYAN	baseMgAllMg	baseNaAllNa	batchNumberPLUScarbonSource	glycerolVSglucose
404	9	GOTERM_MF_ALL	NA	76	0.000376791113485402	349	480	3186	1.44541547277937	0.253844954797805	0.0320121687194274	NA	NA	gene_75	948897	prfC	0.016046942535988	-1.02290965308215	-1	-1.79460770258866	-9	NA	NA	mrna	Exp	carbonSource	glucose	glycerol	mf	ez_P0.05Fold2_mrna_trT_set00_StcAllEx_SYAN_baseMgAllMg_baseNaAllNa_Exp_noMatchFilter_p1Sf_noNorm__batchNumberPLUScarbonSource__glycerolVSglucose_mf_n.csv	GO:0001882~nucleoside binding	0.00574610198731551	nucleoside binding	nucleoside binding padj:0.00575 N( -71/ +5/ 480)	P0.05Fold2	mrna	SYAN	baseMgAllMg	baseNaAllNa	batchNumberPLUScarbonSource	glycerolVSglucose
405	17	GOTERM_MF_ALL	NA	78	0.00177637740776048	349	521	3186	1.3667126805955	0.74879165334201	0.0827195677686985	NA	NA	gene_77	948897	prfC	0.016046942535988	-1.02290965308215	-1	-1.79460770258866	-10	NA	NA	mrna	Exp	carbonSource	glucose	glycerol	mf	ez_P0.05Fold2_mrna_trT_set00_StcAllEx_SYAN_baseMgAllMg_baseNaAllNa_Exp_noMatchFilter_p1Sf_noNorm__batchNumberPLUScarbonSource__glycerolVSglucose_mf_n.csv	GO:0032553~ribonucleotide binding	0.0268208556299436	ribonucleotide binding	ribonucleotide binding padj:0.02682 N( -71/ +7/ 521)	P0.05Fold2	mrna	SYAN	baseMgAllMg	baseNaAllNa	batchNumberPLUScarbonSource	glycerolVSglucose
406	21	GOTERM_MF_ALL	NA	79	0.00231933590416752	349	534	3186	1.35053604198191	0.835396725954284	0.0862615013743545	NA	NA	gene_78	948897	prfC	0.016046942535988	-1.02290965308215	-1	-1.79460770258866	-10	NA	NA	mrna	Exp	carbonSource	glucose	glycerol	mf	ez_P0.05Fold2_mrna_trT_set00_StcAllEx_SYAN_baseMgAllMg_baseNaAllNa_Exp_noMatchFilter_p1Sf_noNorm__batchNumberPLUScarbonSource__glycerolVSglucose_mf_n.csv	GO:0097367~carbohydrate derivative binding	0.0348836578591182	carbohydrate derivative binding	carbohydrate derivative binding padj:0.03488 N( -72/ +7/ 534)	P0.05Fold2	mrna	SYAN	baseMgAllMg	baseNaAllNa	batchNumberPLUScarbonSource	glycerolVSglucose
407	22	GOTERM_MF_ALL	NA	101	0.00252690134126288	349	718	3186	1.28415448835112	0.85996840328678	0.0893655055289244	NA	NA	gene_101	948897	prfC	0.016046942535988	-1.02290965308215	-1	-1.79460770258866	-14	NA	NA	mrna	Exp	carbonSource	glucose	glycerol	mf	ez_P0.05Fold2_mrna_trT_set00_StcAllEx_SYAN_baseMgAllMg_baseNaAllNa_Exp_noMatchFilter_p1Sf_noNorm__batchNumberPLUScarbonSource__glycerolVSglucose_mf_n.csv	GO:0036094~small molecule binding	0.0379494254437628	small molecule binding	small molecule binding padj:0.03795 N( -90/ +11/ 718)	P0.05Fold2	mrna	SYAN	baseMgAllMg	baseNaAllNa	batchNumberPLUScarbonSource	glycerolVSglucose
408	8	GOTERM_MF_ALL	NA	276	0.000214717335405706	349	2262	3186	1.11387594719281	0.153676228022836	0.0206406645399134	NA	NA	gene_134	948897	prfC	0.016046942535988	-1.02290965308215	-1	-1.79460770258866	-29	NA	NA	mrna	Exp	carbonSource	glucose	glycerol	mf	ez_P0.05Fold2_mrna_trT_set00_StcAllEx_SYAN_baseMgAllMg_baseNaAllNa_Exp_noMatchFilter_p1Sf_noNorm__batchNumberPLUScarbonSource__glycerolVSglucose_mf_n.csv	GO:0005488~binding	0.00327825320851194	binding	binding padj:0.00328 N( -247/ +30/ 2262)	P0.05Fold2	mrna	SYAN	baseMgAllMg	baseNaAllNa	batchNumberPLUScarbonSource	glycerolVSglucose
409	23	GOTERM_MF_ALL	NA	170	0.00253184751687844	349	1319	3186	1.17658815070026	0.860506896325669	0.0856424958329286	NA	NA	gene_170	948897	prfC	0.016046942535988	-1.02290965308215	-1	-1.79460770258866	-16	NA	NA	mrna	Exp	carbonSource	glucose	glycerol	mf	ez_P0.05Fold2_mrna_trT_set00_StcAllEx_SYAN_baseMgAllMg_baseNaAllNa_Exp_noMatchFilter_p1Sf_noNorm__batchNumberPLUScarbonSource__glycerolVSglucose_mf_n.csv	GO:1901363~heterocyclic compound binding	0.0380223699266166	heterocyclic compound binding	heterocyclic compound binding padj:0.03802 N( -160/ +10/ 1319)	P0.05Fold2	mrna	SYAN	baseMgAllMg	baseNaAllNa	batchNumberPLUScarbonSource	glycerolVSglucose
410	24	GOTERM_MF_ALL	NA	170	0.00253184751687844	349	1319	3186	1.17658815070026	0.860506896325669	0.0856424958329286	NA	NA	gene_170	948897	prfC	0.016046942535988	-1.02290965308215	-1	-1.79460770258866	-16	NA	NA	mrna	Exp	carbonSource	glucose	glycerol	mf	ez_P0.05Fold2_mrna_trT_set00_StcAllEx_SYAN_baseMgAllMg_baseNaAllNa_Exp_noMatchFilter_p1Sf_noNorm__batchNumberPLUScarbonSource__glycerolVSglucose_mf_n.csv	GO:0097159~organic cyclic compound binding	0.0380223699266166	organic cyclic compound binding	organic cyclic compound binding padj:0.03802 N( -160/ +10/ 1319)	P0.05Fold2	mrna	SYAN	baseMgAllMg	baseNaAllNa	batchNumberPLUScarbonSource	glycerolVSglucose
411	23	GOTERM_MF_ALL	NA	170	0.00253184751687844	349	1319	3186	1.17658815070026	0.860506896325669	0.0856424958329286	NA	NA	gene_01	946957	purC	0.0157583857194787	-1.15937574774996	-1	-1.80248827346005	-17	NA	NA	mrna	Exp	carbonSource	glucose	glycerol	mf	ez_P0.05Fold2_mrna_trT_set00_StcAllEx_SYAN_baseMgAllMg_baseNaAllNa_Exp_noMatchFilter_p1Sf_noNorm__batchNumberPLUScarbonSource__glycerolVSglucose_mf_n.csv	GO:1901363~heterocyclic compound binding	0.0380223699266166	heterocyclic compound binding	heterocyclic compound binding padj:0.03802 N( -160/ +10/ 1319)	P0.05Fold2	mrna	SYAN	baseMgAllMg	baseNaAllNa	batchNumberPLUScarbonSource	glycerolVSglucose
412	24	GOTERM_MF_ALL	NA	170	0.00253184751687844	349	1319	3186	1.17658815070026	0.860506896325669	0.0856424958329286	NA	NA	gene_01	946957	purC	0.0157583857194787	-1.15937574774996	-1	-1.80248827346005	-17	NA	NA	mrna	Exp	carbonSource	glucose	glycerol	mf	ez_P0.05Fold2_mrna_trT_set00_StcAllEx_SYAN_baseMgAllMg_baseNaAllNa_Exp_noMatchFilter_p1Sf_noNorm__batchNumberPLUScarbonSource__glycerolVSglucose_mf_n.csv	GO:0097159~organic cyclic compound binding	0.0380223699266166	organic cyclic compound binding	organic cyclic compound binding padj:0.03802 N( -160/ +10/ 1319)	P0.05Fold2	mrna	SYAN	baseMgAllMg	baseNaAllNa	batchNumberPLUScarbonSource	glycerolVSglucose
413	9	GOTERM_MF_ALL	NA	76	0.000376791113485402	349	480	3186	1.44541547277937	0.253844954797805	0.0320121687194274	NA	NA	gene_02	946957	purC	0.0157583857194787	-1.15937574774996	-1	-1.80248827346005	-10	NA	NA	mrna	Exp	carbonSource	glucose	glycerol	mf	ez_P0.05Fold2_mrna_trT_set00_StcAllEx_SYAN_baseMgAllMg_baseNaAllNa_Exp_noMatchFilter_p1Sf_noNorm__batchNumberPLUScarbonSource__glycerolVSglucose_mf_n.csv	GO:0001882~nucleoside binding	0.00574610198731551	nucleoside binding	nucleoside binding padj:0.00575 N( -71/ +5/ 480)	P0.05Fold2	mrna	SYAN	baseMgAllMg	baseNaAllNa	batchNumberPLUScarbonSource	glycerolVSglucose
414	10	GOTERM_MF_ALL	NA	75	0.000494612783459391	349	476	3186	1.43838337627315	0.319147239848434	0.0377114456477462	NA	NA	gene_02	946957	purC	0.0157583857194787	-1.15937574774996	-1	-1.80248827346005	-10	NA	NA	mrna	Exp	carbonSource	glucose	glycerol	mf	ez_P0.05Fold2_mrna_trT_set00_StcAllEx_SYAN_baseMgAllMg_baseNaAllNa_Exp_noMatchFilter_p1Sf_noNorm__batchNumberPLUScarbonSource__glycerolVSglucose_mf_n.csv	GO:0035639~purine ribonucleoside triphosphate binding	0.00753655118839947	purine ribonucleoside triphosphate binding	purine ribonucleoside triphosphate binding padj:0.00754 N( -70/ +5/ 476)	P0.05Fold2	mrna	SYAN	baseMgAllMg	baseNaAllNa	batchNumberPLUScarbonSource	glycerolVSglucose
415	12	GOTERM_MF_ALL	NA	75	0.000529778896954138	349	477	3186	1.43536789749689	0.337508320255031	0.0337302827517542	NA	NA	gene_02	946957	purC	0.0157583857194787	-1.15937574774996	-1	-1.80248827346005	-10	NA	NA	mrna	Exp	carbonSource	glucose	glycerol	mf	ez_P0.05Fold2_mrna_trT_set00_StcAllEx_SYAN_baseMgAllMg_baseNaAllNa_Exp_noMatchFilter_p1Sf_noNorm__batchNumberPLUScarbonSource__glycerolVSglucose_mf_n.csv	GO:0032550~purine ribonucleoside binding	0.00807036052826504	purine ribonucleoside binding	purine ribonucleoside binding padj:0.00807 N( -70/ +5/ 477)	P0.05Fold2	mrna	SYAN	baseMgAllMg	baseNaAllNa	batchNumberPLUScarbonSource	glycerolVSglucose
416	13	GOTERM_MF_ALL	NA	75	0.000556052651469294	349	478	3186	1.43236503578665	0.350902976687961	0.0326975711442689	NA	NA	gene_02	946957	purC	0.0157583857194787	-1.15937574774996	-1	-1.80248827346005	-10	NA	NA	mrna	Exp	carbonSource	glucose	glycerol	mf	ez_P0.05Fold2_mrna_trT_set00_StcAllEx_SYAN_baseMgAllMg_baseNaAllNa_Exp_noMatchFilter_p1Sf_noNorm__batchNumberPLUScarbonSource__glycerolVSglucose_mf_n.csv	GO:0001883~purine nucleoside binding	0.00846901180937776	purine nucleoside binding	purine nucleoside binding padj:0.00847 N( -70/ +5/ 478)	P0.05Fold2	mrna	SYAN	baseMgAllMg	baseNaAllNa	batchNumberPLUScarbonSource	glycerolVSglucose
417	14	GOTERM_MF_ALL	NA	75	0.000556052651469294	349	478	3186	1.43236503578665	0.350902976687961	0.0326975711442689	NA	NA	gene_02	946957	purC	0.0157583857194787	-1.15937574774996	-1	-1.80248827346005	-10	NA	NA	mrna	Exp	carbonSource	glucose	glycerol	mf	ez_P0.05Fold2_mrna_trT_set00_StcAllEx_SYAN_baseMgAllMg_baseNaAllNa_Exp_noMatchFilter_p1Sf_noNorm__batchNumberPLUScarbonSource__glycerolVSglucose_mf_n.csv	GO:0032549~ribonucleoside binding	0.00846901180937776	ribonucleoside binding	ribonucleoside binding padj:0.00847 N( -70/ +5/ 478)	P0.05Fold2	mrna	SYAN	baseMgAllMg	baseNaAllNa	batchNumberPLUScarbonSource	glycerolVSglucose
418	15	GOTERM_MF_ALL	NA	75	0.000767070916130783	349	483	3186	1.41753724038513	0.449122496554061	0.0416946091699317	NA	NA	gene_02	946957	purC	0.0157583857194787	-1.15937574774996	-1	-1.80248827346005	-10	NA	NA	mrna	Exp	carbonSource	glucose	glycerol	mf	ez_P0.05Fold2_mrna_trT_set00_StcAllEx_SYAN_baseMgAllMg_baseNaAllNa_Exp_noMatchFilter_p1Sf_noNorm__batchNumberPLUScarbonSource__glycerolVSglucose_mf_n.csv	GO:0032555~purine ribonucleotide binding	0.0116653622883344	purine ribonucleotide binding	purine ribonucleotide binding padj:0.01167 N( -70/ +5/ 483)	P0.05Fold2	mrna	SYAN	baseMgAllMg	baseNaAllNa	batchNumberPLUScarbonSource	glycerolVSglucose
419	16	GOTERM_MF_ALL	NA	75	0.000823192792010649	349	484	3186	1.41460844443392	0.472646517008772	0.0417618559548997	NA	NA	gene_02	946957	purC	0.0157583857194787	-1.15937574774996	-1	-1.80248827346005	-10	NA	NA	mrna	Exp	carbonSource	glucose	glycerol	mf	ez_P0.05Fold2_mrna_trT_set00_StcAllEx_SYAN_baseMgAllMg_baseNaAllNa_Exp_noMatchFilter_p1Sf_noNorm__batchNumberPLUScarbonSource__glycerolVSglucose_mf_n.csv	GO:0017076~purine nucleotide binding	0.0125138328210989	purine nucleotide binding	purine nucleotide binding padj:0.01251 N( -70/ +5/ 484)	P0.05Fold2	mrna	SYAN	baseMgAllMg	baseNaAllNa	batchNumberPLUScarbonSource	glycerolVSglucose
420	18	GOTERM_MF_ALL	NA	67	0.00184387936313517	349	433	3186	1.41256112813251	0.761650393619483	0.0808940973186555	NA	NA	gene_02	946957	purC	0.0157583857194787	-1.15937574774996	-1	-1.80248827346005	-6	NA	NA	mrna	Exp	carbonSource	glucose	glycerol	mf	ez_P0.05Fold2_mrna_trT_set00_StcAllEx_SYAN_baseMgAllMg_baseNaAllNa_Exp_noMatchFilter_p1Sf_noNorm__batchNumberPLUScarbonSource__glycerolVSglucose_mf_n.csv	GO:0005524~ATP binding	0.027826658936454	ATP binding	ATP binding padj:0.02783 N( -62/ +5/ 433)	P0.05Fold2	mrna	SYAN	baseMgAllMg	baseNaAllNa	batchNumberPLUScarbonSource	glycerolVSglucose
421	19	GOTERM_MF_ALL	NA	67	0.00204086038375518	349	435	3186	1.40606659421006	0.795537126738357	0.0844105004758552	NA	NA	gene_02	946957	purC	0.0157583857194787	-1.15937574774996	-1	-1.80248827346005	-6	NA	NA	mrna	Exp	carbonSource	glucose	glycerol	mf	ez_P0.05Fold2_mrna_trT_set00_StcAllEx_SYAN_baseMgAllMg_baseNaAllNa_Exp_noMatchFilter_p1Sf_noNorm__batchNumberPLUScarbonSource__glycerolVSglucose_mf_n.csv	GO:0032559~adenyl ribonucleotide binding	0.030756195315611	adenyl ribonucleotide binding	adenyl ribonucleotide binding padj:0.03076 N( -62/ +5/ 435)	P0.05Fold2	mrna	SYAN	baseMgAllMg	baseNaAllNa	batchNumberPLUScarbonSource	glycerolVSglucose
422	20	GOTERM_MF_ALL	NA	67	0.00216095424176103	349	436	3186	1.40284167082884	0.813789635263396	0.0846669367394893	NA	NA	gene_02	946957	purC	0.0157583857194787	-1.15937574774996	-1	-1.80248827346005	-6	NA	NA	mrna	Exp	carbonSource	glucose	glycerol	mf	ez_P0.05Fold2_mrna_trT_set00_StcAllEx_SYAN_baseMgAllMg_baseNaAllNa_Exp_noMatchFilter_p1Sf_noNorm__batchNumberPLUScarbonSource__glycerolVSglucose_mf_n.csv	GO:0030554~adenyl nucleotide binding	0.03253820169587	adenyl nucleotide binding	adenyl nucleotide binding padj:0.03254 N( -62/ +5/ 436)	P0.05Fold2	mrna	SYAN	baseMgAllMg	baseNaAllNa	batchNumberPLUScarbonSource	glycerolVSglucose
423	22	GOTERM_MF_ALL	NA	101	0.00252690134126288	349	718	3186	1.28415448835112	0.85996840328678	0.0893655055289244	NA	NA	gene_02	946957	purC	0.0157583857194787	-1.15937574774996	-1	-1.80248827346005	-15	NA	NA	mrna	Exp	carbonSource	glucose	glycerol	mf	ez_P0.05Fold2_mrna_trT_set00_StcAllEx_SYAN_baseMgAllMg_baseNaAllNa_Exp_noMatchFilter_p1Sf_noNorm__batchNumberPLUScarbonSource__glycerolVSglucose_mf_n.csv	GO:0036094~small molecule binding	0.0379494254437628	small molecule binding	small molecule binding padj:0.03795 N( -90/ +11/ 718)	P0.05Fold2	mrna	SYAN	baseMgAllMg	baseNaAllNa	batchNumberPLUScarbonSource	glycerolVSglucose
424	17	GOTERM_MF_ALL	NA	78	0.00177637740776048	349	521	3186	1.3667126805955	0.74879165334201	0.0827195677686985	NA	NA	gene_03	946957	purC	0.0157583857194787	-1.15937574774996	-1	-1.80248827346005	-11	NA	NA	mrna	Exp	carbonSource	glucose	glycerol	mf	ez_P0.05Fold2_mrna_trT_set00_StcAllEx_SYAN_baseMgAllMg_baseNaAllNa_Exp_noMatchFilter_p1Sf_noNorm__batchNumberPLUScarbonSource__glycerolVSglucose_mf_n.csv	GO:0032553~ribonucleotide binding	0.0268208556299436	ribonucleotide binding	ribonucleotide binding padj:0.02682 N( -71/ +7/ 521)	P0.05Fold2	mrna	SYAN	baseMgAllMg	baseNaAllNa	batchNumberPLUScarbonSource	glycerolVSglucose
425	21	GOTERM_MF_ALL	NA	79	0.00231933590416752	349	534	3186	1.35053604198191	0.835396725954284	0.0862615013743545	NA	NA	gene_03	946957	purC	0.0157583857194787	-1.15937574774996	-1	-1.80248827346005	-11	NA	NA	mrna	Exp	carbonSource	glucose	glycerol	mf	ez_P0.05Fold2_mrna_trT_set00_StcAllEx_SYAN_baseMgAllMg_baseNaAllNa_Exp_noMatchFilter_p1Sf_noNorm__batchNumberPLUScarbonSource__glycerolVSglucose_mf_n.csv	GO:0097367~carbohydrate derivative binding	0.0348836578591182	carbohydrate derivative binding	carbohydrate derivative binding padj:0.03488 N( -72/ +7/ 534)	P0.05Fold2	mrna	SYAN	baseMgAllMg	baseNaAllNa	batchNumberPLUScarbonSource	glycerolVSglucose
426	8	GOTERM_MF_ALL	NA	276	0.000214717335405706	349	2262	3186	1.11387594719281	0.153676228022836	0.0206406645399134	NA	NA	gene_137	946957	purC	0.0157583857194787	-1.15937574774996	-1	-1.80248827346005	-30	NA	NA	mrna	Exp	carbonSource	glucose	glycerol	mf	ez_P0.05Fold2_mrna_trT_set00_StcAllEx_SYAN_baseMgAllMg_baseNaAllNa_Exp_noMatchFilter_p1Sf_noNorm__batchNumberPLUScarbonSource__glycerolVSglucose_mf_n.csv	GO:0005488~binding	0.00327825320851194	binding	binding padj:0.00328 N( -247/ +30/ 2262)	P0.05Fold2	mrna	SYAN	baseMgAllMg	baseNaAllNa	batchNumberPLUScarbonSource	glycerolVSglucose
427	18	GOTERM_MF_ALL	NA	67	0.00184387936313517	349	433	3186	1.41256112813251	0.761650393619483	0.0808940973186555	NA	NA	gene_36	948504	purD	0.0151166157414053	-1.29770064049607	-1	-1.82054542638401	-7	NA	NA	mrna	Exp	carbonSource	glucose	glycerol	mf	ez_P0.05Fold2_mrna_trT_set00_StcAllEx_SYAN_baseMgAllMg_baseNaAllNa_Exp_noMatchFilter_p1Sf_noNorm__batchNumberPLUScarbonSource__glycerolVSglucose_mf_n.csv	GO:0005524~ATP binding	0.027826658936454	ATP binding	ATP binding padj:0.02783 N( -62/ +5/ 433)	P0.05Fold2	mrna	SYAN	baseMgAllMg	baseNaAllNa	batchNumberPLUScarbonSource	glycerolVSglucose
428	19	GOTERM_MF_ALL	NA	67	0.00204086038375518	349	435	3186	1.40606659421006	0.795537126738357	0.0844105004758552	NA	NA	gene_36	948504	purD	0.0151166157414053	-1.29770064049607	-1	-1.82054542638401	-7	NA	NA	mrna	Exp	carbonSource	glucose	glycerol	mf	ez_P0.05Fold2_mrna_trT_set00_StcAllEx_SYAN_baseMgAllMg_baseNaAllNa_Exp_noMatchFilter_p1Sf_noNorm__batchNumberPLUScarbonSource__glycerolVSglucose_mf_n.csv	GO:0032559~adenyl ribonucleotide binding	0.030756195315611	adenyl ribonucleotide binding	adenyl ribonucleotide binding padj:0.03076 N( -62/ +5/ 435)	P0.05Fold2	mrna	SYAN	baseMgAllMg	baseNaAllNa	batchNumberPLUScarbonSource	glycerolVSglucose
429	20	GOTERM_MF_ALL	NA	67	0.00216095424176103	349	436	3186	1.40284167082884	0.813789635263396	0.0846669367394893	NA	NA	gene_36	948504	purD	0.0151166157414053	-1.29770064049607	-1	-1.82054542638401	-7	NA	NA	mrna	Exp	carbonSource	glucose	glycerol	mf	ez_P0.05Fold2_mrna_trT_set00_StcAllEx_SYAN_baseMgAllMg_baseNaAllNa_Exp_noMatchFilter_p1Sf_noNorm__batchNumberPLUScarbonSource__glycerolVSglucose_mf_n.csv	GO:0030554~adenyl nucleotide binding	0.03253820169587	adenyl nucleotide binding	adenyl nucleotide binding padj:0.03254 N( -62/ +5/ 436)	P0.05Fold2	mrna	SYAN	baseMgAllMg	baseNaAllNa	batchNumberPLUScarbonSource	glycerolVSglucose
430	9	GOTERM_MF_ALL	NA	76	0.000376791113485402	349	480	3186	1.44541547277937	0.253844954797805	0.0320121687194274	NA	NA	gene_40	948504	purD	0.0151166157414053	-1.29770064049607	-1	-1.82054542638401	-11	NA	NA	mrna	Exp	carbonSource	glucose	glycerol	mf	ez_P0.05Fold2_mrna_trT_set00_StcAllEx_SYAN_baseMgAllMg_baseNaAllNa_Exp_noMatchFilter_p1Sf_noNorm__batchNumberPLUScarbonSource__glycerolVSglucose_mf_n.csv	GO:0001882~nucleoside binding	0.00574610198731551	nucleoside binding	nucleoside binding padj:0.00575 N( -71/ +5/ 480)	P0.05Fold2	mrna	SYAN	baseMgAllMg	baseNaAllNa	batchNumberPLUScarbonSource	glycerolVSglucose
431	10	GOTERM_MF_ALL	NA	75	0.000494612783459391	349	476	3186	1.43838337627315	0.319147239848434	0.0377114456477462	NA	NA	gene_40	948504	purD	0.0151166157414053	-1.29770064049607	-1	-1.82054542638401	-11	NA	NA	mrna	Exp	carbonSource	glucose	glycerol	mf	ez_P0.05Fold2_mrna_trT_set00_StcAllEx_SYAN_baseMgAllMg_baseNaAllNa_Exp_noMatchFilter_p1Sf_noNorm__batchNumberPLUScarbonSource__glycerolVSglucose_mf_n.csv	GO:0035639~purine ribonucleoside triphosphate binding	0.00753655118839947	purine ribonucleoside triphosphate binding	purine ribonucleoside triphosphate binding padj:0.00754 N( -70/ +5/ 476)	P0.05Fold2	mrna	SYAN	baseMgAllMg	baseNaAllNa	batchNumberPLUScarbonSource	glycerolVSglucose
432	12	GOTERM_MF_ALL	NA	75	0.000529778896954138	349	477	3186	1.43536789749689	0.337508320255031	0.0337302827517542	NA	NA	gene_40	948504	purD	0.0151166157414053	-1.29770064049607	-1	-1.82054542638401	-11	NA	NA	mrna	Exp	carbonSource	glucose	glycerol	mf	ez_P0.05Fold2_mrna_trT_set00_StcAllEx_SYAN_baseMgAllMg_baseNaAllNa_Exp_noMatchFilter_p1Sf_noNorm__batchNumberPLUScarbonSource__glycerolVSglucose_mf_n.csv	GO:0032550~purine ribonucleoside binding	0.00807036052826504	purine ribonucleoside binding	purine ribonucleoside binding padj:0.00807 N( -70/ +5/ 477)	P0.05Fold2	mrna	SYAN	baseMgAllMg	baseNaAllNa	batchNumberPLUScarbonSource	glycerolVSglucose
433	13	GOTERM_MF_ALL	NA	75	0.000556052651469294	349	478	3186	1.43236503578665	0.350902976687961	0.0326975711442689	NA	NA	gene_40	948504	purD	0.0151166157414053	-1.29770064049607	-1	-1.82054542638401	-11	NA	NA	mrna	Exp	carbonSource	glucose	glycerol	mf	ez_P0.05Fold2_mrna_trT_set00_StcAllEx_SYAN_baseMgAllMg_baseNaAllNa_Exp_noMatchFilter_p1Sf_noNorm__batchNumberPLUScarbonSource__glycerolVSglucose_mf_n.csv	GO:0001883~purine nucleoside binding	0.00846901180937776	purine nucleoside binding	purine nucleoside binding padj:0.00847 N( -70/ +5/ 478)	P0.05Fold2	mrna	SYAN	baseMgAllMg	baseNaAllNa	batchNumberPLUScarbonSource	glycerolVSglucose
434	14	GOTERM_MF_ALL	NA	75	0.000556052651469294	349	478	3186	1.43236503578665	0.350902976687961	0.0326975711442689	NA	NA	gene_40	948504	purD	0.0151166157414053	-1.29770064049607	-1	-1.82054542638401	-11	NA	NA	mrna	Exp	carbonSource	glucose	glycerol	mf	ez_P0.05Fold2_mrna_trT_set00_StcAllEx_SYAN_baseMgAllMg_baseNaAllNa_Exp_noMatchFilter_p1Sf_noNorm__batchNumberPLUScarbonSource__glycerolVSglucose_mf_n.csv	GO:0032549~ribonucleoside binding	0.00846901180937776	ribonucleoside binding	ribonucleoside binding padj:0.00847 N( -70/ +5/ 478)	P0.05Fold2	mrna	SYAN	baseMgAllMg	baseNaAllNa	batchNumberPLUScarbonSource	glycerolVSglucose
435	15	GOTERM_MF_ALL	NA	75	0.000767070916130783	349	483	3186	1.41753724038513	0.449122496554061	0.0416946091699317	NA	NA	gene_40	948504	purD	0.0151166157414053	-1.29770064049607	-1	-1.82054542638401	-11	NA	NA	mrna	Exp	carbonSource	glucose	glycerol	mf	ez_P0.05Fold2_mrna_trT_set00_StcAllEx_SYAN_baseMgAllMg_baseNaAllNa_Exp_noMatchFilter_p1Sf_noNorm__batchNumberPLUScarbonSource__glycerolVSglucose_mf_n.csv	GO:0032555~purine ribonucleotide binding	0.0116653622883344	purine ribonucleotide binding	purine ribonucleotide binding padj:0.01167 N( -70/ +5/ 483)	P0.05Fold2	mrna	SYAN	baseMgAllMg	baseNaAllNa	batchNumberPLUScarbonSource	glycerolVSglucose
436	16	GOTERM_MF_ALL	NA	75	0.000823192792010649	349	484	3186	1.41460844443392	0.472646517008772	0.0417618559548997	NA	NA	gene_40	948504	purD	0.0151166157414053	-1.29770064049607	-1	-1.82054542638401	-11	NA	NA	mrna	Exp	carbonSource	glucose	glycerol	mf	ez_P0.05Fold2_mrna_trT_set00_StcAllEx_SYAN_baseMgAllMg_baseNaAllNa_Exp_noMatchFilter_p1Sf_noNorm__batchNumberPLUScarbonSource__glycerolVSglucose_mf_n.csv	GO:0017076~purine nucleotide binding	0.0125138328210989	purine nucleotide binding	purine nucleotide binding padj:0.01251 N( -70/ +5/ 484)	P0.05Fold2	mrna	SYAN	baseMgAllMg	baseNaAllNa	batchNumberPLUScarbonSource	glycerolVSglucose
437	17	GOTERM_MF_ALL	NA	78	0.00177637740776048	349	521	3186	1.3667126805955	0.74879165334201	0.0827195677686985	NA	NA	gene_40	948504	purD	0.0151166157414053	-1.29770064049607	-1	-1.82054542638401	-12	NA	NA	mrna	Exp	carbonSource	glucose	glycerol	mf	ez_P0.05Fold2_mrna_trT_set00_StcAllEx_SYAN_baseMgAllMg_baseNaAllNa_Exp_noMatchFilter_p1Sf_noNorm__batchNumberPLUScarbonSource__glycerolVSglucose_mf_n.csv	GO:0032553~ribonucleotide binding	0.0268208556299436	ribonucleotide binding	ribonucleotide binding padj:0.02682 N( -71/ +7/ 521)	P0.05Fold2	mrna	SYAN	baseMgAllMg	baseNaAllNa	batchNumberPLUScarbonSource	glycerolVSglucose
438	21	GOTERM_MF_ALL	NA	79	0.00231933590416752	349	534	3186	1.35053604198191	0.835396725954284	0.0862615013743545	NA	NA	gene_40	948504	purD	0.0151166157414053	-1.29770064049607	-1	-1.82054542638401	-12	NA	NA	mrna	Exp	carbonSource	glucose	glycerol	mf	ez_P0.05Fold2_mrna_trT_set00_StcAllEx_SYAN_baseMgAllMg_baseNaAllNa_Exp_noMatchFilter_p1Sf_noNorm__batchNumberPLUScarbonSource__glycerolVSglucose_mf_n.csv	GO:0097367~carbohydrate derivative binding	0.0348836578591182	carbohydrate derivative binding	carbohydrate derivative binding padj:0.03488 N( -72/ +7/ 534)	P0.05Fold2	mrna	SYAN	baseMgAllMg	baseNaAllNa	batchNumberPLUScarbonSource	glycerolVSglucose
439	22	GOTERM_MF_ALL	NA	101	0.00252690134126288	349	718	3186	1.28415448835112	0.85996840328678	0.0893655055289244	NA	NA	gene_77	948504	purD	0.0151166157414053	-1.29770064049607	-1	-1.82054542638401	-16	NA	NA	mrna	Exp	carbonSource	glucose	glycerol	mf	ez_P0.05Fold2_mrna_trT_set00_StcAllEx_SYAN_baseMgAllMg_baseNaAllNa_Exp_noMatchFilter_p1Sf_noNorm__batchNumberPLUScarbonSource__glycerolVSglucose_mf_n.csv	GO:0036094~small molecule binding	0.0379494254437628	small molecule binding	small molecule binding padj:0.03795 N( -90/ +11/ 718)	P0.05Fold2	mrna	SYAN	baseMgAllMg	baseNaAllNa	batchNumberPLUScarbonSource	glycerolVSglucose
440	8	GOTERM_MF_ALL	NA	276	0.000214717335405706	349	2262	3186	1.11387594719281	0.153676228022836	0.0206406645399134	NA	NA	gene_99	948504	purD	0.0151166157414053	-1.29770064049607	-1	-1.82054542638401	-31	NA	NA	mrna	Exp	carbonSource	glucose	glycerol	mf	ez_P0.05Fold2_mrna_trT_set00_StcAllEx_SYAN_baseMgAllMg_baseNaAllNa_Exp_noMatchFilter_p1Sf_noNorm__batchNumberPLUScarbonSource__glycerolVSglucose_mf_n.csv	GO:0005488~binding	0.00327825320851194	binding	binding padj:0.00328 N( -247/ +30/ 2262)	P0.05Fold2	mrna	SYAN	baseMgAllMg	baseNaAllNa	batchNumberPLUScarbonSource	glycerolVSglucose
441	23	GOTERM_MF_ALL	NA	170	0.00253184751687844	349	1319	3186	1.17658815070026	0.860506896325669	0.0856424958329286	NA	NA	gene_135	948504	purD	0.0151166157414053	-1.29770064049607	-1	-1.82054542638401	-18	NA	NA	mrna	Exp	carbonSource	glucose	glycerol	mf	ez_P0.05Fold2_mrna_trT_set00_StcAllEx_SYAN_baseMgAllMg_baseNaAllNa_Exp_noMatchFilter_p1Sf_noNorm__batchNumberPLUScarbonSource__glycerolVSglucose_mf_n.csv	GO:1901363~heterocyclic compound binding	0.0380223699266166	heterocyclic compound binding	heterocyclic compound binding padj:0.03802 N( -160/ +10/ 1319)	P0.05Fold2	mrna	SYAN	baseMgAllMg	baseNaAllNa	batchNumberPLUScarbonSource	glycerolVSglucose
442	24	GOTERM_MF_ALL	NA	170	0.00253184751687844	349	1319	3186	1.17658815070026	0.860506896325669	0.0856424958329286	NA	NA	gene_135	948504	purD	0.0151166157414053	-1.29770064049607	-1	-1.82054542638401	-18	NA	NA	mrna	Exp	carbonSource	glucose	glycerol	mf	ez_P0.05Fold2_mrna_trT_set00_StcAllEx_SYAN_baseMgAllMg_baseNaAllNa_Exp_noMatchFilter_p1Sf_noNorm__batchNumberPLUScarbonSource__glycerolVSglucose_mf_n.csv	GO:0097159~organic cyclic compound binding	0.0380223699266166	organic cyclic compound binding	organic cyclic compound binding padj:0.03802 N( -160/ +10/ 1319)	P0.05Fold2	mrna	SYAN	baseMgAllMg	baseNaAllNa	batchNumberPLUScarbonSource	glycerolVSglucose
443	8	GOTERM_MF_ALL	NA	276	0.000214717335405706	349	2262	3186	1.11387594719281	0.153676228022836	0.0206406645399134	NA	NA	gene_58	948853	iadA	0.0150491223152097	-1.1003734250973	-1	-1.82248882796225	-32	NA	NA	mrna	Exp	carbonSource	glucose	glycerol	mf	ez_P0.05Fold2_mrna_trT_set00_StcAllEx_SYAN_baseMgAllMg_baseNaAllNa_Exp_noMatchFilter_p1Sf_noNorm__batchNumberPLUScarbonSource__glycerolVSglucose_mf_n.csv	GO:0005488~binding	0.00327825320851194	binding	binding padj:0.00328 N( -247/ +30/ 2262)	P0.05Fold2	mrna	SYAN	baseMgAllMg	baseNaAllNa	batchNumberPLUScarbonSource	glycerolVSglucose
444	8	GOTERM_MF_ALL	NA	276	0.000214717335405706	349	2262	3186	1.11387594719281	0.153676228022836	0.0206406645399134	NA	NA	gene_14	948722	priB	0.0146408772815023	-1.31002808155083	-1	-1.83443289956857	-33	NA	NA	mrna	Exp	carbonSource	glucose	glycerol	mf	ez_P0.05Fold2_mrna_trT_set00_StcAllEx_SYAN_baseMgAllMg_baseNaAllNa_Exp_noMatchFilter_p1Sf_noNorm__batchNumberPLUScarbonSource__glycerolVSglucose_mf_n.csv	GO:0005488~binding	0.00327825320851194	binding	binding padj:0.00328 N( -247/ +30/ 2262)	P0.05Fold2	mrna	SYAN	baseMgAllMg	baseNaAllNa	batchNumberPLUScarbonSource	glycerolVSglucose
445	23	GOTERM_MF_ALL	NA	170	0.00253184751687844	349	1319	3186	1.17658815070026	0.860506896325669	0.0856424958329286	NA	NA	gene_24	948722	priB	0.0146408772815023	-1.31002808155083	-1	-1.83443289956857	-19	NA	NA	mrna	Exp	carbonSource	glucose	glycerol	mf	ez_P0.05Fold2_mrna_trT_set00_StcAllEx_SYAN_baseMgAllMg_baseNaAllNa_Exp_noMatchFilter_p1Sf_noNorm__batchNumberPLUScarbonSource__glycerolVSglucose_mf_n.csv	GO:1901363~heterocyclic compound binding	0.0380223699266166	heterocyclic compound binding	heterocyclic compound binding padj:0.03802 N( -160/ +10/ 1319)	P0.05Fold2	mrna	SYAN	baseMgAllMg	baseNaAllNa	batchNumberPLUScarbonSource	glycerolVSglucose
446	24	GOTERM_MF_ALL	NA	170	0.00253184751687844	349	1319	3186	1.17658815070026	0.860506896325669	0.0856424958329286	NA	NA	gene_24	948722	priB	0.0146408772815023	-1.31002808155083	-1	-1.83443289956857	-19	NA	NA	mrna	Exp	carbonSource	glucose	glycerol	mf	ez_P0.05Fold2_mrna_trT_set00_StcAllEx_SYAN_baseMgAllMg_baseNaAllNa_Exp_noMatchFilter_p1Sf_noNorm__batchNumberPLUScarbonSource__glycerolVSglucose_mf_n.csv	GO:0097159~organic cyclic compound binding	0.0380223699266166	organic cyclic compound binding	organic cyclic compound binding padj:0.03802 N( -160/ +10/ 1319)	P0.05Fold2	mrna	SYAN	baseMgAllMg	baseNaAllNa	batchNumberPLUScarbonSource	glycerolVSglucose
447	8	GOTERM_MF_ALL	NA	276	0.000214717335405706	349	2262	3186	1.11387594719281	0.153676228022836	0.0206406645399134	NA	NA	gene_219	945081	tig	0.0140398093874548	-1.09857614893361	-1	-1.85263878839842	-34	NA	NA	mrna	Exp	carbonSource	glucose	glycerol	mf	ez_P0.05Fold2_mrna_trT_set00_StcAllEx_SYAN_baseMgAllMg_baseNaAllNa_Exp_noMatchFilter_p1Sf_noNorm__batchNumberPLUScarbonSource__glycerolVSglucose_mf_n.csv	GO:0005488~binding	0.00327825320851194	binding	binding padj:0.00328 N( -247/ +30/ 2262)	P0.05Fold2	mrna	SYAN	baseMgAllMg	baseNaAllNa	batchNumberPLUScarbonSource	glycerolVSglucose
448	8	GOTERM_MF_ALL	NA	276	0.000214717335405706	349	2262	3186	1.11387594719281	0.153676228022836	0.0206406645399134	NA	NA	gene_97	947149	nrdF	0.013665758275295	-1.59643743861704	-1	-1.86436626549786	-35	NA	NA	mrna	Exp	carbonSource	glucose	glycerol	mf	ez_P0.05Fold2_mrna_trT_set00_StcAllEx_SYAN_baseMgAllMg_baseNaAllNa_Exp_noMatchFilter_p1Sf_noNorm__batchNumberPLUScarbonSource__glycerolVSglucose_mf_n.csv	GO:0005488~binding	0.00327825320851194	binding	binding padj:0.00328 N( -247/ +30/ 2262)	P0.05Fold2	mrna	SYAN	baseMgAllMg	baseNaAllNa	batchNumberPLUScarbonSource	glycerolVSglucose
449	4	GOTERM_MF_ALL	NA	64	8.88909143376288e-20	349	176	3186	3.31961448293826	6.90682404403375e-17	1.72670601100844e-17	NA	NA	gene_09	947847	fusA	0.0135810561894059	-1.186266418286	-1	-1.86706645395875	-4	NA	NA	mrna	Exp	carbonSource	glucose	glycerol	mf	ez_P0.05Fold2_mrna_trT_set00_StcAllEx_SYAN_baseMgAllMg_baseNaAllNa_Exp_noMatchFilter_p1Sf_noNorm__batchNumberPLUScarbonSource__glycerolVSglucose_mf_n.csv	GO:0003723~RNA binding	1.35924882980939e-18	RNA binding	RNA binding padj:0.00000 N( -64/ +0/ 176)	P0.05Fold2	mrna	SYAN	baseMgAllMg	baseNaAllNa	batchNumberPLUScarbonSource	glycerolVSglucose
450	9	GOTERM_MF_ALL	NA	76	0.000376791113485402	349	480	3186	1.44541547277937	0.253844954797805	0.0320121687194274	NA	NA	gene_16	947847	fusA	0.0135810561894059	-1.186266418286	-1	-1.86706645395875	-12	NA	NA	mrna	Exp	carbonSource	glucose	glycerol	mf	ez_P0.05Fold2_mrna_trT_set00_StcAllEx_SYAN_baseMgAllMg_baseNaAllNa_Exp_noMatchFilter_p1Sf_noNorm__batchNumberPLUScarbonSource__glycerolVSglucose_mf_n.csv	GO:0001882~nucleoside binding	0.00574610198731551	nucleoside binding	nucleoside binding padj:0.00575 N( -71/ +5/ 480)	P0.05Fold2	mrna	SYAN	baseMgAllMg	baseNaAllNa	batchNumberPLUScarbonSource	glycerolVSglucose
451	10	GOTERM_MF_ALL	NA	75	0.000494612783459391	349	476	3186	1.43838337627315	0.319147239848434	0.0377114456477462	NA	NA	gene_16	947847	fusA	0.0135810561894059	-1.186266418286	-1	-1.86706645395875	-12	NA	NA	mrna	Exp	carbonSource	glucose	glycerol	mf	ez_P0.05Fold2_mrna_trT_set00_StcAllEx_SYAN_baseMgAllMg_baseNaAllNa_Exp_noMatchFilter_p1Sf_noNorm__batchNumberPLUScarbonSource__glycerolVSglucose_mf_n.csv	GO:0035639~purine ribonucleoside triphosphate binding	0.00753655118839947	purine ribonucleoside triphosphate binding	purine ribonucleoside triphosphate binding padj:0.00754 N( -70/ +5/ 476)	P0.05Fold2	mrna	SYAN	baseMgAllMg	baseNaAllNa	batchNumberPLUScarbonSource	glycerolVSglucose
452	12	GOTERM_MF_ALL	NA	75	0.000529778896954138	349	477	3186	1.43536789749689	0.337508320255031	0.0337302827517542	NA	NA	gene_16	947847	fusA	0.0135810561894059	-1.186266418286	-1	-1.86706645395875	-12	NA	NA	mrna	Exp	carbonSource	glucose	glycerol	mf	ez_P0.05Fold2_mrna_trT_set00_StcAllEx_SYAN_baseMgAllMg_baseNaAllNa_Exp_noMatchFilter_p1Sf_noNorm__batchNumberPLUScarbonSource__glycerolVSglucose_mf_n.csv	GO:0032550~purine ribonucleoside binding	0.00807036052826504	purine ribonucleoside binding	purine ribonucleoside binding padj:0.00807 N( -70/ +5/ 477)	P0.05Fold2	mrna	SYAN	baseMgAllMg	baseNaAllNa	batchNumberPLUScarbonSource	glycerolVSglucose
453	13	GOTERM_MF_ALL	NA	75	0.000556052651469294	349	478	3186	1.43236503578665	0.350902976687961	0.0326975711442689	NA	NA	gene_16	947847	fusA	0.0135810561894059	-1.186266418286	-1	-1.86706645395875	-12	NA	NA	mrna	Exp	carbonSource	glucose	glycerol	mf	ez_P0.05Fold2_mrna_trT_set00_StcAllEx_SYAN_baseMgAllMg_baseNaAllNa_Exp_noMatchFilter_p1Sf_noNorm__batchNumberPLUScarbonSource__glycerolVSglucose_mf_n.csv	GO:0001883~purine nucleoside binding	0.00846901180937776	purine nucleoside binding	purine nucleoside binding padj:0.00847 N( -70/ +5/ 478)	P0.05Fold2	mrna	SYAN	baseMgAllMg	baseNaAllNa	batchNumberPLUScarbonSource	glycerolVSglucose
454	14	GOTERM_MF_ALL	NA	75	0.000556052651469294	349	478	3186	1.43236503578665	0.350902976687961	0.0326975711442689	NA	NA	gene_16	947847	fusA	0.0135810561894059	-1.186266418286	-1	-1.86706645395875	-12	NA	NA	mrna	Exp	carbonSource	glucose	glycerol	mf	ez_P0.05Fold2_mrna_trT_set00_StcAllEx_SYAN_baseMgAllMg_baseNaAllNa_Exp_noMatchFilter_p1Sf_noNorm__batchNumberPLUScarbonSource__glycerolVSglucose_mf_n.csv	GO:0032549~ribonucleoside binding	0.00846901180937776	ribonucleoside binding	ribonucleoside binding padj:0.00847 N( -70/ +5/ 478)	P0.05Fold2	mrna	SYAN	baseMgAllMg	baseNaAllNa	batchNumberPLUScarbonSource	glycerolVSglucose
455	15	GOTERM_MF_ALL	NA	75	0.000767070916130783	349	483	3186	1.41753724038513	0.449122496554061	0.0416946091699317	NA	NA	gene_16	947847	fusA	0.0135810561894059	-1.186266418286	-1	-1.86706645395875	-12	NA	NA	mrna	Exp	carbonSource	glucose	glycerol	mf	ez_P0.05Fold2_mrna_trT_set00_StcAllEx_SYAN_baseMgAllMg_baseNaAllNa_Exp_noMatchFilter_p1Sf_noNorm__batchNumberPLUScarbonSource__glycerolVSglucose_mf_n.csv	GO:0032555~purine ribonucleotide binding	0.0116653622883344	purine ribonucleotide binding	purine ribonucleotide binding padj:0.01167 N( -70/ +5/ 483)	P0.05Fold2	mrna	SYAN	baseMgAllMg	baseNaAllNa	batchNumberPLUScarbonSource	glycerolVSglucose
456	16	GOTERM_MF_ALL	NA	75	0.000823192792010649	349	484	3186	1.41460844443392	0.472646517008772	0.0417618559548997	NA	NA	gene_16	947847	fusA	0.0135810561894059	-1.186266418286	-1	-1.86706645395875	-12	NA	NA	mrna	Exp	carbonSource	glucose	glycerol	mf	ez_P0.05Fold2_mrna_trT_set00_StcAllEx_SYAN_baseMgAllMg_baseNaAllNa_Exp_noMatchFilter_p1Sf_noNorm__batchNumberPLUScarbonSource__glycerolVSglucose_mf_n.csv	GO:0017076~purine nucleotide binding	0.0125138328210989	purine nucleotide binding	purine nucleotide binding padj:0.01251 N( -70/ +5/ 484)	P0.05Fold2	mrna	SYAN	baseMgAllMg	baseNaAllNa	batchNumberPLUScarbonSource	glycerolVSglucose
457	17	GOTERM_MF_ALL	NA	78	0.00177637740776048	349	521	3186	1.3667126805955	0.74879165334201	0.0827195677686985	NA	NA	gene_16	947847	fusA	0.0135810561894059	-1.186266418286	-1	-1.86706645395875	-13	NA	NA	mrna	Exp	carbonSource	glucose	glycerol	mf	ez_P0.05Fold2_mrna_trT_set00_StcAllEx_SYAN_baseMgAllMg_baseNaAllNa_Exp_noMatchFilter_p1Sf_noNorm__batchNumberPLUScarbonSource__glycerolVSglucose_mf_n.csv	GO:0032553~ribonucleotide binding	0.0268208556299436	ribonucleotide binding	ribonucleotide binding padj:0.02682 N( -71/ +7/ 521)	P0.05Fold2	mrna	SYAN	baseMgAllMg	baseNaAllNa	batchNumberPLUScarbonSource	glycerolVSglucose
458	21	GOTERM_MF_ALL	NA	79	0.00231933590416752	349	534	3186	1.35053604198191	0.835396725954284	0.0862615013743545	NA	NA	gene_16	947847	fusA	0.0135810561894059	-1.186266418286	-1	-1.86706645395875	-13	NA	NA	mrna	Exp	carbonSource	glucose	glycerol	mf	ez_P0.05Fold2_mrna_trT_set00_StcAllEx_SYAN_baseMgAllMg_baseNaAllNa_Exp_noMatchFilter_p1Sf_noNorm__batchNumberPLUScarbonSource__glycerolVSglucose_mf_n.csv	GO:0097367~carbohydrate derivative binding	0.0348836578591182	carbohydrate derivative binding	carbohydrate derivative binding padj:0.03488 N( -72/ +7/ 534)	P0.05Fold2	mrna	SYAN	baseMgAllMg	baseNaAllNa	batchNumberPLUScarbonSource	glycerolVSglucose
459	22	GOTERM_MF_ALL	NA	101	0.00252690134126288	349	718	3186	1.28415448835112	0.85996840328678	0.0893655055289244	NA	NA	gene_60	947847	fusA	0.0135810561894059	-1.186266418286	-1	-1.86706645395875	-17	NA	NA	mrna	Exp	carbonSource	glucose	glycerol	mf	ez_P0.05Fold2_mrna_trT_set00_StcAllEx_SYAN_baseMgAllMg_baseNaAllNa_Exp_noMatchFilter_p1Sf_noNorm__batchNumberPLUScarbonSource__glycerolVSglucose_mf_n.csv	GO:0036094~small molecule binding	0.0379494254437628	small molecule binding	small molecule binding padj:0.03795 N( -90/ +11/ 718)	P0.05Fold2	mrna	SYAN	baseMgAllMg	baseNaAllNa	batchNumberPLUScarbonSource	glycerolVSglucose
460	23	GOTERM_MF_ALL	NA	170	0.00253184751687844	349	1319	3186	1.17658815070026	0.860506896325669	0.0856424958329286	NA	NA	gene_113	947847	fusA	0.0135810561894059	-1.186266418286	-1	-1.86706645395875	-20	NA	NA	mrna	Exp	carbonSource	glucose	glycerol	mf	ez_P0.05Fold2_mrna_trT_set00_StcAllEx_SYAN_baseMgAllMg_baseNaAllNa_Exp_noMatchFilter_p1Sf_noNorm__batchNumberPLUScarbonSource__glycerolVSglucose_mf_n.csv	GO:1901363~heterocyclic compound binding	0.0380223699266166	heterocyclic compound binding	heterocyclic compound binding padj:0.03802 N( -160/ +10/ 1319)	P0.05Fold2	mrna	SYAN	baseMgAllMg	baseNaAllNa	batchNumberPLUScarbonSource	glycerolVSglucose
461	24	GOTERM_MF_ALL	NA	170	0.00253184751687844	349	1319	3186	1.17658815070026	0.860506896325669	0.0856424958329286	NA	NA	gene_113	947847	fusA	0.0135810561894059	-1.186266418286	-1	-1.86706645395875	-20	NA	NA	mrna	Exp	carbonSource	glucose	glycerol	mf	ez_P0.05Fold2_mrna_trT_set00_StcAllEx_SYAN_baseMgAllMg_baseNaAllNa_Exp_noMatchFilter_p1Sf_noNorm__batchNumberPLUScarbonSource__glycerolVSglucose_mf_n.csv	GO:0097159~organic cyclic compound binding	0.0380223699266166	organic cyclic compound binding	organic cyclic compound binding padj:0.03802 N( -160/ +10/ 1319)	P0.05Fold2	mrna	SYAN	baseMgAllMg	baseNaAllNa	batchNumberPLUScarbonSource	glycerolVSglucose
462	8	GOTERM_MF_ALL	NA	276	0.000214717335405706	349	2262	3186	1.11387594719281	0.153676228022836	0.0206406645399134	NA	NA	gene_226	947847	fusA	0.0135810561894059	-1.186266418286	-1	-1.86706645395875	-36	NA	NA	mrna	Exp	carbonSource	glucose	glycerol	mf	ez_P0.05Fold2_mrna_trT_set00_StcAllEx_SYAN_baseMgAllMg_baseNaAllNa_Exp_noMatchFilter_p1Sf_noNorm__batchNumberPLUScarbonSource__glycerolVSglucose_mf_n.csv	GO:0005488~binding	0.00327825320851194	binding	binding padj:0.00328 N( -247/ +30/ 2262)	P0.05Fold2	mrna	SYAN	baseMgAllMg	baseNaAllNa	batchNumberPLUScarbonSource	glycerolVSglucose
463	7	GOTERM_MF_ALL	NA	6	8.2748175186203e-05	349	6	3186	9.12893982808023	0.0622744772126783	0.00914337032003887	NA	NA	gene_06	947808	rpsQ	0.0125031385383473	-1.03256272581525	-1	-1.90298095668836	-2	NA	NA	mrna	Exp	carbonSource	glucose	glycerol	mf	ez_P0.05Fold2_mrna_trT_set00_StcAllEx_SYAN_baseMgAllMg_baseNaAllNa_Exp_noMatchFilter_p1Sf_noNorm__batchNumberPLUScarbonSource__glycerolVSglucose_mf_n.csv	GO:0070181~small ribosomal subunit rRNA binding	0.00126457108091571	small ribosomal subunit rRNA binding	small ribosomal subunit rRNA binding padj:0.00126 N( -6/ +0/ 6)	P0.05Fold2	mrna	SYAN	baseMgAllMg	baseNaAllNa	batchNumberPLUScarbonSource	glycerolVSglucose
464	3	GOTERM_MF_ALL	NA	38	1.33509931791517e-25	349	51	3186	6.80195516602056	1.03737217002008e-22	3.45790723340028e-23	NA	NA	gene_27	947808	rpsQ	0.0125031385383473	-1.03256272581525	-1	-1.90298095668836	-2	NA	NA	mrna	Exp	carbonSource	glucose	glycerol	mf	ez_P0.05Fold2_mrna_trT_set00_StcAllEx_SYAN_baseMgAllMg_baseNaAllNa_Exp_noMatchFilter_p1Sf_noNorm__batchNumberPLUScarbonSource__glycerolVSglucose_mf_n.csv	GO:0019843~rRNA binding	2.04152718990236e-24	rRNA binding	rRNA binding padj:0.00000 N( -38/ +0/ 51)	P0.05Fold2	mrna	SYAN	baseMgAllMg	baseNaAllNa	batchNumberPLUScarbonSource	glycerolVSglucose
465	1	GOTERM_MF_ALL	NA	47	2.1640961728594e-35	349	57	3186	7.52737143718896	1.68150272631175e-32	1.68150272631175e-32	NA	NA	gene_33	947808	rpsQ	0.0125031385383473	-1.03256272581525	-1	-1.90298095668836	-2	NA	NA	mrna	Exp	carbonSource	glucose	glycerol	mf	ez_P0.05Fold2_mrna_trT_set00_StcAllEx_SYAN_baseMgAllMg_baseNaAllNa_Exp_noMatchFilter_p1Sf_noNorm__batchNumberPLUScarbonSource__glycerolVSglucose_mf_n.csv	GO:0003735~structural constituent of ribosome	3.30916293579954e-34	structural constituent of ribosome	structural constituent of ribosome padj:0.00000 N( -47/ +0/ 57)	P0.05Fold2	mrna	SYAN	baseMgAllMg	baseNaAllNa	batchNumberPLUScarbonSource	glycerolVSglucose
466	2	GOTERM_MF_ALL	NA	47	1.71776233405955e-27	349	73	3186	5.8775366016407	1.33470133356427e-24	6.67350666782134e-25	NA	NA	gene_33	947808	rpsQ	0.0125031385383473	-1.03256272581525	-1	-1.90298095668836	-2	NA	NA	mrna	Exp	carbonSource	glucose	glycerol	mf	ez_P0.05Fold2_mrna_trT_set00_StcAllEx_SYAN_baseMgAllMg_baseNaAllNa_Exp_noMatchFilter_p1Sf_noNorm__batchNumberPLUScarbonSource__glycerolVSglucose_mf_n.csv	GO:0005198~structural molecule activity	2.62666489579882e-26	structural molecule activity	structural molecule activity padj:0.00000 N( -47/ +0/ 73)	P0.05Fold2	mrna	SYAN	baseMgAllMg	baseNaAllNa	batchNumberPLUScarbonSource	glycerolVSglucose
467	4	GOTERM_MF_ALL	NA	64	8.88909143376288e-20	349	176	3186	3.31961448293826	6.90682404403375e-17	1.72670601100844e-17	NA	NA	gene_49	947808	rpsQ	0.0125031385383473	-1.03256272581525	-1	-1.90298095668836	-5	NA	NA	mrna	Exp	carbonSource	glucose	glycerol	mf	ez_P0.05Fold2_mrna_trT_set00_StcAllEx_SYAN_baseMgAllMg_baseNaAllNa_Exp_noMatchFilter_p1Sf_noNorm__batchNumberPLUScarbonSource__glycerolVSglucose_mf_n.csv	GO:0003723~RNA binding	1.35924882980939e-18	RNA binding	RNA binding padj:0.00000 N( -64/ +0/ 176)	P0.05Fold2	mrna	SYAN	baseMgAllMg	baseNaAllNa	batchNumberPLUScarbonSource	glycerolVSglucose
468	23	GOTERM_MF_ALL	NA	170	0.00253184751687844	349	1319	3186	1.17658815070026	0.860506896325669	0.0856424958329286	NA	NA	gene_80	947808	rpsQ	0.0125031385383473	-1.03256272581525	-1	-1.90298095668836	-21	NA	NA	mrna	Exp	carbonSource	glucose	glycerol	mf	ez_P0.05Fold2_mrna_trT_set00_StcAllEx_SYAN_baseMgAllMg_baseNaAllNa_Exp_noMatchFilter_p1Sf_noNorm__batchNumberPLUScarbonSource__glycerolVSglucose_mf_n.csv	GO:1901363~heterocyclic compound binding	0.0380223699266166	heterocyclic compound binding	heterocyclic compound binding padj:0.03802 N( -160/ +10/ 1319)	P0.05Fold2	mrna	SYAN	baseMgAllMg	baseNaAllNa	batchNumberPLUScarbonSource	glycerolVSglucose
469	24	GOTERM_MF_ALL	NA	170	0.00253184751687844	349	1319	3186	1.17658815070026	0.860506896325669	0.0856424958329286	NA	NA	gene_80	947808	rpsQ	0.0125031385383473	-1.03256272581525	-1	-1.90298095668836	-21	NA	NA	mrna	Exp	carbonSource	glucose	glycerol	mf	ez_P0.05Fold2_mrna_trT_set00_StcAllEx_SYAN_baseMgAllMg_baseNaAllNa_Exp_noMatchFilter_p1Sf_noNorm__batchNumberPLUScarbonSource__glycerolVSglucose_mf_n.csv	GO:0097159~organic cyclic compound binding	0.0380223699266166	organic cyclic compound binding	organic cyclic compound binding padj:0.03802 N( -160/ +10/ 1319)	P0.05Fold2	mrna	SYAN	baseMgAllMg	baseNaAllNa	batchNumberPLUScarbonSource	glycerolVSglucose
470	8	GOTERM_MF_ALL	NA	276	0.000214717335405706	349	2262	3186	1.11387594719281	0.153676228022836	0.0206406645399134	NA	NA	gene_203	947808	rpsQ	0.0125031385383473	-1.03256272581525	-1	-1.90298095668836	-37	NA	NA	mrna	Exp	carbonSource	glucose	glycerol	mf	ez_P0.05Fold2_mrna_trT_set00_StcAllEx_SYAN_baseMgAllMg_baseNaAllNa_Exp_noMatchFilter_p1Sf_noNorm__batchNumberPLUScarbonSource__glycerolVSglucose_mf_n.csv	GO:0005488~binding	0.00327825320851194	binding	binding padj:0.00328 N( -247/ +30/ 2262)	P0.05Fold2	mrna	SYAN	baseMgAllMg	baseNaAllNa	batchNumberPLUScarbonSource	glycerolVSglucose
471	22	GOTERM_MF_ALL	NA	101	0.00252690134126288	349	718	3186	1.28415448835112	0.85996840328678	0.0893655055289244	NA	NA	gene_35	947217	cysD	0.0121979526540767	-1.3473820400333	-1	-1.91371305667377	-18	NA	NA	mrna	Exp	carbonSource	glucose	glycerol	mf	ez_P0.05Fold2_mrna_trT_set00_StcAllEx_SYAN_baseMgAllMg_baseNaAllNa_Exp_noMatchFilter_p1Sf_noNorm__batchNumberPLUScarbonSource__glycerolVSglucose_mf_n.csv	GO:0036094~small molecule binding	0.0379494254437628	small molecule binding	small molecule binding padj:0.03795 N( -90/ +11/ 718)	P0.05Fold2	mrna	SYAN	baseMgAllMg	baseNaAllNa	batchNumberPLUScarbonSource	glycerolVSglucose
472	18	GOTERM_MF_ALL	NA	67	0.00184387936313517	349	433	3186	1.41256112813251	0.761650393619483	0.0808940973186555	NA	NA	gene_44	947217	cysD	0.0121979526540767	-1.3473820400333	-1	-1.91371305667377	-8	NA	NA	mrna	Exp	carbonSource	glucose	glycerol	mf	ez_P0.05Fold2_mrna_trT_set00_StcAllEx_SYAN_baseMgAllMg_baseNaAllNa_Exp_noMatchFilter_p1Sf_noNorm__batchNumberPLUScarbonSource__glycerolVSglucose_mf_n.csv	GO:0005524~ATP binding	0.027826658936454	ATP binding	ATP binding padj:0.02783 N( -62/ +5/ 433)	P0.05Fold2	mrna	SYAN	baseMgAllMg	baseNaAllNa	batchNumberPLUScarbonSource	glycerolVSglucose
473	19	GOTERM_MF_ALL	NA	67	0.00204086038375518	349	435	3186	1.40606659421006	0.795537126738357	0.0844105004758552	NA	NA	gene_44	947217	cysD	0.0121979526540767	-1.3473820400333	-1	-1.91371305667377	-8	NA	NA	mrna	Exp	carbonSource	glucose	glycerol	mf	ez_P0.05Fold2_mrna_trT_set00_StcAllEx_SYAN_baseMgAllMg_baseNaAllNa_Exp_noMatchFilter_p1Sf_noNorm__batchNumberPLUScarbonSource__glycerolVSglucose_mf_n.csv	GO:0032559~adenyl ribonucleotide binding	0.030756195315611	adenyl ribonucleotide binding	adenyl ribonucleotide binding padj:0.03076 N( -62/ +5/ 435)	P0.05Fold2	mrna	SYAN	baseMgAllMg	baseNaAllNa	batchNumberPLUScarbonSource	glycerolVSglucose
474	20	GOTERM_MF_ALL	NA	67	0.00216095424176103	349	436	3186	1.40284167082884	0.813789635263396	0.0846669367394893	NA	NA	gene_44	947217	cysD	0.0121979526540767	-1.3473820400333	-1	-1.91371305667377	-8	NA	NA	mrna	Exp	carbonSource	glucose	glycerol	mf	ez_P0.05Fold2_mrna_trT_set00_StcAllEx_SYAN_baseMgAllMg_baseNaAllNa_Exp_noMatchFilter_p1Sf_noNorm__batchNumberPLUScarbonSource__glycerolVSglucose_mf_n.csv	GO:0030554~adenyl nucleotide binding	0.03253820169587	adenyl nucleotide binding	adenyl nucleotide binding padj:0.03254 N( -62/ +5/ 436)	P0.05Fold2	mrna	SYAN	baseMgAllMg	baseNaAllNa	batchNumberPLUScarbonSource	glycerolVSglucose
475	9	GOTERM_MF_ALL	NA	76	0.000376791113485402	349	480	3186	1.44541547277937	0.253844954797805	0.0320121687194274	NA	NA	gene_49	947217	cysD	0.0121979526540767	-1.3473820400333	-1	-1.91371305667377	-13	NA	NA	mrna	Exp	carbonSource	glucose	glycerol	mf	ez_P0.05Fold2_mrna_trT_set00_StcAllEx_SYAN_baseMgAllMg_baseNaAllNa_Exp_noMatchFilter_p1Sf_noNorm__batchNumberPLUScarbonSource__glycerolVSglucose_mf_n.csv	GO:0001882~nucleoside binding	0.00574610198731551	nucleoside binding	nucleoside binding padj:0.00575 N( -71/ +5/ 480)	P0.05Fold2	mrna	SYAN	baseMgAllMg	baseNaAllNa	batchNumberPLUScarbonSource	glycerolVSglucose
476	10	GOTERM_MF_ALL	NA	75	0.000494612783459391	349	476	3186	1.43838337627315	0.319147239848434	0.0377114456477462	NA	NA	gene_49	947217	cysD	0.0121979526540767	-1.3473820400333	-1	-1.91371305667377	-13	NA	NA	mrna	Exp	carbonSource	glucose	glycerol	mf	ez_P0.05Fold2_mrna_trT_set00_StcAllEx_SYAN_baseMgAllMg_baseNaAllNa_Exp_noMatchFilter_p1Sf_noNorm__batchNumberPLUScarbonSource__glycerolVSglucose_mf_n.csv	GO:0035639~purine ribonucleoside triphosphate binding	0.00753655118839947	purine ribonucleoside triphosphate binding	purine ribonucleoside triphosphate binding padj:0.00754 N( -70/ +5/ 476)	P0.05Fold2	mrna	SYAN	baseMgAllMg	baseNaAllNa	batchNumberPLUScarbonSource	glycerolVSglucose
477	12	GOTERM_MF_ALL	NA	75	0.000529778896954138	349	477	3186	1.43536789749689	0.337508320255031	0.0337302827517542	NA	NA	gene_49	947217	cysD	0.0121979526540767	-1.3473820400333	-1	-1.91371305667377	-13	NA	NA	mrna	Exp	carbonSource	glucose	glycerol	mf	ez_P0.05Fold2_mrna_trT_set00_StcAllEx_SYAN_baseMgAllMg_baseNaAllNa_Exp_noMatchFilter_p1Sf_noNorm__batchNumberPLUScarbonSource__glycerolVSglucose_mf_n.csv	GO:0032550~purine ribonucleoside binding	0.00807036052826504	purine ribonucleoside binding	purine ribonucleoside binding padj:0.00807 N( -70/ +5/ 477)	P0.05Fold2	mrna	SYAN	baseMgAllMg	baseNaAllNa	batchNumberPLUScarbonSource	glycerolVSglucose
478	13	GOTERM_MF_ALL	NA	75	0.000556052651469294	349	478	3186	1.43236503578665	0.350902976687961	0.0326975711442689	NA	NA	gene_49	947217	cysD	0.0121979526540767	-1.3473820400333	-1	-1.91371305667377	-13	NA	NA	mrna	Exp	carbonSource	glucose	glycerol	mf	ez_P0.05Fold2_mrna_trT_set00_StcAllEx_SYAN_baseMgAllMg_baseNaAllNa_Exp_noMatchFilter_p1Sf_noNorm__batchNumberPLUScarbonSource__glycerolVSglucose_mf_n.csv	GO:0001883~purine nucleoside binding	0.00846901180937776	purine nucleoside binding	purine nucleoside binding padj:0.00847 N( -70/ +5/ 478)	P0.05Fold2	mrna	SYAN	baseMgAllMg	baseNaAllNa	batchNumberPLUScarbonSource	glycerolVSglucose
479	14	GOTERM_MF_ALL	NA	75	0.000556052651469294	349	478	3186	1.43236503578665	0.350902976687961	0.0326975711442689	NA	NA	gene_49	947217	cysD	0.0121979526540767	-1.3473820400333	-1	-1.91371305667377	-13	NA	NA	mrna	Exp	carbonSource	glucose	glycerol	mf	ez_P0.05Fold2_mrna_trT_set00_StcAllEx_SYAN_baseMgAllMg_baseNaAllNa_Exp_noMatchFilter_p1Sf_noNorm__batchNumberPLUScarbonSource__glycerolVSglucose_mf_n.csv	GO:0032549~ribonucleoside binding	0.00846901180937776	ribonucleoside binding	ribonucleoside binding padj:0.00847 N( -70/ +5/ 478)	P0.05Fold2	mrna	SYAN	baseMgAllMg	baseNaAllNa	batchNumberPLUScarbonSource	glycerolVSglucose
480	15	GOTERM_MF_ALL	NA	75	0.000767070916130783	349	483	3186	1.41753724038513	0.449122496554061	0.0416946091699317	NA	NA	gene_49	947217	cysD	0.0121979526540767	-1.3473820400333	-1	-1.91371305667377	-13	NA	NA	mrna	Exp	carbonSource	glucose	glycerol	mf	ez_P0.05Fold2_mrna_trT_set00_StcAllEx_SYAN_baseMgAllMg_baseNaAllNa_Exp_noMatchFilter_p1Sf_noNorm__batchNumberPLUScarbonSource__glycerolVSglucose_mf_n.csv	GO:0032555~purine ribonucleotide binding	0.0116653622883344	purine ribonucleotide binding	purine ribonucleotide binding padj:0.01167 N( -70/ +5/ 483)	P0.05Fold2	mrna	SYAN	baseMgAllMg	baseNaAllNa	batchNumberPLUScarbonSource	glycerolVSglucose
481	16	GOTERM_MF_ALL	NA	75	0.000823192792010649	349	484	3186	1.41460844443392	0.472646517008772	0.0417618559548997	NA	NA	gene_49	947217	cysD	0.0121979526540767	-1.3473820400333	-1	-1.91371305667377	-13	NA	NA	mrna	Exp	carbonSource	glucose	glycerol	mf	ez_P0.05Fold2_mrna_trT_set00_StcAllEx_SYAN_baseMgAllMg_baseNaAllNa_Exp_noMatchFilter_p1Sf_noNorm__batchNumberPLUScarbonSource__glycerolVSglucose_mf_n.csv	GO:0017076~purine nucleotide binding	0.0125138328210989	purine nucleotide binding	purine nucleotide binding padj:0.01251 N( -70/ +5/ 484)	P0.05Fold2	mrna	SYAN	baseMgAllMg	baseNaAllNa	batchNumberPLUScarbonSource	glycerolVSglucose
482	17	GOTERM_MF_ALL	NA	78	0.00177637740776048	349	521	3186	1.3667126805955	0.74879165334201	0.0827195677686985	NA	NA	gene_50	947217	cysD	0.0121979526540767	-1.3473820400333	-1	-1.91371305667377	-14	NA	NA	mrna	Exp	carbonSource	glucose	glycerol	mf	ez_P0.05Fold2_mrna_trT_set00_StcAllEx_SYAN_baseMgAllMg_baseNaAllNa_Exp_noMatchFilter_p1Sf_noNorm__batchNumberPLUScarbonSource__glycerolVSglucose_mf_n.csv	GO:0032553~ribonucleotide binding	0.0268208556299436	ribonucleotide binding	ribonucleotide binding padj:0.02682 N( -71/ +7/ 521)	P0.05Fold2	mrna	SYAN	baseMgAllMg	baseNaAllNa	batchNumberPLUScarbonSource	glycerolVSglucose
483	21	GOTERM_MF_ALL	NA	79	0.00231933590416752	349	534	3186	1.35053604198191	0.835396725954284	0.0862615013743545	NA	NA	gene_50	947217	cysD	0.0121979526540767	-1.3473820400333	-1	-1.91371305667377	-14	NA	NA	mrna	Exp	carbonSource	glucose	glycerol	mf	ez_P0.05Fold2_mrna_trT_set00_StcAllEx_SYAN_baseMgAllMg_baseNaAllNa_Exp_noMatchFilter_p1Sf_noNorm__batchNumberPLUScarbonSource__glycerolVSglucose_mf_n.csv	GO:0097367~carbohydrate derivative binding	0.0348836578591182	carbohydrate derivative binding	carbohydrate derivative binding padj:0.03488 N( -72/ +7/ 534)	P0.05Fold2	mrna	SYAN	baseMgAllMg	baseNaAllNa	batchNumberPLUScarbonSource	glycerolVSglucose
484	23	GOTERM_MF_ALL	NA	170	0.00253184751687844	349	1319	3186	1.17658815070026	0.860506896325669	0.0856424958329286	NA	NA	gene_62	947217	cysD	0.0121979526540767	-1.3473820400333	-1	-1.91371305667377	-22	NA	NA	mrna	Exp	carbonSource	glucose	glycerol	mf	ez_P0.05Fold2_mrna_trT_set00_StcAllEx_SYAN_baseMgAllMg_baseNaAllNa_Exp_noMatchFilter_p1Sf_noNorm__batchNumberPLUScarbonSource__glycerolVSglucose_mf_n.csv	GO:1901363~heterocyclic compound binding	0.0380223699266166	heterocyclic compound binding	heterocyclic compound binding padj:0.03802 N( -160/ +10/ 1319)	P0.05Fold2	mrna	SYAN	baseMgAllMg	baseNaAllNa	batchNumberPLUScarbonSource	glycerolVSglucose
485	24	GOTERM_MF_ALL	NA	170	0.00253184751687844	349	1319	3186	1.17658815070026	0.860506896325669	0.0856424958329286	NA	NA	gene_62	947217	cysD	0.0121979526540767	-1.3473820400333	-1	-1.91371305667377	-22	NA	NA	mrna	Exp	carbonSource	glucose	glycerol	mf	ez_P0.05Fold2_mrna_trT_set00_StcAllEx_SYAN_baseMgAllMg_baseNaAllNa_Exp_noMatchFilter_p1Sf_noNorm__batchNumberPLUScarbonSource__glycerolVSglucose_mf_n.csv	GO:0097159~organic cyclic compound binding	0.0380223699266166	organic cyclic compound binding	organic cyclic compound binding padj:0.03802 N( -160/ +10/ 1319)	P0.05Fold2	mrna	SYAN	baseMgAllMg	baseNaAllNa	batchNumberPLUScarbonSource	glycerolVSglucose
486	8	GOTERM_MF_ALL	NA	276	0.000214717335405706	349	2262	3186	1.11387594719281	0.153676228022836	0.0206406645399134	NA	NA	gene_179	947217	cysD	0.0121979526540767	-1.3473820400333	-1	-1.91371305667377	-38	NA	NA	mrna	Exp	carbonSource	glucose	glycerol	mf	ez_P0.05Fold2_mrna_trT_set00_StcAllEx_SYAN_baseMgAllMg_baseNaAllNa_Exp_noMatchFilter_p1Sf_noNorm__batchNumberPLUScarbonSource__glycerolVSglucose_mf_n.csv	GO:0005488~binding	0.00327825320851194	binding	binding padj:0.00328 N( -247/ +30/ 2262)	P0.05Fold2	mrna	SYAN	baseMgAllMg	baseNaAllNa	batchNumberPLUScarbonSource	glycerolVSglucose
487	22	GOTERM_MF_ALL	NA	101	0.00252690134126288	349	718	3186	1.28415448835112	0.85996840328678	0.0893655055289244	NA	NA	gene_49	945240	mrdA	0.0121617463576233	-1.13169283730099	-1	-1.91500405836729	-19	NA	NA	mrna	Exp	carbonSource	glucose	glycerol	mf	ez_P0.05Fold2_mrna_trT_set00_StcAllEx_SYAN_baseMgAllMg_baseNaAllNa_Exp_noMatchFilter_p1Sf_noNorm__batchNumberPLUScarbonSource__glycerolVSglucose_mf_n.csv	GO:0036094~small molecule binding	0.0379494254437628	small molecule binding	small molecule binding padj:0.03795 N( -90/ +11/ 718)	P0.05Fold2	mrna	SYAN	baseMgAllMg	baseNaAllNa	batchNumberPLUScarbonSource	glycerolVSglucose
488	8	GOTERM_MF_ALL	NA	276	0.000214717335405706	349	2262	3186	1.11387594719281	0.153676228022836	0.0206406645399134	NA	NA	gene_66	945240	mrdA	0.0121617463576233	-1.13169283730099	-1	-1.91500405836729	-39	NA	NA	mrna	Exp	carbonSource	glucose	glycerol	mf	ez_P0.05Fold2_mrna_trT_set00_StcAllEx_SYAN_baseMgAllMg_baseNaAllNa_Exp_noMatchFilter_p1Sf_noNorm__batchNumberPLUScarbonSource__glycerolVSglucose_mf_n.csv	GO:0005488~binding	0.00327825320851194	binding	binding padj:0.00328 N( -247/ +30/ 2262)	P0.05Fold2	mrna	SYAN	baseMgAllMg	baseNaAllNa	batchNumberPLUScarbonSource	glycerolVSglucose
489	23	GOTERM_MF_ALL	NA	170	0.00253184751687844	349	1319	3186	1.17658815070026	0.860506896325669	0.0856424958329286	NA	NA	gene_99	945240	mrdA	0.0121617463576233	-1.13169283730099	-1	-1.91500405836729	-23	NA	NA	mrna	Exp	carbonSource	glucose	glycerol	mf	ez_P0.05Fold2_mrna_trT_set00_StcAllEx_SYAN_baseMgAllMg_baseNaAllNa_Exp_noMatchFilter_p1Sf_noNorm__batchNumberPLUScarbonSource__glycerolVSglucose_mf_n.csv	GO:1901363~heterocyclic compound binding	0.0380223699266166	heterocyclic compound binding	heterocyclic compound binding padj:0.03802 N( -160/ +10/ 1319)	P0.05Fold2	mrna	SYAN	baseMgAllMg	baseNaAllNa	batchNumberPLUScarbonSource	glycerolVSglucose
490	24	GOTERM_MF_ALL	NA	170	0.00253184751687844	349	1319	3186	1.17658815070026	0.860506896325669	0.0856424958329286	NA	NA	gene_99	945240	mrdA	0.0121617463576233	-1.13169283730099	-1	-1.91500405836729	-23	NA	NA	mrna	Exp	carbonSource	glucose	glycerol	mf	ez_P0.05Fold2_mrna_trT_set00_StcAllEx_SYAN_baseMgAllMg_baseNaAllNa_Exp_noMatchFilter_p1Sf_noNorm__batchNumberPLUScarbonSource__glycerolVSglucose_mf_n.csv	GO:0097159~organic cyclic compound binding	0.0380223699266166	organic cyclic compound binding	organic cyclic compound binding padj:0.03802 N( -160/ +10/ 1319)	P0.05Fold2	mrna	SYAN	baseMgAllMg	baseNaAllNa	batchNumberPLUScarbonSource	glycerolVSglucose
491	8	GOTERM_MF_ALL	NA	276	0.000214717335405706	349	2262	3186	1.11387594719281	0.153676228022836	0.0206406645399134	NA	NA	gene_252	945064	ispA	0.0120524099672934	-1.11199106539556	-1	-1.91892610405601	-40	NA	NA	mrna	Exp	carbonSource	glucose	glycerol	mf	ez_P0.05Fold2_mrna_trT_set00_StcAllEx_SYAN_baseMgAllMg_baseNaAllNa_Exp_noMatchFilter_p1Sf_noNorm__batchNumberPLUScarbonSource__glycerolVSglucose_mf_n.csv	GO:0005488~binding	0.00327825320851194	binding	binding padj:0.00328 N( -247/ +30/ 2262)	P0.05Fold2	mrna	SYAN	baseMgAllMg	baseNaAllNa	batchNumberPLUScarbonSource	glycerolVSglucose
492	23	GOTERM_MF_ALL	NA	170	0.00253184751687844	349	1319	3186	1.17658815070026	0.860506896325669	0.0856424958329286	NA	NA	gene_137	944986	frmR	0.0120433746386197	-1.07420816892922	-1	-1.91925180364482	-24	NA	NA	mrna	Exp	carbonSource	glucose	glycerol	mf	ez_P0.05Fold2_mrna_trT_set00_StcAllEx_SYAN_baseMgAllMg_baseNaAllNa_Exp_noMatchFilter_p1Sf_noNorm__batchNumberPLUScarbonSource__glycerolVSglucose_mf_n.csv	GO:1901363~heterocyclic compound binding	0.0380223699266166	heterocyclic compound binding	heterocyclic compound binding padj:0.03802 N( -160/ +10/ 1319)	P0.05Fold2	mrna	SYAN	baseMgAllMg	baseNaAllNa	batchNumberPLUScarbonSource	glycerolVSglucose
493	24	GOTERM_MF_ALL	NA	170	0.00253184751687844	349	1319	3186	1.17658815070026	0.860506896325669	0.0856424958329286	NA	NA	gene_137	944986	frmR	0.0120433746386197	-1.07420816892922	-1	-1.91925180364482	-24	NA	NA	mrna	Exp	carbonSource	glucose	glycerol	mf	ez_P0.05Fold2_mrna_trT_set00_StcAllEx_SYAN_baseMgAllMg_baseNaAllNa_Exp_noMatchFilter_p1Sf_noNorm__batchNumberPLUScarbonSource__glycerolVSglucose_mf_n.csv	GO:0097159~organic cyclic compound binding	0.0380223699266166	organic cyclic compound binding	organic cyclic compound binding padj:0.03802 N( -160/ +10/ 1319)	P0.05Fold2	mrna	SYAN	baseMgAllMg	baseNaAllNa	batchNumberPLUScarbonSource	glycerolVSglucose
494	8	GOTERM_MF_ALL	NA	276	0.000214717335405706	349	2262	3186	1.11387594719281	0.153676228022836	0.0206406645399134	NA	NA	gene_246	944986	frmR	0.0120433746386197	-1.07420816892922	-1	-1.91925180364482	-41	NA	NA	mrna	Exp	carbonSource	glucose	glycerol	mf	ez_P0.05Fold2_mrna_trT_set00_StcAllEx_SYAN_baseMgAllMg_baseNaAllNa_Exp_noMatchFilter_p1Sf_noNorm__batchNumberPLUScarbonSource__glycerolVSglucose_mf_n.csv	GO:0005488~binding	0.00327825320851194	binding	binding padj:0.00328 N( -247/ +30/ 2262)	P0.05Fold2	mrna	SYAN	baseMgAllMg	baseNaAllNa	batchNumberPLUScarbonSource	glycerolVSglucose
495	8	GOTERM_MF_ALL	NA	276	0.000214717335405706	349	2262	3186	1.11387594719281	0.153676228022836	0.0206406645399134	NA	NA	gene_176	947313	lysA	0.0118696717770446	-1.75030784621245	-1	-1.92556129009252	-42	NA	NA	mrna	Exp	carbonSource	glucose	glycerol	mf	ez_P0.05Fold2_mrna_trT_set00_StcAllEx_SYAN_baseMgAllMg_baseNaAllNa_Exp_noMatchFilter_p1Sf_noNorm__batchNumberPLUScarbonSource__glycerolVSglucose_mf_n.csv	GO:0005488~binding	0.00327825320851194	binding	binding padj:0.00328 N( -247/ +30/ 2262)	P0.05Fold2	mrna	SYAN	baseMgAllMg	baseNaAllNa	batchNumberPLUScarbonSource	glycerolVSglucose
496	8	GOTERM_MF_ALL	NA	276	0.000214717335405706	349	2262	3186	1.11387594719281	0.153676228022836	0.0206406645399134	NA	NA	gene_06	945153	purK	0.0114264520974613	-1.39733193952706	-1	-1.94208859669868	-43	NA	NA	mrna	Exp	carbonSource	glucose	glycerol	mf	ez_P0.05Fold2_mrna_trT_set00_StcAllEx_SYAN_baseMgAllMg_baseNaAllNa_Exp_noMatchFilter_p1Sf_noNorm__batchNumberPLUScarbonSource__glycerolVSglucose_mf_n.csv	GO:0005488~binding	0.00327825320851194	binding	binding padj:0.00328 N( -247/ +30/ 2262)	P0.05Fold2	mrna	SYAN	baseMgAllMg	baseNaAllNa	batchNumberPLUScarbonSource	glycerolVSglucose
497	22	GOTERM_MF_ALL	NA	101	0.00252690134126288	349	718	3186	1.28415448835112	0.85996840328678	0.0893655055289244	NA	NA	gene_06	945153	purK	0.0114264520974613	-1.39733193952706	-1	-1.94208859669868	-20	NA	NA	mrna	Exp	carbonSource	glucose	glycerol	mf	ez_P0.05Fold2_mrna_trT_set00_StcAllEx_SYAN_baseMgAllMg_baseNaAllNa_Exp_noMatchFilter_p1Sf_noNorm__batchNumberPLUScarbonSource__glycerolVSglucose_mf_n.csv	GO:0036094~small molecule binding	0.0379494254437628	small molecule binding	small molecule binding padj:0.03795 N( -90/ +11/ 718)	P0.05Fold2	mrna	SYAN	baseMgAllMg	baseNaAllNa	batchNumberPLUScarbonSource	glycerolVSglucose
498	9	GOTERM_MF_ALL	NA	76	0.000376791113485402	349	480	3186	1.44541547277937	0.253844954797805	0.0320121687194274	NA	NA	gene_07	945153	purK	0.0114264520974613	-1.39733193952706	-1	-1.94208859669868	-14	NA	NA	mrna	Exp	carbonSource	glucose	glycerol	mf	ez_P0.05Fold2_mrna_trT_set00_StcAllEx_SYAN_baseMgAllMg_baseNaAllNa_Exp_noMatchFilter_p1Sf_noNorm__batchNumberPLUScarbonSource__glycerolVSglucose_mf_n.csv	GO:0001882~nucleoside binding	0.00574610198731551	nucleoside binding	nucleoside binding padj:0.00575 N( -71/ +5/ 480)	P0.05Fold2	mrna	SYAN	baseMgAllMg	baseNaAllNa	batchNumberPLUScarbonSource	glycerolVSglucose
499	10	GOTERM_MF_ALL	NA	75	0.000494612783459391	349	476	3186	1.43838337627315	0.319147239848434	0.0377114456477462	NA	NA	gene_07	945153	purK	0.0114264520974613	-1.39733193952706	-1	-1.94208859669868	-14	NA	NA	mrna	Exp	carbonSource	glucose	glycerol	mf	ez_P0.05Fold2_mrna_trT_set00_StcAllEx_SYAN_baseMgAllMg_baseNaAllNa_Exp_noMatchFilter_p1Sf_noNorm__batchNumberPLUScarbonSource__glycerolVSglucose_mf_n.csv	GO:0035639~purine ribonucleoside triphosphate binding	0.00753655118839947	purine ribonucleoside triphosphate binding	purine ribonucleoside triphosphate binding padj:0.00754 N( -70/ +5/ 476)	P0.05Fold2	mrna	SYAN	baseMgAllMg	baseNaAllNa	batchNumberPLUScarbonSource	glycerolVSglucose
500	12	GOTERM_MF_ALL	NA	75	0.000529778896954138	349	477	3186	1.43536789749689	0.337508320255031	0.0337302827517542	NA	NA	gene_07	945153	purK	0.0114264520974613	-1.39733193952706	-1	-1.94208859669868	-14	NA	NA	mrna	Exp	carbonSource	glucose	glycerol	mf	ez_P0.05Fold2_mrna_trT_set00_StcAllEx_SYAN_baseMgAllMg_baseNaAllNa_Exp_noMatchFilter_p1Sf_noNorm__batchNumberPLUScarbonSource__glycerolVSglucose_mf_n.csv	GO:0032550~purine ribonucleoside binding	0.00807036052826504	purine ribonucleoside binding	purine ribonucleoside binding padj:0.00807 N( -70/ +5/ 477)	P0.05Fold2	mrna	SYAN	baseMgAllMg	baseNaAllNa	batchNumberPLUScarbonSource	glycerolVSglucose
501	13	GOTERM_MF_ALL	NA	75	0.000556052651469294	349	478	3186	1.43236503578665	0.350902976687961	0.0326975711442689	NA	NA	gene_07	945153	purK	0.0114264520974613	-1.39733193952706	-1	-1.94208859669868	-14	NA	NA	mrna	Exp	carbonSource	glucose	glycerol	mf	ez_P0.05Fold2_mrna_trT_set00_StcAllEx_SYAN_baseMgAllMg_baseNaAllNa_Exp_noMatchFilter_p1Sf_noNorm__batchNumberPLUScarbonSource__glycerolVSglucose_mf_n.csv	GO:0001883~purine nucleoside binding	0.00846901180937776	purine nucleoside binding	purine nucleoside binding padj:0.00847 N( -70/ +5/ 478)	P0.05Fold2	mrna	SYAN	baseMgAllMg	baseNaAllNa	batchNumberPLUScarbonSource	glycerolVSglucose
502	14	GOTERM_MF_ALL	NA	75	0.000556052651469294	349	478	3186	1.43236503578665	0.350902976687961	0.0326975711442689	NA	NA	gene_07	945153	purK	0.0114264520974613	-1.39733193952706	-1	-1.94208859669868	-14	NA	NA	mrna	Exp	carbonSource	glucose	glycerol	mf	ez_P0.05Fold2_mrna_trT_set00_StcAllEx_SYAN_baseMgAllMg_baseNaAllNa_Exp_noMatchFilter_p1Sf_noNorm__batchNumberPLUScarbonSource__glycerolVSglucose_mf_n.csv	GO:0032549~ribonucleoside binding	0.00846901180937776	ribonucleoside binding	ribonucleoside binding padj:0.00847 N( -70/ +5/ 478)	P0.05Fold2	mrna	SYAN	baseMgAllMg	baseNaAllNa	batchNumberPLUScarbonSource	glycerolVSglucose
503	15	GOTERM_MF_ALL	NA	75	0.000767070916130783	349	483	3186	1.41753724038513	0.449122496554061	0.0416946091699317	NA	NA	gene_07	945153	purK	0.0114264520974613	-1.39733193952706	-1	-1.94208859669868	-14	NA	NA	mrna	Exp	carbonSource	glucose	glycerol	mf	ez_P0.05Fold2_mrna_trT_set00_StcAllEx_SYAN_baseMgAllMg_baseNaAllNa_Exp_noMatchFilter_p1Sf_noNorm__batchNumberPLUScarbonSource__glycerolVSglucose_mf_n.csv	GO:0032555~purine ribonucleotide binding	0.0116653622883344	purine ribonucleotide binding	purine ribonucleotide binding padj:0.01167 N( -70/ +5/ 483)	P0.05Fold2	mrna	SYAN	baseMgAllMg	baseNaAllNa	batchNumberPLUScarbonSource	glycerolVSglucose
504	16	GOTERM_MF_ALL	NA	75	0.000823192792010649	349	484	3186	1.41460844443392	0.472646517008772	0.0417618559548997	NA	NA	gene_07	945153	purK	0.0114264520974613	-1.39733193952706	-1	-1.94208859669868	-14	NA	NA	mrna	Exp	carbonSource	glucose	glycerol	mf	ez_P0.05Fold2_mrna_trT_set00_StcAllEx_SYAN_baseMgAllMg_baseNaAllNa_Exp_noMatchFilter_p1Sf_noNorm__batchNumberPLUScarbonSource__glycerolVSglucose_mf_n.csv	GO:0017076~purine nucleotide binding	0.0125138328210989	purine nucleotide binding	purine nucleotide binding padj:0.01251 N( -70/ +5/ 484)	P0.05Fold2	mrna	SYAN	baseMgAllMg	baseNaAllNa	batchNumberPLUScarbonSource	glycerolVSglucose
505	17	GOTERM_MF_ALL	NA	78	0.00177637740776048	349	521	3186	1.3667126805955	0.74879165334201	0.0827195677686985	NA	NA	gene_07	945153	purK	0.0114264520974613	-1.39733193952706	-1	-1.94208859669868	-15	NA	NA	mrna	Exp	carbonSource	glucose	glycerol	mf	ez_P0.05Fold2_mrna_trT_set00_StcAllEx_SYAN_baseMgAllMg_baseNaAllNa_Exp_noMatchFilter_p1Sf_noNorm__batchNumberPLUScarbonSource__glycerolVSglucose_mf_n.csv	GO:0032553~ribonucleotide binding	0.0268208556299436	ribonucleotide binding	ribonucleotide binding padj:0.02682 N( -71/ +7/ 521)	P0.05Fold2	mrna	SYAN	baseMgAllMg	baseNaAllNa	batchNumberPLUScarbonSource	glycerolVSglucose
506	18	GOTERM_MF_ALL	NA	67	0.00184387936313517	349	433	3186	1.41256112813251	0.761650393619483	0.0808940973186555	NA	NA	gene_07	945153	purK	0.0114264520974613	-1.39733193952706	-1	-1.94208859669868	-9	NA	NA	mrna	Exp	carbonSource	glucose	glycerol	mf	ez_P0.05Fold2_mrna_trT_set00_StcAllEx_SYAN_baseMgAllMg_baseNaAllNa_Exp_noMatchFilter_p1Sf_noNorm__batchNumberPLUScarbonSource__glycerolVSglucose_mf_n.csv	GO:0005524~ATP binding	0.027826658936454	ATP binding	ATP binding padj:0.02783 N( -62/ +5/ 433)	P0.05Fold2	mrna	SYAN	baseMgAllMg	baseNaAllNa	batchNumberPLUScarbonSource	glycerolVSglucose
507	19	GOTERM_MF_ALL	NA	67	0.00204086038375518	349	435	3186	1.40606659421006	0.795537126738357	0.0844105004758552	NA	NA	gene_07	945153	purK	0.0114264520974613	-1.39733193952706	-1	-1.94208859669868	-9	NA	NA	mrna	Exp	carbonSource	glucose	glycerol	mf	ez_P0.05Fold2_mrna_trT_set00_StcAllEx_SYAN_baseMgAllMg_baseNaAllNa_Exp_noMatchFilter_p1Sf_noNorm__batchNumberPLUScarbonSource__glycerolVSglucose_mf_n.csv	GO:0032559~adenyl ribonucleotide binding	0.030756195315611	adenyl ribonucleotide binding	adenyl ribonucleotide binding padj:0.03076 N( -62/ +5/ 435)	P0.05Fold2	mrna	SYAN	baseMgAllMg	baseNaAllNa	batchNumberPLUScarbonSource	glycerolVSglucose
508	20	GOTERM_MF_ALL	NA	67	0.00216095424176103	349	436	3186	1.40284167082884	0.813789635263396	0.0846669367394893	NA	NA	gene_07	945153	purK	0.0114264520974613	-1.39733193952706	-1	-1.94208859669868	-9	NA	NA	mrna	Exp	carbonSource	glucose	glycerol	mf	ez_P0.05Fold2_mrna_trT_set00_StcAllEx_SYAN_baseMgAllMg_baseNaAllNa_Exp_noMatchFilter_p1Sf_noNorm__batchNumberPLUScarbonSource__glycerolVSglucose_mf_n.csv	GO:0030554~adenyl nucleotide binding	0.03253820169587	adenyl nucleotide binding	adenyl nucleotide binding padj:0.03254 N( -62/ +5/ 436)	P0.05Fold2	mrna	SYAN	baseMgAllMg	baseNaAllNa	batchNumberPLUScarbonSource	glycerolVSglucose
509	21	GOTERM_MF_ALL	NA	79	0.00231933590416752	349	534	3186	1.35053604198191	0.835396725954284	0.0862615013743545	NA	NA	gene_07	945153	purK	0.0114264520974613	-1.39733193952706	-1	-1.94208859669868	-15	NA	NA	mrna	Exp	carbonSource	glucose	glycerol	mf	ez_P0.05Fold2_mrna_trT_set00_StcAllEx_SYAN_baseMgAllMg_baseNaAllNa_Exp_noMatchFilter_p1Sf_noNorm__batchNumberPLUScarbonSource__glycerolVSglucose_mf_n.csv	GO:0097367~carbohydrate derivative binding	0.0348836578591182	carbohydrate derivative binding	carbohydrate derivative binding padj:0.03488 N( -72/ +7/ 534)	P0.05Fold2	mrna	SYAN	baseMgAllMg	baseNaAllNa	batchNumberPLUScarbonSource	glycerolVSglucose
510	23	GOTERM_MF_ALL	NA	170	0.00253184751687844	349	1319	3186	1.17658815070026	0.860506896325669	0.0856424958329286	NA	NA	gene_08	945153	purK	0.0114264520974613	-1.39733193952706	-1	-1.94208859669868	-25	NA	NA	mrna	Exp	carbonSource	glucose	glycerol	mf	ez_P0.05Fold2_mrna_trT_set00_StcAllEx_SYAN_baseMgAllMg_baseNaAllNa_Exp_noMatchFilter_p1Sf_noNorm__batchNumberPLUScarbonSource__glycerolVSglucose_mf_n.csv	GO:1901363~heterocyclic compound binding	0.0380223699266166	heterocyclic compound binding	heterocyclic compound binding padj:0.03802 N( -160/ +10/ 1319)	P0.05Fold2	mrna	SYAN	baseMgAllMg	baseNaAllNa	batchNumberPLUScarbonSource	glycerolVSglucose
511	24	GOTERM_MF_ALL	NA	170	0.00253184751687844	349	1319	3186	1.17658815070026	0.860506896325669	0.0856424958329286	NA	NA	gene_08	945153	purK	0.0114264520974613	-1.39733193952706	-1	-1.94208859669868	-25	NA	NA	mrna	Exp	carbonSource	glucose	glycerol	mf	ez_P0.05Fold2_mrna_trT_set00_StcAllEx_SYAN_baseMgAllMg_baseNaAllNa_Exp_noMatchFilter_p1Sf_noNorm__batchNumberPLUScarbonSource__glycerolVSglucose_mf_n.csv	GO:0097159~organic cyclic compound binding	0.0380223699266166	organic cyclic compound binding	organic cyclic compound binding padj:0.03802 N( -160/ +10/ 1319)	P0.05Fold2	mrna	SYAN	baseMgAllMg	baseNaAllNa	batchNumberPLUScarbonSource	glycerolVSglucose
512	22	GOTERM_MF_ALL	NA	101	0.00252690134126288	349	718	3186	1.28415448835112	0.85996840328678	0.0893655055289244	NA	NA	gene_50	947372	lysS	0.011343010595643	-1.03640401848178	-1	-1.9452716622379	-21	NA	NA	mrna	Exp	carbonSource	glucose	glycerol	mf	ez_P0.05Fold2_mrna_trT_set00_StcAllEx_SYAN_baseMgAllMg_baseNaAllNa_Exp_noMatchFilter_p1Sf_noNorm__batchNumberPLUScarbonSource__glycerolVSglucose_mf_n.csv	GO:0036094~small molecule binding	0.0379494254437628	small molecule binding	small molecule binding padj:0.03795 N( -90/ +11/ 718)	P0.05Fold2	mrna	SYAN	baseMgAllMg	baseNaAllNa	batchNumberPLUScarbonSource	glycerolVSglucose
513	8	GOTERM_MF_ALL	NA	276	0.000214717335405706	349	2262	3186	1.11387594719281	0.153676228022836	0.0206406645399134	NA	NA	gene_65	947372	lysS	0.011343010595643	-1.03640401848178	-1	-1.9452716622379	-44	NA	NA	mrna	Exp	carbonSource	glucose	glycerol	mf	ez_P0.05Fold2_mrna_trT_set00_StcAllEx_SYAN_baseMgAllMg_baseNaAllNa_Exp_noMatchFilter_p1Sf_noNorm__batchNumberPLUScarbonSource__glycerolVSglucose_mf_n.csv	GO:0005488~binding	0.00327825320851194	binding	binding padj:0.00328 N( -247/ +30/ 2262)	P0.05Fold2	mrna	SYAN	baseMgAllMg	baseNaAllNa	batchNumberPLUScarbonSource	glycerolVSglucose
514	18	GOTERM_MF_ALL	NA	67	0.00184387936313517	349	433	3186	1.41256112813251	0.761650393619483	0.0808940973186555	NA	NA	gene_66	947372	lysS	0.011343010595643	-1.03640401848178	-1	-1.9452716622379	-10	NA	NA	mrna	Exp	carbonSource	glucose	glycerol	mf	ez_P0.05Fold2_mrna_trT_set00_StcAllEx_SYAN_baseMgAllMg_baseNaAllNa_Exp_noMatchFilter_p1Sf_noNorm__batchNumberPLUScarbonSource__glycerolVSglucose_mf_n.csv	GO:0005524~ATP binding	0.027826658936454	ATP binding	ATP binding padj:0.02783 N( -62/ +5/ 433)	P0.05Fold2	mrna	SYAN	baseMgAllMg	baseNaAllNa	batchNumberPLUScarbonSource	glycerolVSglucose
515	19	GOTERM_MF_ALL	NA	67	0.00204086038375518	349	435	3186	1.40606659421006	0.795537126738357	0.0844105004758552	NA	NA	gene_66	947372	lysS	0.011343010595643	-1.03640401848178	-1	-1.9452716622379	-10	NA	NA	mrna	Exp	carbonSource	glucose	glycerol	mf	ez_P0.05Fold2_mrna_trT_set00_StcAllEx_SYAN_baseMgAllMg_baseNaAllNa_Exp_noMatchFilter_p1Sf_noNorm__batchNumberPLUScarbonSource__glycerolVSglucose_mf_n.csv	GO:0032559~adenyl ribonucleotide binding	0.030756195315611	adenyl ribonucleotide binding	adenyl ribonucleotide binding padj:0.03076 N( -62/ +5/ 435)	P0.05Fold2	mrna	SYAN	baseMgAllMg	baseNaAllNa	batchNumberPLUScarbonSource	glycerolVSglucose
516	20	GOTERM_MF_ALL	NA	67	0.00216095424176103	349	436	3186	1.40284167082884	0.813789635263396	0.0846669367394893	NA	NA	gene_66	947372	lysS	0.011343010595643	-1.03640401848178	-1	-1.9452716622379	-10	NA	NA	mrna	Exp	carbonSource	glucose	glycerol	mf	ez_P0.05Fold2_mrna_trT_set00_StcAllEx_SYAN_baseMgAllMg_baseNaAllNa_Exp_noMatchFilter_p1Sf_noNorm__batchNumberPLUScarbonSource__glycerolVSglucose_mf_n.csv	GO:0030554~adenyl nucleotide binding	0.03253820169587	adenyl nucleotide binding	adenyl nucleotide binding padj:0.03254 N( -62/ +5/ 436)	P0.05Fold2	mrna	SYAN	baseMgAllMg	baseNaAllNa	batchNumberPLUScarbonSource	glycerolVSglucose
517	10	GOTERM_MF_ALL	NA	75	0.000494612783459391	349	476	3186	1.43838337627315	0.319147239848434	0.0377114456477462	NA	NA	gene_73	947372	lysS	0.011343010595643	-1.03640401848178	-1	-1.9452716622379	-15	NA	NA	mrna	Exp	carbonSource	glucose	glycerol	mf	ez_P0.05Fold2_mrna_trT_set00_StcAllEx_SYAN_baseMgAllMg_baseNaAllNa_Exp_noMatchFilter_p1Sf_noNorm__batchNumberPLUScarbonSource__glycerolVSglucose_mf_n.csv	GO:0035639~purine ribonucleoside triphosphate binding	0.00753655118839947	purine ribonucleoside triphosphate binding	purine ribonucleoside triphosphate binding padj:0.00754 N( -70/ +5/ 476)	P0.05Fold2	mrna	SYAN	baseMgAllMg	baseNaAllNa	batchNumberPLUScarbonSource	glycerolVSglucose
518	12	GOTERM_MF_ALL	NA	75	0.000529778896954138	349	477	3186	1.43536789749689	0.337508320255031	0.0337302827517542	NA	NA	gene_73	947372	lysS	0.011343010595643	-1.03640401848178	-1	-1.9452716622379	-15	NA	NA	mrna	Exp	carbonSource	glucose	glycerol	mf	ez_P0.05Fold2_mrna_trT_set00_StcAllEx_SYAN_baseMgAllMg_baseNaAllNa_Exp_noMatchFilter_p1Sf_noNorm__batchNumberPLUScarbonSource__glycerolVSglucose_mf_n.csv	GO:0032550~purine ribonucleoside binding	0.00807036052826504	purine ribonucleoside binding	purine ribonucleoside binding padj:0.00807 N( -70/ +5/ 477)	P0.05Fold2	mrna	SYAN	baseMgAllMg	baseNaAllNa	batchNumberPLUScarbonSource	glycerolVSglucose
519	13	GOTERM_MF_ALL	NA	75	0.000556052651469294	349	478	3186	1.43236503578665	0.350902976687961	0.0326975711442689	NA	NA	gene_73	947372	lysS	0.011343010595643	-1.03640401848178	-1	-1.9452716622379	-15	NA	NA	mrna	Exp	carbonSource	glucose	glycerol	mf	ez_P0.05Fold2_mrna_trT_set00_StcAllEx_SYAN_baseMgAllMg_baseNaAllNa_Exp_noMatchFilter_p1Sf_noNorm__batchNumberPLUScarbonSource__glycerolVSglucose_mf_n.csv	GO:0001883~purine nucleoside binding	0.00846901180937776	purine nucleoside binding	purine nucleoside binding padj:0.00847 N( -70/ +5/ 478)	P0.05Fold2	mrna	SYAN	baseMgAllMg	baseNaAllNa	batchNumberPLUScarbonSource	glycerolVSglucose
520	14	GOTERM_MF_ALL	NA	75	0.000556052651469294	349	478	3186	1.43236503578665	0.350902976687961	0.0326975711442689	NA	NA	gene_73	947372	lysS	0.011343010595643	-1.03640401848178	-1	-1.9452716622379	-15	NA	NA	mrna	Exp	carbonSource	glucose	glycerol	mf	ez_P0.05Fold2_mrna_trT_set00_StcAllEx_SYAN_baseMgAllMg_baseNaAllNa_Exp_noMatchFilter_p1Sf_noNorm__batchNumberPLUScarbonSource__glycerolVSglucose_mf_n.csv	GO:0032549~ribonucleoside binding	0.00846901180937776	ribonucleoside binding	ribonucleoside binding padj:0.00847 N( -70/ +5/ 478)	P0.05Fold2	mrna	SYAN	baseMgAllMg	baseNaAllNa	batchNumberPLUScarbonSource	glycerolVSglucose
521	15	GOTERM_MF_ALL	NA	75	0.000767070916130783	349	483	3186	1.41753724038513	0.449122496554061	0.0416946091699317	NA	NA	gene_73	947372	lysS	0.011343010595643	-1.03640401848178	-1	-1.9452716622379	-15	NA	NA	mrna	Exp	carbonSource	glucose	glycerol	mf	ez_P0.05Fold2_mrna_trT_set00_StcAllEx_SYAN_baseMgAllMg_baseNaAllNa_Exp_noMatchFilter_p1Sf_noNorm__batchNumberPLUScarbonSource__glycerolVSglucose_mf_n.csv	GO:0032555~purine ribonucleotide binding	0.0116653622883344	purine ribonucleotide binding	purine ribonucleotide binding padj:0.01167 N( -70/ +5/ 483)	P0.05Fold2	mrna	SYAN	baseMgAllMg	baseNaAllNa	batchNumberPLUScarbonSource	glycerolVSglucose
522	16	GOTERM_MF_ALL	NA	75	0.000823192792010649	349	484	3186	1.41460844443392	0.472646517008772	0.0417618559548997	NA	NA	gene_73	947372	lysS	0.011343010595643	-1.03640401848178	-1	-1.9452716622379	-15	NA	NA	mrna	Exp	carbonSource	glucose	glycerol	mf	ez_P0.05Fold2_mrna_trT_set00_StcAllEx_SYAN_baseMgAllMg_baseNaAllNa_Exp_noMatchFilter_p1Sf_noNorm__batchNumberPLUScarbonSource__glycerolVSglucose_mf_n.csv	GO:0017076~purine nucleotide binding	0.0125138328210989	purine nucleotide binding	purine nucleotide binding padj:0.01251 N( -70/ +5/ 484)	P0.05Fold2	mrna	SYAN	baseMgAllMg	baseNaAllNa	batchNumberPLUScarbonSource	glycerolVSglucose
523	9	GOTERM_MF_ALL	NA	76	0.000376791113485402	349	480	3186	1.44541547277937	0.253844954797805	0.0320121687194274	NA	NA	gene_74	947372	lysS	0.011343010595643	-1.03640401848178	-1	-1.9452716622379	-15	NA	NA	mrna	Exp	carbonSource	glucose	glycerol	mf	ez_P0.05Fold2_mrna_trT_set00_StcAllEx_SYAN_baseMgAllMg_baseNaAllNa_Exp_noMatchFilter_p1Sf_noNorm__batchNumberPLUScarbonSource__glycerolVSglucose_mf_n.csv	GO:0001882~nucleoside binding	0.00574610198731551	nucleoside binding	nucleoside binding padj:0.00575 N( -71/ +5/ 480)	P0.05Fold2	mrna	SYAN	baseMgAllMg	baseNaAllNa	batchNumberPLUScarbonSource	glycerolVSglucose
524	17	GOTERM_MF_ALL	NA	78	0.00177637740776048	349	521	3186	1.3667126805955	0.74879165334201	0.0827195677686985	NA	NA	gene_76	947372	lysS	0.011343010595643	-1.03640401848178	-1	-1.9452716622379	-16	NA	NA	mrna	Exp	carbonSource	glucose	glycerol	mf	ez_P0.05Fold2_mrna_trT_set00_StcAllEx_SYAN_baseMgAllMg_baseNaAllNa_Exp_noMatchFilter_p1Sf_noNorm__batchNumberPLUScarbonSource__glycerolVSglucose_mf_n.csv	GO:0032553~ribonucleotide binding	0.0268208556299436	ribonucleotide binding	ribonucleotide binding padj:0.02682 N( -71/ +7/ 521)	P0.05Fold2	mrna	SYAN	baseMgAllMg	baseNaAllNa	batchNumberPLUScarbonSource	glycerolVSglucose
525	21	GOTERM_MF_ALL	NA	79	0.00231933590416752	349	534	3186	1.35053604198191	0.835396725954284	0.0862615013743545	NA	NA	gene_77	947372	lysS	0.011343010595643	-1.03640401848178	-1	-1.9452716622379	-16	NA	NA	mrna	Exp	carbonSource	glucose	glycerol	mf	ez_P0.05Fold2_mrna_trT_set00_StcAllEx_SYAN_baseMgAllMg_baseNaAllNa_Exp_noMatchFilter_p1Sf_noNorm__batchNumberPLUScarbonSource__glycerolVSglucose_mf_n.csv	GO:0097367~carbohydrate derivative binding	0.0348836578591182	carbohydrate derivative binding	carbohydrate derivative binding padj:0.03488 N( -72/ +7/ 534)	P0.05Fold2	mrna	SYAN	baseMgAllMg	baseNaAllNa	batchNumberPLUScarbonSource	glycerolVSglucose
526	23	GOTERM_MF_ALL	NA	170	0.00253184751687844	349	1319	3186	1.17658815070026	0.860506896325669	0.0856424958329286	NA	NA	gene_98	947372	lysS	0.011343010595643	-1.03640401848178	-1	-1.9452716622379	-26	NA	NA	mrna	Exp	carbonSource	glucose	glycerol	mf	ez_P0.05Fold2_mrna_trT_set00_StcAllEx_SYAN_baseMgAllMg_baseNaAllNa_Exp_noMatchFilter_p1Sf_noNorm__batchNumberPLUScarbonSource__glycerolVSglucose_mf_n.csv	GO:1901363~heterocyclic compound binding	0.0380223699266166	heterocyclic compound binding	heterocyclic compound binding padj:0.03802 N( -160/ +10/ 1319)	P0.05Fold2	mrna	SYAN	baseMgAllMg	baseNaAllNa	batchNumberPLUScarbonSource	glycerolVSglucose
527	24	GOTERM_MF_ALL	NA	170	0.00253184751687844	349	1319	3186	1.17658815070026	0.860506896325669	0.0856424958329286	NA	NA	gene_98	947372	lysS	0.011343010595643	-1.03640401848178	-1	-1.9452716622379	-26	NA	NA	mrna	Exp	carbonSource	glucose	glycerol	mf	ez_P0.05Fold2_mrna_trT_set00_StcAllEx_SYAN_baseMgAllMg_baseNaAllNa_Exp_noMatchFilter_p1Sf_noNorm__batchNumberPLUScarbonSource__glycerolVSglucose_mf_n.csv	GO:0097159~organic cyclic compound binding	0.0380223699266166	organic cyclic compound binding	organic cyclic compound binding padj:0.03802 N( -160/ +10/ 1319)	P0.05Fold2	mrna	SYAN	baseMgAllMg	baseNaAllNa	batchNumberPLUScarbonSource	glycerolVSglucose
528	9	GOTERM_MF_ALL	NA	76	0.000376791113485402	349	480	3186	1.44541547277937	0.253844954797805	0.0320121687194274	NA	NA	gene_11	948819	fecE	0.0109394427301157	-1.36492964038006	-1	-1.96100480098248	-16	NA	NA	mrna	Exp	carbonSource	glucose	glycerol	mf	ez_P0.05Fold2_mrna_trT_set00_StcAllEx_SYAN_baseMgAllMg_baseNaAllNa_Exp_noMatchFilter_p1Sf_noNorm__batchNumberPLUScarbonSource__glycerolVSglucose_mf_n.csv	GO:0001882~nucleoside binding	0.00574610198731551	nucleoside binding	nucleoside binding padj:0.00575 N( -71/ +5/ 480)	P0.05Fold2	mrna	SYAN	baseMgAllMg	baseNaAllNa	batchNumberPLUScarbonSource	glycerolVSglucose
529	10	GOTERM_MF_ALL	NA	75	0.000494612783459391	349	476	3186	1.43838337627315	0.319147239848434	0.0377114456477462	NA	NA	gene_11	948819	fecE	0.0109394427301157	-1.36492964038006	-1	-1.96100480098248	-16	NA	NA	mrna	Exp	carbonSource	glucose	glycerol	mf	ez_P0.05Fold2_mrna_trT_set00_StcAllEx_SYAN_baseMgAllMg_baseNaAllNa_Exp_noMatchFilter_p1Sf_noNorm__batchNumberPLUScarbonSource__glycerolVSglucose_mf_n.csv	GO:0035639~purine ribonucleoside triphosphate binding	0.00753655118839947	purine ribonucleoside triphosphate binding	purine ribonucleoside triphosphate binding padj:0.00754 N( -70/ +5/ 476)	P0.05Fold2	mrna	SYAN	baseMgAllMg	baseNaAllNa	batchNumberPLUScarbonSource	glycerolVSglucose
530	12	GOTERM_MF_ALL	NA	75	0.000529778896954138	349	477	3186	1.43536789749689	0.337508320255031	0.0337302827517542	NA	NA	gene_11	948819	fecE	0.0109394427301157	-1.36492964038006	-1	-1.96100480098248	-16	NA	NA	mrna	Exp	carbonSource	glucose	glycerol	mf	ez_P0.05Fold2_mrna_trT_set00_StcAllEx_SYAN_baseMgAllMg_baseNaAllNa_Exp_noMatchFilter_p1Sf_noNorm__batchNumberPLUScarbonSource__glycerolVSglucose_mf_n.csv	GO:0032550~purine ribonucleoside binding	0.00807036052826504	purine ribonucleoside binding	purine ribonucleoside binding padj:0.00807 N( -70/ +5/ 477)	P0.05Fold2	mrna	SYAN	baseMgAllMg	baseNaAllNa	batchNumberPLUScarbonSource	glycerolVSglucose
531	13	GOTERM_MF_ALL	NA	75	0.000556052651469294	349	478	3186	1.43236503578665	0.350902976687961	0.0326975711442689	NA	NA	gene_11	948819	fecE	0.0109394427301157	-1.36492964038006	-1	-1.96100480098248	-16	NA	NA	mrna	Exp	carbonSource	glucose	glycerol	mf	ez_P0.05Fold2_mrna_trT_set00_StcAllEx_SYAN_baseMgAllMg_baseNaAllNa_Exp_noMatchFilter_p1Sf_noNorm__batchNumberPLUScarbonSource__glycerolVSglucose_mf_n.csv	GO:0001883~purine nucleoside binding	0.00846901180937776	purine nucleoside binding	purine nucleoside binding padj:0.00847 N( -70/ +5/ 478)	P0.05Fold2	mrna	SYAN	baseMgAllMg	baseNaAllNa	batchNumberPLUScarbonSource	glycerolVSglucose
532	14	GOTERM_MF_ALL	NA	75	0.000556052651469294	349	478	3186	1.43236503578665	0.350902976687961	0.0326975711442689	NA	NA	gene_11	948819	fecE	0.0109394427301157	-1.36492964038006	-1	-1.96100480098248	-16	NA	NA	mrna	Exp	carbonSource	glucose	glycerol	mf	ez_P0.05Fold2_mrna_trT_set00_StcAllEx_SYAN_baseMgAllMg_baseNaAllNa_Exp_noMatchFilter_p1Sf_noNorm__batchNumberPLUScarbonSource__glycerolVSglucose_mf_n.csv	GO:0032549~ribonucleoside binding	0.00846901180937776	ribonucleoside binding	ribonucleoside binding padj:0.00847 N( -70/ +5/ 478)	P0.05Fold2	mrna	SYAN	baseMgAllMg	baseNaAllNa	batchNumberPLUScarbonSource	glycerolVSglucose
533	15	GOTERM_MF_ALL	NA	75	0.000767070916130783	349	483	3186	1.41753724038513	0.449122496554061	0.0416946091699317	NA	NA	gene_11	948819	fecE	0.0109394427301157	-1.36492964038006	-1	-1.96100480098248	-16	NA	NA	mrna	Exp	carbonSource	glucose	glycerol	mf	ez_P0.05Fold2_mrna_trT_set00_StcAllEx_SYAN_baseMgAllMg_baseNaAllNa_Exp_noMatchFilter_p1Sf_noNorm__batchNumberPLUScarbonSource__glycerolVSglucose_mf_n.csv	GO:0032555~purine ribonucleotide binding	0.0116653622883344	purine ribonucleotide binding	purine ribonucleotide binding padj:0.01167 N( -70/ +5/ 483)	P0.05Fold2	mrna	SYAN	baseMgAllMg	baseNaAllNa	batchNumberPLUScarbonSource	glycerolVSglucose
534	16	GOTERM_MF_ALL	NA	75	0.000823192792010649	349	484	3186	1.41460844443392	0.472646517008772	0.0417618559548997	NA	NA	gene_11	948819	fecE	0.0109394427301157	-1.36492964038006	-1	-1.96100480098248	-16	NA	NA	mrna	Exp	carbonSource	glucose	glycerol	mf	ez_P0.05Fold2_mrna_trT_set00_StcAllEx_SYAN_baseMgAllMg_baseNaAllNa_Exp_noMatchFilter_p1Sf_noNorm__batchNumberPLUScarbonSource__glycerolVSglucose_mf_n.csv	GO:0017076~purine nucleotide binding	0.0125138328210989	purine nucleotide binding	purine nucleotide binding padj:0.01251 N( -70/ +5/ 484)	P0.05Fold2	mrna	SYAN	baseMgAllMg	baseNaAllNa	batchNumberPLUScarbonSource	glycerolVSglucose
535	17	GOTERM_MF_ALL	NA	78	0.00177637740776048	349	521	3186	1.3667126805955	0.74879165334201	0.0827195677686985	NA	NA	gene_11	948819	fecE	0.0109394427301157	-1.36492964038006	-1	-1.96100480098248	-17	NA	NA	mrna	Exp	carbonSource	glucose	glycerol	mf	ez_P0.05Fold2_mrna_trT_set00_StcAllEx_SYAN_baseMgAllMg_baseNaAllNa_Exp_noMatchFilter_p1Sf_noNorm__batchNumberPLUScarbonSource__glycerolVSglucose_mf_n.csv	GO:0032553~ribonucleotide binding	0.0268208556299436	ribonucleotide binding	ribonucleotide binding padj:0.02682 N( -71/ +7/ 521)	P0.05Fold2	mrna	SYAN	baseMgAllMg	baseNaAllNa	batchNumberPLUScarbonSource	glycerolVSglucose
536	18	GOTERM_MF_ALL	NA	67	0.00184387936313517	349	433	3186	1.41256112813251	0.761650393619483	0.0808940973186555	NA	NA	gene_11	948819	fecE	0.0109394427301157	-1.36492964038006	-1	-1.96100480098248	-11	NA	NA	mrna	Exp	carbonSource	glucose	glycerol	mf	ez_P0.05Fold2_mrna_trT_set00_StcAllEx_SYAN_baseMgAllMg_baseNaAllNa_Exp_noMatchFilter_p1Sf_noNorm__batchNumberPLUScarbonSource__glycerolVSglucose_mf_n.csv	GO:0005524~ATP binding	0.027826658936454	ATP binding	ATP binding padj:0.02783 N( -62/ +5/ 433)	P0.05Fold2	mrna	SYAN	baseMgAllMg	baseNaAllNa	batchNumberPLUScarbonSource	glycerolVSglucose
537	19	GOTERM_MF_ALL	NA	67	0.00204086038375518	349	435	3186	1.40606659421006	0.795537126738357	0.0844105004758552	NA	NA	gene_11	948819	fecE	0.0109394427301157	-1.36492964038006	-1	-1.96100480098248	-11	NA	NA	mrna	Exp	carbonSource	glucose	glycerol	mf	ez_P0.05Fold2_mrna_trT_set00_StcAllEx_SYAN_baseMgAllMg_baseNaAllNa_Exp_noMatchFilter_p1Sf_noNorm__batchNumberPLUScarbonSource__glycerolVSglucose_mf_n.csv	GO:0032559~adenyl ribonucleotide binding	0.030756195315611	adenyl ribonucleotide binding	adenyl ribonucleotide binding padj:0.03076 N( -62/ +5/ 435)	P0.05Fold2	mrna	SYAN	baseMgAllMg	baseNaAllNa	batchNumberPLUScarbonSource	glycerolVSglucose
538	20	GOTERM_MF_ALL	NA	67	0.00216095424176103	349	436	3186	1.40284167082884	0.813789635263396	0.0846669367394893	NA	NA	gene_11	948819	fecE	0.0109394427301157	-1.36492964038006	-1	-1.96100480098248	-11	NA	NA	mrna	Exp	carbonSource	glucose	glycerol	mf	ez_P0.05Fold2_mrna_trT_set00_StcAllEx_SYAN_baseMgAllMg_baseNaAllNa_Exp_noMatchFilter_p1Sf_noNorm__batchNumberPLUScarbonSource__glycerolVSglucose_mf_n.csv	GO:0030554~adenyl nucleotide binding	0.03253820169587	adenyl nucleotide binding	adenyl nucleotide binding padj:0.03254 N( -62/ +5/ 436)	P0.05Fold2	mrna	SYAN	baseMgAllMg	baseNaAllNa	batchNumberPLUScarbonSource	glycerolVSglucose
539	21	GOTERM_MF_ALL	NA	79	0.00231933590416752	349	534	3186	1.35053604198191	0.835396725954284	0.0862615013743545	NA	NA	gene_11	948819	fecE	0.0109394427301157	-1.36492964038006	-1	-1.96100480098248	-17	NA	NA	mrna	Exp	carbonSource	glucose	glycerol	mf	ez_P0.05Fold2_mrna_trT_set00_StcAllEx_SYAN_baseMgAllMg_baseNaAllNa_Exp_noMatchFilter_p1Sf_noNorm__batchNumberPLUScarbonSource__glycerolVSglucose_mf_n.csv	GO:0097367~carbohydrate derivative binding	0.0348836578591182	carbohydrate derivative binding	carbohydrate derivative binding padj:0.03488 N( -72/ +7/ 534)	P0.05Fold2	mrna	SYAN	baseMgAllMg	baseNaAllNa	batchNumberPLUScarbonSource	glycerolVSglucose
540	22	GOTERM_MF_ALL	NA	101	0.00252690134126288	349	718	3186	1.28415448835112	0.85996840328678	0.0893655055289244	NA	NA	gene_56	948819	fecE	0.0109394427301157	-1.36492964038006	-1	-1.96100480098248	-22	NA	NA	mrna	Exp	carbonSource	glucose	glycerol	mf	ez_P0.05Fold2_mrna_trT_set00_StcAllEx_SYAN_baseMgAllMg_baseNaAllNa_Exp_noMatchFilter_p1Sf_noNorm__batchNumberPLUScarbonSource__glycerolVSglucose_mf_n.csv	GO:0036094~small molecule binding	0.0379494254437628	small molecule binding	small molecule binding padj:0.03795 N( -90/ +11/ 718)	P0.05Fold2	mrna	SYAN	baseMgAllMg	baseNaAllNa	batchNumberPLUScarbonSource	glycerolVSglucose
541	23	GOTERM_MF_ALL	NA	170	0.00253184751687844	349	1319	3186	1.17658815070026	0.860506896325669	0.0856424958329286	NA	NA	gene_108	948819	fecE	0.0109394427301157	-1.36492964038006	-1	-1.96100480098248	-27	NA	NA	mrna	Exp	carbonSource	glucose	glycerol	mf	ez_P0.05Fold2_mrna_trT_set00_StcAllEx_SYAN_baseMgAllMg_baseNaAllNa_Exp_noMatchFilter_p1Sf_noNorm__batchNumberPLUScarbonSource__glycerolVSglucose_mf_n.csv	GO:1901363~heterocyclic compound binding	0.0380223699266166	heterocyclic compound binding	heterocyclic compound binding padj:0.03802 N( -160/ +10/ 1319)	P0.05Fold2	mrna	SYAN	baseMgAllMg	baseNaAllNa	batchNumberPLUScarbonSource	glycerolVSglucose
542	24	GOTERM_MF_ALL	NA	170	0.00253184751687844	349	1319	3186	1.17658815070026	0.860506896325669	0.0856424958329286	NA	NA	gene_108	948819	fecE	0.0109394427301157	-1.36492964038006	-1	-1.96100480098248	-27	NA	NA	mrna	Exp	carbonSource	glucose	glycerol	mf	ez_P0.05Fold2_mrna_trT_set00_StcAllEx_SYAN_baseMgAllMg_baseNaAllNa_Exp_noMatchFilter_p1Sf_noNorm__batchNumberPLUScarbonSource__glycerolVSglucose_mf_n.csv	GO:0097159~organic cyclic compound binding	0.0380223699266166	organic cyclic compound binding	organic cyclic compound binding padj:0.03802 N( -160/ +10/ 1319)	P0.05Fold2	mrna	SYAN	baseMgAllMg	baseNaAllNa	batchNumberPLUScarbonSource	glycerolVSglucose
543	8	GOTERM_MF_ALL	NA	276	0.000214717335405706	349	2262	3186	1.11387594719281	0.153676228022836	0.0206406645399134	NA	NA	gene_223	948819	fecE	0.0109394427301157	-1.36492964038006	-1	-1.96100480098248	-45	NA	NA	mrna	Exp	carbonSource	glucose	glycerol	mf	ez_P0.05Fold2_mrna_trT_set00_StcAllEx_SYAN_baseMgAllMg_baseNaAllNa_Exp_noMatchFilter_p1Sf_noNorm__batchNumberPLUScarbonSource__glycerolVSglucose_mf_n.csv	GO:0005488~binding	0.00327825320851194	binding	binding padj:0.00328 N( -247/ +30/ 2262)	P0.05Fold2	mrna	SYAN	baseMgAllMg	baseNaAllNa	batchNumberPLUScarbonSource	glycerolVSglucose
544	8	GOTERM_MF_ALL	NA	276	0.000214717335405706	349	2262	3186	1.11387594719281	0.153676228022836	0.0206406645399134	NA	NA	gene_52	948253	atpE	0.00966366978270806	-1.00246225578508	-1	-2.01485791874757	-46	NA	NA	mrna	Exp	carbonSource	glucose	glycerol	mf	ez_P0.05Fold2_mrna_trT_set00_StcAllEx_SYAN_baseMgAllMg_baseNaAllNa_Exp_noMatchFilter_p1Sf_noNorm__batchNumberPLUScarbonSource__glycerolVSglucose_mf_n.csv	GO:0005488~binding	0.00327825320851194	binding	binding padj:0.00328 N( -247/ +30/ 2262)	P0.05Fold2	mrna	SYAN	baseMgAllMg	baseNaAllNa	batchNumberPLUScarbonSource	glycerolVSglucose
545	8	GOTERM_MF_ALL	NA	276	0.000214717335405706	349	2262	3186	1.11387594719281	0.153676228022836	0.0206406645399134	NA	NA	gene_121	947655	mreC	0.009427757637788	-1.17686365230053	-1	-2.02559159054358	-47	NA	NA	mrna	Exp	carbonSource	glucose	glycerol	mf	ez_P0.05Fold2_mrna_trT_set00_StcAllEx_SYAN_baseMgAllMg_baseNaAllNa_Exp_noMatchFilter_p1Sf_noNorm__batchNumberPLUScarbonSource__glycerolVSglucose_mf_n.csv	GO:0005488~binding	0.00327825320851194	binding	binding padj:0.00328 N( -247/ +30/ 2262)	P0.05Fold2	mrna	SYAN	baseMgAllMg	baseNaAllNa	batchNumberPLUScarbonSource	glycerolVSglucose
546	8	GOTERM_MF_ALL	NA	276	0.000214717335405706	349	2262	3186	1.11387594719281	0.153676228022836	0.0206406645399134	NA	NA	gene_77	948028	gadX	0.00878226638150147	-1.67849975942018	-1	-2.05639339412054	-48	NA	NA	mrna	Exp	carbonSource	glucose	glycerol	mf	ez_P0.05Fold2_mrna_trT_set00_StcAllEx_SYAN_baseMgAllMg_baseNaAllNa_Exp_noMatchFilter_p1Sf_noNorm__batchNumberPLUScarbonSource__glycerolVSglucose_mf_n.csv	GO:0005488~binding	0.00327825320851194	binding	binding padj:0.00328 N( -247/ +30/ 2262)	P0.05Fold2	mrna	SYAN	baseMgAllMg	baseNaAllNa	batchNumberPLUScarbonSource	glycerolVSglucose
547	23	GOTERM_MF_ALL	NA	170	0.00253184751687844	349	1319	3186	1.17658815070026	0.860506896325669	0.0856424958329286	NA	NA	gene_109	948028	gadX	0.00878226638150147	-1.67849975942018	-1	-2.05639339412054	-28	NA	NA	mrna	Exp	carbonSource	glucose	glycerol	mf	ez_P0.05Fold2_mrna_trT_set00_StcAllEx_SYAN_baseMgAllMg_baseNaAllNa_Exp_noMatchFilter_p1Sf_noNorm__batchNumberPLUScarbonSource__glycerolVSglucose_mf_n.csv	GO:1901363~heterocyclic compound binding	0.0380223699266166	heterocyclic compound binding	heterocyclic compound binding padj:0.03802 N( -160/ +10/ 1319)	P0.05Fold2	mrna	SYAN	baseMgAllMg	baseNaAllNa	batchNumberPLUScarbonSource	glycerolVSglucose
548	24	GOTERM_MF_ALL	NA	170	0.00253184751687844	349	1319	3186	1.17658815070026	0.860506896325669	0.0856424958329286	NA	NA	gene_109	948028	gadX	0.00878226638150147	-1.67849975942018	-1	-2.05639339412054	-28	NA	NA	mrna	Exp	carbonSource	glucose	glycerol	mf	ez_P0.05Fold2_mrna_trT_set00_StcAllEx_SYAN_baseMgAllMg_baseNaAllNa_Exp_noMatchFilter_p1Sf_noNorm__batchNumberPLUScarbonSource__glycerolVSglucose_mf_n.csv	GO:0097159~organic cyclic compound binding	0.0380223699266166	organic cyclic compound binding	organic cyclic compound binding padj:0.03802 N( -160/ +10/ 1319)	P0.05Fold2	mrna	SYAN	baseMgAllMg	baseNaAllNa	batchNumberPLUScarbonSource	glycerolVSglucose
549	22	GOTERM_MF_ALL	NA	101	0.00252690134126288	349	718	3186	1.28415448835112	0.85996840328678	0.0893655055289244	NA	NA	gene_44	948195	uhpB	0.00867506417800599	-1.2965815039656	-1	-2.06172730362057	-23	NA	NA	mrna	Exp	carbonSource	glucose	glycerol	mf	ez_P0.05Fold2_mrna_trT_set00_StcAllEx_SYAN_baseMgAllMg_baseNaAllNa_Exp_noMatchFilter_p1Sf_noNorm__batchNumberPLUScarbonSource__glycerolVSglucose_mf_n.csv	GO:0036094~small molecule binding	0.0379494254437628	small molecule binding	small molecule binding padj:0.03795 N( -90/ +11/ 718)	P0.05Fold2	mrna	SYAN	baseMgAllMg	baseNaAllNa	batchNumberPLUScarbonSource	glycerolVSglucose
550	18	GOTERM_MF_ALL	NA	67	0.00184387936313517	349	433	3186	1.41256112813251	0.761650393619483	0.0808940973186555	NA	NA	gene_55	948195	uhpB	0.00867506417800599	-1.2965815039656	-1	-2.06172730362057	-12	NA	NA	mrna	Exp	carbonSource	glucose	glycerol	mf	ez_P0.05Fold2_mrna_trT_set00_StcAllEx_SYAN_baseMgAllMg_baseNaAllNa_Exp_noMatchFilter_p1Sf_noNorm__batchNumberPLUScarbonSource__glycerolVSglucose_mf_n.csv	GO:0005524~ATP binding	0.027826658936454	ATP binding	ATP binding padj:0.02783 N( -62/ +5/ 433)	P0.05Fold2	mrna	SYAN	baseMgAllMg	baseNaAllNa	batchNumberPLUScarbonSource	glycerolVSglucose
551	19	GOTERM_MF_ALL	NA	67	0.00204086038375518	349	435	3186	1.40606659421006	0.795537126738357	0.0844105004758552	NA	NA	gene_55	948195	uhpB	0.00867506417800599	-1.2965815039656	-1	-2.06172730362057	-12	NA	NA	mrna	Exp	carbonSource	glucose	glycerol	mf	ez_P0.05Fold2_mrna_trT_set00_StcAllEx_SYAN_baseMgAllMg_baseNaAllNa_Exp_noMatchFilter_p1Sf_noNorm__batchNumberPLUScarbonSource__glycerolVSglucose_mf_n.csv	GO:0032559~adenyl ribonucleotide binding	0.030756195315611	adenyl ribonucleotide binding	adenyl ribonucleotide binding padj:0.03076 N( -62/ +5/ 435)	P0.05Fold2	mrna	SYAN	baseMgAllMg	baseNaAllNa	batchNumberPLUScarbonSource	glycerolVSglucose
552	20	GOTERM_MF_ALL	NA	67	0.00216095424176103	349	436	3186	1.40284167082884	0.813789635263396	0.0846669367394893	NA	NA	gene_55	948195	uhpB	0.00867506417800599	-1.2965815039656	-1	-2.06172730362057	-12	NA	NA	mrna	Exp	carbonSource	glucose	glycerol	mf	ez_P0.05Fold2_mrna_trT_set00_StcAllEx_SYAN_baseMgAllMg_baseNaAllNa_Exp_noMatchFilter_p1Sf_noNorm__batchNumberPLUScarbonSource__glycerolVSglucose_mf_n.csv	GO:0030554~adenyl nucleotide binding	0.03253820169587	adenyl nucleotide binding	adenyl nucleotide binding padj:0.03254 N( -62/ +5/ 436)	P0.05Fold2	mrna	SYAN	baseMgAllMg	baseNaAllNa	batchNumberPLUScarbonSource	glycerolVSglucose
553	10	GOTERM_MF_ALL	NA	75	0.000494612783459391	349	476	3186	1.43838337627315	0.319147239848434	0.0377114456477462	NA	NA	gene_62	948195	uhpB	0.00867506417800599	-1.2965815039656	-1	-2.06172730362057	-17	NA	NA	mrna	Exp	carbonSource	glucose	glycerol	mf	ez_P0.05Fold2_mrna_trT_set00_StcAllEx_SYAN_baseMgAllMg_baseNaAllNa_Exp_noMatchFilter_p1Sf_noNorm__batchNumberPLUScarbonSource__glycerolVSglucose_mf_n.csv	GO:0035639~purine ribonucleoside triphosphate binding	0.00753655118839947	purine ribonucleoside triphosphate binding	purine ribonucleoside triphosphate binding padj:0.00754 N( -70/ +5/ 476)	P0.05Fold2	mrna	SYAN	baseMgAllMg	baseNaAllNa	batchNumberPLUScarbonSource	glycerolVSglucose
554	12	GOTERM_MF_ALL	NA	75	0.000529778896954138	349	477	3186	1.43536789749689	0.337508320255031	0.0337302827517542	NA	NA	gene_62	948195	uhpB	0.00867506417800599	-1.2965815039656	-1	-2.06172730362057	-17	NA	NA	mrna	Exp	carbonSource	glucose	glycerol	mf	ez_P0.05Fold2_mrna_trT_set00_StcAllEx_SYAN_baseMgAllMg_baseNaAllNa_Exp_noMatchFilter_p1Sf_noNorm__batchNumberPLUScarbonSource__glycerolVSglucose_mf_n.csv	GO:0032550~purine ribonucleoside binding	0.00807036052826504	purine ribonucleoside binding	purine ribonucleoside binding padj:0.00807 N( -70/ +5/ 477)	P0.05Fold2	mrna	SYAN	baseMgAllMg	baseNaAllNa	batchNumberPLUScarbonSource	glycerolVSglucose
555	13	GOTERM_MF_ALL	NA	75	0.000556052651469294	349	478	3186	1.43236503578665	0.350902976687961	0.0326975711442689	NA	NA	gene_62	948195	uhpB	0.00867506417800599	-1.2965815039656	-1	-2.06172730362057	-17	NA	NA	mrna	Exp	carbonSource	glucose	glycerol	mf	ez_P0.05Fold2_mrna_trT_set00_StcAllEx_SYAN_baseMgAllMg_baseNaAllNa_Exp_noMatchFilter_p1Sf_noNorm__batchNumberPLUScarbonSource__glycerolVSglucose_mf_n.csv	GO:0001883~purine nucleoside binding	0.00846901180937776	purine nucleoside binding	purine nucleoside binding padj:0.00847 N( -70/ +5/ 478)	P0.05Fold2	mrna	SYAN	baseMgAllMg	baseNaAllNa	batchNumberPLUScarbonSource	glycerolVSglucose
556	14	GOTERM_MF_ALL	NA	75	0.000556052651469294	349	478	3186	1.43236503578665	0.350902976687961	0.0326975711442689	NA	NA	gene_62	948195	uhpB	0.00867506417800599	-1.2965815039656	-1	-2.06172730362057	-17	NA	NA	mrna	Exp	carbonSource	glucose	glycerol	mf	ez_P0.05Fold2_mrna_trT_set00_StcAllEx_SYAN_baseMgAllMg_baseNaAllNa_Exp_noMatchFilter_p1Sf_noNorm__batchNumberPLUScarbonSource__glycerolVSglucose_mf_n.csv	GO:0032549~ribonucleoside binding	0.00846901180937776	ribonucleoside binding	ribonucleoside binding padj:0.00847 N( -70/ +5/ 478)	P0.05Fold2	mrna	SYAN	baseMgAllMg	baseNaAllNa	batchNumberPLUScarbonSource	glycerolVSglucose
557	15	GOTERM_MF_ALL	NA	75	0.000767070916130783	349	483	3186	1.41753724038513	0.449122496554061	0.0416946091699317	NA	NA	gene_62	948195	uhpB	0.00867506417800599	-1.2965815039656	-1	-2.06172730362057	-17	NA	NA	mrna	Exp	carbonSource	glucose	glycerol	mf	ez_P0.05Fold2_mrna_trT_set00_StcAllEx_SYAN_baseMgAllMg_baseNaAllNa_Exp_noMatchFilter_p1Sf_noNorm__batchNumberPLUScarbonSource__glycerolVSglucose_mf_n.csv	GO:0032555~purine ribonucleotide binding	0.0116653622883344	purine ribonucleotide binding	purine ribonucleotide binding padj:0.01167 N( -70/ +5/ 483)	P0.05Fold2	mrna	SYAN	baseMgAllMg	baseNaAllNa	batchNumberPLUScarbonSource	glycerolVSglucose
558	16	GOTERM_MF_ALL	NA	75	0.000823192792010649	349	484	3186	1.41460844443392	0.472646517008772	0.0417618559548997	NA	NA	gene_62	948195	uhpB	0.00867506417800599	-1.2965815039656	-1	-2.06172730362057	-17	NA	NA	mrna	Exp	carbonSource	glucose	glycerol	mf	ez_P0.05Fold2_mrna_trT_set00_StcAllEx_SYAN_baseMgAllMg_baseNaAllNa_Exp_noMatchFilter_p1Sf_noNorm__batchNumberPLUScarbonSource__glycerolVSglucose_mf_n.csv	GO:0017076~purine nucleotide binding	0.0125138328210989	purine nucleotide binding	purine nucleotide binding padj:0.01251 N( -70/ +5/ 484)	P0.05Fold2	mrna	SYAN	baseMgAllMg	baseNaAllNa	batchNumberPLUScarbonSource	glycerolVSglucose
559	9	GOTERM_MF_ALL	NA	76	0.000376791113485402	349	480	3186	1.44541547277937	0.253844954797805	0.0320121687194274	NA	NA	gene_63	948195	uhpB	0.00867506417800599	-1.2965815039656	-1	-2.06172730362057	-17	NA	NA	mrna	Exp	carbonSource	glucose	glycerol	mf	ez_P0.05Fold2_mrna_trT_set00_StcAllEx_SYAN_baseMgAllMg_baseNaAllNa_Exp_noMatchFilter_p1Sf_noNorm__batchNumberPLUScarbonSource__glycerolVSglucose_mf_n.csv	GO:0001882~nucleoside binding	0.00574610198731551	nucleoside binding	nucleoside binding padj:0.00575 N( -71/ +5/ 480)	P0.05Fold2	mrna	SYAN	baseMgAllMg	baseNaAllNa	batchNumberPLUScarbonSource	glycerolVSglucose
560	17	GOTERM_MF_ALL	NA	78	0.00177637740776048	349	521	3186	1.3667126805955	0.74879165334201	0.0827195677686985	NA	NA	gene_63	948195	uhpB	0.00867506417800599	-1.2965815039656	-1	-2.06172730362057	-18	NA	NA	mrna	Exp	carbonSource	glucose	glycerol	mf	ez_P0.05Fold2_mrna_trT_set00_StcAllEx_SYAN_baseMgAllMg_baseNaAllNa_Exp_noMatchFilter_p1Sf_noNorm__batchNumberPLUScarbonSource__glycerolVSglucose_mf_n.csv	GO:0032553~ribonucleotide binding	0.0268208556299436	ribonucleotide binding	ribonucleotide binding padj:0.02682 N( -71/ +7/ 521)	P0.05Fold2	mrna	SYAN	baseMgAllMg	baseNaAllNa	batchNumberPLUScarbonSource	glycerolVSglucose
561	21	GOTERM_MF_ALL	NA	79	0.00231933590416752	349	534	3186	1.35053604198191	0.835396725954284	0.0862615013743545	NA	NA	gene_64	948195	uhpB	0.00867506417800599	-1.2965815039656	-1	-2.06172730362057	-18	NA	NA	mrna	Exp	carbonSource	glucose	glycerol	mf	ez_P0.05Fold2_mrna_trT_set00_StcAllEx_SYAN_baseMgAllMg_baseNaAllNa_Exp_noMatchFilter_p1Sf_noNorm__batchNumberPLUScarbonSource__glycerolVSglucose_mf_n.csv	GO:0097367~carbohydrate derivative binding	0.0348836578591182	carbohydrate derivative binding	carbohydrate derivative binding padj:0.03488 N( -72/ +7/ 534)	P0.05Fold2	mrna	SYAN	baseMgAllMg	baseNaAllNa	batchNumberPLUScarbonSource	glycerolVSglucose
562	23	GOTERM_MF_ALL	NA	170	0.00253184751687844	349	1319	3186	1.17658815070026	0.860506896325669	0.0856424958329286	NA	NA	gene_76	948195	uhpB	0.00867506417800599	-1.2965815039656	-1	-2.06172730362057	-29	NA	NA	mrna	Exp	carbonSource	glucose	glycerol	mf	ez_P0.05Fold2_mrna_trT_set00_StcAllEx_SYAN_baseMgAllMg_baseNaAllNa_Exp_noMatchFilter_p1Sf_noNorm__batchNumberPLUScarbonSource__glycerolVSglucose_mf_n.csv	GO:1901363~heterocyclic compound binding	0.0380223699266166	heterocyclic compound binding	heterocyclic compound binding padj:0.03802 N( -160/ +10/ 1319)	P0.05Fold2	mrna	SYAN	baseMgAllMg	baseNaAllNa	batchNumberPLUScarbonSource	glycerolVSglucose
563	24	GOTERM_MF_ALL	NA	170	0.00253184751687844	349	1319	3186	1.17658815070026	0.860506896325669	0.0856424958329286	NA	NA	gene_76	948195	uhpB	0.00867506417800599	-1.2965815039656	-1	-2.06172730362057	-29	NA	NA	mrna	Exp	carbonSource	glucose	glycerol	mf	ez_P0.05Fold2_mrna_trT_set00_StcAllEx_SYAN_baseMgAllMg_baseNaAllNa_Exp_noMatchFilter_p1Sf_noNorm__batchNumberPLUScarbonSource__glycerolVSglucose_mf_n.csv	GO:0097159~organic cyclic compound binding	0.0380223699266166	organic cyclic compound binding	organic cyclic compound binding padj:0.03802 N( -160/ +10/ 1319)	P0.05Fold2	mrna	SYAN	baseMgAllMg	baseNaAllNa	batchNumberPLUScarbonSource	glycerolVSglucose
564	8	GOTERM_MF_ALL	NA	276	0.000214717335405706	349	2262	3186	1.11387594719281	0.153676228022836	0.0206406645399134	NA	NA	gene_196	948195	uhpB	0.00867506417800599	-1.2965815039656	-1	-2.06172730362057	-49	NA	NA	mrna	Exp	carbonSource	glucose	glycerol	mf	ez_P0.05Fold2_mrna_trT_set00_StcAllEx_SYAN_baseMgAllMg_baseNaAllNa_Exp_noMatchFilter_p1Sf_noNorm__batchNumberPLUScarbonSource__glycerolVSglucose_mf_n.csv	GO:0005488~binding	0.00327825320851194	binding	binding padj:0.00328 N( -247/ +30/ 2262)	P0.05Fold2	mrna	SYAN	baseMgAllMg	baseNaAllNa	batchNumberPLUScarbonSource	glycerolVSglucose
565	8	GOTERM_MF_ALL	NA	276	0.000214717335405706	349	2262	3186	1.11387594719281	0.153676228022836	0.0206406645399134	NA	NA	gene_37	947285	suhB	0.00809242425002731	-1.37710608403376	-1	-2.0919213571647	-50	NA	NA	mrna	Exp	carbonSource	glucose	glycerol	mf	ez_P0.05Fold2_mrna_trT_set00_StcAllEx_SYAN_baseMgAllMg_baseNaAllNa_Exp_noMatchFilter_p1Sf_noNorm__batchNumberPLUScarbonSource__glycerolVSglucose_mf_n.csv	GO:0005488~binding	0.00327825320851194	binding	binding padj:0.00328 N( -247/ +30/ 2262)	P0.05Fold2	mrna	SYAN	baseMgAllMg	baseNaAllNa	batchNumberPLUScarbonSource	glycerolVSglucose
566	8	GOTERM_MF_ALL	NA	276	0.000214717335405706	349	2262	3186	1.11387594719281	0.153676228022836	0.0206406645399134	NA	NA	gene_72	945780	narH	0.00807659314490121	-1.76312116875774	-1	-2.09277179397576	-51	NA	NA	mrna	Exp	carbonSource	glucose	glycerol	mf	ez_P0.05Fold2_mrna_trT_set00_StcAllEx_SYAN_baseMgAllMg_baseNaAllNa_Exp_noMatchFilter_p1Sf_noNorm__batchNumberPLUScarbonSource__glycerolVSglucose_mf_n.csv	GO:0005488~binding	0.00327825320851194	binding	binding padj:0.00328 N( -247/ +30/ 2262)	P0.05Fold2	mrna	SYAN	baseMgAllMg	baseNaAllNa	batchNumberPLUScarbonSource	glycerolVSglucose
567	23	GOTERM_MF_ALL	NA	170	0.00253184751687844	349	1319	3186	1.17658815070026	0.860506896325669	0.0856424958329286	NA	NA	gene_124	947447	mutY	0.00801667402212223	-1.0316705410319	-1	-2.09600577553593	-30	NA	NA	mrna	Exp	carbonSource	glucose	glycerol	mf	ez_P0.05Fold2_mrna_trT_set00_StcAllEx_SYAN_baseMgAllMg_baseNaAllNa_Exp_noMatchFilter_p1Sf_noNorm__batchNumberPLUScarbonSource__glycerolVSglucose_mf_n.csv	GO:1901363~heterocyclic compound binding	0.0380223699266166	heterocyclic compound binding	heterocyclic compound binding padj:0.03802 N( -160/ +10/ 1319)	P0.05Fold2	mrna	SYAN	baseMgAllMg	baseNaAllNa	batchNumberPLUScarbonSource	glycerolVSglucose
568	24	GOTERM_MF_ALL	NA	170	0.00253184751687844	349	1319	3186	1.17658815070026	0.860506896325669	0.0856424958329286	NA	NA	gene_124	947447	mutY	0.00801667402212223	-1.0316705410319	-1	-2.09600577553593	-30	NA	NA	mrna	Exp	carbonSource	glucose	glycerol	mf	ez_P0.05Fold2_mrna_trT_set00_StcAllEx_SYAN_baseMgAllMg_baseNaAllNa_Exp_noMatchFilter_p1Sf_noNorm__batchNumberPLUScarbonSource__glycerolVSglucose_mf_n.csv	GO:0097159~organic cyclic compound binding	0.0380223699266166	organic cyclic compound binding	organic cyclic compound binding padj:0.03802 N( -160/ +10/ 1319)	P0.05Fold2	mrna	SYAN	baseMgAllMg	baseNaAllNa	batchNumberPLUScarbonSource	glycerolVSglucose
569	8	GOTERM_MF_ALL	NA	276	0.000214717335405706	349	2262	3186	1.11387594719281	0.153676228022836	0.0206406645399134	NA	NA	gene_236	947447	mutY	0.00801667402212223	-1.0316705410319	-1	-2.09600577553593	-52	NA	NA	mrna	Exp	carbonSource	glucose	glycerol	mf	ez_P0.05Fold2_mrna_trT_set00_StcAllEx_SYAN_baseMgAllMg_baseNaAllNa_Exp_noMatchFilter_p1Sf_noNorm__batchNumberPLUScarbonSource__glycerolVSglucose_mf_n.csv	GO:0005488~binding	0.00327825320851194	binding	binding padj:0.00328 N( -247/ +30/ 2262)	P0.05Fold2	mrna	SYAN	baseMgAllMg	baseNaAllNa	batchNumberPLUScarbonSource	glycerolVSglucose
570	8	GOTERM_MF_ALL	NA	276	0.000214717335405706	349	2262	3186	1.11387594719281	0.153676228022836	0.0206406645399134	NA	NA	gene_180	946375	znuA	0.00798327605694622	-1.27896261534255	-1	-2.09781885282396	-53	NA	NA	mrna	Exp	carbonSource	glucose	glycerol	mf	ez_P0.05Fold2_mrna_trT_set00_StcAllEx_SYAN_baseMgAllMg_baseNaAllNa_Exp_noMatchFilter_p1Sf_noNorm__batchNumberPLUScarbonSource__glycerolVSglucose_mf_n.csv	GO:0005488~binding	0.00327825320851194	binding	binding padj:0.00328 N( -247/ +30/ 2262)	P0.05Fold2	mrna	SYAN	baseMgAllMg	baseNaAllNa	batchNumberPLUScarbonSource	glycerolVSglucose
571	8	GOTERM_MF_ALL	NA	276	0.000214717335405706	349	2262	3186	1.11387594719281	0.153676228022836	0.0206406645399134	NA	NA	gene_122	946794	purF	0.00798116507082025	-1.01011002993966	-1	-2.09793370678269	-54	NA	NA	mrna	Exp	carbonSource	glucose	glycerol	mf	ez_P0.05Fold2_mrna_trT_set00_StcAllEx_SYAN_baseMgAllMg_baseNaAllNa_Exp_noMatchFilter_p1Sf_noNorm__batchNumberPLUScarbonSource__glycerolVSglucose_mf_n.csv	GO:0005488~binding	0.00327825320851194	binding	binding padj:0.00328 N( -247/ +30/ 2262)	P0.05Fold2	mrna	SYAN	baseMgAllMg	baseNaAllNa	batchNumberPLUScarbonSource	glycerolVSglucose
572	23	GOTERM_MF_ALL	NA	170	0.00253184751687844	349	1319	3186	1.17658815070026	0.860506896325669	0.0856424958329286	NA	NA	gene_144	946839	fecI	0.00794717623484475	-1.44544045636387	-1	-2.09978715605673	-31	NA	NA	mrna	Exp	carbonSource	glucose	glycerol	mf	ez_P0.05Fold2_mrna_trT_set00_StcAllEx_SYAN_baseMgAllMg_baseNaAllNa_Exp_noMatchFilter_p1Sf_noNorm__batchNumberPLUScarbonSource__glycerolVSglucose_mf_n.csv	GO:1901363~heterocyclic compound binding	0.0380223699266166	heterocyclic compound binding	heterocyclic compound binding padj:0.03802 N( -160/ +10/ 1319)	P0.05Fold2	mrna	SYAN	baseMgAllMg	baseNaAllNa	batchNumberPLUScarbonSource	glycerolVSglucose
573	24	GOTERM_MF_ALL	NA	170	0.00253184751687844	349	1319	3186	1.17658815070026	0.860506896325669	0.0856424958329286	NA	NA	gene_144	946839	fecI	0.00794717623484475	-1.44544045636387	-1	-2.09978715605673	-31	NA	NA	mrna	Exp	carbonSource	glucose	glycerol	mf	ez_P0.05Fold2_mrna_trT_set00_StcAllEx_SYAN_baseMgAllMg_baseNaAllNa_Exp_noMatchFilter_p1Sf_noNorm__batchNumberPLUScarbonSource__glycerolVSglucose_mf_n.csv	GO:0097159~organic cyclic compound binding	0.0380223699266166	organic cyclic compound binding	organic cyclic compound binding padj:0.03802 N( -160/ +10/ 1319)	P0.05Fold2	mrna	SYAN	baseMgAllMg	baseNaAllNa	batchNumberPLUScarbonSource	glycerolVSglucose
574	8	GOTERM_MF_ALL	NA	276	0.000214717335405706	349	2262	3186	1.11387594719281	0.153676228022836	0.0206406645399134	NA	NA	gene_254	946839	fecI	0.00794717623484475	-1.44544045636387	-1	-2.09978715605673	-55	NA	NA	mrna	Exp	carbonSource	glucose	glycerol	mf	ez_P0.05Fold2_mrna_trT_set00_StcAllEx_SYAN_baseMgAllMg_baseNaAllNa_Exp_noMatchFilter_p1Sf_noNorm__batchNumberPLUScarbonSource__glycerolVSglucose_mf_n.csv	GO:0005488~binding	0.00327825320851194	binding	binding padj:0.00328 N( -247/ +30/ 2262)	P0.05Fold2	mrna	SYAN	baseMgAllMg	baseNaAllNa	batchNumberPLUScarbonSource	glycerolVSglucose
575	22	GOTERM_MF_ALL	NA	101	0.00252690134126288	349	718	3186	1.28415448835112	0.85996840328678	0.0893655055289244	NA	NA	gene_15	947155	nrdE	0.00728948356314781	-1.8861919701927	-1	-2.13730323898243	-24	NA	NA	mrna	Exp	carbonSource	glucose	glycerol	mf	ez_P0.05Fold2_mrna_trT_set00_StcAllEx_SYAN_baseMgAllMg_baseNaAllNa_Exp_noMatchFilter_p1Sf_noNorm__batchNumberPLUScarbonSource__glycerolVSglucose_mf_n.csv	GO:0036094~small molecule binding	0.0379494254437628	small molecule binding	small molecule binding padj:0.03795 N( -90/ +11/ 718)	P0.05Fold2	mrna	SYAN	baseMgAllMg	baseNaAllNa	batchNumberPLUScarbonSource	glycerolVSglucose
576	8	GOTERM_MF_ALL	NA	276	0.000214717335405706	349	2262	3186	1.11387594719281	0.153676228022836	0.0206406645399134	NA	NA	gene_20	947155	nrdE	0.00728948356314781	-1.8861919701927	-1	-2.13730323898243	-56	NA	NA	mrna	Exp	carbonSource	glucose	glycerol	mf	ez_P0.05Fold2_mrna_trT_set00_StcAllEx_SYAN_baseMgAllMg_baseNaAllNa_Exp_noMatchFilter_p1Sf_noNorm__batchNumberPLUScarbonSource__glycerolVSglucose_mf_n.csv	GO:0005488~binding	0.00327825320851194	binding	binding padj:0.00328 N( -247/ +30/ 2262)	P0.05Fold2	mrna	SYAN	baseMgAllMg	baseNaAllNa	batchNumberPLUScarbonSource	glycerolVSglucose
577	18	GOTERM_MF_ALL	NA	67	0.00184387936313517	349	433	3186	1.41256112813251	0.761650393619483	0.0808940973186555	NA	NA	gene_21	947155	nrdE	0.00728948356314781	-1.8861919701927	-1	-2.13730323898243	-13	NA	NA	mrna	Exp	carbonSource	glucose	glycerol	mf	ez_P0.05Fold2_mrna_trT_set00_StcAllEx_SYAN_baseMgAllMg_baseNaAllNa_Exp_noMatchFilter_p1Sf_noNorm__batchNumberPLUScarbonSource__glycerolVSglucose_mf_n.csv	GO:0005524~ATP binding	0.027826658936454	ATP binding	ATP binding padj:0.02783 N( -62/ +5/ 433)	P0.05Fold2	mrna	SYAN	baseMgAllMg	baseNaAllNa	batchNumberPLUScarbonSource	glycerolVSglucose
578	19	GOTERM_MF_ALL	NA	67	0.00204086038375518	349	435	3186	1.40606659421006	0.795537126738357	0.0844105004758552	NA	NA	gene_21	947155	nrdE	0.00728948356314781	-1.8861919701927	-1	-2.13730323898243	-13	NA	NA	mrna	Exp	carbonSource	glucose	glycerol	mf	ez_P0.05Fold2_mrna_trT_set00_StcAllEx_SYAN_baseMgAllMg_baseNaAllNa_Exp_noMatchFilter_p1Sf_noNorm__batchNumberPLUScarbonSource__glycerolVSglucose_mf_n.csv	GO:0032559~adenyl ribonucleotide binding	0.030756195315611	adenyl ribonucleotide binding	adenyl ribonucleotide binding padj:0.03076 N( -62/ +5/ 435)	P0.05Fold2	mrna	SYAN	baseMgAllMg	baseNaAllNa	batchNumberPLUScarbonSource	glycerolVSglucose
579	20	GOTERM_MF_ALL	NA	67	0.00216095424176103	349	436	3186	1.40284167082884	0.813789635263396	0.0846669367394893	NA	NA	gene_21	947155	nrdE	0.00728948356314781	-1.8861919701927	-1	-2.13730323898243	-13	NA	NA	mrna	Exp	carbonSource	glucose	glycerol	mf	ez_P0.05Fold2_mrna_trT_set00_StcAllEx_SYAN_baseMgAllMg_baseNaAllNa_Exp_noMatchFilter_p1Sf_noNorm__batchNumberPLUScarbonSource__glycerolVSglucose_mf_n.csv	GO:0030554~adenyl nucleotide binding	0.03253820169587	adenyl nucleotide binding	adenyl nucleotide binding padj:0.03254 N( -62/ +5/ 436)	P0.05Fold2	mrna	SYAN	baseMgAllMg	baseNaAllNa	batchNumberPLUScarbonSource	glycerolVSglucose
580	9	GOTERM_MF_ALL	NA	76	0.000376791113485402	349	480	3186	1.44541547277937	0.253844954797805	0.0320121687194274	NA	NA	gene_23	947155	nrdE	0.00728948356314781	-1.8861919701927	-1	-2.13730323898243	-18	NA	NA	mrna	Exp	carbonSource	glucose	glycerol	mf	ez_P0.05Fold2_mrna_trT_set00_StcAllEx_SYAN_baseMgAllMg_baseNaAllNa_Exp_noMatchFilter_p1Sf_noNorm__batchNumberPLUScarbonSource__glycerolVSglucose_mf_n.csv	GO:0001882~nucleoside binding	0.00574610198731551	nucleoside binding	nucleoside binding padj:0.00575 N( -71/ +5/ 480)	P0.05Fold2	mrna	SYAN	baseMgAllMg	baseNaAllNa	batchNumberPLUScarbonSource	glycerolVSglucose
581	10	GOTERM_MF_ALL	NA	75	0.000494612783459391	349	476	3186	1.43838337627315	0.319147239848434	0.0377114456477462	NA	NA	gene_23	947155	nrdE	0.00728948356314781	-1.8861919701927	-1	-2.13730323898243	-18	NA	NA	mrna	Exp	carbonSource	glucose	glycerol	mf	ez_P0.05Fold2_mrna_trT_set00_StcAllEx_SYAN_baseMgAllMg_baseNaAllNa_Exp_noMatchFilter_p1Sf_noNorm__batchNumberPLUScarbonSource__glycerolVSglucose_mf_n.csv	GO:0035639~purine ribonucleoside triphosphate binding	0.00753655118839947	purine ribonucleoside triphosphate binding	purine ribonucleoside triphosphate binding padj:0.00754 N( -70/ +5/ 476)	P0.05Fold2	mrna	SYAN	baseMgAllMg	baseNaAllNa	batchNumberPLUScarbonSource	glycerolVSglucose
582	12	GOTERM_MF_ALL	NA	75	0.000529778896954138	349	477	3186	1.43536789749689	0.337508320255031	0.0337302827517542	NA	NA	gene_23	947155	nrdE	0.00728948356314781	-1.8861919701927	-1	-2.13730323898243	-18	NA	NA	mrna	Exp	carbonSource	glucose	glycerol	mf	ez_P0.05Fold2_mrna_trT_set00_StcAllEx_SYAN_baseMgAllMg_baseNaAllNa_Exp_noMatchFilter_p1Sf_noNorm__batchNumberPLUScarbonSource__glycerolVSglucose_mf_n.csv	GO:0032550~purine ribonucleoside binding	0.00807036052826504	purine ribonucleoside binding	purine ribonucleoside binding padj:0.00807 N( -70/ +5/ 477)	P0.05Fold2	mrna	SYAN	baseMgAllMg	baseNaAllNa	batchNumberPLUScarbonSource	glycerolVSglucose
583	13	GOTERM_MF_ALL	NA	75	0.000556052651469294	349	478	3186	1.43236503578665	0.350902976687961	0.0326975711442689	NA	NA	gene_23	947155	nrdE	0.00728948356314781	-1.8861919701927	-1	-2.13730323898243	-18	NA	NA	mrna	Exp	carbonSource	glucose	glycerol	mf	ez_P0.05Fold2_mrna_trT_set00_StcAllEx_SYAN_baseMgAllMg_baseNaAllNa_Exp_noMatchFilter_p1Sf_noNorm__batchNumberPLUScarbonSource__glycerolVSglucose_mf_n.csv	GO:0001883~purine nucleoside binding	0.00846901180937776	purine nucleoside binding	purine nucleoside binding padj:0.00847 N( -70/ +5/ 478)	P0.05Fold2	mrna	SYAN	baseMgAllMg	baseNaAllNa	batchNumberPLUScarbonSource	glycerolVSglucose
584	14	GOTERM_MF_ALL	NA	75	0.000556052651469294	349	478	3186	1.43236503578665	0.350902976687961	0.0326975711442689	NA	NA	gene_23	947155	nrdE	0.00728948356314781	-1.8861919701927	-1	-2.13730323898243	-18	NA	NA	mrna	Exp	carbonSource	glucose	glycerol	mf	ez_P0.05Fold2_mrna_trT_set00_StcAllEx_SYAN_baseMgAllMg_baseNaAllNa_Exp_noMatchFilter_p1Sf_noNorm__batchNumberPLUScarbonSource__glycerolVSglucose_mf_n.csv	GO:0032549~ribonucleoside binding	0.00846901180937776	ribonucleoside binding	ribonucleoside binding padj:0.00847 N( -70/ +5/ 478)	P0.05Fold2	mrna	SYAN	baseMgAllMg	baseNaAllNa	batchNumberPLUScarbonSource	glycerolVSglucose
585	15	GOTERM_MF_ALL	NA	75	0.000767070916130783	349	483	3186	1.41753724038513	0.449122496554061	0.0416946091699317	NA	NA	gene_23	947155	nrdE	0.00728948356314781	-1.8861919701927	-1	-2.13730323898243	-18	NA	NA	mrna	Exp	carbonSource	glucose	glycerol	mf	ez_P0.05Fold2_mrna_trT_set00_StcAllEx_SYAN_baseMgAllMg_baseNaAllNa_Exp_noMatchFilter_p1Sf_noNorm__batchNumberPLUScarbonSource__glycerolVSglucose_mf_n.csv	GO:0032555~purine ribonucleotide binding	0.0116653622883344	purine ribonucleotide binding	purine ribonucleotide binding padj:0.01167 N( -70/ +5/ 483)	P0.05Fold2	mrna	SYAN	baseMgAllMg	baseNaAllNa	batchNumberPLUScarbonSource	glycerolVSglucose
586	16	GOTERM_MF_ALL	NA	75	0.000823192792010649	349	484	3186	1.41460844443392	0.472646517008772	0.0417618559548997	NA	NA	gene_23	947155	nrdE	0.00728948356314781	-1.8861919701927	-1	-2.13730323898243	-18	NA	NA	mrna	Exp	carbonSource	glucose	glycerol	mf	ez_P0.05Fold2_mrna_trT_set00_StcAllEx_SYAN_baseMgAllMg_baseNaAllNa_Exp_noMatchFilter_p1Sf_noNorm__batchNumberPLUScarbonSource__glycerolVSglucose_mf_n.csv	GO:0017076~purine nucleotide binding	0.0125138328210989	purine nucleotide binding	purine nucleotide binding padj:0.01251 N( -70/ +5/ 484)	P0.05Fold2	mrna	SYAN	baseMgAllMg	baseNaAllNa	batchNumberPLUScarbonSource	glycerolVSglucose
587	17	GOTERM_MF_ALL	NA	78	0.00177637740776048	349	521	3186	1.3667126805955	0.74879165334201	0.0827195677686985	NA	NA	gene_23	947155	nrdE	0.00728948356314781	-1.8861919701927	-1	-2.13730323898243	-19	NA	NA	mrna	Exp	carbonSource	glucose	glycerol	mf	ez_P0.05Fold2_mrna_trT_set00_StcAllEx_SYAN_baseMgAllMg_baseNaAllNa_Exp_noMatchFilter_p1Sf_noNorm__batchNumberPLUScarbonSource__glycerolVSglucose_mf_n.csv	GO:0032553~ribonucleotide binding	0.0268208556299436	ribonucleotide binding	ribonucleotide binding padj:0.02682 N( -71/ +7/ 521)	P0.05Fold2	mrna	SYAN	baseMgAllMg	baseNaAllNa	batchNumberPLUScarbonSource	glycerolVSglucose
588	21	GOTERM_MF_ALL	NA	79	0.00231933590416752	349	534	3186	1.35053604198191	0.835396725954284	0.0862615013743545	NA	NA	gene_23	947155	nrdE	0.00728948356314781	-1.8861919701927	-1	-2.13730323898243	-19	NA	NA	mrna	Exp	carbonSource	glucose	glycerol	mf	ez_P0.05Fold2_mrna_trT_set00_StcAllEx_SYAN_baseMgAllMg_baseNaAllNa_Exp_noMatchFilter_p1Sf_noNorm__batchNumberPLUScarbonSource__glycerolVSglucose_mf_n.csv	GO:0097367~carbohydrate derivative binding	0.0348836578591182	carbohydrate derivative binding	carbohydrate derivative binding padj:0.03488 N( -72/ +7/ 534)	P0.05Fold2	mrna	SYAN	baseMgAllMg	baseNaAllNa	batchNumberPLUScarbonSource	glycerolVSglucose
589	23	GOTERM_MF_ALL	NA	170	0.00253184751687844	349	1319	3186	1.17658815070026	0.860506896325669	0.0856424958329286	NA	NA	gene_28	947155	nrdE	0.00728948356314781	-1.8861919701927	-1	-2.13730323898243	-32	NA	NA	mrna	Exp	carbonSource	glucose	glycerol	mf	ez_P0.05Fold2_mrna_trT_set00_StcAllEx_SYAN_baseMgAllMg_baseNaAllNa_Exp_noMatchFilter_p1Sf_noNorm__batchNumberPLUScarbonSource__glycerolVSglucose_mf_n.csv	GO:1901363~heterocyclic compound binding	0.0380223699266166	heterocyclic compound binding	heterocyclic compound binding padj:0.03802 N( -160/ +10/ 1319)	P0.05Fold2	mrna	SYAN	baseMgAllMg	baseNaAllNa	batchNumberPLUScarbonSource	glycerolVSglucose
590	24	GOTERM_MF_ALL	NA	170	0.00253184751687844	349	1319	3186	1.17658815070026	0.860506896325669	0.0856424958329286	NA	NA	gene_28	947155	nrdE	0.00728948356314781	-1.8861919701927	-1	-2.13730323898243	-32	NA	NA	mrna	Exp	carbonSource	glucose	glycerol	mf	ez_P0.05Fold2_mrna_trT_set00_StcAllEx_SYAN_baseMgAllMg_baseNaAllNa_Exp_noMatchFilter_p1Sf_noNorm__batchNumberPLUScarbonSource__glycerolVSglucose_mf_n.csv	GO:0097159~organic cyclic compound binding	0.0380223699266166	organic cyclic compound binding	organic cyclic compound binding padj:0.03802 N( -160/ +10/ 1319)	P0.05Fold2	mrna	SYAN	baseMgAllMg	baseNaAllNa	batchNumberPLUScarbonSource	glycerolVSglucose
591	8	GOTERM_MF_ALL	NA	276	0.000214717335405706	349	2262	3186	1.11387594719281	0.153676228022836	0.0206406645399134	NA	NA	gene_74	945782	narG	0.00719990148584906	-1.70601718554551	-1	-2.14267344585274	-57	NA	NA	mrna	Exp	carbonSource	glucose	glycerol	mf	ez_P0.05Fold2_mrna_trT_set00_StcAllEx_SYAN_baseMgAllMg_baseNaAllNa_Exp_noMatchFilter_p1Sf_noNorm__batchNumberPLUScarbonSource__glycerolVSglucose_mf_n.csv	GO:0005488~binding	0.00327825320851194	binding	binding padj:0.00328 N( -247/ +30/ 2262)	P0.05Fold2	mrna	SYAN	baseMgAllMg	baseNaAllNa	batchNumberPLUScarbonSource	glycerolVSglucose
592	23	GOTERM_MF_ALL	NA	170	0.00253184751687844	349	1319	3186	1.17658815070026	0.860506896325669	0.0856424958329286	NA	NA	gene_105	945782	narG	0.00719990148584906	-1.70601718554551	-1	-2.14267344585274	-33	NA	NA	mrna	Exp	carbonSource	glucose	glycerol	mf	ez_P0.05Fold2_mrna_trT_set00_StcAllEx_SYAN_baseMgAllMg_baseNaAllNa_Exp_noMatchFilter_p1Sf_noNorm__batchNumberPLUScarbonSource__glycerolVSglucose_mf_n.csv	GO:1901363~heterocyclic compound binding	0.0380223699266166	heterocyclic compound binding	heterocyclic compound binding padj:0.03802 N( -160/ +10/ 1319)	P0.05Fold2	mrna	SYAN	baseMgAllMg	baseNaAllNa	batchNumberPLUScarbonSource	glycerolVSglucose
593	24	GOTERM_MF_ALL	NA	170	0.00253184751687844	349	1319	3186	1.17658815070026	0.860506896325669	0.0856424958329286	NA	NA	gene_105	945782	narG	0.00719990148584906	-1.70601718554551	-1	-2.14267344585274	-33	NA	NA	mrna	Exp	carbonSource	glucose	glycerol	mf	ez_P0.05Fold2_mrna_trT_set00_StcAllEx_SYAN_baseMgAllMg_baseNaAllNa_Exp_noMatchFilter_p1Sf_noNorm__batchNumberPLUScarbonSource__glycerolVSglucose_mf_n.csv	GO:0097159~organic cyclic compound binding	0.0380223699266166	organic cyclic compound binding	organic cyclic compound binding padj:0.03802 N( -160/ +10/ 1319)	P0.05Fold2	mrna	SYAN	baseMgAllMg	baseNaAllNa	batchNumberPLUScarbonSource	glycerolVSglucose
594	8	GOTERM_MF_ALL	NA	276	0.000214717335405706	349	2262	3186	1.11387594719281	0.153676228022836	0.0206406645399134	NA	NA	gene_19	947874	rpsB	0.00689421375073175	-1.27619627862273	-1	-2.16151525569392	-58	NA	NA	mrna	Exp	carbonSource	glucose	glycerol	mf	ez_P0.05Fold2_mrna_trT_set00_StcAllEx_SYAN_baseMgAllMg_baseNaAllNa_Exp_noMatchFilter_p1Sf_noNorm__batchNumberPLUScarbonSource__glycerolVSglucose_mf_n.csv	GO:0005488~binding	0.00327825320851194	binding	binding padj:0.00328 N( -247/ +30/ 2262)	P0.05Fold2	mrna	SYAN	baseMgAllMg	baseNaAllNa	batchNumberPLUScarbonSource	glycerolVSglucose
595	1	GOTERM_MF_ALL	NA	47	2.1640961728594e-35	349	57	3186	7.52737143718896	1.68150272631175e-32	1.68150272631175e-32	NA	NA	gene_25	947874	rpsB	0.00689421375073175	-1.27619627862273	-1	-2.16151525569392	-3	NA	NA	mrna	Exp	carbonSource	glucose	glycerol	mf	ez_P0.05Fold2_mrna_trT_set00_StcAllEx_SYAN_baseMgAllMg_baseNaAllNa_Exp_noMatchFilter_p1Sf_noNorm__batchNumberPLUScarbonSource__glycerolVSglucose_mf_n.csv	GO:0003735~structural constituent of ribosome	3.30916293579954e-34	structural constituent of ribosome	structural constituent of ribosome padj:0.00000 N( -47/ +0/ 57)	P0.05Fold2	mrna	SYAN	baseMgAllMg	baseNaAllNa	batchNumberPLUScarbonSource	glycerolVSglucose
596	2	GOTERM_MF_ALL	NA	47	1.71776233405955e-27	349	73	3186	5.8775366016407	1.33470133356427e-24	6.67350666782134e-25	NA	NA	gene_25	947874	rpsB	0.00689421375073175	-1.27619627862273	-1	-2.16151525569392	-3	NA	NA	mrna	Exp	carbonSource	glucose	glycerol	mf	ez_P0.05Fold2_mrna_trT_set00_StcAllEx_SYAN_baseMgAllMg_baseNaAllNa_Exp_noMatchFilter_p1Sf_noNorm__batchNumberPLUScarbonSource__glycerolVSglucose_mf_n.csv	GO:0005198~structural molecule activity	2.62666489579882e-26	structural molecule activity	structural molecule activity padj:0.00000 N( -47/ +0/ 73)	P0.05Fold2	mrna	SYAN	baseMgAllMg	baseNaAllNa	batchNumberPLUScarbonSource	glycerolVSglucose
597	8	GOTERM_MF_ALL	NA	276	0.000214717335405706	349	2262	3186	1.11387594719281	0.153676228022836	0.0206406645399134	NA	NA	gene_131	948159	spoT	0.0065623484740382	-1.00342920126831	-1	-2.18294071141819	-59	NA	NA	mrna	Exp	carbonSource	glucose	glycerol	mf	ez_P0.05Fold2_mrna_trT_set00_StcAllEx_SYAN_baseMgAllMg_baseNaAllNa_Exp_noMatchFilter_p1Sf_noNorm__batchNumberPLUScarbonSource__glycerolVSglucose_mf_n.csv	GO:0005488~binding	0.00327825320851194	binding	binding padj:0.00328 N( -247/ +30/ 2262)	P0.05Fold2	mrna	SYAN	baseMgAllMg	baseNaAllNa	batchNumberPLUScarbonSource	glycerolVSglucose
598	8	GOTERM_MF_ALL	NA	276	0.000214717335405706	349	2262	3186	1.11387594719281	0.153676228022836	0.0206406645399134	NA	NA	gene_142	945181	fes	0.00654111562477821	-2.10007478855343	-1	-2.18434817394412	-60	NA	NA	mrna	Exp	carbonSource	glucose	glycerol	mf	ez_P0.05Fold2_mrna_trT_set00_StcAllEx_SYAN_baseMgAllMg_baseNaAllNa_Exp_noMatchFilter_p1Sf_noNorm__batchNumberPLUScarbonSource__glycerolVSglucose_mf_n.csv	GO:0005488~binding	0.00327825320851194	binding	binding padj:0.00328 N( -247/ +30/ 2262)	P0.05Fold2	mrna	SYAN	baseMgAllMg	baseNaAllNa	batchNumberPLUScarbonSource	glycerolVSglucose
599	4	GOTERM_MF_ALL	NA	64	8.88909143376288e-20	349	176	3186	3.31961448293826	6.90682404403375e-17	1.72670601100844e-17	NA	NA	gene_50	946425	proB	0.00619340505953269	-1.02319297250342	-1	-2.2080705154422	-6	NA	NA	mrna	Exp	carbonSource	glucose	glycerol	mf	ez_P0.05Fold2_mrna_trT_set00_StcAllEx_SYAN_baseMgAllMg_baseNaAllNa_Exp_noMatchFilter_p1Sf_noNorm__batchNumberPLUScarbonSource__glycerolVSglucose_mf_n.csv	GO:0003723~RNA binding	1.35924882980939e-18	RNA binding	RNA binding padj:0.00000 N( -64/ +0/ 176)	P0.05Fold2	mrna	SYAN	baseMgAllMg	baseNaAllNa	batchNumberPLUScarbonSource	glycerolVSglucose
600	18	GOTERM_MF_ALL	NA	67	0.00184387936313517	349	433	3186	1.41256112813251	0.761650393619483	0.0808940973186555	NA	NA	gene_58	946425	proB	0.00619340505953269	-1.02319297250342	-1	-2.2080705154422	-14	NA	NA	mrna	Exp	carbonSource	glucose	glycerol	mf	ez_P0.05Fold2_mrna_trT_set00_StcAllEx_SYAN_baseMgAllMg_baseNaAllNa_Exp_noMatchFilter_p1Sf_noNorm__batchNumberPLUScarbonSource__glycerolVSglucose_mf_n.csv	GO:0005524~ATP binding	0.027826658936454	ATP binding	ATP binding padj:0.02783 N( -62/ +5/ 433)	P0.05Fold2	mrna	SYAN	baseMgAllMg	baseNaAllNa	batchNumberPLUScarbonSource	glycerolVSglucose
601	19	GOTERM_MF_ALL	NA	67	0.00204086038375518	349	435	3186	1.40606659421006	0.795537126738357	0.0844105004758552	NA	NA	gene_58	946425	proB	0.00619340505953269	-1.02319297250342	-1	-2.2080705154422	-14	NA	NA	mrna	Exp	carbonSource	glucose	glycerol	mf	ez_P0.05Fold2_mrna_trT_set00_StcAllEx_SYAN_baseMgAllMg_baseNaAllNa_Exp_noMatchFilter_p1Sf_noNorm__batchNumberPLUScarbonSource__glycerolVSglucose_mf_n.csv	GO:0032559~adenyl ribonucleotide binding	0.030756195315611	adenyl ribonucleotide binding	adenyl ribonucleotide binding padj:0.03076 N( -62/ +5/ 435)	P0.05Fold2	mrna	SYAN	baseMgAllMg	baseNaAllNa	batchNumberPLUScarbonSource	glycerolVSglucose
602	20	GOTERM_MF_ALL	NA	67	0.00216095424176103	349	436	3186	1.40284167082884	0.813789635263396	0.0846669367394893	NA	NA	gene_58	946425	proB	0.00619340505953269	-1.02319297250342	-1	-2.2080705154422	-14	NA	NA	mrna	Exp	carbonSource	glucose	glycerol	mf	ez_P0.05Fold2_mrna_trT_set00_StcAllEx_SYAN_baseMgAllMg_baseNaAllNa_Exp_noMatchFilter_p1Sf_noNorm__batchNumberPLUScarbonSource__glycerolVSglucose_mf_n.csv	GO:0030554~adenyl nucleotide binding	0.03253820169587	adenyl nucleotide binding	adenyl nucleotide binding padj:0.03254 N( -62/ +5/ 436)	P0.05Fold2	mrna	SYAN	baseMgAllMg	baseNaAllNa	batchNumberPLUScarbonSource	glycerolVSglucose
603	10	GOTERM_MF_ALL	NA	75	0.000494612783459391	349	476	3186	1.43838337627315	0.319147239848434	0.0377114456477462	NA	NA	gene_65	946425	proB	0.00619340505953269	-1.02319297250342	-1	-2.2080705154422	-19	NA	NA	mrna	Exp	carbonSource	glucose	glycerol	mf	ez_P0.05Fold2_mrna_trT_set00_StcAllEx_SYAN_baseMgAllMg_baseNaAllNa_Exp_noMatchFilter_p1Sf_noNorm__batchNumberPLUScarbonSource__glycerolVSglucose_mf_n.csv	GO:0035639~purine ribonucleoside triphosphate binding	0.00753655118839947	purine ribonucleoside triphosphate binding	purine ribonucleoside triphosphate binding padj:0.00754 N( -70/ +5/ 476)	P0.05Fold2	mrna	SYAN	baseMgAllMg	baseNaAllNa	batchNumberPLUScarbonSource	glycerolVSglucose
604	12	GOTERM_MF_ALL	NA	75	0.000529778896954138	349	477	3186	1.43536789749689	0.337508320255031	0.0337302827517542	NA	NA	gene_65	946425	proB	0.00619340505953269	-1.02319297250342	-1	-2.2080705154422	-19	NA	NA	mrna	Exp	carbonSource	glucose	glycerol	mf	ez_P0.05Fold2_mrna_trT_set00_StcAllEx_SYAN_baseMgAllMg_baseNaAllNa_Exp_noMatchFilter_p1Sf_noNorm__batchNumberPLUScarbonSource__glycerolVSglucose_mf_n.csv	GO:0032550~purine ribonucleoside binding	0.00807036052826504	purine ribonucleoside binding	purine ribonucleoside binding padj:0.00807 N( -70/ +5/ 477)	P0.05Fold2	mrna	SYAN	baseMgAllMg	baseNaAllNa	batchNumberPLUScarbonSource	glycerolVSglucose
605	13	GOTERM_MF_ALL	NA	75	0.000556052651469294	349	478	3186	1.43236503578665	0.350902976687961	0.0326975711442689	NA	NA	gene_65	946425	proB	0.00619340505953269	-1.02319297250342	-1	-2.2080705154422	-19	NA	NA	mrna	Exp	carbonSource	glucose	glycerol	mf	ez_P0.05Fold2_mrna_trT_set00_StcAllEx_SYAN_baseMgAllMg_baseNaAllNa_Exp_noMatchFilter_p1Sf_noNorm__batchNumberPLUScarbonSource__glycerolVSglucose_mf_n.csv	GO:0001883~purine nucleoside binding	0.00846901180937776	purine nucleoside binding	purine nucleoside binding padj:0.00847 N( -70/ +5/ 478)	P0.05Fold2	mrna	SYAN	baseMgAllMg	baseNaAllNa	batchNumberPLUScarbonSource	glycerolVSglucose
606	14	GOTERM_MF_ALL	NA	75	0.000556052651469294	349	478	3186	1.43236503578665	0.350902976687961	0.0326975711442689	NA	NA	gene_65	946425	proB	0.00619340505953269	-1.02319297250342	-1	-2.2080705154422	-19	NA	NA	mrna	Exp	carbonSource	glucose	glycerol	mf	ez_P0.05Fold2_mrna_trT_set00_StcAllEx_SYAN_baseMgAllMg_baseNaAllNa_Exp_noMatchFilter_p1Sf_noNorm__batchNumberPLUScarbonSource__glycerolVSglucose_mf_n.csv	GO:0032549~ribonucleoside binding	0.00846901180937776	ribonucleoside binding	ribonucleoside binding padj:0.00847 N( -70/ +5/ 478)	P0.05Fold2	mrna	SYAN	baseMgAllMg	baseNaAllNa	batchNumberPLUScarbonSource	glycerolVSglucose
607	15	GOTERM_MF_ALL	NA	75	0.000767070916130783	349	483	3186	1.41753724038513	0.449122496554061	0.0416946091699317	NA	NA	gene_65	946425	proB	0.00619340505953269	-1.02319297250342	-1	-2.2080705154422	-19	NA	NA	mrna	Exp	carbonSource	glucose	glycerol	mf	ez_P0.05Fold2_mrna_trT_set00_StcAllEx_SYAN_baseMgAllMg_baseNaAllNa_Exp_noMatchFilter_p1Sf_noNorm__batchNumberPLUScarbonSource__glycerolVSglucose_mf_n.csv	GO:0032555~purine ribonucleotide binding	0.0116653622883344	purine ribonucleotide binding	purine ribonucleotide binding padj:0.01167 N( -70/ +5/ 483)	P0.05Fold2	mrna	SYAN	baseMgAllMg	baseNaAllNa	batchNumberPLUScarbonSource	glycerolVSglucose
608	16	GOTERM_MF_ALL	NA	75	0.000823192792010649	349	484	3186	1.41460844443392	0.472646517008772	0.0417618559548997	NA	NA	gene_65	946425	proB	0.00619340505953269	-1.02319297250342	-1	-2.2080705154422	-19	NA	NA	mrna	Exp	carbonSource	glucose	glycerol	mf	ez_P0.05Fold2_mrna_trT_set00_StcAllEx_SYAN_baseMgAllMg_baseNaAllNa_Exp_noMatchFilter_p1Sf_noNorm__batchNumberPLUScarbonSource__glycerolVSglucose_mf_n.csv	GO:0017076~purine nucleotide binding	0.0125138328210989	purine nucleotide binding	purine nucleotide binding padj:0.01251 N( -70/ +5/ 484)	P0.05Fold2	mrna	SYAN	baseMgAllMg	baseNaAllNa	batchNumberPLUScarbonSource	glycerolVSglucose
609	9	GOTERM_MF_ALL	NA	76	0.000376791113485402	349	480	3186	1.44541547277937	0.253844954797805	0.0320121687194274	NA	NA	gene_66	946425	proB	0.00619340505953269	-1.02319297250342	-1	-2.2080705154422	-19	NA	NA	mrna	Exp	carbonSource	glucose	glycerol	mf	ez_P0.05Fold2_mrna_trT_set00_StcAllEx_SYAN_baseMgAllMg_baseNaAllNa_Exp_noMatchFilter_p1Sf_noNorm__batchNumberPLUScarbonSource__glycerolVSglucose_mf_n.csv	GO:0001882~nucleoside binding	0.00574610198731551	nucleoside binding	nucleoside binding padj:0.00575 N( -71/ +5/ 480)	P0.05Fold2	mrna	SYAN	baseMgAllMg	baseNaAllNa	batchNumberPLUScarbonSource	glycerolVSglucose
610	17	GOTERM_MF_ALL	NA	78	0.00177637740776048	349	521	3186	1.3667126805955	0.74879165334201	0.0827195677686985	NA	NA	gene_68	946425	proB	0.00619340505953269	-1.02319297250342	-1	-2.2080705154422	-20	NA	NA	mrna	Exp	carbonSource	glucose	glycerol	mf	ez_P0.05Fold2_mrna_trT_set00_StcAllEx_SYAN_baseMgAllMg_baseNaAllNa_Exp_noMatchFilter_p1Sf_noNorm__batchNumberPLUScarbonSource__glycerolVSglucose_mf_n.csv	GO:0032553~ribonucleotide binding	0.0268208556299436	ribonucleotide binding	ribonucleotide binding padj:0.02682 N( -71/ +7/ 521)	P0.05Fold2	mrna	SYAN	baseMgAllMg	baseNaAllNa	batchNumberPLUScarbonSource	glycerolVSglucose
611	21	GOTERM_MF_ALL	NA	79	0.00231933590416752	349	534	3186	1.35053604198191	0.835396725954284	0.0862615013743545	NA	NA	gene_69	946425	proB	0.00619340505953269	-1.02319297250342	-1	-2.2080705154422	-20	NA	NA	mrna	Exp	carbonSource	glucose	glycerol	mf	ez_P0.05Fold2_mrna_trT_set00_StcAllEx_SYAN_baseMgAllMg_baseNaAllNa_Exp_noMatchFilter_p1Sf_noNorm__batchNumberPLUScarbonSource__glycerolVSglucose_mf_n.csv	GO:0097367~carbohydrate derivative binding	0.0348836578591182	carbohydrate derivative binding	carbohydrate derivative binding padj:0.03488 N( -72/ +7/ 534)	P0.05Fold2	mrna	SYAN	baseMgAllMg	baseNaAllNa	batchNumberPLUScarbonSource	glycerolVSglucose
612	22	GOTERM_MF_ALL	NA	101	0.00252690134126288	349	718	3186	1.28415448835112	0.85996840328678	0.0893655055289244	NA	NA	gene_94	946425	proB	0.00619340505953269	-1.02319297250342	-1	-2.2080705154422	-25	NA	NA	mrna	Exp	carbonSource	glucose	glycerol	mf	ez_P0.05Fold2_mrna_trT_set00_StcAllEx_SYAN_baseMgAllMg_baseNaAllNa_Exp_noMatchFilter_p1Sf_noNorm__batchNumberPLUScarbonSource__glycerolVSglucose_mf_n.csv	GO:0036094~small molecule binding	0.0379494254437628	small molecule binding	small molecule binding padj:0.03795 N( -90/ +11/ 718)	P0.05Fold2	mrna	SYAN	baseMgAllMg	baseNaAllNa	batchNumberPLUScarbonSource	glycerolVSglucose
613	23	GOTERM_MF_ALL	NA	170	0.00253184751687844	349	1319	3186	1.17658815070026	0.860506896325669	0.0856424958329286	NA	NA	gene_160	946425	proB	0.00619340505953269	-1.02319297250342	-1	-2.2080705154422	-34	NA	NA	mrna	Exp	carbonSource	glucose	glycerol	mf	ez_P0.05Fold2_mrna_trT_set00_StcAllEx_SYAN_baseMgAllMg_baseNaAllNa_Exp_noMatchFilter_p1Sf_noNorm__batchNumberPLUScarbonSource__glycerolVSglucose_mf_n.csv	GO:1901363~heterocyclic compound binding	0.0380223699266166	heterocyclic compound binding	heterocyclic compound binding padj:0.03802 N( -160/ +10/ 1319)	P0.05Fold2	mrna	SYAN	baseMgAllMg	baseNaAllNa	batchNumberPLUScarbonSource	glycerolVSglucose
614	24	GOTERM_MF_ALL	NA	170	0.00253184751687844	349	1319	3186	1.17658815070026	0.860506896325669	0.0856424958329286	NA	NA	gene_160	946425	proB	0.00619340505953269	-1.02319297250342	-1	-2.2080705154422	-34	NA	NA	mrna	Exp	carbonSource	glucose	glycerol	mf	ez_P0.05Fold2_mrna_trT_set00_StcAllEx_SYAN_baseMgAllMg_baseNaAllNa_Exp_noMatchFilter_p1Sf_noNorm__batchNumberPLUScarbonSource__glycerolVSglucose_mf_n.csv	GO:0097159~organic cyclic compound binding	0.0380223699266166	organic cyclic compound binding	organic cyclic compound binding padj:0.03802 N( -160/ +10/ 1319)	P0.05Fold2	mrna	SYAN	baseMgAllMg	baseNaAllNa	batchNumberPLUScarbonSource	glycerolVSglucose
615	8	GOTERM_MF_ALL	NA	276	0.000214717335405706	349	2262	3186	1.11387594719281	0.153676228022836	0.0206406645399134	NA	NA	gene_262	946425	proB	0.00619340505953269	-1.02319297250342	-1	-2.2080705154422	-61	NA	NA	mrna	Exp	carbonSource	glucose	glycerol	mf	ez_P0.05Fold2_mrna_trT_set00_StcAllEx_SYAN_baseMgAllMg_baseNaAllNa_Exp_noMatchFilter_p1Sf_noNorm__batchNumberPLUScarbonSource__glycerolVSglucose_mf_n.csv	GO:0005488~binding	0.00327825320851194	binding	binding padj:0.00328 N( -247/ +30/ 2262)	P0.05Fold2	mrna	SYAN	baseMgAllMg	baseNaAllNa	batchNumberPLUScarbonSource	glycerolVSglucose
616	4	GOTERM_MF_ALL	NA	64	8.88909143376288e-20	349	176	3186	3.31961448293826	6.90682404403375e-17	1.72670601100844e-17	NA	NA	gene_08	945637	rluC	0.00592372046212952	-1.12278186660577	-1	-2.22740544384074	-7	NA	NA	mrna	Exp	carbonSource	glucose	glycerol	mf	ez_P0.05Fold2_mrna_trT_set00_StcAllEx_SYAN_baseMgAllMg_baseNaAllNa_Exp_noMatchFilter_p1Sf_noNorm__batchNumberPLUScarbonSource__glycerolVSglucose_mf_n.csv	GO:0003723~RNA binding	1.35924882980939e-18	RNA binding	RNA binding padj:0.00000 N( -64/ +0/ 176)	P0.05Fold2	mrna	SYAN	baseMgAllMg	baseNaAllNa	batchNumberPLUScarbonSource	glycerolVSglucose
617	8	GOTERM_MF_ALL	NA	276	0.000214717335405706	349	2262	3186	1.11387594719281	0.153676228022836	0.0206406645399134	NA	NA	gene_10	945637	rluC	0.00592372046212952	-1.12278186660577	-1	-2.22740544384074	-62	NA	NA	mrna	Exp	carbonSource	glucose	glycerol	mf	ez_P0.05Fold2_mrna_trT_set00_StcAllEx_SYAN_baseMgAllMg_baseNaAllNa_Exp_noMatchFilter_p1Sf_noNorm__batchNumberPLUScarbonSource__glycerolVSglucose_mf_n.csv	GO:0005488~binding	0.00327825320851194	binding	binding padj:0.00328 N( -247/ +30/ 2262)	P0.05Fold2	mrna	SYAN	baseMgAllMg	baseNaAllNa	batchNumberPLUScarbonSource	glycerolVSglucose
618	23	GOTERM_MF_ALL	NA	170	0.00253184751687844	349	1319	3186	1.17658815070026	0.860506896325669	0.0856424958329286	NA	NA	gene_18	945637	rluC	0.00592372046212952	-1.12278186660577	-1	-2.22740544384074	-35	NA	NA	mrna	Exp	carbonSource	glucose	glycerol	mf	ez_P0.05Fold2_mrna_trT_set00_StcAllEx_SYAN_baseMgAllMg_baseNaAllNa_Exp_noMatchFilter_p1Sf_noNorm__batchNumberPLUScarbonSource__glycerolVSglucose_mf_n.csv	GO:1901363~heterocyclic compound binding	0.0380223699266166	heterocyclic compound binding	heterocyclic compound binding padj:0.03802 N( -160/ +10/ 1319)	P0.05Fold2	mrna	SYAN	baseMgAllMg	baseNaAllNa	batchNumberPLUScarbonSource	glycerolVSglucose
619	24	GOTERM_MF_ALL	NA	170	0.00253184751687844	349	1319	3186	1.17658815070026	0.860506896325669	0.0856424958329286	NA	NA	gene_18	945637	rluC	0.00592372046212952	-1.12278186660577	-1	-2.22740544384074	-35	NA	NA	mrna	Exp	carbonSource	glucose	glycerol	mf	ez_P0.05Fold2_mrna_trT_set00_StcAllEx_SYAN_baseMgAllMg_baseNaAllNa_Exp_noMatchFilter_p1Sf_noNorm__batchNumberPLUScarbonSource__glycerolVSglucose_mf_n.csv	GO:0097159~organic cyclic compound binding	0.0380223699266166	organic cyclic compound binding	organic cyclic compound binding padj:0.03802 N( -160/ +10/ 1319)	P0.05Fold2	mrna	SYAN	baseMgAllMg	baseNaAllNa	batchNumberPLUScarbonSource	glycerolVSglucose
620	8	GOTERM_MF_ALL	NA	276	0.000214717335405706	349	2262	3186	1.11387594719281	0.153676228022836	0.0206406645399134	NA	NA	gene_170	946888	cysM	0.00584274010009098	-1.14214745747448	-1	-2.23338343178091	-63	NA	NA	mrna	Exp	carbonSource	glucose	glycerol	mf	ez_P0.05Fold2_mrna_trT_set00_StcAllEx_SYAN_baseMgAllMg_baseNaAllNa_Exp_noMatchFilter_p1Sf_noNorm__batchNumberPLUScarbonSource__glycerolVSglucose_mf_n.csv	GO:0005488~binding	0.00327825320851194	binding	binding padj:0.00328 N( -247/ +30/ 2262)	P0.05Fold2	mrna	SYAN	baseMgAllMg	baseNaAllNa	batchNumberPLUScarbonSource	glycerolVSglucose
621	8	GOTERM_MF_ALL	NA	276	0.000214717335405706	349	2262	3186	1.11387594719281	0.153676228022836	0.0206406645399134	NA	NA	gene_190	945291	ybfE	0.00570133852155929	-1.22585808148794	-1	-2.2440231716462	-64	NA	NA	mrna	Exp	carbonSource	glucose	glycerol	mf	ez_P0.05Fold2_mrna_trT_set00_StcAllEx_SYAN_baseMgAllMg_baseNaAllNa_Exp_noMatchFilter_p1Sf_noNorm__batchNumberPLUScarbonSource__glycerolVSglucose_mf_n.csv	GO:0005488~binding	0.00327825320851194	binding	binding padj:0.00328 N( -247/ +30/ 2262)	P0.05Fold2	mrna	SYAN	baseMgAllMg	baseNaAllNa	batchNumberPLUScarbonSource	glycerolVSglucose
622	6	GOTERM_MF_ALL	NA	10	6.81475066086642e-05	349	19	3186	4.80470517267381	0.0515748596238724	0.00878657326911525	NA	NA	gene_03	947814	rpsC	0.00552623759866879	-1.40073307178773	-1	-2.25757044667748	-2	NA	NA	mrna	Exp	carbonSource	glucose	glycerol	mf	ez_P0.05Fold2_mrna_trT_set00_StcAllEx_SYAN_baseMgAllMg_baseNaAllNa_Exp_noMatchFilter_p1Sf_noNorm__batchNumberPLUScarbonSource__glycerolVSglucose_mf_n.csv	GO:0044822~poly(A) RNA binding	0.00104154993311534	poly(A) RNA binding	poly(A) RNA binding padj:0.00104 N( -10/ +0/ 19)	P0.05Fold2	mrna	SYAN	baseMgAllMg	baseNaAllNa	batchNumberPLUScarbonSource	glycerolVSglucose
623	11	GOTERM_MF_ALL	NA	8	0.000516117059296552	349	15	3186	4.86876790830946	0.330434629666272	0.0358091660774782	NA	NA	gene_03	947814	rpsC	0.00552623759866879	-1.40073307178773	-1	-2.25757044667748	-2	NA	NA	mrna	Exp	carbonSource	glucose	glycerol	mf	ez_P0.05Fold2_mrna_trT_set00_StcAllEx_SYAN_baseMgAllMg_baseNaAllNa_Exp_noMatchFilter_p1Sf_noNorm__batchNumberPLUScarbonSource__glycerolVSglucose_mf_n.csv	GO:0003729~mRNA binding	0.0078630104790065	mRNA binding	mRNA binding padj:0.00786 N( -8/ +0/ 15)	P0.05Fold2	mrna	SYAN	baseMgAllMg	baseNaAllNa	batchNumberPLUScarbonSource	glycerolVSglucose
624	3	GOTERM_MF_ALL	NA	38	1.33509931791517e-25	349	51	3186	6.80195516602056	1.03737217002008e-22	3.45790723340028e-23	NA	NA	gene_30	947814	rpsC	0.00552623759866879	-1.40073307178773	-1	-2.25757044667748	-3	NA	NA	mrna	Exp	carbonSource	glucose	glycerol	mf	ez_P0.05Fold2_mrna_trT_set00_StcAllEx_SYAN_baseMgAllMg_baseNaAllNa_Exp_noMatchFilter_p1Sf_noNorm__batchNumberPLUScarbonSource__glycerolVSglucose_mf_n.csv	GO:0019843~rRNA binding	2.04152718990236e-24	rRNA binding	rRNA binding padj:0.00000 N( -38/ +0/ 51)	P0.05Fold2	mrna	SYAN	baseMgAllMg	baseNaAllNa	batchNumberPLUScarbonSource	glycerolVSglucose
625	1	GOTERM_MF_ALL	NA	47	2.1640961728594e-35	349	57	3186	7.52737143718896	1.68150272631175e-32	1.68150272631175e-32	NA	NA	gene_39	947814	rpsC	0.00552623759866879	-1.40073307178773	-1	-2.25757044667748	-4	NA	NA	mrna	Exp	carbonSource	glucose	glycerol	mf	ez_P0.05Fold2_mrna_trT_set00_StcAllEx_SYAN_baseMgAllMg_baseNaAllNa_Exp_noMatchFilter_p1Sf_noNorm__batchNumberPLUScarbonSource__glycerolVSglucose_mf_n.csv	GO:0003735~structural constituent of ribosome	3.30916293579954e-34	structural constituent of ribosome	structural constituent of ribosome padj:0.00000 N( -47/ +0/ 57)	P0.05Fold2	mrna	SYAN	baseMgAllMg	baseNaAllNa	batchNumberPLUScarbonSource	glycerolVSglucose
626	2	GOTERM_MF_ALL	NA	47	1.71776233405955e-27	349	73	3186	5.8775366016407	1.33470133356427e-24	6.67350666782134e-25	NA	NA	gene_39	947814	rpsC	0.00552623759866879	-1.40073307178773	-1	-2.25757044667748	-4	NA	NA	mrna	Exp	carbonSource	glucose	glycerol	mf	ez_P0.05Fold2_mrna_trT_set00_StcAllEx_SYAN_baseMgAllMg_baseNaAllNa_Exp_noMatchFilter_p1Sf_noNorm__batchNumberPLUScarbonSource__glycerolVSglucose_mf_n.csv	GO:0005198~structural molecule activity	2.62666489579882e-26	structural molecule activity	structural molecule activity padj:0.00000 N( -47/ +0/ 73)	P0.05Fold2	mrna	SYAN	baseMgAllMg	baseNaAllNa	batchNumberPLUScarbonSource	glycerolVSglucose
627	4	GOTERM_MF_ALL	NA	64	8.88909143376288e-20	349	176	3186	3.31961448293826	6.90682404403375e-17	1.72670601100844e-17	NA	NA	gene_54	947814	rpsC	0.00552623759866879	-1.40073307178773	-1	-2.25757044667748	-8	NA	NA	mrna	Exp	carbonSource	glucose	glycerol	mf	ez_P0.05Fold2_mrna_trT_set00_StcAllEx_SYAN_baseMgAllMg_baseNaAllNa_Exp_noMatchFilter_p1Sf_noNorm__batchNumberPLUScarbonSource__glycerolVSglucose_mf_n.csv	GO:0003723~RNA binding	1.35924882980939e-18	RNA binding	RNA binding padj:0.00000 N( -64/ +0/ 176)	P0.05Fold2	mrna	SYAN	baseMgAllMg	baseNaAllNa	batchNumberPLUScarbonSource	glycerolVSglucose
628	23	GOTERM_MF_ALL	NA	170	0.00253184751687844	349	1319	3186	1.17658815070026	0.860506896325669	0.0856424958329286	NA	NA	gene_86	947814	rpsC	0.00552623759866879	-1.40073307178773	-1	-2.25757044667748	-36	NA	NA	mrna	Exp	carbonSource	glucose	glycerol	mf	ez_P0.05Fold2_mrna_trT_set00_StcAllEx_SYAN_baseMgAllMg_baseNaAllNa_Exp_noMatchFilter_p1Sf_noNorm__batchNumberPLUScarbonSource__glycerolVSglucose_mf_n.csv	GO:1901363~heterocyclic compound binding	0.0380223699266166	heterocyclic compound binding	heterocyclic compound binding padj:0.03802 N( -160/ +10/ 1319)	P0.05Fold2	mrna	SYAN	baseMgAllMg	baseNaAllNa	batchNumberPLUScarbonSource	glycerolVSglucose
629	24	GOTERM_MF_ALL	NA	170	0.00253184751687844	349	1319	3186	1.17658815070026	0.860506896325669	0.0856424958329286	NA	NA	gene_86	947814	rpsC	0.00552623759866879	-1.40073307178773	-1	-2.25757044667748	-36	NA	NA	mrna	Exp	carbonSource	glucose	glycerol	mf	ez_P0.05Fold2_mrna_trT_set00_StcAllEx_SYAN_baseMgAllMg_baseNaAllNa_Exp_noMatchFilter_p1Sf_noNorm__batchNumberPLUScarbonSource__glycerolVSglucose_mf_n.csv	GO:0097159~organic cyclic compound binding	0.0380223699266166	organic cyclic compound binding	organic cyclic compound binding padj:0.03802 N( -160/ +10/ 1319)	P0.05Fold2	mrna	SYAN	baseMgAllMg	baseNaAllNa	batchNumberPLUScarbonSource	glycerolVSglucose
630	8	GOTERM_MF_ALL	NA	276	0.000214717335405706	349	2262	3186	1.11387594719281	0.153676228022836	0.0206406645399134	NA	NA	gene_209	947814	rpsC	0.00552623759866879	-1.40073307178773	-1	-2.25757044667748	-65	NA	NA	mrna	Exp	carbonSource	glucose	glycerol	mf	ez_P0.05Fold2_mrna_trT_set00_StcAllEx_SYAN_baseMgAllMg_baseNaAllNa_Exp_noMatchFilter_p1Sf_noNorm__batchNumberPLUScarbonSource__glycerolVSglucose_mf_n.csv	GO:0005488~binding	0.00327825320851194	binding	binding padj:0.00328 N( -247/ +30/ 2262)	P0.05Fold2	mrna	SYAN	baseMgAllMg	baseNaAllNa	batchNumberPLUScarbonSource	glycerolVSglucose
[truncated: 25,824 more rows]
