# Supplementary material for: The E. coli molecular phenotype under different growth conditions
Source: Sci Rep. 2017 Apr 18;7:45303. doi: 10.1038/srep45303 (PMC5394689; doi:10.1038/srep45303)
Supplement: Supplementary Dataset 11 [file srep45303-s12.csv]

	genes	dataType	growthPhase	test_for	exist_in
1	rplI	protein	Exp	Glc	controlled for Growth
2	potF	protein	Exp	Glc	controlled for Growth
3	nusB	protein	Exp	Glc	controlled for Growth
4	accB	protein	Exp	Glc	controlled for Growth
5	rpsC	protein	Exp	Glc	controlled for Growth
6	vacJ	protein	Exp	Glc	controlled for Growth
7	aroD	protein	Exp	Glc	controlled for Growth
8	eda	protein	Exp	Glc	controlled for Growth
9	hflC	protein	Exp	Glc	controlled for Growth
10	yrfG	protein	Exp	Glc	controlled for Growth
11	yraM	protein	Exp	Glc	controlled for Growth
12	nagB	protein	Exp	Glc	controlled for Growth
13	cysI	protein	Exp	Glc	controlled for Growth
14	gpt	protein	Exp	Glc	controlled for Growth
15	tauA	protein	Exp	Glc	controlled for Growth
16	rng	protein	Exp	Glc	controlled for Growth
17	flgH	protein	Exp	Glc	controlled for Growth
18	speB	protein	Exp	Glc	controlled for Growth
19	rbfA	protein	Exp	Glc	controlled for Growth
20	livK	protein	Exp	Glc	controlled for Growth
21	fklB	protein	Exp	Glc	controlled for Growth
22	ppa	protein	Exp	Glc	controlled for Growth
23	modF	protein	Exp	Glc	controlled for Growth
24	lplA	protein	Exp	Glc	controlled for Growth
25	yhdE	protein	Exp	Glc	controlled for Growth
26	lepB	protein	Exp	Glc	controlled for Growth
27	rseB	protein	Exp	Glc	controlled for Growth
28	secG	protein	Exp	Glc	controlled for Growth
29	yiaD	protein	Exp	Glc	controlled for Growth
30	yieH	protein	Exp	Glc	controlled for Growth
31	yejG	protein	Exp	Glc	controlled for Growth
32	mogA	protein	Exp	Glc	controlled for Growth
33	coaA	protein	Exp	Glc	controlled for Growth
34	yijP	protein	Exp	Glc	controlled for Growth
35	secB	protein	Exp	Glc	controlled for Growth
36	rimO	protein	Exp	Glc	controlled for Growth
37	ybiS	protein	Exp	Glc	controlled for Growth
38	yleA	protein	Exp	Glc	controlled for Growth
39	prfB	protein	Exp	Glc	controlled for Growth
40	guaC	protein	Exp	Glc	controlled for Growth
41	lolA	protein	Exp	Glc	controlled for Growth
42	dld	protein	Exp	Glc	controlled for Growth
43	yjcO	protein	Exp	Glc	controlled for Growth
44	ydiJ	protein	Exp	Glc	controlled for Growth
45	galM	protein	Exp	Glc	controlled for Growth
46	aspC	protein	Exp	Glc	controlled for Growth
47	panD	protein	Exp	Glc	controlled for Growth
48	pth	protein	Exp	Glc	controlled for Growth
49	yebG	protein	Exp	Glc	controlled for Growth
50	cysM	protein	Exp	Glc	controlled for Growth
51	rplV	protein	Exp	Glc	controlled for Growth
52	aroC	protein	Exp	Glc	controlled for Growth
53	yagR	protein	Exp	Glc	controlled for Growth
54	allR	protein	Exp	Glc	controlled for Growth
55	artI	protein	Exp	Glc	controlled for Growth
56	nagZ	protein	Exp	Glc	controlled for Growth
57	nuoF	protein	Exp	Glc	controlled for Growth
58	gpmB	protein	Exp	Glc	controlled for Growth
59	rtcA	protein	Exp	Glc	controlled for Growth
60	ychK	protein	Exp	Glc	controlled for Growth
61	proV	protein	Exp	Glc	controlled for Growth
62	cysB	protein	Exp	Glc	controlled for Growth
63	kdgR	protein	Exp	Glc	controlled for Growth
64	goaG	protein	Exp	Glc	controlled for Growth
65	ihfA	protein	Exp	Glc	controlled for Growth
66	sseB	protein	Exp	Glc	controlled for Growth
67	rlpA	protein	Exp	Glc	controlled for Growth
68	yfcD	protein	Exp	Glc	controlled for Growth
69	degQ	protein	Exp	Glc	controlled for Growth
70	hemN	protein	Exp	Glc	controlled for Growth
71	yggG	protein	Exp	Glc	controlled for Growth
72	mdoD	protein	Exp	Glc	controlled for Growth
73	pyrF	protein	Exp	Glc	controlled for Growth
74	frdA	protein	Exp	Glc	controlled for Growth
75	yecO	protein	Exp	Glc	controlled for Growth
76	iadA	protein	Exp	Glc	controlled for Growth
77	yqiB	protein	Exp	Glc	controlled for Growth
78	dacB	protein	Exp	Glc	controlled for Growth
79	ydaO	protein	Exp	Glc	controlled for Growth
80	cdh	protein	Exp	Glc	controlled for Growth
81	flgF	protein	Exp	Glc	controlled for Growth
82	ycdX	protein	Exp	Glc	controlled for Growth
83	ycfU	protein	Exp	Glc	controlled for Growth
84	phoP	protein	Exp	Glc	controlled for Growth
85	acnA	protein	Exp	Glc	controlled for Growth
86	ybeA	protein	Exp	Glc	controlled for Growth
87	fsa	protein	Exp	Glc	controlled for Growth
88	pta	protein	Exp	Glc	controlled for Growth
89	mgsA	protein	Exp	Glc	controlled for Growth
90	hda	protein	Exp	Glc	controlled for Growth
91	speC	protein	Exp	Glc	controlled for Growth
92	fis	protein	Exp	Glc	controlled for Growth
93	rnfG	protein	Exp	Glc	controlled for Growth
94	era	protein	Exp	Glc	controlled for Growth
95	lipB	protein	Exp	Glc	controlled for Growth
96	ybiN	protein	Exp	Glc	controlled for Growth
97	dsbC	protein	Exp	Glc	controlled for Growth
98	mrcA	protein	Exp	Glc	controlled for Growth
99	yfaS	protein	Exp	Glc	controlled for Growth
100	aceE	protein	Exp	Glc	controlled for Growth
101	hemH	protein	Exp	Glc	controlled for Growth
102	yegO	protein	Exp	Glc	controlled for Growth
103	nuoC	protein	Exp	Glc	controlled for Growth
104	aceF	protein	Exp	Glc	controlled for Growth
105	lpp	protein	Exp	Glc	controlled for Growth
106	yfhM	protein	Exp	Glc	controlled for Growth
107	rpsR	protein	Exp	Glc	controlled for Growth
108	mdlA	protein	Exp	Glc	controlled for Growth
109	yaeH	protein	Exp	Glc	controlled for Growth
110	ybhA	protein	Exp	Glc	controlled for Growth
111	yccW	protein	Exp	Glc	controlled for Growth
112	proX	protein	Exp	Glc	controlled for Growth
113	csdA	protein	Exp	Glc	controlled for Growth
114	yiiS	protein	Exp	Glc	controlled for Growth
115	kdsA	protein	Exp	Glc	controlled for Growth
116	hisJ	protein	Exp	Glc	controlled for Growth
117	ytfG	protein	Exp	Glc	controlled for Growth
118	yfcM	protein	Exp	Glc	controlled for Growth
119	flhB	protein	Exp	Glc	controlled for Growth
120	rplM	protein	Exp	Glc	controlled for Growth
121	pyrI	protein	Exp	Glc	controlled for Growth
122	frdB	protein	Exp	Glc	controlled for Growth
123	ftsX	protein	Exp	Glc	controlled for Growth
124	ybjP	protein	Exp	Glc	controlled for Growth
125	ribF	protein	Exp	Glc	controlled for Growth
126	gpmA	protein	Exp	Glc	controlled for Growth
127	ansA	protein	Exp	Glc	controlled for Growth
128	ygiQ	protein	Exp	Glc	controlled for Growth
129	purN	protein	Exp	Glc	controlled for Growth
130	yddS	protein	Exp	Glc	controlled for Growth
131	ftn	protein	Exp	Glc	controlled for Growth
132	btuB	protein	Exp	Glc	controlled for Growth
133	ydjN	protein	Exp	Glc	controlled for Growth
134	ypeA	protein	Exp	Glc	controlled for Growth
135	ytfL	protein	Exp	Glc	controlled for Growth
136	pal	protein	Exp	Glc	controlled for Growth
137	mepA	protein	Exp	Glc	controlled for Growth
138	glcB	protein	Exp	Glc	controlled for Growth
139	yadR	protein	Exp	Glc	controlled for Growth
140	ycjK	protein	Exp	Glc	controlled for Growth
141	yifL	protein	Exp	Glc	controlled for Growth
142	flgL	protein	Exp	Glc	controlled for Growth
143	ftsQ	protein	Exp	Glc	controlled for Growth
144	rnfB	protein	Exp	Glc	controlled for Growth
145	ynjB	protein	Exp	Glc	controlled for Growth
146	mqo	protein	Exp	Glc	controlled for Growth
147	yfiF	protein	Exp	Glc	controlled for Growth
148	lysA	protein	Exp	Glc	controlled for Growth
149	ssb	protein	Exp	Glc	controlled for Growth
150	ybgF	protein	Exp	Glc	controlled for Growth
151	usg	protein	Exp	Glc	controlled for Growth
152	bglX	protein	Exp	Glc	controlled for Growth
153	glcG	protein	Exp	Glc	controlled for Growth
154	wecE	protein	Exp	Glc	controlled for Growth
155	rbsB	protein	Exp	Glc	controlled for Growth
156	livJ	protein	Exp	Glc	controlled for Growth
157	ykgE	protein	Exp	Glc	controlled for Growth
158	surA	protein	Exp	Glc	controlled for Growth
159	ybjL	protein	Exp	Glc	controlled for Growth
160	nirB	protein	Exp	Glc	controlled for Growth
161	atpF	protein	Exp	Glc	controlled for Growth
162	amiA	protein	Exp	Glc	controlled for Growth
163	fucU	protein	Exp	Glc	controlled for Growth
164	pabB	protein	Exp	Glc	controlled for Growth
165	ybbO	protein	Exp	Glc	controlled for Growth
166	fabF	protein	Exp	Glc	controlled for Growth
167	trmE	protein	Exp	Glc	controlled for Growth
168	tauB	protein	Exp	Glc	controlled for Growth
169	narQ	protein	Exp	Glc	controlled for Growth
170	rpsM	protein	Exp	Glc	controlled for Growth
171	yjbN	protein	Exp	Glc	controlled for Growth
172	yhbT	protein	Exp	Glc	controlled for Growth
173	lolB	protein	Exp	Glc	controlled for Growth
174	wbbC	protein	Exp	Glc	controlled for Growth
175	smp	protein	Exp	Glc	controlled for Growth
176	dapF	protein	Exp	Glc	controlled for Growth
177	fdhD	protein	Exp	Glc	controlled for Growth
178	spr	protein	Exp	Glc	controlled for Growth
179	nadA	protein	Exp	Glc	controlled for Growth
180	iclR	protein	Exp	Glc	controlled for Growth
181	cysS	protein	Exp	Glc	controlled for Growth
182	yebT	protein	Exp	Glc	controlled for Growth
183	rplD	protein	Exp	Glc	controlled for Growth
184	prfC	protein	Exp	Glc	controlled for Growth
185	ispA	protein	Exp	Glc	controlled for Growth
186	dacC	protein	Exp	Glc	controlled for Growth
187	solA	protein	Exp	Glc	controlled for Growth
188	yhbS	protein	Exp	Glc	controlled for Growth
189	sucB	protein	Exp	Gly	controlled for Growth
190	groES	protein	Exp	Gly	controlled for Growth
191	hupA	protein	Exp	Gly	controlled for Growth
192	flgH	protein	Exp	Gly	controlled for Growth
193	potF	protein	Exp	Gly	controlled for Growth
194	sucC	protein	Exp	Gly	controlled for Growth
195	crp	protein	Exp	Gly	controlled for Growth
196	rpsJ	protein	Exp	Gly	controlled for Growth
197	lrp	protein	Exp	Gly	controlled for Growth
198	secB	protein	Exp	Gly	controlled for Growth
199	argT	protein	Exp	Gly	controlled for Growth
200	flgE	protein	Exp	Gly	controlled for Growth
201	sucA	protein	Exp	Gly	controlled for Growth
202	rplY	protein	Exp	Gly	controlled for Growth
203	ndk	protein	Exp	Gly	controlled for Growth
204	bcp	protein	Exp	Gly	controlled for Growth
205	rpmC	protein	Exp	Gly	controlled for Growth
206	rpsG	protein	Exp	Gly	controlled for Growth
207	rbsA	protein	Exp	Gly	controlled for Growth
208	flgL	protein	Exp	Gly	controlled for Growth
209	rpsC	protein	Exp	Gly	controlled for Growth
210	yaeH	protein	Exp	Gly	controlled for Growth
211	flgM	protein	Exp	Gly	controlled for Growth
212	sucD	protein	Exp	Gly	controlled for Growth
213	rplO	protein	Exp	Gly	controlled for Growth
214	yghU	protein	Exp	Gly	controlled for Growth
215	rpsP	protein	Exp	Gly	controlled for Growth
216	cysH	protein	Exp	Gly	controlled for Growth
217	rplJ	protein	Exp	Gly	controlled for Growth
218	rplI	protein	Exp	Gly	controlled for Growth
219	rpsK	protein	Exp	Gly	controlled for Growth
220	glnQ	protein	Exp	Gly	controlled for Growth
221	livJ	protein	Exp	Gly	controlled for Growth
222	yajG	protein	Exp	Gly	controlled for Growth
223	rho	protein	Exp	Gly	controlled for Growth
224	rplF	protein	Exp	Gly	controlled for Growth
225	glnB	protein	Exp	Gly	controlled for Growth
226	purB	protein	Exp	Gly	controlled for Growth
227	fabI	protein	Exp	Gly	controlled for Growth
228	glnA	protein	Exp	Gly	controlled for Growth
229	flhD	protein	Exp	Gly	controlled for Growth
230	hisD	protein	Exp	Gly	controlled for Growth
231	malE	protein	Exp	Gly	controlled for Growth
232	gdhA	protein	Exp	Gly	controlled for Growth
233	icdA	protein	Exp	Gly	controlled for Growth
234	clpX	protein	Exp	Gly	controlled for Growth
235	ybeZ	protein	Exp	Gly	controlled for Growth
236	ftn	protein	Exp	Gly	controlled for Growth
237	ibpA	protein	Exp	Gly	controlled for Growth
238	folE	protein	Exp	Gly	controlled for Growth
239	hflB	protein	Exp	Gly	controlled for Growth
240	ygiM	protein	Exp	Gly	controlled for Growth
241	ppa	protein	Exp	Gly	controlled for Growth
242	fbaA	protein	Exp	Gly	controlled for Growth
243	rpsI	protein	Exp	Gly	controlled for Growth
244	aroF	protein	Exp	Gly	controlled for Growth
245	secG	protein	Exp	Gly	controlled for Growth
246	cysI	protein	Exp	Gly	controlled for Growth
247	atpA	protein	Exp	Gly	controlled for Growth
248	acnB	protein	Exp	Gly	controlled for Growth
249	hflC	protein	Exp	Gly	controlled for Growth
250	yjeQ	protein	Exp	Gly	controlled for Growth
251	ychF	protein	Exp	Gly	controlled for Growth
252	secD	protein	Exp	Gly	controlled for Growth
253	rpsT	protein	Exp	Gly	controlled for Growth
254	pgk	protein	Exp	Gly	controlled for Growth
255	rplK	protein	Exp	Gly	controlled for Growth
256	gltA	protein	Exp	Gly	controlled for Growth
257	adk	protein	Exp	Gly	controlled for Growth
258	rplS	protein	Exp	Gly	controlled for Growth
259	atpD	protein	Exp	Gly	controlled for Growth
260	wzzB	protein	Exp	Gly	controlled for Growth
261	lysC	protein	Exp	Gly	controlled for Growth
262	yfgA	protein	Exp	Gly	controlled for Growth
263	tolR	protein	Exp	Gly	controlled for Growth
264	rbsK	protein	Exp	Gly	controlled for Growth
265	metQ	protein	Exp	Gly	controlled for Growth
266	maeB	protein	Exp	Gly	controlled for Growth
267	rplB	protein	Exp	Gly	controlled for Growth
268	purC	protein	Exp	Gly	controlled for Growth
269	rpsS	protein	Exp	Gly	controlled for Growth
270	ahpC	protein	Exp	Gly	controlled for Growth
271	trpA	protein	Exp	Gly	controlled for Growth
272	acrA	protein	Exp	Gly	controlled for Growth
273	cysJ	protein	Exp	Gly	controlled for Growth
274	mdh	protein	Exp	Gly	controlled for Growth
275	stpA	protein	Exp	Gly	controlled for Growth
276	hslV	protein	Exp	Gly	controlled for Growth
277	rpsB	protein	Exp	Gly	controlled for Growth
278	yadR	protein	Exp	Gly	controlled for Growth
279	atpC	protein	Exp	Gly	controlled for Growth
280	dapA	protein	Exp	Gly	controlled for Growth
281	yecR	protein	Exp	Gly	controlled for Growth
282	lhr	protein	Exp	Gly	controlled for Growth
283	aroD	protein	Exp	Gly	controlled for Growth
284	hisG	protein	Exp	Gly	controlled for Growth
285	fucU	protein	Exp	Gly	controlled for Growth
286	rplD	protein	Exp	Gly	controlled for Growth
287	rpmB	protein	Exp	Gly	controlled for Growth
288	talB	protein	Exp	Gly	controlled for Growth
289	tpx	protein	Exp	Gly	controlled for Growth
290	tktA	protein	Exp	Gly	controlled for Growth
291	rbsC	protein	Exp	Gly	controlled for Growth
292	rpoA	protein	Exp	Gly	controlled for Growth
293	mtlA	protein	Exp	Gly	controlled for Growth
294	ilvC	protein	Exp	Gly	controlled for Growth
295	hisJ	protein	Exp	Gly	controlled for Growth
296	ydcL	protein	Exp	Gly	controlled for Growth
297	sdhB	protein	Exp	Gly	controlled for Growth
298	galU	protein	Exp	Gly	controlled for Growth
299	minD	protein	Exp	Gly	controlled for Growth
300	rplC	protein	Exp	Gly	controlled for Growth
301	ygfE	protein	Exp	Gly	controlled for Growth
302	flgK	protein	Exp	Gly	controlled for Growth
303	rpsM	protein	Exp	Gly	controlled for Growth
304	aspC	protein	Exp	Gly	controlled for Growth
305	slyB	protein	Exp	Gly	controlled for Growth
306	ytfM	protein	Exp	Gly	controlled for Growth
307	cusR	protein	Exp	Gly	controlled for Growth
308	sspB	protein	Exp	Gly	controlled for Growth
309	hisF	protein	Exp	Gly	controlled for Growth
310	cusC	protein	Exp	Gly	controlled for Growth
311	upp	protein	Exp	Gly	controlled for Growth
312	trxA	protein	Exp	Gly	controlled for Growth
313	rplE	protein	Exp	Gly	controlled for Growth
314	serA	protein	Exp	Gly	controlled for Growth
315	minE	protein	Exp	Gly	controlled for Growth
316	gnsB	protein	Exp	Gly	controlled for Growth
317	ompA	protein	Exp	Gly	controlled for Growth
318	trpC	protein	Exp	Gly	controlled for Growth
319	rpmI	protein	Exp	Gly	controlled for Growth
320	ydhD	protein	Exp	Gly	controlled for Growth
321	ybcU	protein	Exp	Gly	controlled for Growth
322	hisC	protein	Exp	Gly	controlled for Growth
323	yifE	protein	Exp	Gly	controlled for Growth
324	yaeT	protein	Exp	Gly	controlled for Growth
325	crr	protein	Exp	Gly	controlled for Growth
326	degP	protein	Exp	Gly	controlled for Growth
327	fadL	protein	Exp	Gly	controlled for Growth
328	purD	protein	Exp	Gly	controlled for Growth
329	glnH	protein	Exp	Gly	controlled for Growth
330	groEL	protein	Exp	Gly	controlled for Growth
331	yeeJ	protein	Exp	Gly	controlled for Growth
332	malK	protein	Exp	Gly	controlled for Growth
333	tig	protein	Exp	Gly	controlled for Growth
334	fkpA	protein	Exp	Gly	controlled for Growth
335	flgG	protein	Exp	Gly	controlled for Growth
336	cadA	protein	Exp	Gly	controlled for Growth
337	gnsA	protein	Exp	Gly	controlled for Growth
338	ybdH	protein	Exp	Gly	controlled for Growth
339	livK	protein	Exp	Gly	controlled for Growth
340	kdgR	protein	Exp	Gly	controlled for Growth
341	zipA	protein	Exp	Gly	controlled for Growth
342	accC	protein	Exp	Gly	controlled for Growth
343	apt	protein	Exp	Gly	controlled for Growth
344	atpG	protein	Exp	Gly	controlled for Growth
345	yhbS	protein	Exp	Gly	controlled for Growth
346	rne	protein	Exp	Gly	controlled for Growth
347	rpsH	protein	Exp	Gly	controlled for Growth
348	htpG	protein	Exp	Gly	controlled for Growth
349	nlpA	protein	Exp	Gly	controlled for Growth
350	sdaC	protein	Exp	Gly	controlled for Growth
351	atpF	protein	Exp	Gly	controlled for Growth
352	pnp	protein	Exp	Gly	controlled for Growth
353	evgS	protein	Exp	Gly	controlled for Growth
354	acpP	protein	Exp	Gly	controlled for Growth
355	rplP	protein	Exp	Gly	controlled for Growth
356	yjbB	protein	Exp	Gly	controlled for Growth
357	metA	protein	Exp	Gly	controlled for Growth
358	rtn	protein	Exp	Gly	controlled for Growth
359	clpB	protein	Exp	Gly	controlled for Growth
360	proQ	protein	Exp	Gly	controlled for Growth
361	malP	protein	Exp	Gly	controlled for Growth
362	proS	protein	Exp	Gly	controlled for Growth
363	yajC	protein	Exp	Gly	controlled for Growth
364	ydfG	protein	Exp	Gly	controlled for Growth
365	folA	protein	Exp	Gly	controlled for Growth
366	nuoK	protein	Exp	Gly	controlled for Growth
367	rtcA	protein	Exp	Gly	controlled for Growth
368	grxC	protein	Exp	Gly	controlled for Growth
369	pckA	protein	Exp	Gly	controlled for Growth
370	ybjP	protein	Exp	Gly	controlled for Growth
371	poxB	protein	Exp	Gly	controlled for Growth
372	ihfA	protein	Exp	Gly	controlled for Growth
373	yagX	protein	Exp	Gly	controlled for Growth
374	ppsA	protein	Exp	Gly	controlled for Growth
375	purA	protein	Exp	Gly	controlled for Growth
376	molR	protein	Exp	Gly	controlled for Growth
377	accD	protein	Exp	Gly	controlled for Growth
378	lon	protein	Exp	Gly	controlled for Growth
379	fabA	protein	Exp	Gly	controlled for Growth
380	mdoD	protein	Exp	Gly	controlled for Growth
381	eda	protein	Exp	Gly	controlled for Growth
382	dacA	protein	Exp	Gly	controlled for Growth
383	rhsB	protein	Exp	Gly	controlled for Growth
384	rpsN	protein	Exp	Gly	controlled for Growth
385	ygfT	protein	Exp	Gly	controlled for Growth
386	ymcA	protein	Exp	Gly	controlled for Growth
387	lepB	protein	Exp	Gly	controlled for Growth
388	flgN	protein	Exp	Gly	controlled for Growth
389	ppiD	protein	Exp	Gly	controlled for Growth
390	rpiA	protein	Exp	Gly	controlled for Growth
391	hns	protein	Exp	Gly	controlled for Growth
392	greA	protein	Exp	Gly	controlled for Growth
393	rpsR	protein	Exp	Gly	controlled for Growth
394	ybhF	protein	Exp	Gly	controlled for Growth
395	atpE	protein	Exp	Gly	controlled for Growth
396	dmsA	protein	Exp	Gly	controlled for Growth
397	pyrI	protein	Exp	Gly	controlled for Growth
398	rpmD	protein	Exp	Gly	controlled for Growth
399	zraR	protein	Exp	Gly	controlled for Growth
400	hsdM	protein	Exp	Gly	controlled for Growth
401	topB	protein	Exp	Gly	controlled for Growth
402	hslU	protein	Exp	Gly	controlled for Growth
403	yiaF	protein	Exp	Gly	controlled for Growth
404	fklB	protein	Exp	Gly	controlled for Growth
405	ygfY	protein	Exp	Gly	controlled for Growth
406	galK	protein	Exp	Gly	controlled for Growth
407	recB	protein	Exp	Gly	controlled for Growth
408	ygcR	protein	Exp	Gly	controlled for Growth
409	rstA	protein	Exp	Gly	controlled for Growth
410	ydiF	protein	Exp	Gly	controlled for Growth
411	yhhX	protein	Exp	Gly	controlled for Growth
412	ybaL	protein	Exp	Gly	controlled for Growth
413	malS	protein	Exp	Gly	controlled for Growth
414	yjcO	protein	Exp	Gly	controlled for Growth
415	rpmE	protein	Exp	Gly	controlled for Growth
416	ppiB	protein	Exp	Gly	controlled for Growth
417	yehI	protein	Exp	Gly	controlled for Growth
418	ydhR	protein	Exp	Gly	controlled for Growth
419	yeeR	protein	Exp	Gly	controlled for Growth
420	yhiH	protein	Exp	Gly	controlled for Growth
421	yhbC	protein	Exp	Gly	controlled for Growth
422	gnd	protein	Exp	Gly	controlled for Growth
423	pdxB	protein	Exp	Gly	controlled for Growth
424	amiC	protein	Exp	Gly	controlled for Growth
425	serC	protein	Exp	Gly	controlled for Growth
426	hemL	protein	Exp	Gly	controlled for Growth
427	caiC	protein	Exp	Gly	controlled for Growth
428	polB	protein	Exp	Gly	controlled for Growth
429	yojL	protein	Exp	Gly	controlled for Growth
430	gapA	protein	Exp	Gly	controlled for Growth
431	zraS	protein	Exp	Gly	controlled for Growth
432	nagE	protein	Exp	Gly	controlled for Growth
433	yjjK	protein	Exp	Gly	controlled for Growth
434	surA	protein	Exp	Gly	controlled for Growth
435	yccU	protein	Exp	Gly	controlled for Growth
436	hycE	protein	Exp	Gly	controlled for Growth
437	yjeJ	protein	Exp	Gly	controlled for Growth
438	fis	protein	Exp	Gly	controlled for Growth
439	rhsE	protein	Exp	Gly	controlled for Growth
440	ypfJ	protein	Exp	Gly	controlled for Growth
441	pheA	protein	Exp	Gly	controlled for Growth
442	proA	protein	Exp	Gly	controlled for Growth
443	cysP	protein	Exp	Gly	controlled for Growth
444	pepQ	protein	Exp	Gly	controlled for Growth
445	def	protein	Exp	Gly	controlled for Growth
446	yfbG	protein	Exp	Gly	controlled for Growth
447	yraL	protein	Exp	Gly	controlled for Growth
448	oppA	protein	Exp	Gly	controlled for Growth
449	htrE	protein	Exp	Gly	controlled for Growth
450	rep	protein	Exp	Gly	controlled for Growth
451	acrD	protein	Exp	Gly	controlled for Growth
452	panD	protein	Exp	Gly	controlled for Growth
453	ansA	protein	Exp	Gly	controlled for Growth
454	dinI	protein	Exp	Gly	controlled for Growth
455	phoP	protein	Exp	Gly	controlled for Growth
456	yjgM	protein	Exp	Gly	controlled for Growth
457	ybcK	protein	Exp	Gly	controlled for Growth
458	livG	protein	Exp	Gly	controlled for Growth
459	ymfC	protein	Exp	Gly	controlled for Growth
460	rseC	protein	Exp	Gly	controlled for Growth
461	fusA	protein	Exp	Gly	controlled for Growth
462	ydaL	protein	Exp	Gly	controlled for Growth
463	metB	protein	Exp	Gly	controlled for Growth
464	ycgK	protein	Exp	Gly	controlled for Growth
465	yphE	protein	Exp	Gly	controlled for Growth
466	yagR	protein	Exp	Gly	controlled for Growth
467	yfiO	protein	Exp	Gly	controlled for Growth
468	citA	protein	Exp	Gly	controlled for Growth
469	gltI	protein	Exp	Gly	controlled for Growth
470	ybiO	protein	Exp	Gly	controlled for Growth
471	yhcB	protein	Exp	Gly	controlled for Growth
472	pstS	protein	Exp	Gly	controlled for Growth
473	hemX	protein	Exp	Gly	controlled for Growth
474	rbfA	protein	Exp	Gly	controlled for Growth
475	ddg	protein	Exp	Gly	controlled for Growth
476	insI	protein	Exp	Gly	controlled for Growth
477	aceK	protein	Exp	Gly	controlled for Growth
478	otsB	protein	Exp	Gly	controlled for Growth
479	kdsA	protein	Exp	Gly	controlled for Growth
480	asnA	protein	Exp	Gly	controlled for Growth
481	hrpA	protein	Exp	Gly	controlled for Growth
482	cysB	protein	Exp	Gly	controlled for Growth
483	abgB	protein	Exp	Gly	controlled for Growth
484	yhbT	protein	Exp	Gly	controlled for Growth
485	nuoC	protein	Exp	Gly	controlled for Growth
486	yeaJ	protein	Exp	Gly	controlled for Growth
487	gpmA	protein	Exp	Gly	controlled for Growth
488	ydiD	protein	Exp	Gly	controlled for Growth
489	glcF	protein	Exp	Gly	controlled for Growth
490	infA	protein	Exp	Gly	controlled for Growth
491	kdpB	protein	Exp	Gly	controlled for Growth
492	rseB	protein	Exp	Gly	controlled for Growth
493	rhsD	protein	Exp	Gly	controlled for Growth
494	yeeI	protein	Exp	Gly	controlled for Growth
495	menE	protein	Exp	Gly	controlled for Growth
496	oxyR	protein	Exp	Gly	controlled for Growth
497	yehP	protein	Exp	Gly	controlled for Growth
498	yhiKL	protein	Exp	Gly	controlled for Growth
499	yihL	protein	Exp	Gly	controlled for Growth
500	sodB	protein	Exp	Gly	controlled for Growth
501	ychK	protein	Exp	Gly	controlled for Growth
502	ygcE	protein	Exp	Gly	controlled for Growth
503	sgaE	protein	Exp	Gly	controlled for Growth
504	treF	protein	Exp	Gly	controlled for Growth
505	ydcM	protein	Exp	Gly	controlled for Growth
506	arcC	protein	Exp	Gly	controlled for Growth
507	ycjN	protein	Exp	Gly	controlled for Growth
508	yqeB	protein	Exp	Gly	controlled for Growth
509	sseA	protein	Exp	Gly	controlled for Growth
510	fruB	protein	Exp	Gly	controlled for Growth
511	lysS	protein	Exp	Gly	controlled for Growth
512	nfnB	protein	Exp	Gly	controlled for Growth
513	tolC	protein	Exp	Gly	controlled for Growth
514	yahJ	protein	Exp	Gly	controlled for Growth
515	ydjN	protein	Exp	Gly	controlled for Growth
516	insG	protein	Exp	Gly	controlled for Growth
517	torT	protein	Exp	Gly	controlled for Growth
518	yegH	protein	Exp	Gly	controlled for Growth
519	rpsQ	protein	Exp	Gly	controlled for Growth
520	ptsA	protein	Exp	Gly	controlled for Growth
521	yegE	protein	Exp	Gly	controlled for Growth
522	chiA	protein	Exp	Gly	controlled for Growth
523	recC	protein	Exp	Gly	controlled for Growth
524	yegI	protein	Exp	Gly	controlled for Growth
525	ttdA	protein	Exp	Gly	controlled for Growth
526	uhpA	protein	Exp	Gly	controlled for Growth
527	rpmF	protein	Exp	Gly	controlled for Growth
528	dos	protein	Exp	Gly	controlled for Growth
529	fdhF	protein	Exp	Gly	controlled for Growth
530	dinG	protein	Exp	Gly	controlled for Growth
531	yfgF	protein	Exp	Gly	controlled for Growth
532	ydhT	protein	Exp	Gly	controlled for Growth
533	yphC	protein	Exp	Gly	controlled for Growth
534	nuoL	protein	Exp	Gly	controlled for Growth
535	eaeH	protein	Exp	Gly	controlled for Growth
536	ybdL	protein	Exp	Gly	controlled for Growth
537	frr	protein	Exp	Gly	controlled for Growth
538	fhlA	protein	Exp	Gly	controlled for Growth
539	degQ	protein	Exp	Gly	controlled for Growth
540	ygfM	protein	Exp	Gly	controlled for Growth
541	purE	protein	Exp	Gly	controlled for Growth
542	ssnA	protein	Exp	Gly	controlled for Growth
543	yihF	protein	Exp	Gly	controlled for Growth
544	ycdY	protein	Exp	Gly	controlled for Growth
545	solA	protein	Exp	Gly	controlled for Growth
546	ysgA	protein	Exp	Gly	controlled for Growth
547	yjgI	protein	Exp	Gly	controlled for Growth
548	cls	protein	Exp	Gly	controlled for Growth
549	dnaK	protein	Exp	Gly	controlled for Growth
550	yniC	protein	Exp	Gly	controlled for Growth
551	cheY	protein	Exp	Gly	controlled for Growth
552	kdpD	protein	Exp	Gly	controlled for Growth
553	ybjL	protein	Exp	Gly	controlled for Growth
554	ydgB	protein	Exp	Gly	controlled for Growth
555	flhA	protein	Exp	Gly	controlled for Growth
556	yfeT	protein	Exp	Gly	controlled for Growth
557	eutL	protein	Exp	Gly	controlled for Growth
558	recA	protein	Exp	Gly	controlled for Growth
559	norV	protein	Exp	Gly	controlled for Growth
560	ygbK	protein	Exp	Gly	controlled for Growth
561	yggV	protein	Exp	Gly	controlled for Growth
562	yqiH	protein	Exp	Gly	controlled for Growth
563	yraJ	protein	Exp	Gly	controlled for Growth
564	rtcR	protein	Exp	Gly	controlled for Growth
565	yhjJ	protein	Exp	Gly	controlled for Growth
566	rpmG	protein	Exp	Gly	controlled for Growth
567	uvrD	protein	Exp	Gly	controlled for Growth
568	yihQ	protein	Exp	Gly	controlled for Growth
569	yjeI	protein	Exp	Gly	controlled for Growth
570	lacZ	protein	Exp	Gly	controlled for Growth
571	hipA	protein	Exp	Gly	controlled for Growth
572	dnaJ	protein	Exp	Gly	controlled for Growth
573	hpaB	protein	Exp	Gly	controlled for Growth
574	insL-1	protein	Exp	Gly	controlled for Growth
575	yliB	protein	Exp	Gly	controlled for Growth
576	tdcG	protein	Exp	Gly	controlled for Growth
577	ybjR	protein	Exp	Gly	controlled for Growth
578	rhsA	protein	Exp	Gly	controlled for Growth
579	ycgL	protein	Exp	Gly	controlled for Growth
580	ptrB	protein	Exp	Gly	controlled for Growth
581	fucO	protein	Exp	Gly	controlled for Growth
582	tdh	protein	Exp	Gly	controlled for Growth
583	ynjB	protein	Exp	Gly	controlled for Growth
584	ydhO	protein	Exp	Gly	controlled for Growth
585	queF	protein	Exp	Gly	controlled for Growth
586	frvR	protein	Exp	Gly	controlled for Growth
587	grpE	protein	Exp	Gly	controlled for Growth
588	deoB	protein	Exp	Gly	controlled for Growth
589	wza	protein	Exp	Gly	controlled for Growth
590	manC	protein	Exp	Gly	controlled for Growth
591	ygfK	protein	Exp	Gly	controlled for Growth
592	ybgG	protein	Exp	Gly	controlled for Growth
593	yqiK	protein	Exp	Gly	controlled for Growth
594	ycfQ	protein	Exp	Gly	controlled for Growth
595	yhaK	protein	Exp	Gly	controlled for Growth
596	garK	protein	Exp	Gly	controlled for Growth
597	menF	protein	Exp	Gly	controlled for Growth
598	xdhA	protein	Exp	Gly	controlled for Growth
599	nrfA	protein	Exp	Gly	controlled for Growth
600	yibJ	protein	Exp	Gly	controlled for Growth
601	alsA	protein	Exp	Gly	controlled for Growth
602	allD	protein	Exp	Gly	controlled for Growth
603	accA	protein	Exp	Gly	controlled for Growth
604	yphF	protein	Exp	Gly	controlled for Growth
605	rplW	protein	Exp	Gly	controlled for Growth
606	ybhH	protein	Exp	Gly	controlled for Growth
607	damX	protein	Exp	Gly	controlled for Growth
608	argB	protein	Exp	Gly	controlled for Growth
609	yjgL	protein	Exp	Gly	controlled for Growth
610	hofB	protein	Exp	Gly	controlled for Growth
611	ybjQ	protein	Exp	Gly	controlled for Growth
612	yejO	protein	Exp	Gly	controlled for Growth
613	sseB	protein	Exp	Gly	controlled for Growth
614	leuB	protein	Exp	Gly	controlled for Growth
615	fixC	protein	Exp	Gly	controlled for Growth
616	yneB	protein	Exp	Gly	controlled for Growth
617	lolB	protein	Exp	Gly	controlled for Growth
618	yfdW	protein	Exp	Gly	controlled for Growth
619	dacC	protein	Exp	Gly	controlled for Growth
620	ynfF	protein	Exp	Gly	controlled for Growth
621	speA	protein	Exp	Gly	controlled for Growth
622	spy	protein	Exp	Gly	controlled for Growth
623	prpC	protein	Exp	Gly	controlled for Growth
624	glxR	protein	Exp	Gly	controlled for Growth
625	yehM	protein	Exp	Gly	controlled for Growth
626	phnP	protein	Exp	Gly	controlled for Growth
627	pntB	protein	Exp	Gly	controlled for Growth
628	rus	protein	Exp	Gly	controlled for Growth
629	yhiJ	protein	Exp	Gly	controlled for Growth
630	yecJ	protein	Exp	Gly	controlled for Growth
631	asd	protein	Exp	Gly	controlled for Growth
632	yraI	protein	Exp	Gly	controlled for Growth
633	gph	protein	Exp	Gly	controlled for Growth
634	uhpB	protein	Exp	Gly	controlled for Growth
635	gpmB	protein	Exp	Gly	controlled for Growth
636	hcp	protein	Exp	Gly	controlled for Growth
637	epd	protein	Exp	Gly	controlled for Growth
638	argH	protein	Exp	Gly	controlled for Growth
639	yihS	protein	Exp	Gly	controlled for Growth
640	hscC	protein	Exp	Gly	controlled for Growth
641	yhgG	protein	Exp	Gly	controlled for Growth
642	hyfB	protein	Exp	Gly	controlled for Growth
643	yggE	protein	Exp	Gly	controlled for Growth
644	ycfF	protein	Exp	Gly	controlled for Growth
645	yecM	protein	Exp	Gly	controlled for Growth
646	hybD	protein	Exp	Gly	controlled for Growth
647	ykgC	protein	Exp	Gly	controlled for Growth
648	prpR	protein	Exp	Gly	controlled for Growth
649	yjjI	protein	Exp	Gly	controlled for Growth
650	citF	protein	Exp	Gly	controlled for Growth
651	atpH	protein	Exp	Gly	controlled for Growth
652	yaiL	protein	Exp	Gly	controlled for Growth
653	intB	protein	Exp	Gly	controlled for Growth
654	gpt	protein	Exp	Gly	controlled for Growth
655	cytR	protein	Exp	Gly	controlled for Growth
656	yhgE	protein	Exp	Gly	controlled for Growth
657	yfcI	protein	Exp	Gly	controlled for Growth
658	yggM	protein	Exp	Gly	controlled for Growth
659	ybeY	protein	Exp	Gly	controlled for Growth
660	stfR	protein	Exp	Gly	controlled for Growth
661	yedU	protein	Exp	Gly	controlled for Growth
662	yggF	protein	Exp	Gly	controlled for Growth
663	yicJ	protein	Exp	Gly	controlled for Growth
664	yphH	protein	Exp	Gly	controlled for Growth
665	rfbD	protein	Exp	Gly	controlled for Growth
666	yeaT	protein	Exp	Gly	controlled for Growth
667	ybiP	protein	Exp	Gly	controlled for Growth
668	leuC	protein	Exp	Gly	controlled for Growth
669	ycaN	protein	Exp	Gly	controlled for Growth
670	ygaG	protein	Exp	Gly	controlled for Growth
671	napA	protein	Exp	Gly	controlled for Growth
672	helD	protein	Exp	Gly	controlled for Growth
673	ymcC	protein	Exp	Gly	controlled for Growth
674	wcaL	protein	Exp	Gly	controlled for Growth
675	wcaJ	protein	Exp	Gly	controlled for Growth
676	pntA	protein	Exp	Gly	controlled for Growth
677	yfdX	protein	Exp	Gly	controlled for Growth
678	yecI	protein	Exp	Gly	controlled for Growth
679	galR	protein	Exp	Gly	controlled for Growth
680	ygfH	protein	Exp	Gly	controlled for Growth
681	lrhA	protein	Exp	Gly	controlled for Growth
682	eutB	protein	Exp	Gly	controlled for Growth
683	nikE	protein	Exp	Gly	controlled for Growth
684	ycbJ	protein	Exp	Gly	controlled for Growth
685	tyrA	protein	Exp	Gly	controlled for Growth
686	yhjN	protein	Exp	Gly	controlled for Growth
687	dhaL	protein	Exp	Gly	controlled for Growth
688	ampC	protein	Exp	Gly	controlled for Growth
689	ycfC	protein	Exp	Gly	controlled for Growth
690	yggR	protein	Exp	Gly	controlled for Growth
691	rhaD	protein	Exp	Gly	controlled for Growth
692	ligB	protein	Exp	Gly	controlled for Growth
693	aas	protein	Exp	Gly	controlled for Growth
694	gudX	protein	Exp	Gly	controlled for Growth
695	yibN	protein	Exp	Gly	controlled for Growth
696	creC	protein	Exp	Gly	controlled for Growth
697	sbcC	protein	Exp	Gly	controlled for Growth
698	ilvB	protein	Exp	Gly	controlled for Growth
699	nirB	protein	Exp	Gly	controlled for Growth
700	glk	protein	Exp	Gly	controlled for Growth
701	caiA	protein	Exp	Gly	controlled for Growth
702	ygfJ	protein	Exp	Gly	controlled for Growth
703	ybhA	protein	Exp	Gly	controlled for Growth
704	ybhJ	protein	Exp	Gly	controlled for Growth
705	ytfR	protein	Exp	Gly	controlled for Growth
706	yfcZ	protein	Exp	Gly	controlled for Growth
707	accB	protein	Exp	Gly	controlled for Growth
708	fepE	protein	Exp	Gly	controlled for Growth
709	phnJ	protein	Exp	Gly	controlled for Growth
710	purN	protein	Exp	Gly	controlled for Growth
711	hpaR	protein	Exp	Gly	controlled for Growth
712	betT	protein	Exp	Gly	controlled for Growth
713	ycbG	protein	Exp	Gly	controlled for Growth
714	flgF	protein	Exp	Gly	controlled for Growth
715	yhjG	protein	Exp	Gly	controlled for Growth
716	allB	protein	Exp	Gly	controlled for Growth
717	recE	protein	Exp	Gly	controlled for Growth
718	argG	protein	Exp	Gly	controlled for Growth
719	idnD	protein	Exp	Gly	controlled for Growth
720	potD	protein	Exp	Gly	controlled for Growth
721	plsX	protein	Exp	Gly	controlled for Growth
722	ygaF	protein	Exp	Gly	controlled for Growth
723	thiQ	protein	Exp	Gly	controlled for Growth
724	ygaE	protein	Exp	Gly	controlled for Growth
725	yfiB	protein	Exp	Gly	controlled for Growth
726	ygjK	protein	Exp	Gly	controlled for Growth
727	yiaD	protein	Exp	Gly	controlled for Growth
728	ydhS	protein	Exp	Gly	controlled for Growth
729	gadA	protein	Exp	Gly	controlled for Growth
730	purT	protein	Exp	Gly	controlled for Growth
731	yjfJ	protein	Exp	Gly	controlled for Growth
732	yafT	protein	Exp	Gly	controlled for Growth
733	flgC	protein	Exp	Gly	controlled for Growth
734	yfbE	protein	Exp	Gly	controlled for Growth
735	yphG	protein	Exp	Gly	controlled for Growth
736	fhuB	protein	Exp	Gly	controlled for Growth
737	yeiA	protein	Exp	Gly	controlled for Growth
738	hflK	protein	Exp	Gly	controlled for Growth
739	aer	protein	Exp	Gly	controlled for Growth
740	yfaA	protein	Exp	Gly	controlled for Growth
741	ygjQ	protein	Exp	Gly	controlled for Growth
742	nemA	protein	Exp	Gly	controlled for Growth
743	rtcB	protein	Exp	Gly	controlled for Growth
744	moeB	protein	Exp	Gly	controlled for Growth
745	fdnG	protein	Exp	Gly	controlled for Growth
746	yahI	protein	Exp	Gly	controlled for Growth
747	yeeX	protein	Exp	Gly	controlled for Growth
748	ybiW	protein	Exp	Gly	controlled for Growth
749	yidS	protein	Exp	Gly	controlled for Growth
750	tsr	protein	Exp	Gly	controlled for Growth
751	gcl	protein	Exp	Gly	controlled for Growth
752	yoaD	protein	Exp	Gly	controlled for Growth
753	yfdC	protein	Exp	Gly	controlled for Growth
754	yhiV	protein	Exp	Gly	controlled for Growth
755	hcaD	protein	Exp	Gly	controlled for Growth
756	ydiN	protein	Exp	Gly	controlled for Growth
757	phoH	protein	Exp	Gly	controlled for Growth
758	yciS	protein	Exp	Gly	controlled for Growth
759	yfhK	protein	Exp	Gly	controlled for Growth
760	infC	protein	Exp	Gly	controlled for Growth
761	wcaM	protein	Exp	Gly	controlled for Growth
762	bax	protein	Exp	Gly	controlled for Growth
763	mgsA	protein	Exp	Gly	controlled for Growth
764	trg	protein	Exp	Gly	controlled for Growth
765	ygbD	protein	Exp	Gly	controlled for Growth
766	gspA	protein	Exp	Gly	controlled for Growth
767	ybfD	protein	Exp	Gly	controlled for Growth
768	yegM	protein	Exp	Gly	controlled for Growth
769	hisA	protein	Exp	Gly	controlled for Growth
770	glxK	protein	Exp	Gly	controlled for Growth
771	gadB	protein	Exp	Gly	controlled for Growth
772	yjcZ	protein	Exp	Gly	controlled for Growth
773	atoB	protein	Exp	Gly	controlled for Growth
774	slt	protein	Exp	Gly	controlled for Growth
775	umuC	protein	Exp	Gly	controlled for Growth
776	elaC	protein	Exp	Gly	controlled for Growth
777	speC	protein	Exp	Gly	controlled for Growth
778	yahB	protein	Exp	Gly	controlled for Growth
779	hrsA	protein	Exp	Gly	controlled for Growth
780	malX	protein	Exp	Gly	controlled for Growth
781	yhdG	protein	Exp	Gly	controlled for Growth
782	sgaU	protein	Exp	Gly	controlled for Growth
783	tbpA	protein	Exp	Gly	controlled for Growth
784	yccC	protein	Exp	Gly	controlled for Growth
785	yeiT	protein	Exp	Gly	controlled for Growth
786	alsK	protein	Exp	Gly	controlled for Growth
787	hyi	protein	Exp	Gly	controlled for Growth
788	malI	protein	Exp	Gly	controlled for Growth
789	ycbT	protein	Exp	Gly	controlled for Growth
790	hupB	protein	Exp	Gly	controlled for Growth
791	ychA	protein	Exp	Gly	controlled for Growth
792	leuD	protein	Exp	Gly	controlled for Growth
793	yebK	protein	Exp	Gly	controlled for Growth
794	yieM	protein	Exp	Gly	controlled for Growth
795	ccmH	protein	Exp	Gly	controlled for Growth
796	fkpB	protein	Exp	Gly	controlled for Growth
797	yacH	protein	Exp	Gly	controlled for Growth
798	ugd	protein	Exp	Gly	controlled for Growth
799	yheT	protein	Exp	Gly	controlled for Growth
800	ypdA	protein	Exp	Gly	controlled for Growth
801	ygeY	protein	Exp	Gly	controlled for Growth
802	ybgO	protein	Exp	Gly	controlled for Growth
803	kefB	protein	Exp	Gly	controlled for Growth
804	yebY	protein	Exp	Gly	controlled for Growth
805	phoR	protein	Exp	Gly	controlled for Growth
806	dgt	protein	Exp	Gly	controlled for Growth
807	rimM	protein	Exp	Gly	controlled for Growth
808	dnaC	protein	Exp	Gly	controlled for Growth
809	yohF	protein	Exp	Gly	controlled for Growth
810	yaiW	protein	Exp	Gly	controlled for Growth
811	yjeF	protein	Exp	Gly	controlled for Growth
812	nikD	protein	Exp	Gly	controlled for Growth
813	cdaR	protein	Exp	Gly	controlled for Growth
814	yghA	protein	Exp	Gly	controlled for Growth
815	yeeU	protein	Exp	Gly	controlled for Growth
816	prpD	protein	Exp	Gly	controlled for Growth
817	ycaL	protein	Exp	Gly	controlled for Growth
818	sdaB	protein	Exp	Gly	controlled for Growth
819	talC	protein	Exp	Gly	controlled for Growth
820	yjbI	protein	Exp	Gly	controlled for Growth
821	ubiB	protein	Exp	Gly	controlled for Growth
822	citG	protein	Exp	Gly	controlled for Growth
823	ansP	protein	Exp	Gly	controlled for Growth
824	narW	protein	Exp	Gly	controlled for Growth
825	ydcI	protein	Exp	Gly	controlled for Growth
826	hfq	protein	Exp	Gly	controlled for Growth
827	yjfP	protein	Exp	Gly	controlled for Growth
828	yihU	protein	Exp	Gly	controlled for Growth
829	yddK	protein	Exp	Gly	controlled for Growth
830	yghO	protein	Exp	Gly	controlled for Growth
831	ydjL	protein	Exp	Gly	controlled for Growth
832	dsdC	protein	Exp	Gly	controlled for Growth
833	garP	protein	Exp	Gly	controlled for Growth
834	yhbP	protein	Exp	Gly	controlled for Growth
835	yqcA	protein	Exp	Gly	controlled for Growth
836	nikA	protein	Exp	Gly	controlled for Growth
837	rpoZ	protein	Exp	Gly	controlled for Growth
838	wcaI	protein	Exp	Gly	controlled for Growth
839	sgbU	protein	Exp	Gly	controlled for Growth
840	ygfI	protein	Exp	Gly	controlled for Growth
841	ygaA	protein	Exp	Gly	controlled for Growth
842	aes	protein	Exp	Gly	controlled for Growth
843	yfaW	protein	Exp	Gly	controlled for Growth
844	ftsW	protein	Exp	Gly	controlled for Growth
845	cof	protein	Exp	Gly	controlled for Growth
846	lldD	protein	Exp	Gly	controlled for Growth
847	phoA	protein	Exp	Gly	controlled for Growth
848	ydfI	protein	Exp	Gly	controlled for Growth
849	thiH	protein	Exp	Gly	controlled for Growth
850	rhaB	protein	Exp	Gly	controlled for Growth
851	adiA	protein	Exp	Gly	controlled for Growth
852	nfrA	protein	Exp	Gly	controlled for Growth
853	gspL	protein	Exp	Gly	controlled for Growth
854	yegN	protein	Exp	Gly	controlled for Growth
855	yliE	protein	Exp	Gly	controlled for Growth
856	ypdF	protein	Exp	Gly	controlled for Growth
857	rihB	protein	Exp	Gly	controlled for Growth
858	yccE	protein	Exp	Gly	controlled for Growth
859	yehL	protein	Exp	Gly	controlled for Growth
860	yhhI	protein	Exp	Gly	controlled for Growth
861	frvX	protein	Exp	Gly	controlled for Growth
862	yjiN	protein	Exp	Gly	controlled for Growth
863	ydjJ	protein	Exp	Gly	controlled for Growth
864	mtgA	protein	Exp	Gly	controlled for Growth
865	ybiS	protein	Exp	Gly	controlled for Growth
866	ydjR	protein	Exp	Gly	controlled for Growth
867	macB	protein	Exp	Gly	controlled for Growth
868	ydhK	protein	Exp	Gly	controlled for Growth
869	yhhI-1	protein	Exp	Gly	controlled for Growth
870	astD	protein	Exp	Gly	controlled for Growth
871	evgA	protein	Exp	Gly	controlled for Growth
872	ygiH	protein	Exp	Gly	controlled for Growth
873	yehQ	protein	Exp	Gly	controlled for Growth
874	recG	protein	Exp	Gly	controlled for Growth
875	thiC	protein	Exp	Gly	controlled for Growth
876	tap	protein	Exp	Gly	controlled for Growth
877	bglF	protein	Exp	Gly	controlled for Growth
878	hcr	protein	Exp	Gly	controlled for Growth
879	ynaE	protein	Exp	Gly	controlled for Growth
880	acpS	protein	Exp	Gly	controlled for Growth
881	yjjX	protein	Exp	Gly	controlled for Growth
882	ypdE	protein	Exp	Gly	controlled for Growth
883	prpB	protein	Exp	Gly	controlled for Growth
884	yebA	protein	Exp	Gly	controlled for Growth
885	uxaB	protein	Exp	Gly	controlled for Growth
886	yhiD	protein	Exp	Gly	controlled for Growth
887	lyxK	protein	Exp	Gly	controlled for Growth
888	yhcP	protein	Exp	Gly	controlled for Growth
889	flgH	protein	Exp	Lac	controlled for Growth
890	rplI	protein	Exp	Lac	controlled for Growth
891	flgE	protein	Exp	Lac	controlled for Growth
892	lysC	protein	Exp	Lac	controlled for Growth
893	cysI	protein	Exp	Lac	controlled for Growth
894	flgL	protein	Exp	Lac	controlled for Growth
895	galU	protein	Exp	Lac	controlled for Growth
896	ilvC	protein	Exp	Lac	controlled for Growth
897	gdhA	protein	Exp	Lac	controlled for Growth
898	rplF	protein	Exp	Lac	controlled for Growth
899	lrp	protein	Exp	Lac	controlled for Growth
900	yraL	protein	Exp	Lac	controlled for Growth
901	glnA	protein	Exp	Lac	controlled for Growth
902	secB	protein	Exp	Lac	controlled for Growth
903	accC	protein	Exp	Lac	controlled for Growth
904	hsdM	protein	Exp	Lac	controlled for Growth
905	rpsC	protein	Exp	Lac	controlled for Growth
906	aroF	protein	Exp	Lac	controlled for Growth
907	purH	protein	Exp	Lac	controlled for Growth
908	flgK	protein	Exp	Lac	controlled for Growth
909	ychF	protein	Exp	Lac	controlled for Growth
910	glnB	protein	Exp	Lac	controlled for Growth
911	flgG	protein	Exp	Lac	controlled for Growth
912	purB	protein	Exp	Lac	controlled for Growth
913	ibpA	protein	Exp	Lac	controlled for Growth
914	cysH	protein	Exp	Lac	controlled for Growth
915	gcvT	protein	Exp	Lac	controlled for Growth
916	rpsK	protein	Exp	Lac	controlled for Growth
917	purD	protein	Exp	Lac	controlled for Growth
918	flgM	protein	Exp	Lac	controlled for Growth
919	pyrG	protein	Exp	Lac	controlled for Growth
920	livJ	protein	Exp	Lac	controlled for Growth
921	pyrB	protein	Exp	Lac	controlled for Growth
922	clpX	protein	Exp	Lac	controlled for Growth
923	dacA	protein	Exp	Lac	controlled for Growth
924	hflB	protein	Exp	Lac	controlled for Growth
925	rho	protein	Exp	Lac	controlled for Growth
926	atpA	protein	Exp	Lac	controlled for Growth
927	cysJ	protein	Exp	Lac	controlled for Growth
928	yjjK	protein	Exp	Lac	controlled for Growth
929	yajC	protein	Exp	Lac	controlled for Growth
930	aceE	protein	Exp	Lac	controlled for Growth
931	livK	protein	Exp	Lac	controlled for Growth
932	tktA	protein	Exp	Lac	controlled for Growth
933	hisJ	protein	Exp	Lac	controlled for Growth
934	ybeZ	protein	Exp	Lac	controlled for Growth
935	proS	protein	Exp	Lac	controlled for Growth
936	trpC	protein	Exp	Lac	controlled for Growth
937	rpoA	protein	Exp	Lac	controlled for Growth
938	secD	protein	Exp	Lac	controlled for Growth
939	ndk	protein	Exp	Lac	controlled for Growth
940	thrS	protein	Exp	Lac	controlled for Growth
941	lysS	protein	Exp	Lac	controlled for Growth
942	rpmD	protein	Exp	Lac	controlled for Growth
943	nlpA	protein	Exp	Lac	controlled for Growth
944	hisG	protein	Exp	Lac	controlled for Growth
945	rne	protein	Exp	Lac	controlled for Growth
946	htpG	protein	Exp	Lac	controlled for Growth
947	folE	protein	Exp	Lac	controlled for Growth
948	wzzB	protein	Exp	Lac	controlled for Growth
949	metA	protein	Exp	Lac	controlled for Growth
950	flgB	protein	Exp	Lac	controlled for Growth
951	artJ	protein	Exp	Lac	controlled for Growth
952	clpB	protein	Exp	Lac	controlled for Growth
953	acnB	protein	Exp	Lac	controlled for Growth
954	aroD	protein	Exp	Lac	controlled for Growth
955	atpG	protein	Exp	Lac	controlled for Growth
956	minD	protein	Exp	Lac	controlled for Growth
957	yifE	protein	Exp	Lac	controlled for Growth
958	yaeT	protein	Exp	Lac	controlled for Growth
959	ydjN	protein	Exp	Lac	controlled for Growth
960	trpE	protein	Exp	Lac	controlled for Growth
961	purC	protein	Exp	Lac	controlled for Growth
962	livG	protein	Exp	Lac	controlled for Growth
963	rimO	protein	Exp	Lac	controlled for Growth
964	glyS	protein	Exp	Lac	controlled for Growth
965	ddl	protein	Exp	Lac	controlled for Growth
966	sucA	protein	Exp	Lac	controlled for Growth
967	trpA	protein	Exp	Lac	controlled for Growth
968	ldhA	protein	Exp	Lac	controlled for Growth
969	gnd	protein	Exp	Lac	controlled for Growth
970	gcvP	protein	Exp	Lac	controlled for Growth
971	fklB	protein	Exp	Lac	controlled for Growth
972	rpsJ	protein	Exp	Lac	controlled for Growth
973	argG	protein	Exp	Lac	controlled for Growth
974	nusB	protein	Exp	Lac	controlled for Growth
975	hisC	protein	Exp	Lac	controlled for Growth
976	atpF	protein	Exp	Lac	controlled for Growth
977	btuB	protein	Exp	Lac	controlled for Growth
978	talB	protein	Exp	Lac	controlled for Growth
979	yajG	protein	Exp	Lac	controlled for Growth
980	rplY	protein	Exp	Lac	controlled for Growth
981	dapA	protein	Exp	Lac	controlled for Growth
982	suhB	protein	Exp	Lac	controlled for Growth
983	thrB	protein	Exp	Lac	controlled for Growth
984	rpoB	protein	Exp	Lac	controlled for Growth
985	tyrB	protein	Exp	Lac	controlled for Growth
986	aceF	protein	Exp	Lac	controlled for Growth
987	murD	protein	Exp	Lac	controlled for Growth
988	purF	protein	Exp	Lac	controlled for Growth
989	yfiO	protein	Exp	Lac	controlled for Growth
990	frr	protein	Exp	Lac	controlled for Growth
991	serA	protein	Exp	Lac	controlled for Growth
992	rpsU	protein	Exp	Lac	controlled for Growth
993	panD	protein	Exp	Lac	controlled for Growth
994	ansA	protein	Exp	Lac	controlled for Growth
995	rpsI	protein	Exp	Lac	controlled for Growth
996	hupA	protein	Exp	Lac	controlled for Growth
997	asd	protein	Exp	Lac	controlled for Growth
998	nrdA	protein	Exp	Lac	controlled for Growth
999	rpsQ	protein	Exp	Lac	controlled for Growth
1000	leuS	protein	Exp	Lac	controlled for Growth
1001	zwf	protein	Exp	Lac	controlled for Growth
1002	glnS	protein	Exp	Lac	controlled for Growth
1003	cysP	protein	Exp	Lac	controlled for Growth
1004	pheT	protein	Exp	Lac	controlled for Growth
1005	pepQ	protein	Exp	Lac	controlled for Growth
1006	purT	protein	Exp	Lac	controlled for Growth
1007	metE	protein	Exp	Lac	controlled for Growth
1008	yliB	protein	Exp	Lac	controlled for Growth
1009	groEL	protein	Exp	Lac	controlled for Growth
1010	icdA	protein	Exp	Lac	controlled for Growth
1011	infB	protein	Exp	Lac	controlled for Growth
1012	rplB	protein	Exp	Lac	controlled for Growth
1013	yccU	protein	Exp	Lac	controlled for Growth
1014	glyQ	protein	Exp	Lac	controlled for Growth
1015	purL	protein	Exp	Lac	controlled for Growth
1016	rimM	protein	Exp	Lac	controlled for Growth
1017	rbfA	protein	Exp	Lac	controlled for Growth
1018	rcsF	protein	Exp	Lac	controlled for Growth
1019	lolA	protein	Exp	Lac	controlled for Growth
1020	oppA	protein	Exp	Lac	controlled for Growth
1021	purA	protein	Exp	Lac	controlled for Growth
1022	srmB	protein	Exp	Lac	controlled for Growth
1023	secG	protein	Exp	Lac	controlled for Growth
1024	surA	protein	Exp	Lac	controlled for Growth
1025	yhgF	protein	Exp	Lac	controlled for Growth
1026	rplS	protein	Exp	Lac	controlled for Growth
1027	adk	protein	Exp	Lac	controlled for Growth
1028	solA	protein	Exp	Lac	controlled for Growth
1029	ppa	protein	Exp	Lac	controlled for Growth
1030	acrA	protein	Exp	Lac	controlled for Growth
1031	murF	protein	Exp	Lac	controlled for Growth
1032	aspS	protein	Exp	Lac	controlled for Growth
1033	hisF	protein	Exp	Lac	controlled for Growth
1034	rfaE	protein	Exp	Lac	controlled for Growth
1035	pnp	protein	Exp	Lac	controlled for Growth
1036	rpsD	protein	Exp	Lac	controlled for Growth
1037	guaA	protein	Exp	Lac	controlled for Growth
1038	fkpA	protein	Exp	Lac	controlled for Growth
1039	bcp	protein	Exp	Lac	controlled for Growth
1040	proA	protein	Exp	Lac	controlled for Growth
1041	flgN	protein	Exp	Lac	controlled for Growth
1042	purM	protein	Exp	Lac	controlled for Growth
1043	yrbD	protein	Exp	Lac	controlled for Growth
1044	thrC	protein	Exp	Lac	controlled for Growth
1045	ssb	protein	Exp	Lac	controlled for Growth
1046	ycgL	protein	Exp	Lac	controlled for Growth
1047	ydfG	protein	Exp	Lac	controlled for Growth
1048	rfbA	protein	Exp	Lac	controlled for Growth
1049	nuoC	protein	Exp	Lac	controlled for Growth
1050	pflB	protein	Exp	Lac	controlled for Growth
1051	ybiS	protein	Exp	Lac	controlled for Growth
1052	degP	protein	Exp	Lac	controlled for Growth
1053	nuoF	protein	Exp	Lac	controlled for Growth
1054	rplD	protein	Exp	Lac	controlled for Growth
1055	rpsB	protein	Exp	Lac	controlled for Growth
1056	flgF	protein	Exp	Lac	controlled for Growth
1057	glnH	protein	Exp	Lac	controlled for Growth
1058	ilvD	protein	Exp	Lac	controlled for Growth
1059	rpsG	protein	Exp	Lac	controlled for Growth
1060	fabI	protein	Exp	Lac	controlled for Growth
1061	asnC	protein	Exp	Lac	controlled for Growth
1062	hslU	protein	Exp	Lac	controlled for Growth
1063	pepD	protein	Exp	Lac	controlled for Growth
1064	rpsM	protein	Exp	Lac	controlled for Growth
1065	ydiJ	protein	Exp	Lac	controlled for Growth
1066	nadA	protein	Exp	Lac	controlled for Growth
1067	yhbL	protein	Exp	Lac	controlled for Growth
1068	fusA	protein	Exp	Lac	controlled for Growth
1069	lolD	protein	Exp	Lac	controlled for Growth
1070	yhjJ	protein	Exp	Lac	controlled for Growth
1071	atpD	protein	Exp	Lac	controlled for Growth
1072	fis	protein	Exp	Lac	controlled for Growth
1073	pykA	protein	Exp	Lac	controlled for Growth
1074	asnA	protein	Exp	Lac	controlled for Growth
1075	thrA	protein	Exp	Lac	controlled for Growth
1076	rplJ	protein	Exp	Lac	controlled for Growth
1077	yejK	protein	Exp	Lac	controlled for Growth
1078	tig	protein	Exp	Lac	controlled for Growth
1079	kdsA	protein	Exp	Lac	controlled for Growth
1080	aroH	protein	Exp	Lac	controlled for Growth
1081	ycbL	protein	Exp	Lac	controlled for Growth
1082	plsB	protein	Exp	Lac	controlled for Growth
1083	ileS	protein	Exp	Lac	controlled for Growth
1084	proQ	protein	Exp	Lac	controlled for Growth
1085	yibN	protein	Exp	Lac	controlled for Growth
1086	iscS	protein	Exp	Lac	controlled for Growth
1087	trpS	protein	Exp	Lac	controlled for Growth
1088	metH	protein	Exp	Lac	controlled for Growth
1089	valS	protein	Exp	Lac	controlled for Growth
1090	mreB	protein	Exp	Lac	controlled for Growth
1091	tauA	protein	Exp	Lac	controlled for Growth
1092	yfgA	protein	Exp	Lac	controlled for Growth
1093	engA	protein	Exp	Lac	controlled for Growth
1094	ycdY	protein	Exp	Lac	controlled for Growth
1095	yicC	protein	Exp	Lac	controlled for Growth
1096	rpsN	protein	Exp	Lac	controlled for Growth
1097	nfnB	protein	Exp	Lac	controlled for Growth
1098	yhjN	protein	Exp	Lac	controlled for Growth
1099	ubiE	protein	Exp	Lac	controlled for Growth
1100	rplL	protein	Exp	Lac	controlled for Growth
1101	zipA	protein	Exp	Lac	controlled for Growth
1102	rpmC	protein	Exp	Lac	controlled for Growth
1103	ppiD	protein	Exp	Lac	controlled for Growth
1104	yniC	protein	Exp	Lac	controlled for Growth
1105	ycdO	protein	Exp	Lac	controlled for Growth
1106	dapB	protein	Exp	Lac	controlled for Growth
1107	prc	protein	Exp	Lac	controlled for Growth
1108	apt	protein	Exp	Lac	controlled for Growth
1109	hisB	protein	Exp	Lac	controlled for Growth
1110	recA	protein	Exp	Lac	controlled for Growth
1111	bioB	protein	Exp	Lac	controlled for Growth
1112	serC	protein	Exp	Lac	controlled for Growth
1113	yhbS	protein	Exp	Lac	controlled for Growth
1114	acpD	protein	Exp	Lac	controlled for Growth
1115	yiaF	protein	Exp	Lac	controlled for Growth
1116	fabZ	protein	Exp	Lac	controlled for Growth
1117	xthA	protein	Exp	Lac	controlled for Growth
1118	aroC	protein	Exp	Lac	controlled for Growth
1119	cyoA	protein	Exp	Lac	controlled for Growth
1120	rplO	protein	Exp	Lac	controlled for Growth
1121	ltaE	protein	Exp	Lac	controlled for Growth
1122	purK	protein	Exp	Lac	controlled for Growth
1123	metG	protein	Exp	Lac	controlled for Growth
1124	accD	protein	Exp	Lac	controlled for Growth
1125	rpoC	protein	Exp	Lac	controlled for Growth
1126	yggJ	protein	Exp	Lac	controlled for Growth
1127	fabG	protein	Exp	Lac	controlled for Growth
1128	rpsP	protein	Exp	Lac	controlled for Growth
1129	rnb	protein	Exp	Lac	controlled for Growth
1130	pdxB	protein	Exp	Lac	controlled for Growth
1131	ygfZ	protein	Exp	Lac	controlled for Growth
1132	murA	protein	Exp	Lac	controlled for Growth
1133	atpC	protein	Exp	Lac	controlled for Growth
1134	upp	protein	Exp	Lac	controlled for Growth
1135	iclR	protein	Exp	Lac	controlled for Growth
1136	crr	protein	Exp	Lac	controlled for Growth
1137	flhA	protein	Exp	Lac	controlled for Growth
1138	mdoG	protein	Exp	Lac	controlled for Growth
1139	ygiC	protein	Exp	Lac	controlled for Growth
1140	flgC	protein	Exp	Lac	controlled for Growth
1141	gpmA	protein	Exp	Lac	controlled for Growth
1142	tyrS	protein	Exp	Lac	controlled for Growth
1143	cysN	protein	Exp	Lac	controlled for Growth
1144	speA	protein	Exp	Lac	controlled for Growth
1145	serS	protein	Exp	Lac	controlled for Growth
1146	gltA	protein	Exp	Lac	controlled for Growth
1147	glmM	protein	Exp	Lac	controlled for Growth
1148	prlC	protein	Exp	Lac	controlled for Growth
1149	pyrF	protein	Exp	Lac	controlled for Growth
1150	aroG	protein	Exp	Lac	controlled for Growth
1151	gltD	protein	Exp	Lac	controlled for Growth
1152	yecR	protein	Exp	Lac	controlled for Growth
1153	gltX	protein	Exp	Lac	controlled for Growth
1154	yleA	protein	Exp	Lac	controlled for Growth
1155	rpsA	protein	Exp	Lac	controlled for Growth
1156	prsA	protein	Exp	Lac	controlled for Growth
1157	argD	protein	Exp	Lac	controlled for Growth
1158	pfkA	protein	Exp	Lac	controlled for Growth
1159	rseB	protein	Exp	Lac	controlled for Growth
1160	pgm	protein	Exp	Lac	controlled for Growth
1161	ispG	protein	Exp	Lac	controlled for Growth
1162	dacB	protein	Exp	Lac	controlled for Growth
1163	rplN	protein	Exp	Lac	controlled for Growth
1164	yfiF	protein	Exp	Lac	controlled for Growth
1165	groES	protein	Exp	Lac	controlled for Growth
1166	ygiF	protein	Exp	Lac	controlled for Growth
1167	gltB	protein	Exp	Lac	controlled for Growth
1168	oxyR	protein	Exp	Lac	controlled for Growth
1169	pheS	protein	Exp	Lac	controlled for Growth
1170	artP	protein	Exp	Lac	controlled for Growth
1171	ycbX	protein	Exp	Lac	controlled for Growth
1172	prfB	protein	Exp	Lac	controlled for Growth
1173	yrdA	protein	Exp	Lac	controlled for Growth
1174	ppiC	protein	Exp	Lac	controlled for Growth
1175	purR	protein	Exp	Lac	controlled for Growth
1176	queF	protein	Exp	Lac	controlled for Growth
1177	ilvA	protein	Exp	Lac	controlled for Growth
1178	yeaZ	protein	Exp	Lac	controlled for Growth
1179	malP	protein	Exp	Lac	controlled for Growth
1180	ycfM	protein	Exp	Lac	controlled for Growth
1181	gyrA	protein	Exp	Lac	controlled for Growth
1182	wecE	protein	Exp	Lac	controlled for Growth
1183	rpsT	protein	Exp	Lac	controlled for Growth
1184	ilvH	protein	Exp	Lac	controlled for Growth
1185	tolB	protein	Exp	Lac	controlled for Growth
1186	pmbA	protein	Exp	Lac	controlled for Growth
1187	ppiB	protein	Exp	Lac	controlled for Growth
1188	iadA	protein	Exp	Lac	controlled for Growth
1189	ybeD	protein	Exp	Lac	controlled for Growth
1190	hisS	protein	Exp	Lac	controlled for Growth
1191	rsmC	protein	Exp	Lac	controlled for Growth
1192	manA	protein	Exp	Lac	controlled for Growth
1193	pncB	protein	Exp	Lac	controlled for Growth
1194	rplE	protein	Exp	Lac	controlled for Growth
1195	mnmA	protein	Exp	Lac	controlled for Growth
1196	hflK	protein	Exp	Lac	controlled for Growth
1197	tyrA	protein	Exp	Lac	controlled for Growth
1198	fabD	protein	Exp	Lac	controlled for Growth
1199	yijP	protein	Exp	Lac	controlled for Growth
1200	nusA	protein	Exp	Lac	controlled for Growth
1201	yjeI	protein	Exp	Lac	controlled for Growth
1202	gshB	protein	Exp	Lac	controlled for Growth
1203	kefA	protein	Exp	Lac	controlled for Growth
1204	dppA	protein	Exp	Lac	controlled for Growth
1205	atpH	protein	Exp	Lac	controlled for Growth
1206	grxC	protein	Exp	Lac	controlled for Growth
1207	yjeQ	protein	Exp	Lac	controlled for Growth
1208	gapA	protein	Exp	Lac	controlled for Growth
1209	map	protein	Exp	Lac	controlled for Growth
1210	usg	protein	Exp	Lac	controlled for Growth
1211	rpoD	protein	Exp	Lac	controlled for Growth
1212	rpiA	protein	Exp	Lac	controlled for Growth
1213	ftn	protein	Exp	Lac	controlled for Growth
1214	bipA	protein	Exp	Lac	controlled for Growth
1215	ybgI	protein	Exp	Lac	controlled for Growth
1216	metQ	protein	Exp	Lac	controlled for Growth
1217	trpB	protein	Exp	Lac	controlled for Growth
1218	yacG	protein	Exp	Lac	controlled for Growth
1219	glmS	protein	Exp	Lac	controlled for Growth
1220	mutS	protein	Exp	Lac	controlled for Growth
1221	pal	protein	Exp	Lac	controlled for Growth
1222	hemL	protein	Exp	Lac	controlled for Growth
1223	purN	protein	Exp	Lac	controlled for Growth
1224	yhhX	protein	Exp	Lac	controlled for Growth
1225	wecC	protein	Exp	Lac	controlled for Growth
1226	rfbD	protein	Exp	Lac	controlled for Growth
1227	fadR	protein	Exp	Lac	controlled for Growth
1228	ycfF	protein	Exp	Lac	controlled for Growth
1229	livF	protein	Exp	Lac	controlled for Growth
1230	bglX	protein	Exp	Lac	controlled for Growth
1231	galF	protein	Exp	Lac	controlled for Growth
1232	accA	protein	Exp	Lac	controlled for Growth
1233	damX	protein	Exp	Lac	controlled for Growth
1234	rhlB	protein	Exp	Lac	controlled for Growth
1235	pheA	protein	Exp	Lac	controlled for Growth
1236	pepA	protein	Exp	Lac	controlled for Growth
1237	dnaJ	protein	Exp	Lac	controlled for Growth
1238	ybiT	protein	Exp	Lac	controlled for Growth
1239	lpdA	protein	Exp	Lac	controlled for Growth
1240	hemY	protein	Exp	Lac	controlled for Growth
1241	flgD	protein	Exp	Lac	controlled for Growth
1242	ygfB	protein	Exp	Lac	controlled for Growth
1243	ycjK	protein	Exp	Lac	controlled for Growth
1244	ftsZ	protein	Exp	Lac	controlled for Growth
1245	alaS	protein	Exp	Lac	controlled for Growth
1246	slyB	protein	Exp	Lac	controlled for Growth
1247	thyA	protein	Exp	Lac	controlled for Growth
1248	yfcL	protein	Exp	Lac	controlled for Growth
1249	yadF	protein	Exp	Lac	controlled for Growth
1250	yraP	protein	Exp	Lac	controlled for Growth
1251	rsuA	protein	Exp	Lac	controlled for Growth
1252	cysM	protein	Exp	Lac	controlled for Growth
1253	ackA	protein	Exp	Lac	controlled for Growth
1254	yigB	protein	Exp	Lac	controlled for Growth
1255	ybgF	protein	Exp	Lac	controlled for Growth
1256	fur	protein	Exp	Lac	controlled for Growth
1257	potD	protein	Exp	Lac	controlled for Growth
1258	katG	protein	Exp	Lac	controlled for Growth
1259	tolR	protein	Exp	Lac	controlled for Growth
1260	fbaA	protein	Exp	Lac	controlled for Growth
1261	nuoE	protein	Exp	Lac	controlled for Growth
1262	hisD	protein	Exp	Lac	controlled for Growth
1263	rpmG	protein	Exp	Lac	controlled for Growth
1264	yjfH	protein	Exp	Lac	controlled for Growth
1265	fucU	protein	Exp	Lac	controlled for Growth
1266	codA	protein	Exp	Lac	controlled for Growth
1267	ahpC	protein	Exp	Lac	controlled for Growth
1268	pyrC	protein	Exp	Lac	controlled for Growth
1269	argH	protein	Exp	Lac	controlled for Growth
1270	psd	protein	Exp	Lac	controlled for Growth
1271	glmU	protein	Exp	Lac	controlled for Growth
1272	rpsE	protein	Exp	Lac	controlled for Growth
1273	yhbG	protein	Exp	Lac	controlled for Growth
1274	yggS	protein	Exp	Lac	controlled for Growth
1275	gltI	protein	Exp	Lac	controlled for Growth
1276	panC	protein	Exp	Lac	controlled for Growth
1277	mdh	protein	Exp	Lac	controlled for Growth
1278	ydgA	protein	Exp	Lac	controlled for Growth
1279	fmt	protein	Exp	Lac	controlled for Growth
1280	ybcU	protein	Exp	Lac	controlled for Growth
1281	asnB	protein	Exp	Lac	controlled for Growth
1282	argS	protein	Exp	Lac	controlled for Growth
1283	greA	protein	Exp	Lac	controlled for Growth
1284	yiaD	protein	Exp	Lac	controlled for Growth
1285	rpsH	protein	Exp	Lac	controlled for Growth
1286	ompA	protein	Exp	Lac	controlled for Growth
1287	sodB	protein	Exp	Lac	controlled for Growth
1288	fabB	protein	Exp	Lac	controlled for Growth
1289	potG	protein	Exp	Lac	controlled for Growth
1290	rpsS	protein	Exp	Lac	controlled for Growth
1291	eda	protein	Exp	Lac	controlled for Growth
1292	tgt	protein	Exp	Lac	controlled for Growth
1293	leuB	protein	Exp	Lac	controlled for Growth
1294	leuC	protein	Exp	Lac	controlled for Growth
1295	yeiP	protein	Exp	Lac	controlled for Growth
1296	cysS	protein	Exp	Lac	controlled for Growth
1297	trpD	protein	Exp	Lac	controlled for Growth
1298	metJ	protein	Exp	Lac	controlled for Growth
1299	nfsA	protein	Exp	Lac	controlled for Growth
1300	gmhA	protein	Exp	Lac	controlled for Growth
1301	yliJ	protein	Exp	Lac	controlled for Growth
1302	artI	protein	Exp	Lac	controlled for Growth
1303	hlpA	protein	Exp	Lac	controlled for Growth
1304	rpmE	protein	Exp	Lac	controlled for Growth
1305	pgk	protein	Exp	Lac	controlled for Growth
1306	panB	protein	Exp	Lac	controlled for Growth
1307	yrfG	protein	Exp	Lac	controlled for Growth
1308	lysA	protein	Exp	Lac	controlled for Growth
1309	lolB	protein	Exp	Lac	controlled for Growth
1310	deoB	protein	Exp	Lac	controlled for Growth
1311	yfgM	protein	Exp	Lac	controlled for Growth
1312	ydgH	protein	Exp	Lac	controlled for Growth
1313	gidA	protein	Exp	Lac	controlled for Growth
1314	prmA	protein	Exp	Lac	controlled for Growth
1315	hemX	protein	Exp	Lac	controlled for Growth
1316	speC	protein	Exp	Lac	controlled for Growth
1317	murC	protein	Exp	Lac	controlled for Growth
1318	nuoK	protein	Exp	Lac	controlled for Growth
1319	aroL	protein	Exp	Lac	controlled for Growth
1320	lepA	protein	Exp	Lac	controlled for Growth
1321	topA	protein	Exp	Lac	controlled for Growth
1322	trxB	protein	Exp	Lac	controlled for Growth
1323	deoD	protein	Exp	Lac	controlled for Growth
1324	rng	protein	Exp	Lac	controlled for Growth
1325	metB	protein	Exp	Lac	controlled for Growth
1326	nusG	protein	Exp	Lac	controlled for Growth
1327	cysD	protein	Exp	Lac	controlled for Growth
1328	gnsB	protein	Exp	Lac	controlled for Growth
1329	vioA	protein	Exp	Lac	controlled for Growth
1330	pdxH	protein	Exp	Lac	controlled for Growth
1331	iscA	protein	Exp	Lac	controlled for Growth
1332	iscU	protein	Exp	Lac	controlled for Growth
1333	yeeJ	protein	Exp	Lac	controlled for Growth
1334	rlpA	protein	Exp	Lac	controlled for Growth
1335	yfaS	protein	Exp	Lac	controlled for Growth
1336	rpsO	protein	Exp	Lac	controlled for Growth
1337	yggV	protein	Exp	Lac	controlled for Growth
1338	murB	protein	Exp	Lac	controlled for Growth
1339	flgI	protein	Exp	Lac	controlled for Growth
1340	sspB	protein	Exp	Lac	controlled for Growth
1341	argI	protein	Exp	Lac	controlled for Growth
1342	cysE	protein	Exp	Lac	controlled for Growth
1343	pstS	protein	Exp	Lac	controlled for Growth
1344	minE	protein	Exp	Lac	controlled for Growth
1345	infA	protein	Exp	Lac	controlled for Growth
1346	rplV	protein	Exp	Lac	controlled for Growth
1347	rnfG	protein	Exp	Lac	controlled for Growth
1348	yfaY	protein	Exp	Lac	controlled for Growth
1349	cspA	protein	Exp	Lac	controlled for Growth
1350	ompF	protein	Exp	Lac	controlled for Growth
1351	purE	protein	Exp	Lac	controlled for Growth
1352	yfgC	protein	Exp	Lac	controlled for Growth
1353	imp	protein	Exp	Lac	controlled for Growth
1354	nagE	protein	Exp	Lac	controlled for Growth
1355	mpl	protein	Exp	Lac	controlled for Growth
1356	ilvI	protein	Exp	Lac	controlled for Growth
1357	nuoB	protein	Exp	Lac	controlled for Growth
1358	xseB	protein	Exp	Lac	controlled for Growth
1359	yjgA	protein	Exp	Lac	controlled for Growth
1360	mrcA	protein	Exp	Lac	controlled for Growth
1361	yccW	protein	Exp	Lac	controlled for Growth
1362	hns	protein	Exp	Lac	controlled for Growth
1363	obgE	protein	Exp	Lac	controlled for Growth
1364	hslO	protein	Exp	Lac	controlled for Growth
1365	rplK	protein	Exp	Lac	controlled for Growth
1366	degS	protein	Exp	Lac	controlled for Growth
1367	aroA	protein	Exp	Lac	controlled for Growth
1368	pdxA	protein	Exp	Lac	controlled for Growth
1369	ilvB	protein	Exp	Lac	controlled for Growth
1370	yidC	protein	Exp	Lac	controlled for Growth
1371	ycfC	protein	Exp	Lac	controlled for Growth
1372	rph	protein	Exp	Lac	controlled for Growth
1373	udk	protein	Exp	Lac	controlled for Growth
1374	accB	protein	Exp	Lac	controlled for Growth
1375	mgsA	protein	Exp	Lac	controlled for Growth
1376	seqA	protein	Exp	Lac	controlled for Growth
1377	secA	protein	Exp	Lac	controlled for Growth
1378	pbpC	protein	Exp	Lac	controlled for Growth
1379	yeaA	protein	Exp	Lac	controlled for Growth
1380	deaD	protein	Exp	Lac	controlled for Growth
1381	ppc	protein	Exp	Lac	controlled for Growth
1382	sixA	protein	Exp	Lac	controlled for Growth
1383	ybiB	protein	Exp	Lac	controlled for Growth
1384	proB	protein	Exp	Lac	controlled for Growth
1385	yjeE	protein	Exp	Lac	controlled for Growth
1386	rplP	protein	Exp	Lac	controlled for Growth
1387	rpmI	protein	Exp	Lac	controlled for Growth
1388	eaeH	protein	Exp	Lac	controlled for Growth
1389	ihfB	protein	Exp	Lac	controlled for Growth
1390	mukB	protein	Exp	Lac	controlled for Growth
1391	avtA	protein	Exp	Lac	controlled for Growth
1392	leuA	protein	Exp	Lac	controlled for Growth
1393	hpt	protein	Exp	Lac	controlled for Growth
1394	hfq	protein	Exp	Lac	controlled for Growth
1395	ycgK	protein	Exp	Lac	controlled for Growth
1396	ygaG	protein	Exp	Lac	controlled for Growth
1397	phoP	protein	Exp	Lac	controlled for Growth
1398	engB	protein	Exp	Lac	controlled for Growth
1399	yfgL	protein	Exp	Lac	controlled for Growth
1400	pdxJ	protein	Exp	Lac	controlled for Growth
1401	selD	protein	Exp	Lac	controlled for Growth
1402	alr	protein	Exp	Lac	controlled for Growth
1403	rpmF	protein	Exp	Lac	controlled for Growth
1404	rrmJ	protein	Exp	Lac	controlled for Growth
1405	fabH	protein	Exp	Lac	controlled for Growth
1406	fabF	protein	Exp	Lac	controlled for Growth
1407	aroK	protein	Exp	Lac	controlled for Growth
1408	dksA	protein	Exp	Lac	controlled for Growth
1409	yciS	protein	Exp	Lac	controlled for Growth
1410	sppA	protein	Exp	Lac	controlled for Growth
1411	dapE	protein	Exp	Lac	controlled for Growth
1412	rfaD	protein	Exp	Lac	controlled for Growth
1413	secF	protein	Exp	Lac	controlled for Growth
1414	nrdB	protein	Exp	Lac	controlled for Growth
1415	argE	protein	Exp	Lac	controlled for Growth
1416	rbsC	protein	Exp	Lac	controlled for Growth
1417	rtcR	protein	Exp	Lac	controlled for Growth
1418	uvrA	protein	Exp	Lac	controlled for Growth
1419	stpA	protein	Exp	Lac	controlled for Growth
1420	yadG	protein	Exp	Lac	controlled for Growth
1421	menB	protein	Exp	Lac	controlled for Growth
1422	tpx	protein	Exp	Lac	controlled for Growth
1423	ptsN	protein	Exp	Lac	controlled for Growth
1424	mraW	protein	Exp	Lac	controlled for Growth
1425	coaA	protein	Exp	Lac	controlled for Growth
1426	cysG	protein	Exp	Lac	controlled for Growth
1427	yagR	protein	Exp	Lac	controlled for Growth
1428	bioD	protein	Exp	Lac	controlled for Growth
1429	pspA	protein	Exp	Lac	controlled for Growth
1430	tolC	protein	Exp	Lac	controlled for Growth
1431	ybeY	protein	Exp	Lac	controlled for Growth
1432	modF	protein	Exp	Lac	controlled for Growth
1433	ycfH	protein	Exp	Lac	controlled for Growth
1434	ybhA	protein	Exp	Lac	controlled for Growth
1435	rpoZ	protein	Exp	Lac	controlled for Growth
1436	yiiU	protein	Exp	Lac	controlled for Growth
1437	yebR	protein	Exp	Lac	controlled for Growth
1438	malQ	protein	Exp	Lac	controlled for Growth
1439	yhbW	protein	Exp	Lac	controlled for Growth
1440	pabB	protein	Exp	Lac	controlled for Growth
1441	metN	protein	Exp	Lac	controlled for Growth
1442	rlmL	protein	Exp	Lac	controlled for Growth
1443	fnr	protein	Exp	Lac	controlled for Growth
1444	cysK	protein	Exp	Lac	controlled for Growth
1445	yfgB	protein	Exp	Lac	controlled for Growth
1446	yecJ	protein	Exp	Lac	controlled for Growth
1447	rpmA	protein	Exp	Lac	controlled for Growth
1448	argB	protein	Exp	Lac	controlled for Growth
1449	nlpB	protein	Exp	Lac	controlled for Growth
1450	ftsE	protein	Exp	Lac	controlled for Growth
1451	ycdB	protein	Exp	Lac	controlled for Growth
1452	yciO	protein	Exp	Lac	controlled for Growth
1453	ybgK	protein	Exp	Lac	controlled for Growth
1454	rlpB	protein	Exp	Lac	controlled for Growth
1455	yagU	protein	Exp	Lac	controlled for Growth
1456	rplA	protein	Exp	Lac	controlled for Growth
1457	ybaK	protein	Exp	Lac	controlled for Growth
1458	aroE	protein	Exp	Lac	controlled for Growth
1459	gyrB	protein	Exp	Lac	controlled for Growth
1460	yfcB	protein	Exp	Lac	controlled for Growth
1461	cusR	protein	Exp	Lac	controlled for Growth
1462	gph	protein	Exp	Lac	controlled for Growth
1463	aroB	protein	Exp	Lac	controlled for Growth
1464	pflC	protein	Exp	Lac	controlled for Growth
1465	vacJ	protein	Exp	Lac	controlled for Growth
1466	ygjK	protein	Exp	Lac	controlled for Growth
1467	mogA	protein	Exp	Lac	controlled for Growth
1468	mreC	protein	Exp	Lac	controlled for Growth
1469	grpE	protein	Exp	Lac	controlled for Growth
1470	metC	protein	Exp	Lac	controlled for Growth
1471	dnaK	protein	Exp	Lac	controlled for Growth
1472	prfC	protein	Exp	Lac	controlled for Growth
1473	ydcP	protein	Exp	Lac	controlled for Growth
1474	yehI	protein	Exp	Lac	controlled for Growth
1475	yciW	protein	Exp	Lac	controlled for Growth
1476	rhsB	protein	Exp	Lac	controlled for Growth
1477	yebG	protein	Exp	Lac	controlled for Growth
1478	rnt	protein	Exp	Lac	controlled for Growth
1479	dcrB	protein	Exp	Lac	controlled for Growth
1480	kdsB	protein	Exp	Lac	controlled for Growth
1481	glyA	protein	Exp	Lac	controlled for Growth
1482	epd	protein	Exp	Lac	controlled for Growth
1483	mltD	protein	Exp	Lac	controlled for Growth
1484	baeR	protein	Exp	Lac	controlled for Growth
1485	yrbI	protein	Exp	Lac	controlled for Growth
1486	yhcB	protein	Exp	Lac	controlled for Growth
1487	arcA	protein	Exp	Lac	controlled for Growth
1488	purU	protein	Exp	Lac	controlled for Growth
1489	guaB	protein	Exp	Lac	controlled for Growth
1490	dcp	protein	Exp	Lac	controlled for Growth
1491	def	protein	Exp	Lac	controlled for Growth
1492	insG	protein	Exp	Lac	controlled for Growth
1493	yhdE	protein	Exp	Lac	controlled for Growth
1494	iciA	protein	Exp	Lac	controlled for Growth
1495	alsA	protein	Exp	Lac	controlled for Growth
1496	ybfF	protein	Exp	Lac	controlled for Growth
1497	ybhE	protein	Exp	Lac	controlled for Growth
1498	rtcA	protein	Exp	Lac	controlled for Growth
1499	yhgI	protein	Exp	Lac	controlled for Growth
1500	treF	protein	Exp	Lac	controlled for Growth
1501	dmsA	protein	Exp	Lac	controlled for Growth
1502	tldD	protein	Exp	Lac	controlled for Growth
1503	mhpA	protein	Exp	Lac	controlled for Growth
1504	dut	protein	Exp	Lac	controlled for Growth
1505	dnaB	protein	Exp	Lac	controlled for Growth
1506	ydbD	protein	Exp	Lac	controlled for Growth
1507	ydgJ	protein	Exp	Lac	controlled for Growth
1508	sdaC	protein	Exp	Lac	controlled for Growth
1509	recE	protein	Exp	Lac	controlled for Growth
1510	carB	protein	Exp	Lac	controlled for Growth
1511	ftsN	protein	Exp	Lac	controlled for Growth
1512	mfd	protein	Exp	Lac	controlled for Growth
1513	proX	protein	Exp	Lac	controlled for Growth
1514	truD	protein	Exp	Lac	controlled for Growth
1515	yjjG	protein	Exp	Lac	controlled for Growth
1516	yoaF	protein	Exp	Lac	controlled for Growth
1517	hemE	protein	Exp	Lac	controlled for Growth
1518	sodA	protein	Exp	Lac	controlled for Growth
1519	gsk	protein	Exp	Lac	controlled for Growth
1520	cmk	protein	Exp	Lac	controlled for Growth
1521	yeaD	protein	Exp	Lac	controlled for Growth
1522	yhiR	protein	Exp	Lac	controlled for Growth
1523	hycE	protein	Exp	Lac	controlled for Growth
1524	sohB	protein	Exp	Lac	controlled for Growth
1525	pcnB	protein	Exp	Lac	controlled for Growth
1526	tsf	protein	Exp	Lac	controlled for Growth
1527	acpP	protein	Exp	Lac	controlled for Growth
1528	murG	protein	Exp	Lac	controlled for Growth
1529	mdoH	protein	Exp	Lac	controlled for Growth
1530	hemC	protein	Exp	Lac	controlled for Growth
1531	ribC	protein	Exp	Lac	controlled for Growth
1532	hisP	protein	Exp	Lac	controlled for Growth
1533	yciR	protein	Exp	Lac	controlled for Growth
1534	ynfE	protein	Exp	Lac	controlled for Growth
1535	nadE	protein	Exp	Lac	controlled for Growth
1536	dacC	protein	Exp	Lac	controlled for Growth
1537	mqo	protein	Exp	Lac	controlled for Growth
1538	rnc	protein	Exp	Lac	controlled for Growth
1539	lacZ	protein	Exp	Lac	controlled for Growth
1540	yhjG	protein	Exp	Lac	controlled for Growth
1541	ygdK	protein	Exp	Lac	controlled for Growth
1542	rtn	protein	Exp	Lac	controlled for Growth
1543	rrmB	protein	Exp	Lac	controlled for Growth
1544	yeiT	protein	Exp	Lac	controlled for Growth
1545	yaeL	protein	Exp	Lac	controlled for Growth
1546	yphG	protein	Exp	Lac	controlled for Growth
1547	tas	protein	Exp	Lac	controlled for Growth
1548	lpxD	protein	Exp	Lac	controlled for Growth
1549	yoaA	protein	Exp	Lac	controlled for Growth
1550	polA	protein	Exp	Lac	controlled for Growth
1551	yrbC	protein	Exp	Lac	controlled for Growth
1552	hisA	protein	Exp	Lac	controlled for Growth
1553	yheL	protein	Exp	Lac	controlled for Growth
1554	ydiD	protein	Exp	Lac	controlled for Growth
1555	ybdL	protein	Exp	Lac	controlled for Growth
1556	mltA	protein	Exp	Lac	controlled for Growth
1557	asmA	protein	Exp	Lac	controlled for Growth
1558	metL	protein	Exp	Lac	controlled for Growth
1559	yrbA	protein	Exp	Lac	controlled for Growth
1560	hisH	protein	Exp	Lac	controlled for Growth
1561	fdx	protein	Exp	Lac	controlled for Growth
1562	ydaA	protein	Exp	Lac	controlled for Growth
1563	infC	protein	Exp	Lac	controlled for Growth
1564	yqjH	protein	Exp	Lac	controlled for Growth
1565	cysA	protein	Exp	Lac	controlled for Growth
1566	celF	protein	Exp	Lac	controlled for Growth
1567	yceD	protein	Exp	Lac	controlled for Growth
1568	yggX	protein	Exp	Lac	controlled for Growth
1569	yajQ	protein	Exp	Lac	controlled for Growth
1570	leuD	protein	Exp	Lac	controlled for Growth
1571	murI	protein	Exp	Lac	controlled for Growth
1572	ubiG	protein	Exp	Lac	controlled for Growth
1573	yhjE	protein	Exp	Lac	controlled for Growth
1574	yebY	protein	Exp	Lac	controlled for Growth
1575	nagD	protein	Exp	Lac	controlled for Growth
1576	cyoB	protein	Exp	Lac	controlled for Growth
1577	yceI	protein	Exp	Lac	controlled for Growth
1578	yfcF	protein	Exp	Lac	controlled for Growth
1579	clpP	protein	Exp	Lac	controlled for Growth
1580	yrdC	protein	Exp	Lac	controlled for Growth
1581	mgtA	protein	Exp	Lac	controlled for Growth
1582	yegO	protein	Exp	Lac	controlled for Growth
1583	bglA	protein	Exp	Lac	controlled for Growth
1584	yraJ	protein	Exp	Lac	controlled for Growth
1585	ycbZ	protein	Exp	Lac	controlled for Growth
1586	nemA	protein	Exp	Lac	controlled for Growth
1587	plsC	protein	Exp	Lac	controlled for Growth
1588	ydhD	protein	Exp	Lac	controlled for Growth
1589	rhsA	protein	Exp	Lac	controlled for Growth
1590	yeaG	protein	Exp	Lac	controlled for Growth
1591	emrR	protein	Exp	Lac	controlled for Growth
1592	btuE	protein	Exp	Lac	controlled for Growth
1593	acrD	protein	Exp	Lac	controlled for Growth
1594	uhpA	protein	Exp	Lac	controlled for Growth
1595	nudE	protein	Exp	Lac	controlled for Growth
1596	ispA	protein	Exp	Lac	controlled for Growth
1597	gshA	protein	Exp	Lac	controlled for Growth
1598	orn	protein	Exp	Lac	controlled for Growth
1599	ycjR	protein	Exp	Lac	controlled for Growth
1600	pepN	protein	Exp	Lac	controlled for Growth
1601	metK	protein	Exp	Lac	controlled for Growth
1602	yaaA	protein	Exp	Lac	controlled for Growth
1603	yigL	protein	Exp	Lac	controlled for Growth
1604	thiC	protein	Exp	Lac	controlled for Growth
1605	ribA	protein	Exp	Lac	controlled for Growth
1606	hyfG	protein	Exp	Lac	controlled for Growth
1607	topB	protein	Exp	Lac	controlled for Growth
1608	nrdR	protein	Exp	Lac	controlled for Growth
1609	guaC	protein	Exp	Lac	controlled for Growth
1610	ebgA	protein	Exp	Lac	controlled for Growth
1611	yfgD	protein	Exp	Lac	controlled for Growth
1612	ydjA	protein	Exp	Lac	controlled for Growth
1613	yegI	protein	Exp	Lac	controlled for Growth
1614	ycaR	protein	Exp	Lac	controlled for Growth
1615	xni	protein	Exp	Lac	controlled for Growth
1616	ymbA	protein	Exp	Lac	controlled for Growth
1617	treC	protein	Exp	Lac	controlled for Growth
1618	ugd	protein	Exp	Lac	controlled for Growth
1619	yegH	protein	Exp	Lac	controlled for Growth
1620	yeeD	protein	Exp	Lac	controlled for Growth
1621	yebC	protein	Exp	Lac	controlled for Growth
1622	ruvB	protein	Exp	Lac	controlled for Growth
1623	ybjL	protein	Exp	Lac	controlled for Growth
1624	torC	protein	Exp	Lac	controlled for Growth
1625	bisC	protein	Exp	Lac	controlled for Growth
1626	ynbC	protein	Exp	Lac	controlled for Growth
1627	hscB	protein	Exp	Lac	controlled for Growth
1628	yjjA	protein	Exp	Lac	controlled for Growth
1629	ddl	protein	Exp	Lac	controlled for Growth
1630	yccC	protein	Exp	Lac	controlled for Growth
1631	yhdJ	protein	Exp	Lac	controlled for Growth
1632	rpsF	protein	Exp	Lac	controlled for Growth
1633	dsbA	protein	Exp	Lac	controlled for Growth
1634	ftsY	protein	Exp	Lac	controlled for Growth
1635	yehP	protein	Exp	Lac	controlled for Growth
1636	yrbH	protein	Exp	Lac	controlled for Growth
1637	chiA	protein	Exp	Lac	controlled for Growth
1638	speB	protein	Exp	Lac	controlled for Growth
1639	yecM	protein	Exp	Lac	controlled for Growth
1640	nuoL	protein	Exp	Lac	controlled for Growth
1641	pssA	protein	Exp	Lac	controlled for Growth
1642	pfkB	protein	Exp	Lac	controlled for Growth
1643	recN	protein	Exp	Lac	controlled for Growth
1644	ascB	protein	Exp	Lac	controlled for Growth
1645	ptsG	protein	Exp	Lac	controlled for Growth
1646	rhsE	protein	Exp	Lac	controlled for Growth
1647	yjiN	protein	Exp	Lac	controlled for Growth
1648	ycbJ	protein	Exp	Lac	controlled for Growth
1649	ygiN	protein	Exp	Lac	controlled for Growth
1650	prpR	protein	Exp	Lac	controlled for Growth
1651	yjcP	protein	Exp	Lac	controlled for Growth
1652	pntB	protein	Exp	Lac	controlled for Growth
1653	hnr	protein	Exp	Lac	controlled for Growth
1654	yebU	protein	Exp	Lac	controlled for Growth
1655	rhsD	protein	Exp	Lac	controlled for Growth
1656	ybcJ	protein	Exp	Lac	controlled for Growth
1657	ygfH	protein	Exp	Lac	controlled for Growth
1658	ycaJ	protein	Exp	Lac	controlled for Growth
1659	exbB	protein	Exp	Lac	controlled for Growth
1660	ygfK	protein	Exp	Lac	controlled for Growth
1661	tpiA	protein	Exp	Lac	controlled for Growth
1662	yneB	protein	Exp	Lac	controlled for Growth
1663	yhhI-2	protein	Exp	Lac	controlled for Growth
1664	ydhV	protein	Exp	Lac	controlled for Growth
1665	ycjX	protein	Exp	Lac	controlled for Growth
1666	yciN	protein	Exp	Lac	controlled for Growth
1667	yejO	protein	Exp	Lac	controlled for Growth
1668	intD	protein	Exp	Lac	controlled for Growth
1669	yihT	protein	Exp	Lac	controlled for Growth
1670	fumC	protein	Exp	Lac	controlled for Growth
1671	lysP	protein	Exp	Lac	controlled for Growth
1672	yjcS	protein	Exp	Lac	controlled for Growth
1673	yihU	protein	Exp	Lac	controlled for Growth
1674	ybiC	protein	Exp	Lac	controlled for Growth
1675	ydhO	protein	Exp	Lac	controlled for Growth
1676	pgaA	protein	Exp	Lac	controlled for Growth
1677	ykfE	protein	Exp	Lac	controlled for Growth
1678	citA	protein	Exp	Lac	controlled for Growth
1679	frvR	protein	Exp	Lac	controlled for Growth
1680	intB	protein	Exp	Lac	controlled for Growth
1681	hupB	protein	Exp	Lac	controlled for Growth
1682	acrB	protein	Exp	Lac	controlled for Growth
1683	aer	protein	Exp	Lac	controlled for Growth
1684	rus	protein	Exp	Lac	controlled for Growth
1685	ptsI	protein	Exp	Lac	controlled for Growth
1686	fldA	protein	Exp	Lac	controlled for Growth
1687	thiD	protein	Exp	Lac	controlled for Growth
1688	pgi	protein	Exp	Lac	controlled for Growth
1689	ybeB	protein	Exp	Lac	controlled for Growth
1690	yieC	protein	Exp	Lac	controlled for Growth
1691	yjbN	protein	Exp	Lac	controlled for Growth
1692	cdd	protein	Exp	Lac	controlled for Growth
1693	uhpB	protein	Exp	Lac	controlled for Growth
1694	cysC	protein	Exp	Lac	controlled for Growth
1695	htrB	protein	Exp	Lac	controlled for Growth
1696	yahG	protein	Exp	Lac	controlled for Growth
1697	rpsR	protein	Exp	Lac	controlled for Growth
1698	yliF	protein	Exp	Lac	controlled for Growth
1699	yccS	protein	Exp	Lac	controlled for Growth
1700	atoS	protein	Exp	Lac	controlled for Growth
1701	ycaO	protein	Exp	Lac	controlled for Growth
1702	ybjX	protein	Exp	Lac	controlled for Growth
1703	ygcE	protein	Exp	Lac	controlled for Growth
1704	parC	protein	Exp	Lac	controlled for Growth
1705	flu	protein	Exp	Lac	controlled for Growth
1706	stfR	protein	Exp	Lac	controlled for Growth
1707	yhbY	protein	Exp	Lac	controlled for Growth
1708	pfs	protein	Exp	Lac	controlled for Growth
1709	ydiF	protein	Exp	Lac	controlled for Growth
1710	narY	protein	Exp	Lac	controlled for Growth
1711	moeA	protein	Exp	Lac	controlled for Growth
1712	thiJ	protein	Exp	Lac	controlled for Growth
1713	gnsA	protein	Exp	Lac	controlled for Growth
1714	yicI	protein	Exp	Lac	controlled for Growth
1715	pntA	protein	Exp	Lac	controlled for Growth
1716	ampH	protein	Exp	Lac	controlled for Growth
1717	ispB	protein	Exp	Lac	controlled for Growth
1718	mdlB	protein	Exp	Lac	controlled for Growth
1719	trxC	protein	Exp	Lac	controlled for Growth
1720	ilvE	protein	Exp	Lac	controlled for Growth
1721	trxA	protein	Exp	Lac	controlled for Growth
1722	ilvG	protein	Exp	Lac	controlled for Growth
1723	ygdH	protein	Exp	Lac	controlled for Growth
1724	yghA	protein	Exp	Lac	controlled for Growth
1725	nikA	protein	Exp	Lac	controlled for Growth
1726	rpoN	protein	Exp	Lac	controlled for Growth
1727	creC	protein	Exp	Lac	controlled for Growth
1728	trg	protein	Exp	Lac	controlled for Growth
1729	eutB	protein	Exp	Lac	controlled for Growth
1730	ligB	protein	Exp	Lac	controlled for Growth
1731	anmK	protein	Exp	Lac	controlled for Growth
1732	sfmD	protein	Exp	Lac	controlled for Growth
1733	tatE	protein	Exp	Lac	controlled for Growth
1734	norV	protein	Exp	Lac	controlled for Growth
1735	sspA	protein	Exp	Lac	controlled for Growth
1736	yqeB	protein	Exp	Lac	controlled for Growth
1737	yfdU	protein	Exp	Lac	controlled for Growth
1738	serB	protein	Exp	Lac	controlled for Growth
1739	ushA	protein	Exp	Lac	controlled for Growth
1740	yecO	protein	Exp	Lac	controlled for Growth
1741	polB	protein	Exp	Lac	controlled for Growth
1742	yhbC	protein	Exp	Lac	controlled for Growth
1743	atpE	protein	Exp	Lac	controlled for Growth
1744	yihD	protein	Exp	Lac	controlled for Growth
1745	eno	protein	Exp	Lac	controlled for Growth
1746	menF	protein	Exp	Lac	controlled for Growth
1747	wcaM	protein	Exp	Lac	controlled for Growth
1748	yqiG	protein	Exp	Lac	controlled for Growth
1749	msrA	protein	Exp	Lac	controlled for Growth
1750	yhcS	protein	Exp	Lac	controlled for Growth
1751	cheY	protein	Exp	Lac	controlled for Growth
1752	ptrB	protein	Exp	Lac	controlled for Growth
1753	yfcS	protein	Exp	Lac	controlled for Growth
1754	fpr	protein	Exp	Lac	controlled for Growth
1755	envZ	protein	Exp	Lac	controlled for Growth
1756	ydhT	protein	Exp	Lac	controlled for Growth
1757	evgS	protein	Exp	Lac	controlled for Growth
1758	uxaB	protein	Exp	Lac	controlled for Growth
1759	cspG	protein	Exp	Lac	controlled for Growth
1760	kefB	protein	Exp	Lac	controlled for Growth
1761	ybhJ	protein	Exp	Lac	controlled for Growth
1762	pflA	protein	Exp	Lac	controlled for Growth
1763	yecI	protein	Exp	Lac	controlled for Growth
1764	mhpB	protein	Exp	Lac	controlled for Growth
1765	ybiV	protein	Exp	Lac	controlled for Growth
1766	ydfE	protein	Exp	Lac	controlled for Growth
1767	surE	protein	Exp	Lac	controlled for Growth
1768	ygeY	protein	Exp	Lac	controlled for Growth
1769	yfbR	protein	Exp	Lac	controlled for Growth
1770	caiA	protein	Exp	Lac	controlled for Growth
1771	yfdE	protein	Exp	Lac	controlled for Growth
1772	yibL	protein	Exp	Lac	controlled for Growth
1773	yedV	protein	Exp	Lac	controlled for Growth
1774	ggt	protein	Exp	Lac	controlled for Growth
1775	hyaB	protein	Exp	Lac	controlled for Growth
1776	ygbK	protein	Exp	Lac	controlled for Growth
1777	recB	protein	Exp	Lac	controlled for Growth
1778	cpxR	protein	Exp	Lac	controlled for Growth
1779	nrfA	protein	Exp	Lac	controlled for Growth
1780	ybgG	protein	Exp	Lac	controlled for Growth
1781	yphE	protein	Exp	Lac	controlled for Growth
1782	yacH	protein	Exp	Lac	controlled for Growth
1783	gspF	protein	Exp	Lac	controlled for Growth
1784	cusC	protein	Exp	Lac	controlled for Growth
1785	ydhR	protein	Exp	Lac	controlled for Growth
1786	fixC	protein	Exp	Lac	controlled for Growth
1787	ybbN	protein	Exp	Lac	controlled for Growth
1788	yihQ	protein	Exp	Lac	controlled for Growth
1789	yebA	protein	Exp	Lac	controlled for Growth
1790	yggU	protein	Exp	Lac	controlled for Growth
1791	ybgQ	protein	Exp	Lac	controlled for Growth
1792	efp	protein	Exp	Lac	controlled for Growth
1793	yieM	protein	Exp	Lac	controlled for Growth
1794	xdhA	protein	Exp	Lac	controlled for Growth
1795	ydjC	protein	Exp	Lac	controlled for Growth
1796	ppiA	protein	Exp	Lac	controlled for Growth
1797	ydcJ	protein	Exp	Lac	controlled for Growth
1798	yfdW	protein	Exp	Lac	controlled for Growth
1799	adrA	protein	Exp	Lac	controlled for Growth
1800	torA	protein	Exp	Lac	controlled for Growth
1801	yfhJ	protein	Exp	Lac	controlled for Growth
1802	dfp	protein	Exp	Lac	controlled for Growth
1803	yhcP	protein	Exp	Lac	controlled for Growth
1804	trmB	protein	Exp	Lac	controlled for Growth
1805	sgbU	protein	Exp	Lac	controlled for Growth
1806	rpmH	protein	Exp	Lac	controlled for Growth
1807	yhcM	protein	Exp	Lac	controlled for Growth
1808	flhE	protein	Exp	Lac	controlled for Growth
1809	hcp	protein	Exp	Lac	controlled for Growth
1810	rpoE	protein	Exp	Lac	controlled for Growth
1811	fhuB	protein	Exp	Lac	controlled for Growth
1812	citF	protein	Exp	Lac	controlled for Growth
1813	ygfM	protein	Exp	Lac	controlled for Growth
1814	yoaB	protein	Exp	Lac	controlled for Growth
1815	ftsA	protein	Exp	Lac	controlled for Growth
1816	fadL	protein	Exp	Lac	controlled for Growth
1817	rhsC	protein	Exp	Lac	controlled for Growth
1818	ygeW	protein	Exp	Lac	controlled for Growth
1819	narL	protein	Exp	Lac	controlled for Growth
1820	torT	protein	Exp	Lac	controlled for Growth
1821	ybfD	protein	Exp	Lac	controlled for Growth
1822	creA	protein	Exp	Lac	controlled for Growth
1823	ymfC	protein	Exp	Lac	controlled for Growth
1824	zraR	protein	Exp	Lac	controlled for Growth
1825	yeaK	protein	Exp	Lac	controlled for Growth
1826	ydeP	protein	Exp	Lac	controlled for Growth
1827	ybfM	protein	Exp	Lac	controlled for Growth
1828	wecB	protein	Exp	Lac	controlled for Growth
1829	ygcU	protein	Exp	Lac	controlled for Growth
1830	tufA	protein	Exp	Lac	controlled for Growth
1831	yibJ	protein	Exp	Lac	controlled for Growth
1832	era	protein	Exp	Lac	controlled for Growth
1833	rseA	protein	Exp	Lac	controlled for Growth
1834	lamB	protein	Exp	Lac	controlled for Growth
1835	rdgC	protein	Exp	Lac	controlled for Growth
1836	fhlA	protein	Exp	Lac	controlled for Growth
1837	gcl	protein	Exp	Lac	controlled for Growth
1838	ymcA	protein	Exp	Lac	controlled for Growth
1839	selA	protein	Exp	Lac	controlled for Growth
1840	astA	protein	Exp	Lac	controlled for Growth
1841	cheA	protein	Exp	Lac	controlled for Growth
1842	molR	protein	Exp	Lac	controlled for Growth
1843	ycaN	protein	Exp	Lac	controlled for Growth
1844	phnA	protein	Exp	Lac	controlled for Growth
1845	ybaB	protein	Exp	Lac	controlled for Growth
1846	yegQ	protein	Exp	Lac	controlled for Growth
1847	lexA	protein	Exp	Lac	controlled for Growth
1848	ychA	protein	Exp	Lac	controlled for Growth
1849	yjbH	protein	Exp	Lac	controlled for Growth
1850	nikR	protein	Exp	Lac	controlled for Growth
1851	ompR	protein	Exp	Lac	controlled for Growth
1852	yihI	protein	Exp	Lac	controlled for Growth
1853	yggE	protein	Exp	Lac	controlled for Growth
1854	waaA	protein	Exp	Lac	controlled for Growth
1855	nanR	protein	Exp	Lac	controlled for Growth
1856	ypdA	protein	Exp	Lac	controlled for Growth
1857	inaA	protein	Exp	Lac	controlled for Growth
1858	yfcE	protein	Exp	Lac	controlled for Growth
1859	allD	protein	Exp	Lac	controlled for Growth
1860	pdxY	protein	Exp	Lac	controlled for Growth
1861	wzc	protein	Exp	Lac	controlled for Growth
1862	amn	protein	Exp	Lac	controlled for Growth
1863	nirB	protein	Exp	Lac	controlled for Growth
1864	yihN	protein	Exp	Lac	controlled for Growth
1865	ampE	protein	Exp	Lac	controlled for Growth
1866	yfgF	protein	Exp	Lac	controlled for Growth
1867	nikE	protein	Exp	Lac	controlled for Growth
1868	ybcK	protein	Exp	Lac	controlled for Growth
1869	speD	protein	Exp	Lac	controlled for Growth
1870	yfeA	protein	Exp	Lac	controlled for Growth
1871	ycaL	protein	Exp	Lac	controlled for Growth
1872	acrE	protein	Exp	Lac	controlled for Growth
1873	yojL	protein	Exp	Lac	controlled for Growth
1874	ycfW	protein	Exp	Lac	controlled for Growth
1875	rhaA	protein	Exp	Lac	controlled for Growth
1876	insD	protein	Exp	Lac	controlled for Growth
1877	ubiX	protein	Exp	Lac	controlled for Growth
1878	ynfF	protein	Exp	Lac	controlled for Growth
1879	wbbB	protein	Exp	Lac	controlled for Growth
1880	wcaL	protein	Exp	Lac	controlled for Growth
1881	yqiK	protein	Exp	Lac	controlled for Growth
1882	uspA	protein	Exp	Lac	controlled for Growth
1883	wza	protein	Exp	Lac	controlled for Growth
1884	yggF	protein	Exp	Lac	controlled for Growth
1885	ychN	protein	Exp	Lac	controlled for Growth
1886	yphH	protein	Exp	Lac	controlled for Growth
1887	slyX	protein	Exp	Lac	controlled for Growth
1888	umuC	protein	Exp	Lac	controlled for Growth
1889	tdcG	protein	Exp	Lac	controlled for Growth
1890	vioB	protein	Exp	Lac	controlled for Growth
1891	ugpC	protein	Exp	Lac	controlled for Growth
1892	ygfT	protein	Exp	Lac	controlled for Growth
1893	idnR	protein	Exp	Lac	controlled for Growth
1894	ydaM	protein	Exp	Lac	controlled for Growth
1895	dedD	protein	Exp	Lac	controlled for Growth
1896	ansB	protein	Exp	Lac	controlled for Growth
1897	ydcT	protein	Exp	Lac	controlled for Growth
1898	pykF	protein	Exp	Lac	controlled for Growth
1899	yjeF	protein	Exp	Lac	controlled for Growth
1900	hscC	protein	Exp	Lac	controlled for Growth
1901	iscR	protein	Exp	Lac	controlled for Growth
1902	nfi	protein	Exp	Lac	controlled for Growth
1903	ycbS	protein	Exp	Lac	controlled for Growth
1904	evgA	protein	Exp	Lac	controlled for Growth
1905	argC	protein	Exp	Lac	controlled for Growth
1906	ygeX	protein	Exp	Lac	controlled for Growth
1907	yjgM	protein	Exp	Lac	controlled for Growth
1908	rpoS	protein	Exp	Lac	controlled for Growth
1909	ycdW	protein	Exp	Lac	controlled for Growth
1910	arcC	protein	Exp	Lac	controlled for Growth
1911	lysU	protein	Exp	Lac	controlled for Growth
1912	citE	protein	Exp	Lac	controlled for Growth
1913	ybgJ	protein	Exp	Lac	controlled for Growth
1914	yfbU	protein	Exp	Lac	controlled for Growth
1915	hofB	protein	Exp	Lac	controlled for Growth
1916	tmk	protein	Exp	Lac	controlled for Growth
1917	sbm	protein	Exp	Lac	controlled for Growth
1918	ksgA	protein	Exp	Lac	controlled for Growth
1919	yfcZ	protein	Exp	Lac	controlled for Growth
1920	fdhF	protein	Exp	Lac	controlled for Growth
1921	cadA	protein	Exp	Lac	controlled for Growth
1922	folC	protein	Exp	Lac	controlled for Growth
1923	bax	protein	Exp	Lac	controlled for Growth
1924	yheO	protein	Exp	Lac	controlled for Growth
1925	hyi	protein	Exp	Lac	controlled for Growth
1926	htrE	protein	Exp	Lac	controlled for Growth
1927	ldcC	protein	Exp	Lac	controlled for Growth
1928	ypdD	protein	Exp	Lac	controlled for Growth
1929	yjbC	protein	Exp	Lac	controlled for Growth
1930	ydjR	protein	Exp	Lac	controlled for Growth
1931	miaA	protein	Exp	Lac	controlled for Growth
1932	yadD	protein	Exp	Lac	controlled for Growth
1933	tynA	protein	Exp	Lac	controlled for Growth
1934	ybbP	protein	Exp	Lac	controlled for Growth
1935	ygeV	protein	Exp	Lac	controlled for Growth
1936	ydcR	protein	Exp	Lac	controlled for Growth
1937	yihS	protein	Exp	Lac	controlled for Growth
1938	ydiS	protein	Exp	Lac	controlled for Growth
1939	yicJ	protein	Exp	Lac	controlled for Growth
1940	lon	protein	Exp	Lac	controlled for Growth
1941	ygcM	protein	Exp	Lac	controlled for Growth
1942	ygjU	protein	Exp	Lac	controlled for Growth
1943	nikD	protein	Exp	Lac	controlled for Growth
1944	astD	protein	Exp	Lac	controlled for Growth
1945	yegM	protein	Exp	Lac	controlled for Growth
1946	yehQ	protein	Exp	Lac	controlled for Growth
1947	fhuA	protein	Exp	Lac	controlled for Growth
1948	ypdC	protein	Exp	Lac	controlled for Growth
1949	ygcR	protein	Exp	Lac	controlled for Growth
1950	ydcF	protein	Exp	Lac	controlled for Growth
1951	ylbE	protein	Exp	Lac	controlled for Growth
1952	cspD	protein	Exp	Lac	controlled for Growth
1953	smpA	protein	Exp	Lac	controlled for Growth
1954	yrdD	protein	Exp	Lac	controlled for Growth
1955	otsB	protein	Exp	Lac	controlled for Growth
1956	yhiJ	protein	Exp	Lac	controlled for Growth
1957	ytfR	protein	Exp	Lac	controlled for Growth
1958	cspC	protein	Exp	Lac	controlled for Growth
1959	goaG	protein	Exp	Lac	controlled for Growth
1960	narW	protein	Exp	Lac	controlled for Growth
1961	yqcA	protein	Exp	Lac	controlled for Growth
1962	wcaC	protein	Exp	Lac	controlled for Growth
1963	wzzE	protein	Exp	Lac	controlled for Growth
1964	rpsL	protein	Exp	Lac	controlled for Growth
1965	dinB	protein	Exp	Lac	controlled for Growth
1966	yhfW	protein	Exp	Lac	controlled for Growth
1967	dhaM	protein	Exp	Lac	controlled for Growth
1968	sapB	protein	Exp	Lac	controlled for Growth
1969	aidB	protein	Exp	Lac	controlled for Growth
1970	speE	protein	Exp	Lac	controlled for Growth
1971	yhgE	protein	Exp	Lac	controlled for Growth
1972	lgt	protein	Exp	Lac	controlled for Growth
1973	recD	protein	Exp	Lac	controlled for Growth
1974	prpC	protein	Exp	Lac	controlled for Growth
1975	yiiS	protein	Exp	Lac	controlled for Growth
1976	yjcF	protein	Exp	Lac	controlled for Growth
1977	yggM	protein	Exp	Lac	controlled for Growth
1978	eutC	protein	Exp	Lac	controlled for Growth
1979	yghJ	protein	Exp	Lac	controlled for Growth
1980	frlC	protein	Exp	Lac	controlled for Growth
1981	cdaR	protein	Exp	Lac	controlled for Growth
1982	yagX	protein	Exp	Lac	controlled for Growth
1983	sms	protein	Exp	Lac	controlled for Growth
1984	ydcM	protein	Exp	Lac	controlled for Growth
1985	yfcI	protein	Exp	Lac	controlled for Growth
1986	hipA	protein	Exp	Lac	controlled for Growth
1987	yciI	protein	Exp	Lac	controlled for Growth
1988	nadC	protein	Exp	Lac	controlled for Growth
1989	yhbJ	protein	Exp	Lac	controlled for Growth
1990	adiA	protein	Exp	Lac	controlled for Growth
1991	yjcR	protein	Exp	Lac	controlled for Growth
1992	thiQ	protein	Exp	Lac	controlled for Growth
1993	ygfI	protein	Exp	Lac	controlled for Growth
1994	hemB	protein	Exp	Lac	controlled for Growth
1995	alsK	protein	Exp	Lac	controlled for Growth
1996	ygcN	protein	Exp	Lac	controlled for Growth
1997	glnL	protein	Exp	Lac	controlled for Growth
1998	mltB	protein	Exp	Lac	controlled for Growth
1999	narJ	protein	Exp	Lac	controlled for Growth
[truncated: 2,085 more rows]
