# Supplementary material for: The E. coli molecular phenotype under different growth conditions
Source: Sci Rep. 2017 Apr 18;7:45303. doi: 10.1038/srep45303 (PMC5394689; doi:10.1038/srep45303)
Supplement: Supplementary Dataset 12 [file srep45303-s13.csv]

	Category	Term	Count	X.	PValue	Genes	List.Total	Pop.Hits	Pop.Total	Fold.Enrichment	Bonferroni	Benjamini	FDR	phase	name	test
1	KEGG_PATHWAY	eco01230:Biosynthesis of amino acids	99	7.046263345	6.88E-19	946551, 948364, 946552, 948409, 946204, 945642, 947939, 948522, 948313, 946179, 948412, 947407, 947927, 948531, 946549, 946877, 946680, 944798, 948278, 946210, 946544, 945527, 945528, 948277, 947498, 948370, 947679, 947724, 947723, 947414, 945034, 947415, 945031, 945032, 944762, 946888, 945768, 948433, 948182, 947313, 948183, 948434, 2847724, 947896, 948258, 945198, 947420, 945803, 945553, 946952…	708	118	1575	1.866381787	7.77E-17	7.77E-17	7.81E-16	Exp	changed	Kegg
2	KEGG_PATHWAY	eco01110:Biosynthesis of secondary metabolites	198	14.09252669	1.45E-17	948364, 944887, 945642, 946204, 948522, 948362, 948666, 949129, 945017, 947880, 946607, 948667, 948926, 946200, 945153, 945837, 947364, 945939, 948535, 948673, 944895, 944794, 948531, 944798, 948278, 946210, 945528, 948277, 947498, 947496, 947679, 947353, 948545, 945034, 945031, 945032, 945763, 948541, 944762, 948643, 945768, 948102, 947895, 947896, 945611, 948258, 945803, 945553, 948857, 945605,…	708	294	1575	1.498184019	1.64E-15	8.20E-16	1.65E-14	Exp	changed	Kegg
3	KEGG_PATHWAY	eco01130:Biosynthesis of antibiotics	134	9.537366548	2.07E-12	946957, 948364, 946551, 948409, 947939, 2847717, 948666, 948667, 945154, 946200, 945153, 946554, 946179, 945837, 946858, 948412, 947032, 947407, 947927, 948535, 944895, 944794, 948531, 946680, 946877, 948278, 945730, 946210, 945527, 948277, 945528, 946973, 947679, 947353, 946975, 947724, 947723, 947414, 944943, 945034, 947415, 945031, 945032, 946572, 948246, 946888, 944762, 948241, 948433, 948182…	708	195	1575	1.528683181	2.34E-10	7.80E-11	2.35E-09	Exp	changed	Kegg
4	KEGG_PATHWAY	eco01100:Metabolic pathways	376	26.76156584	1.56E-10	948364, 944888, 945012, 944887, 946204, 945642, 948522, 945645, 948362, 944882, 944881, 948666, 949129, 945017, 947880, 948667, 946607, 944789, 945154, 945539, 948926, 945013, 946200, 945153, 945217, 945542, 946612, 945837, 948869, 945351, 946003, 945540, 945444, 947366, 945939, 945358, 948376, 944790, 948535, 944895, 948673, 948372, 944794, 948531, 946406, 948278, 944798, 945730, 946210, 945527,…	708	697	1575	1.200058362	1.77E-08	4.41E-09	1.77E-07	Exp	changed	Kegg
5	KEGG_PATHWAY	eco00400:Phenylalanine, tyrosine and tryptophan biosynthesis	21	1.494661922	1.16E-06	946551, 947927, 947115, 945519, 946204, 947084, 945031, 946229, 946210, 945846, 946200, 945528, 945768, 945109, 945553, 947081, 947776, 946814, 2847759, 945605, 948563	708	21	1575	2.224576271	0.00013053	2.61E-05	0.001311651	Exp	changed	Kegg
6	GOTERM_MF_ALL	GO:0005488~binding	982	69.89323843	1.21E-23	945012, 948660, 948661, 948666, 948261, 949129, 945017, 948263, 945842, 948667, 948264, 945013, 945218, 945217, 948864, 948865, 948867, 945837, 945212, 948260, 945211, 945022, 948675, 949113, 949115, 949114, 949116, 947298, 948278, 947294, 945027, 948277, 947498, 945829, 945226, 947497, 948874, 945222, 945824, 945225, 945827, 945826, 945220, 948872, 947499, 948640, 945034, 945031, 945032, 948243,…	1212	2262	3186	1.141200725	1.78E-20	1.78E-20	2.01E-20	Exp	changed	Mf
7	GOTERM_MF_ALL	GO:0005515~protein binding	465	33.09608541	7.34E-21	945012, 947165, 948360, 948363, 948261, 948666, 948264, 948667, 945154, 945218, 948864, 945217, 945837, 945212, 945211, 948726, 947364, 948721, 947160, 948723, 945022, 948538, 948537, 949113, 948535, 948374, 949115, 948372, 948278, 945164, 947294, 945829, 945226, 948874, 945824, 945225, 948370, 945220, 947499, 948548, 945032, 947105, 948243, 948244, 948245, 948246, 947101, 947285, 948541, 947286,…	1212	916	3186	1.334444853	1.08E-17	5.38E-18	1.22E-17	Exp	changed	Mf
8	GOTERM_MF_ALL	GO:0036094~small molecule binding	372	26.47686833	8.64E-18	948360, 948522, 945645, 944881, 944785, 945743, 949129, 947880, 945842, 948264, 948667, 946200, 945741, 944786, 945153, 945218, 948864, 947684, 944779, 947682, 945542, 946612, 948260, 946614, 945440, 946007, 945358, 947152, 944896, 946212, 948537, 947151, 944790, 944895, 948372, 946401, 948531, 949116, 947872, 947159, 948919, 944798, 944797, 945164, 947294, 945027, 947672, 947498, 947497, 946600,…	1212	718	3186	1.361951515	1.27E-14	4.23E-15	1.43E-14	Exp	changed	Mf
9	GOTERM_MF_ALL	GO:0000166~nucleotide binding	354	25.19572954	4.25E-17	948360, 945645, 944881, 944785, 945743, 949129, 947880, 948264, 948667, 945741, 946200, 944786, 945153, 945218, 948864, 947684, 944779, 947682, 945542, 946612, 948260, 946614, 945440, 946007, 945358, 944896, 946212, 948537, 947151, 944790, 944895, 948372, 946401, 948531, 949116, 947872, 947159, 948919, 944798, 944797, 945164, 947294, 945027, 947672, 947498, 947497, 946600, 945535, 947674, 948370,…	1212	681	3186	1.366467484	6.23E-14	1.56E-14	7.04E-14	Exp	changed	Mf
10	GOTERM_MF_ALL	GO:1901265~nucleoside phosphate binding	354	25.19572954	4.25E-17	948360, 945645, 944881, 944785, 945743, 949129, 947880, 948264, 948667, 945741, 946200, 944786, 945153, 945218, 948864, 947684, 944779, 947682, 945542, 946612, 948260, 946614, 945440, 946007, 945358, 944896, 946212, 948537, 947151, 944790, 944895, 948372, 946401, 948531, 949116, 947872, 947159, 948919, 944798, 944797, 945164, 947294, 945027, 947672, 947498, 947497, 946600, 945535, 947674, 948370,…	1212	681	3186	1.366467484	6.23E-14	1.56E-14	7.04E-14	Exp	changed	Mf
11	GOTERM_MF_ALL	GO:0030554~adenyl nucleotide binding	242	17.22419929	2.54E-15	948360, 944881, 945743, 944785, 949129, 948264, 945741, 945153, 945218, 948864, 946612, 948260, 946614, 945440, 946007, 945358, 944896, 948537, 944895, 946401, 948531, 949116, 947872, 947159, 944797, 945164, 945027, 947294, 947498, 947497, 945535, 947674, 948370, 945368, 946209, 945431, 945435, 947499, 945031, 947105, 948243, 948244, 948245, 945764, 947286, 947287, 944761, 948645, 948242, 947481,…	1212	436	3186	1.459056227	3.75E-12	7.49E-13	4.23E-12	Exp	changed	Mf
12	GOTERM_MF_ALL	GO:0032559~adenyl ribonucleotide binding	241	17.15302491	4.02E-15	948360, 944881, 945743, 944785, 949129, 948264, 945741, 945153, 945218, 948864, 946612, 948260, 946614, 945440, 946007, 945358, 944896, 948537, 944895, 946401, 948531, 949116, 947872, 947159, 944797, 945164, 945027, 947294, 947498, 947497, 945535, 947674, 948370, 945368, 946209, 945431, 945435, 947499, 945031, 947105, 948243, 948244, 948245, 945764, 947286, 947287, 944761, 948645, 948242, 947481,…	1212	435	3186	1.456367361	5.86E-12	9.77E-13	6.63E-12	Exp	changed	Mf
13	GOTERM_MF_ALL	GO:0005524~ATP binding	240	17.08185053	4.32E-15	948360, 944881, 945743, 944785, 949129, 948264, 945741, 945153, 945218, 948864, 946612, 948260, 946614, 945440, 946007, 945358, 944896, 948537, 944895, 946401, 948531, 949116, 947872, 947159, 944797, 945164, 945027, 947294, 947498, 947497, 945535, 947674, 948370, 945368, 946209, 945431, 945435, 947499, 945031, 947105, 948243, 948244, 948245, 945764, 947286, 947287, 944761, 948645, 948242, 947481,…	1212	433	3186	1.4570233	6.35E-12	9.07E-13	7.17E-12	Exp	changed	Mf
14	GOTERM_MF_ALL	GO:0017076~purine nucleotide binding	260	18.50533808	3.81E-14	948360, 944881, 945743, 944785, 949129, 948264, 945741, 944786, 945153, 945218, 947684, 948864, 946612, 948260, 946614, 945440, 946007, 945358, 944896, 948537, 944895, 946401, 948531, 949116, 947872, 947159, 944797, 945164, 945027, 947294, 947672, 947498, 947497, 946600, 945535, 947674, 948370, 945368, 946209, 945431, 945435, 947499, 945031, 947105, 948243, 948244, 948245, 945763, 947102, 945764,…	1212	484	3186	1.412118485	5.59E-11	6.98E-12	6.31E-11	Exp	changed	Mf
15	GOTERM_MF_ALL	GO:0001882~nucleoside binding	258	18.36298932	4.55E-14	948360, 944881, 945743, 944785, 949129, 948264, 945741, 944786, 945153, 945218, 947684, 948864, 946612, 948260, 946614, 945440, 946007, 945358, 944896, 948537, 944895, 946401, 948531, 949116, 947872, 947159, 944797, 945164, 945027, 947294, 947498, 947497, 946600, 945535, 947674, 948370, 945368, 946209, 945431, 945435, 947499, 945031, 947105, 948243, 948244, 948245, 945763, 947102, 945764, 947286,…	1212	480	3186	1.412933168	6.68E-11	7.42E-12	7.54E-11	Exp	changed	Mf
16	GOTERM_MF_ALL	GO:0032549~ribonucleoside binding	257	18.29181495	4.97E-14	948360, 944881, 945743, 944785, 949129, 948264, 945741, 944786, 945153, 945218, 947684, 948864, 946612, 948260, 946614, 945440, 946007, 945358, 944896, 948537, 944895, 946401, 948531, 949116, 947872, 947159, 944797, 945164, 945027, 947294, 947498, 947497, 946600, 945535, 947674, 948370, 945368, 946209, 945431, 945435, 947499, 945031, 947105, 948243, 948244, 948245, 945763, 947102, 945764, 947286,…	1212	478	3186	1.413345623	7.30E-11	7.30E-12	8.24E-11	Exp	changed	Mf
17	GOTERM_MF_ALL	GO:0035639~purine ribonucleoside triphosphate binding	256	18.22064057	5.42E-14	948360, 944881, 945743, 944785, 949129, 948264, 945741, 944786, 945153, 945218, 947684, 948864, 946612, 948260, 946614, 945440, 946007, 945358, 944896, 948537, 944895, 946401, 948531, 949116, 947872, 947159, 944797, 945164, 945027, 947294, 947498, 947497, 946600, 945535, 947674, 948370, 945368, 946209, 945431, 945435, 947499, 945031, 947105, 948243, 948244, 948245, 945763, 947102, 945764, 947286,…	1212	476	3186	1.413761544	7.95E-11	7.23E-12	8.98E-11	Exp	changed	Mf
18	GOTERM_MF_ALL	GO:0032555~purine ribonucleotide binding	259	18.4341637	5.82E-14	948360, 944881, 945743, 944785, 949129, 948264, 945741, 944786, 945153, 945218, 947684, 948864, 946612, 948260, 946614, 945440, 946007, 945358, 944896, 948537, 944895, 946401, 948531, 949116, 947872, 947159, 944797, 945164, 945027, 947294, 947672, 947498, 947497, 946600, 945535, 947674, 948370, 945368, 946209, 945431, 945435, 947499, 945031, 947105, 948243, 948244, 948245, 945763, 947102, 945764,…	1212	483	3186	1.409599656	8.53E-11	7.11E-12	9.64E-11	Exp	changed	Mf
19	GOTERM_MF_ALL	GO:0003735~structural constituent of ribosome	50	3.558718861	6.30E-14	947577, 948490, 947800, 947801, 947802, 947803, 947845, 946318, 947846, 948720, 948721, 948723, 947686, 947828, 947874, 946349, 945536, 948489, 948484, 948483, 947096, 947103, 947816, 947818, 947817, 947819, 947820, 944759, 949000, 945618, 946941, 947807, 945657, 947806, 947804, 948216, 947809, 947808, 947810, 945190, 947813, 947797, 947814, 947811, 947798, 947793, 947792, 947795, 948425, 947791	1212	57	3186	2.305888484	9.25E-11	7.12E-12	1.04E-10	Exp	changed	Mf
20	GOTERM_MF_ALL	GO:0003824~catalytic activity	872	62.06405694	6.54E-14	945012, 949126, 948664, 948666, 949129, 945017, 945842, 948667, 948264, 948669, 945013, 945218, 945217, 945837, 948869, 948260, 945212, 945211, 948675, 948673, 949115, 949116, 947297, 947298, 948278, 947293, 947294, 945027, 948277, 947498, 947497, 947496, 945222, 945827, 945225, 945826, 948872, 947499, 948247, 945034, 945031, 945032, 948243, 948244, 948245, 947285, 948246, 947286, 947287, 948643,…	1212	2036	3186	1.12585345	9.59E-11	6.85E-12	1.08E-10	Exp	changed	Mf
21	GOTERM_MF_ALL	GO:0032550~purine ribonucleoside binding	256	18.22064057	7.56E-14	948360, 944881, 945743, 944785, 949129, 948264, 945741, 944786, 945153, 945218, 947684, 948864, 946612, 948260, 946614, 945440, 946007, 945358, 944896, 948537, 944895, 946401, 948531, 949116, 947872, 947159, 944797, 945164, 945027, 947294, 947498, 947497, 946600, 945535, 947674, 948370, 945368, 946209, 945431, 945435, 947499, 945031, 947105, 948243, 948244, 948245, 945763, 947102, 945764, 947286,…	1212	477	3186	1.410797684	1.11E-10	7.39E-12	1.25E-10	Exp	changed	Mf
22	GOTERM_MF_ALL	GO:0097367~carbohydrate derivative binding	281	20	7.69E-14	948360, 944881, 945743, 944785, 949129, 948264, 945741, 944786, 945153, 945218, 947684, 948864, 946612, 948260, 946614, 945440, 946007, 945358, 944896, 948537, 947151, 944895, 946401, 948531, 949116, 947872, 947159, 944797, 945164, 945027, 947294, 947672, 947498, 947497, 946600, 945535, 947674, 948370, 945368, 946209, 945431, 945435, 947499, 945964, 946806, 945031, 947105, 948243, 948244, 948245,…	1212	534	3186	1.383274002	1.13E-10	7.05E-12	1.27E-10	Exp	changed	Mf
23	GOTERM_MF_ALL	GO:0001883~purine nucleoside binding	256	18.22064057	1.05E-13	948360, 944881, 945743, 944785, 949129, 948264, 945741, 944786, 945153, 945218, 947684, 948864, 946612, 948260, 946614, 945440, 946007, 945358, 944896, 948537, 944895, 946401, 948531, 949116, 947872, 947159, 944797, 945164, 945027, 947294, 947498, 947497, 946600, 945535, 947674, 948370, 945368, 946209, 945431, 945435, 947499, 945031, 947105, 948243, 948244, 948245, 945763, 947102, 945764, 947286,…	1212	478	3186	1.407846224	1.55E-10	9.09E-12	1.75E-10	Exp	changed	Mf
24	GOTERM_MF_ALL	GO:0032553~ribonucleotide binding	273	19.43060498	4.06E-13	948360, 944881, 945743, 944785, 949129, 948264, 945741, 944786, 945153, 945218, 947684, 948864, 946612, 948260, 946614, 945440, 946007, 945358, 944896, 948537, 947151, 944895, 946401, 948531, 949116, 947872, 947159, 944797, 945164, 945027, 947294, 947672, 947498, 947497, 946600, 945535, 947674, 948370, 945368, 946209, 945431, 945435, 947499, 945964, 946806, 945031, 947105, 948243, 948244, 948245,…	1212	521	3186	1.377425362	5.96E-10	3.31E-11	6.73E-10	Exp	changed	Mf
25	GOTERM_MF_ALL	GO:0005198~structural molecule activity	57	4.056939502	1.11E-11	947577, 948490, 945646, 947534, 947800, 947801, 947802, 947803, 947845, 946318, 947846, 948720, 948721, 948723, 947686, 945571, 947828, 947874, 946349, 945536, 948489, 948484, 948483, 946914, 947096, 947103, 947816, 947818, 947817, 947819, 947820, 944759, 949000, 946941, 945618, 947807, 945657, 947806, 947804, 948216, 945207, 947809, 947808, 946999, 947810, 945190, 947813, 947797, 947814, 945648,…	1212	73	3186	2.052556626	1.62E-08	8.54E-10	1.83E-08	Exp	changed	Mf
26	GOTERM_MF_ALL	GO:0042802~identical protein binding	156	11.10320285	1.77E-10	946551, 944888, 948409, 946552, 948360, 945645, 944882, 948169, 946690, 946605, 945154, 944789, 945740, 948163, 945741, 949095, 944786, 946554, 947334, 946179, 945837, 945212, 946614, 944919, 948412, 946175, 948726, 947364, 946172, 948499, 948535, 948374, 944895, 948372, 948278, 946771, 945164, 946210, 947672, 945829, 948874, 948307, 946345, 945824, 948400, 945225, 948370, 948401, 947206, 947727,…	1212	277	3186	1.480430354	2.60E-07	1.30E-08	2.94E-07	Exp	changed	Mf
27	GOTERM_MF_ALL	GO:0043167~ion binding	400	28.46975089	4.87E-10	945012, 948660, 948522, 948362, 948666, 945017, 945154, 945013, 945153, 945837, 945351, 945212, 948260, 945211, 947360, 948724, 947364, 947366, 945939, 947160, 945358, 948675, 948531, 948919, 948278, 948277, 945824, 945827, 945826, 945366, 945134, 945031, 948388, 945032, 947285, 948246, 947286, 948645, 947385, 948748, 947383, 948102, 948380, 945041, 947177, 947175, 948559, 948259, 947273, 945047,…	1212	852	3186	1.234137498	7.14E-07	3.40E-08	8.06E-07	Exp	changed	Mf
28	GOTERM_MF_ALL	GO:0019843~rRNA binding	41	2.918149466	3.49E-09	947096, 948490, 947818, 947817, 947819, 947800, 947801, 947802, 947820, 947803, 944759, 947845, 947033, 947036, 947846, 948720, 948721, 945618, 947686, 945500, 948723, 947807, 947806, 947804, 948688, 947809, 947808, 947810, 945190, 947694, 947813, 947814, 947811, 947798, 948484, 947793, 947792, 948483, 947795, 948425, 947791	1212	51	3186	2.113278975	5.12E-06	2.33E-07	5.79E-06	Exp	changed	Mf
29	GOTERM_MF_ALL	GO:0003723~RNA binding	105	7.473309609	4.59E-09	945158, 945641, 947744, 948661, 948490, 946690, 947800, 947801, 947684, 947802, 947803, 947682, 947369, 947033, 947036, 948720, 948721, 947688, 948723, 947686, 2847707, 948689, 949116, 948688, 945829, 947672, 945536, 947674, 948484, 948483, 947727, 948070, 946674, 947816, 947818, 947102, 947817, 947819, 944761, 945564, 947318, 947820, 944759, 945424, 947051, 947214, 947055, 945618, 948950, 947175…	1212	176	3186	1.568266202	6.73E-06	2.93E-07	7.60E-06	Exp	changed	Mf
30	GOTERM_MF_ALL	GO:0016874~ligase activity	66	4.697508897	7.69E-09	945310, 946957, 944886, 945312, 945314, 948695, 944881, 947590, 948164, 945153, 947334, 944958, 946452, 947032, 2847707, 946969, 948079, 946116, 944895, 947929, 949116, 947298, 947445, 947497, 948370, 946643, 946648, 946975, 946222, 949047, 946741, 947249, 946885, 946223, 948504, 944761, 948645, 946385, 947761, 946989, 948080, 947315, 946906, 946153, 945231, 948785, 945506, 947175, 948258, 946946…	1212	98	3186	1.770357648	1.13E-05	4.70E-07	1.27E-05	Exp	changed	Mf
31	GOTERM_MF_ALL	GO:0097159~organic cyclic compound binding	571	40.6405694	2.37E-07	945158, 947162, 948360, 948661, 948522, 948524, 949129, 948263, 948264, 948667, 948368, 945153, 945218, 947367, 948864, 948865, 947369, 948867, 948260, 948726, 948720, 948721, 945358, 948723, 947152, 947151, 948537, 948675, 948372, 949114, 948531, 949116, 948919, 947159, 945164, 948916, 947294, 945166, 945027, 945829, 947498, 945226, 947497, 948874, 945222, 948370, 945366, 945368, 948735, 948872,…	1212	1319	3186	1.137979567	0.000347036	1.39E-05	0.000392066	Exp	changed	Mf
32	GOTERM_MF_ALL	GO:1901363~heterocyclic compound binding	571	40.6405694	2.37E-07	945158, 947162, 948360, 948661, 948522, 948524, 949129, 948263, 948264, 948667, 948368, 945153, 945218, 947367, 948864, 948865, 947369, 948867, 948260, 948726, 948720, 948721, 945358, 948723, 947152, 947151, 948537, 948675, 948372, 949114, 948531, 949116, 948919, 947159, 945164, 948916, 947294, 945166, 945027, 945829, 947498, 945226, 947497, 948874, 945222, 948370, 945366, 945368, 948735, 948872,…	1212	1319	3186	1.137979567	0.000347036	1.39E-05	0.000392066	Exp	changed	Mf
33	GOTERM_MF_ALL	GO:0000287~magnesium ion binding	100	7.117437722	7.12E-07	945641, 948695, 946768, 945539, 946179, 947037, 944919, 948412, 948418, 945358, 946775, 945632, 946879, 948688, 946549, 944798, 945730, 946406, 947672, 945432, 946209, 946162, 944922, 945031, 945032, 947285, 948246, 947286, 948645, 946159, 948182, 946153, 948748, 948380, 947895, 945041, 947177, 947906, 945406, 947904, 944817, 947890, 945748, 947692, 946368, 947694, 946141, 945097, 947372, 945312,…	1212	178	3186	1.476804984	0.001043873	4.02E-05	0.001179726	Exp	changed	Mf
34	GOTERM_MF_ALL	GO:0004812~aminoacyl-tRNA ligase activity	22	1.565836299	2.90E-06	945310, 945506, 946222, 946969, 948079, 947175, 949116, 946223, 944761, 947894, 946385, 948645, 947497, 946989, 948080, 948855, 946643, 946452, 946906, 947372, 948785, 945382	1212	25	3186	2.313267327	0.004240684	0.000157384	0.00480018	Exp	changed	Mf
35	GOTERM_MF_ALL	GO:0016876~ligase activity, forming aminoacyl-tRNA and related compounds	22	1.565836299	2.90E-06	945310, 945506, 946222, 946969, 948079, 947175, 949116, 946223, 944761, 947894, 946385, 948645, 947497, 946989, 948080, 948855, 946643, 946452, 946906, 947372, 948785, 945382	1212	25	3186	2.313267327	0.004240684	0.000157384	0.00480018	Exp	changed	Mf
36	GOTERM_MF_ALL	GO:0016875~ligase activity, forming carbon-oxygen bonds	22	1.565836299	2.90E-06	945310, 945506, 946222, 946969, 948079, 947175, 949116, 946223, 944761, 947894, 946385, 948645, 947497, 946989, 948080, 948855, 946643, 946452, 946906, 947372, 948785, 945382	1212	25	3186	2.313267327	0.004240684	0.000157384	0.00480018	Exp	changed	Mf
37	GOTERM_MF_ALL	GO:0043168~anion binding	63	4.483985765	4.66E-06	946551, 947267, 946204, 946240, 948027, 948124, 948767, 944955, 945211, 946004, 945307, 945258, 948638, 946255, 944794, 948531, 948237, 946877, 948278, 945527, 949051, 947394, 945827, 947633, 945826, 948774, 947081, 947004, 946747, 947244, 946883, 947457, 948087, 946888, 945768, 945563, 948287, 947012, 947313, 948183, 947922, 947864, 948434, 946058, 947895, 947423, 946892, 948981, 947175, 948259,…	1212	104	3186	1.592393374	0.006809096	0.000243984	0.007717293	Exp	changed	Mf
38	GOTERM_MF_ALL	GO:0046872~metal ion binding	344	24.48398577	4.73E-06	945012, 945641, 948660, 948522, 945645, 948362, 944881, 947882, 948666, 945017, 945154, 945539, 945013, 945153, 945837, 948260, 945351, 945212, 947360, 948724, 947364, 947366, 945939, 947160, 945358, 945632, 945630, 948675, 947874, 948919, 946406, 945730, 944798, 948277, 947672, 946600, 945534, 945824, 945366, 945432, 946209, 945431, 945134, 948388, 945031, 945032, 945763, 948246, 947285, 947286,…	1212	764	3186	1.183608937	0.006918799	0.00023938	0.007842056	Exp	changed	Mf
39	GOTERM_MF_ALL	GO:0043169~cation binding	344	24.48398577	5.61E-06	945012, 945641, 948660, 948522, 945645, 948362, 944881, 947882, 948666, 945017, 945154, 945539, 945013, 945153, 945837, 948260, 945351, 945212, 947360, 948724, 947364, 947366, 945939, 947160, 945358, 945632, 945630, 948675, 947874, 948919, 946406, 945730, 944798, 948277, 947672, 946600, 945534, 945824, 945366, 945432, 946209, 945431, 945134, 948388, 945031, 945032, 945763, 948246, 947285, 947286,…	1212	765	3186	1.182061736	0.008200865	0.000274452	0.009301135	Exp	changed	Mf
40	GOTERM_MF_ALL	GO:0048037~cofactor binding	143	10.17793594	1.39E-05	946551, 946204, 947939, 945645, 947880, 948667, 944805, 946200, 945542, 946035, 945211, 944919, 946759, 946004, 948414, 945540, 946964, 945939, 947927, 2847709, 947151, 946212, 944790, 948372, 944794, 946680, 946877, 947298, 948278, 944798, 945527, 947679, 948735, 946164, 947353, 946746, 945964, 947413, 949047, 945034, 946806, 946571, 946885, 946888, 944762, 945768, 947512, 945563, 948433, 948182…	1212	285	3186	1.318968213	0.020246426	0.000659595	0.023101583	Exp	changed	Mf
41	KEGG_PATHWAY	eco01230:Biosynthesis of amino acids	97	8.043117745	9.52E-21	946551, 946552, 948409, 945642, 946204, 947939, 948522, 946179, 948412, 947407, 947927, 948531, 946549, 946877, 946680, 944798, 948278, 946210, 946544, 945527, 945528, 948277, 947498, 948370, 947679, 947724, 947723, 947414, 945034, 947415, 945031, 945032, 944762, 946888, 947289, 945768, 948433, 947313, 948434, 2847724, 947896, 948258, 945198, 947420, 945803, 945553, 946952, 945605, 947267, 946240…	646	118	1575	2.004184814	1.04E-18	1.04E-18	1.07E-17	Sta	changed	Kegg
42	KEGG_PATHWAY	eco01110:Biosynthesis of secondary metabolites	191	15.83747927	6.18E-20	946957, 946551, 948409, 944887, 946552, 947939, 945642, 946204, 2847717, 948522, 945017, 947880, 946607, 948926, 945153, 946554, 949097, 946858, 945837, 946179, 948410, 948412, 946036, 947942, 947364, 948497, 947331, 945939, 947032, 947407, 947927, 948535, 948673, 944895, 944794, 948531, 946680, 946877, 946549, 948278, 944798, 946682, 946210, 946544, 948277, 945528, 947498, 947679, 946973, 947934…	646	294	1575	1.583923043	6.73E-18	3.37E-18	6.97E-17	Sta	changed	Kegg
43	KEGG_PATHWAY	eco01130:Biosynthesis of antibiotics	132	10.94527363	2.61E-15	946957, 946551, 948409, 947939, 2847717, 945154, 945153, 946554, 949097, 946179, 945837, 946858, 948412, 946036, 947032, 947407, 947927, 948535, 944895, 948728, 944794, 948531, 946680, 946877, 948278, 945730, 946210, 945527, 948277, 945528, 946973, 947679, 946975, 947724, 947723, 947414, 945034, 947415, 944943, 945031, 945032, 946572, 948246, 946888, 944762, 948241, 947289, 948433, 944830, 947313…	646	195	1575	1.650392951	2.90E-13	9.68E-14	3.01E-12	Sta	changed	Kegg
44	KEGG_PATHWAY	eco01100:Metabolic pathways	360	29.85074627	2.24E-14	944888, 944887, 946204, 945642, 948522, 945645, 944881, 945017, 947880, 946607, 944789, 945154, 945539, 948926, 945013, 945153, 949097, 946612, 945837, 945351, 946003, 945540, 945444, 945354, 945939, 945358, 944790, 948535, 944895, 948673, 948728, 948372, 944794, 948531, 946406, 948278, 944798, 945730, 946405, 946210, 945527, 948277, 945528, 947498, 945535, 945222, 948370, 946017, 947679, 946209,…	646	697	1575	1.259266827	2.43E-12	6.08E-13	2.52E-11	Sta	changed	Kegg
45	KEGG_PATHWAY	eco01200:Carbon metabolism	70	5.804311774	5.41E-07	948409, 945312, 945314, 945316, 944748, 946554, 946724, 949097, 945402, 946179, 946858, 948412, 948457, 945307, 948126, 945258, 946775, 947407, 945323, 944834, 948535, 948336, 944895, 946778, 948372, 944794, 946877, 947390, 945527, 947394, 946727, 947633, 947679, 948584, 946209, 945221, 947006, 947414, 947415, 945032, 946702, 946888, 944984, 947761, 948287, 946370, 945068, 948572, 946632, 948913,…	646	108	1575	1.580237358	5.89E-05	1.18E-05	0.000609771	Sta	changed	Kegg
46	KEGG_PATHWAY	eco00400:Phenylalanine, tyrosine and tryptophan biosynthesis	20	1.658374793	2.94E-06	946551, 947927, 947115, 945519, 946204, 947084, 945031, 946229, 946210, 945846, 945528, 945768, 945109, 945553, 947081, 947776, 946814, 2847759, 945605, 948563	646	21	1575	2.321981424	0.000320567	5.34E-05	0.003317676	Sta	changed	Kegg
47	GOTERM_MF_ALL	GO:0005488~binding	863	71.55887231	6.69E-21	949122, 948660, 948661, 948261, 945017, 945842, 948264, 945013, 948267, 948867, 945837, 948260, 945212, 945211, 948670, 948675, 949113, 949114, 949116, 947298, 948278, 948277, 945829, 947498, 947497, 945226, 948874, 945824, 945222, 948878, 945827, 945225, 945826, 947491, 945220, 948872, 948870, 945034, 945031, 948249, 945032, 948243, 948244, 948245, 947285, 948246, 947286, 947287, 948643, 948240,…	1061	2262	3186	1.145641092	9.39E-18	9.39E-18	1.10E-17	Sta	changed	Mf
48	GOTERM_MF_ALL	GO:0005515~protein binding	415	34.41127695	1.20E-19	948261, 948264, 945154, 948267, 945837, 945212, 945211, 948726, 945354, 947364, 948721, 947160, 948723, 948538, 948537, 949113, 948535, 948372, 948278, 945164, 945829, 945226, 948874, 945824, 945225, 948370, 945220, 945032, 947105, 948243, 948244, 948245, 947101, 947285, 948246, 948541, 947286, 948643, 948241, 948242, 947385, 947181, 945231, 948748, 948950, 947178, 945041, 948555, 947175, 948259,…	1061	916	3186	1.360451333	1.69E-16	8.43E-17	1.98E-16	Sta	changed	Mf
49	GOTERM_MF_ALL	GO:0042802~identical protein binding	159	13.1840796	1.01E-17	946551, 944888, 948409, 948691, 946552, 945645, 948067, 948169, 946690, 946605, 945744, 945154, 944789, 945740, 948267, 945741, 949095, 944786, 946554, 947334, 948319, 946179, 945837, 945212, 946614, 944919, 948412, 946175, 948726, 945354, 947364, 946172, 948499, 948535, 944895, 948372, 948278, 946771, 945164, 946210, 947672, 945829, 948874, 945824, 948400, 945225, 948370, 947727, 946162, 947919,…	1061	277	3186	1.723644678	1.42E-14	4.74E-15	1.67E-14	Sta	changed	Mf
50	GOTERM_MF_ALL	GO:0003824~catalytic activity	782	64.84245439	1.80E-16	949122, 948664, 945017, 945842, 948264, 945013, 948267, 945837, 948260, 945212, 945211, 948675, 948673, 949116, 948272, 947298, 948278, 948277, 947498, 947497, 945222, 948878, 945827, 945225, 945826, 945221, 948872, 948870, 948247, 945034, 945031, 948249, 945032, 948243, 948244, 948245, 948246, 947285, 947286, 948643, 948240, 947287, 948241, 948242, 947289, 945233, 945818, 945231, 945230, 945041,…	1061	2036	3186	1.153345345	3.12E-13	7.79E-14	3.66E-13	Sta	changed	Mf
51	GOTERM_MF_ALL	GO:0003735~structural constituent of ribosome	47	3.897180763	1.50E-13	947096, 947103, 948490, 947816, 947818, 947819, 947800, 947801, 947802, 947820, 947803, 944759, 947784, 947845, 946318, 949000, 947846, 948720, 948721, 945618, 946941, 947686, 948723, 947874, 947807, 947806, 945657, 947804, 948216, 947809, 947808, 946349, 945536, 945190, 948489, 947797, 947813, 947814, 947811, 947798, 947793, 948484, 947792, 948483, 947795, 948425, 947791	1061	57	3186	2.476015675	2.11E-10	4.21E-11	2.48E-10	Sta	changed	Mf
52	GOTERM_MF_ALL	GO:0036094~small molecule binding	320	26.53399668	8.32E-13	949122, 948522, 945645, 944881, 944785, 945743, 947880, 945842, 948264, 948267, 945741, 944786, 945153, 949097, 947684, 944779, 947682, 946612, 948260, 946614, 945440, 945354, 946007, 945358, 947152, 944896, 947153, 948537, 947151, 944790, 944895, 948372, 948531, 949116, 947872, 944798, 944797, 945164, 944799, 947672, 947498, 947497, 945535, 945222, 948878, 948370, 946017, 947679, 945368, 946209,…	1061	718	3186	1.33830753	1.17E-09	1.94E-10	1.37E-09	Sta	changed	Mf
53	GOTERM_MF_ALL	GO:0043167~ion binding	367	30.43117745	2.80E-12	945641, 948660, 946204, 948522, 945645, 944881, 947882, 945150, 945017, 945154, 945539, 945013, 945153, 945837, 948260, 945351, 945212, 945211, 946004, 947364, 945939, 947160, 945358, 945632, 948675, 947874, 948728, 944794, 948531, 946406, 948278, 944798, 945730, 945527, 948277, 947672, 945534, 945824, 945827, 945826, 946209, 945431, 946015, 945134, 945031, 945032, 948246, 947285, 947286, 944761,…	1061	852	3186	1.293471479	3.93E-09	5.62E-10	4.62E-09	Sta	changed	Mf
54	GOTERM_MF_ALL	GO:1901265~nucleoside phosphate binding	301	24.95854063	2.17E-11	949122, 945645, 944881, 944785, 945743, 947880, 948264, 945741, 944786, 945153, 949097, 947684, 944779, 947682, 946612, 948260, 946614, 945440, 945354, 946007, 945358, 944896, 947153, 948537, 947151, 944790, 944895, 948372, 948531, 949116, 947872, 944798, 944797, 945164, 947672, 947498, 947497, 945535, 948878, 948370, 946017, 947679, 945368, 946209, 945431, 948870, 945435, 945964, 945034, 948249,…	1061	681	3186	1.327240945	3.04E-08	3.80E-09	3.57E-08	Sta	changed	Mf
55	GOTERM_MF_ALL	GO:0000166~nucleotide binding	301	24.95854063	2.17E-11	949122, 945645, 944881, 944785, 945743, 947880, 948264, 945741, 944786, 945153, 949097, 947684, 944779, 947682, 946612, 948260, 946614, 945440, 945354, 946007, 945358, 944896, 947153, 948537, 947151, 944790, 944895, 948372, 948531, 949116, 947872, 944798, 944797, 945164, 947672, 947498, 947497, 945535, 948878, 948370, 946017, 947679, 945368, 946209, 945431, 948870, 945435, 945964, 945034, 948249,…	1061	681	3186	1.327240945	3.04E-08	3.80E-09	3.57E-08	Sta	changed	Mf
56	GOTERM_MF_ALL	GO:0005198~structural molecule activity	53	4.394693201	2.23E-11	948490, 945646, 947800, 947801, 947802, 947803, 947784, 947845, 946318, 947846, 948720, 948721, 948723, 947686, 945571, 949014, 947874, 946349, 945536, 948489, 948484, 948483, 947096, 947103, 947816, 947818, 947819, 947820, 944759, 949000, 945618, 946941, 947807, 945657, 947806, 947804, 948216, 945207, 947809, 947808, 946999, 945190, 947813, 947797, 947814, 945648, 947811, 947798, 947793, 947792,…	1061	73	3186	2.18013505	3.13E-08	3.48E-09	3.68E-08	Sta	changed	Mf
57	GOTERM_MF_ALL	GO:0097367~carbohydrate derivative binding	245	20.31509121	3.86E-11	949122, 944881, 945743, 944785, 948264, 945741, 944786, 945153, 947684, 946612, 948260, 946614, 945440, 946007, 945358, 944896, 947153, 948537, 947151, 944895, 948531, 949116, 947872, 944797, 945164, 947672, 947498, 947497, 945535, 948878, 948370, 946017, 945368, 946209, 945431, 948870, 945435, 945964, 945031, 946806, 948249, 947105, 948243, 948244, 948245, 947286, 947287, 948240, 944761, 948242,…	1061	534	3186	1.377701765	5.41E-08	5.41E-09	6.36E-08	Sta	changed	Mf
58	GOTERM_MF_ALL	GO:0005524~ATP binding	205	16.99834163	8.58E-11	949122, 944881, 945743, 944785, 948264, 945741, 945153, 946612, 946614, 948260, 945440, 946007, 945358, 947153, 944896, 948537, 944895, 949116, 948531, 947872, 944797, 945164, 947498, 947497, 945535, 948878, 948370, 946017, 945368, 946209, 945431, 948870, 945435, 945031, 947105, 948243, 948244, 948245, 947286, 947287, 948240, 944761, 948242, 945566, 945233, 945818, 945569, 947386, 946810, 947181,…	1061	433	3186	1.42166199	1.20E-07	1.09E-08	1.41E-07	Sta	changed	Mf
59	GOTERM_MF_ALL	GO:0030554~adenyl nucleotide binding	206	17.08126036	9.62E-11	949122, 944881, 945743, 944785, 948264, 945741, 945153, 946612, 946614, 948260, 945440, 946007, 945358, 947153, 944896, 948537, 944895, 949116, 948531, 947872, 944797, 945164, 947498, 947497, 945535, 948878, 948370, 946017, 945368, 946209, 945431, 948870, 945435, 945031, 947105, 948243, 948244, 948245, 947286, 947287, 948240, 944761, 948242, 945566, 945233, 945818, 945569, 947386, 946810, 947181,…	1061	436	3186	1.418767132	1.35E-07	1.12E-08	1.59E-07	Sta	changed	Mf
60	GOTERM_MF_ALL	GO:0032559~adenyl ribonucleotide binding	205	16.99834163	1.46E-10	949122, 944881, 945743, 944785, 948264, 945741, 945153, 946612, 946614, 948260, 945440, 946007, 945358, 947153, 944896, 948537, 944895, 949116, 948531, 947872, 944797, 945164, 947498, 947497, 945535, 948878, 948370, 946017, 945368, 946209, 945431, 948870, 945435, 945031, 947105, 948243, 948244, 948245, 947286, 947287, 948240, 944761, 948242, 945566, 945233, 945818, 945569, 947386, 946810, 947181,…	1061	435	3186	1.415125613	2.05E-07	1.58E-08	2.41E-07	Sta	changed	Mf
61	GOTERM_MF_ALL	GO:0043168~anion binding	67	5.555555556	1.48E-10	946551, 946204, 947267, 946240, 948221, 948067, 948027, 948767, 944955, 945211, 945307, 946004, 945258, 948638, 946255, 945879, 944794, 948531, 948237, 946877, 948278, 945527, 949051, 947394, 945827, 947633, 945826, 948774, 947081, 946647, 947004, 948406, 948138, 946747, 945467, 946883, 947457, 948087, 946888, 945768, 945563, 948287, 944830, 947313, 947922, 947864, 948434, 946058, 947895, 947423,…	1061	104	3186	1.934513884	2.07E-07	1.48E-08	2.43E-07	Sta	changed	Mf
62	GOTERM_MF_ALL	GO:0001882~nucleoside binding	222	18.4079602	1.83E-10	949122, 944881, 945743, 944785, 948264, 945741, 944786, 945153, 947684, 946612, 948260, 946614, 945440, 946007, 945358, 947153, 944896, 948537, 944895, 948531, 949116, 947872, 944797, 945164, 947498, 947497, 945535, 948878, 948370, 946017, 945368, 946209, 945431, 948870, 945435, 945031, 947105, 948243, 948244, 948245, 947286, 947287, 948240, 944761, 948242, 945566, 945233, 945818, 945569, 947386,…	1061	480	3186	1.388807729	2.57E-07	1.71E-08	3.02E-07	Sta	changed	Mf
63	GOTERM_MF_ALL	GO:0032553~ribonucleotide binding	237	19.65174129	2.72E-10	949122, 944881, 945743, 944785, 948264, 945741, 944786, 945153, 947684, 946612, 948260, 946614, 945440, 946007, 945358, 947153, 944896, 948537, 947151, 944895, 948531, 949116, 947872, 944797, 945164, 947672, 947498, 947497, 945535, 948878, 948370, 946017, 945368, 946209, 945431, 948870, 945435, 945964, 945031, 946806, 948249, 947105, 948243, 948244, 948245, 947286, 947287, 948240, 944761, 948242,…	1061	521	3186	1.365969525	3.82E-07	2.39E-08	4.48E-07	Sta	changed	Mf
64	GOTERM_MF_ALL	GO:0032549~ribonucleoside binding	220	18.24212272	4.07E-10	949122, 944881, 945743, 944785, 948264, 945741, 944786, 945153, 947684, 946612, 948260, 946614, 945440, 946007, 945358, 947153, 944896, 948537, 944895, 948531, 949116, 947872, 944797, 945164, 947498, 947497, 945535, 948878, 948370, 946017, 945368, 946209, 945431, 948870, 945435, 945031, 947105, 948243, 948244, 948245, 947286, 947287, 948240, 944761, 948242, 945566, 945233, 945818, 945569, 947386,…	1061	478	3186	1.382054508	5.71E-07	3.36E-08	6.70E-07	Sta	changed	Mf
65	GOTERM_MF_ALL	GO:0001883~purine nucleoside binding	220	18.24212272	4.07E-10	949122, 944881, 945743, 944785, 948264, 945741, 944786, 945153, 947684, 946612, 948260, 946614, 945440, 946007, 945358, 947153, 944896, 948537, 944895, 948531, 949116, 947872, 944797, 945164, 947498, 947497, 945535, 948878, 948370, 946017, 945368, 946209, 945431, 948870, 945435, 945031, 947105, 948243, 948244, 948245, 947286, 947287, 948240, 944761, 948242, 945566, 945233, 945818, 945569, 947386,…	1061	478	3186	1.382054508	5.71E-07	3.36E-08	6.70E-07	Sta	changed	Mf
66	GOTERM_MF_ALL	GO:0035639~purine ribonucleoside triphosphate binding	219	18.15920398	4.73E-10	949122, 944881, 945743, 944785, 948264, 945741, 944786, 945153, 947684, 946612, 948260, 946614, 945440, 946007, 945358, 947153, 944896, 948537, 944895, 948531, 949116, 947872, 944797, 945164, 947498, 947497, 945535, 948878, 948370, 946017, 945368, 946209, 945431, 948870, 945435, 945031, 947105, 948243, 948244, 948245, 947286, 947287, 948240, 944761, 948242, 945566, 945233, 945818, 945569, 947386,…	1061	476	3186	1.381552998	6.64E-07	3.69E-08	7.80E-07	Sta	changed	Mf
67	GOTERM_MF_ALL	GO:0017076~purine nucleotide binding	222	18.4079602	4.90E-10	949122, 944881, 945743, 944785, 948264, 945741, 944786, 945153, 947684, 946612, 948260, 946614, 945440, 946007, 945358, 947153, 944896, 948537, 944895, 948531, 949116, 947872, 944797, 945164, 947672, 947498, 947497, 945535, 948878, 948370, 946017, 945368, 946209, 945431, 948870, 945435, 945031, 947105, 948243, 948244, 948245, 947286, 947287, 948240, 944761, 948242, 945566, 945233, 945818, 945569,…	1061	484	3186	1.377329979	6.87E-07	3.62E-08	8.07E-07	Sta	changed	Mf
68	GOTERM_MF_ALL	GO:0032550~purine ribonucleoside binding	219	18.15920398	6.03E-10	949122, 944881, 945743, 944785, 948264, 945741, 944786, 945153, 947684, 946612, 948260, 946614, 945440, 946007, 945358, 947153, 944896, 948537, 944895, 948531, 949116, 947872, 944797, 945164, 947498, 947497, 945535, 948878, 948370, 946017, 945368, 946209, 945431, 948870, 945435, 945031, 947105, 948243, 948244, 948245, 947286, 947287, 948240, 944761, 948242, 945566, 945233, 945818, 945569, 947386,…	1061	477	3186	1.378656661	8.47E-07	4.23E-08	9.94E-07	Sta	changed	Mf
69	GOTERM_MF_ALL	GO:0032555~purine ribonucleotide binding	221	18.32504146	7.24E-10	949122, 944881, 945743, 944785, 948264, 945741, 944786, 945153, 947684, 946612, 948260, 946614, 945440, 946007, 945358, 947153, 944896, 948537, 944895, 948531, 949116, 947872, 944797, 945164, 947672, 947498, 947497, 945535, 948878, 948370, 946017, 945368, 946209, 945431, 948870, 945435, 945031, 947105, 948243, 948244, 948245, 947286, 947287, 948240, 944761, 948242, 945566, 945233, 945818, 945569,…	1061	483	3186	1.373964559	1.02E-06	4.84E-08	1.19E-06	Sta	changed	Mf
70	GOTERM_MF_ALL	GO:0003723~RNA binding	97	8.043117745	1.89E-09	945310, 945641, 947744, 944845, 947838, 948661, 948490, 946690, 944963, 946724, 947800, 947684, 947801, 947802, 947369, 947682, 947803, 947845, 946318, 947847, 947846, 948720, 948721, 947687, 947686, 945500, 948723, 947153, 948689, 949116, 948688, 947672, 945829, 945536, 948444, 948484, 946643, 948483, 947727, 947096, 946222, 946674, 947816, 947143, 947818, 946223, 947819, 944761, 946225, 945564,…	1061	176	3186	1.654967441	2.65E-06	1.20E-07	3.11E-06	Sta	changed	Mf
71	GOTERM_MF_ALL	GO:0016874~ligase activity	62	5.140961857	2.35E-09	945310, 946957, 949025, 944886, 945312, 945314, 948695, 944881, 948699, 947590, 948164, 945153, 947334, 944958, 946452, 947032, 946969, 948079, 946116, 944895, 949116, 947298, 947445, 947497, 948370, 946643, 946975, 948138, 946222, 949047, 946741, 946223, 948504, 944761, 946385, 947761, 946989, 948080, 948572, 946906, 946153, 945231, 948785, 946298, 945506, 947175, 948258, 946946, 944775, 944818,…	1061	98	3186	1.899748024	3.30E-06	1.44E-07	3.88E-06	Sta	changed	Mf
72	GOTERM_MF_ALL	GO:0019843~rRNA binding	38	3.150912106	8.54E-09	947096, 948490, 947143, 947818, 947819, 947800, 947801, 947802, 947820, 947803, 944759, 947845, 947846, 948720, 948721, 945618, 947686, 945500, 948723, 947153, 947807, 947806, 947804, 948688, 947809, 947808, 945190, 947813, 947814, 947811, 947798, 948484, 947793, 948483, 947792, 947795, 948425, 947791	1061	51	3186	2.237400898	1.20E-05	4.99E-07	1.41E-05	Sta	changed	Mf
73	GOTERM_MF_ALL	GO:0048037~cofactor binding	136	11.27694859	1.61E-07	946762, 946551, 946204, 947939, 945645, 948067, 947880, 944805, 949097, 946035, 945211, 944919, 946759, 946004, 948414, 945540, 945354, 946964, 945939, 947927, 2847709, 947151, 944790, 948372, 944794, 946680, 947298, 946877, 948278, 944798, 945527, 946484, 947679, 946164, 947934, 948406, 945964, 947413, 945034, 949047, 946806, 948249, 946571, 946888, 944762, 945768, 945563, 948433, 944830, 947313…	1061	285	3186	1.432928221	0.000226262	9.05E-06	0.000265819	Sta	changed	Mf
74	GOTERM_MF_ALL	GO:0030170~pyridoxal phosphate binding	39	3.233830846	2.05E-07	946551, 946204, 946240, 948221, 948067, 947457, 948087, 946888, 945768, 948027, 945563, 948287, 947313, 944955, 945211, 947922, 946004, 947864, 948434, 946058, 947423, 946892, 948638, 946255, 946877, 945198, 948278, 945527, 946185, 945553, 947022, 947633, 948296, 948564, 946647, 947004, 948406, 948138, 948563	1061	57	3186	2.054566199	0.000286944	1.10E-05	0.00033712	Sta	changed	Mf
75	GOTERM_MF_ALL	GO:0046872~metal ion binding	312	25.87064677	4.54E-07	945641, 948660, 948522, 945645, 944881, 947882, 945150, 945017, 945154, 945539, 945013, 945153, 945837, 948260, 945351, 945212, 947364, 945939, 947160, 945358, 945632, 948675, 947874, 948728, 946406, 945730, 944798, 948277, 947672, 945534, 945824, 946209, 945431, 946015, 945134, 945031, 945032, 948246, 947285, 947286, 944761, 945563, 947385, 948748, 948102, 947895, 948395, 947896, 945611, 947177,…	1061	764	3186	1.226285585	0.000636952	2.36E-05	0.000748461	Sta	changed	Mf
76	GOTERM_MF_ALL	GO:0043169~cation binding	312	25.87064677	5.31E-07	945641, 948660, 948522, 945645, 944881, 947882, 945150, 945017, 945154, 945539, 945013, 945153, 945837, 948260, 945351, 945212, 947364, 945939, 947160, 945358, 945632, 948675, 947874, 948728, 946406, 945730, 944798, 948277, 947672, 945534, 945824, 946209, 945431, 946015, 945134, 945031, 945032, 948246, 947285, 947286, 944761, 945563, 947385, 948748, 948102, 947895, 948395, 947896, 945611, 947177,…	1061	765	3186	1.224682597	0.000744702	2.66E-05	0.000875121	Sta	changed	Mf
77	GOTERM_MF_ALL	GO:0000287~magnesium ion binding	90	7.462686567	1.52E-06	945641, 945312, 948695, 946768, 948226, 945113, 945539, 945109, 946179, 944919, 948412, 948457, 947942, 2847759, 945394, 945358, 946775, 945632, 944839, 948233, 948728, 946879, 946549, 945470, 948688, 946406, 945730, 944798, 947445, 947672, 946064, 946209, 946162, 944922, 947450, 945031, 945032, 947552, 948502, 947285, 948246, 948504, 947286, 946223, 946979, 946159, 944830, 948286, 948910, 945372…	1061	178	3186	1.518283578	0.002132962	7.36E-05	0.002508228	Sta	changed	Mf
78	GOTERM_MF_ALL	GO:0016875~ligase activity, forming carbon-oxygen bonds	21	1.741293532	2.00E-06	945310, 945506, 946222, 946969, 948079, 947175, 949116, 946223, 944761, 947894, 946385, 947497, 946989, 948080, 948855, 946643, 946452, 946906, 947372, 948785, 945382	1061	25	3186	2.522375118	0.002801718	9.35E-05	0.003295733	Sta	changed	Mf
79	GOTERM_MF_ALL	GO:0004812~aminoacyl-tRNA ligase activity	21	1.741293532	2.00E-06	945310, 945506, 946222, 946969, 948079, 947175, 949116, 946223, 944761, 947894, 946385, 947497, 946989, 948080, 948855, 946643, 946452, 946906, 947372, 948785, 945382	1061	25	3186	2.522375118	0.002801718	9.35E-05	0.003295733	Sta	changed	Mf
80	GOTERM_MF_ALL	GO:0016876~ligase activity, forming aminoacyl-tRNA and related compounds	21	1.741293532	2.00E-06	945310, 945506, 946222, 946969, 948079, 947175, 949116, 946223, 944761, 947894, 946385, 947497, 946989, 948080, 948855, 946643, 946452, 946906, 947372, 948785, 945382	1061	25	3186	2.522375118	0.002801718	9.35E-05	0.003295733	Sta	changed	Mf
81	GOTERM_MF_ALL	GO:1901363~heterocyclic compound binding	495	41.04477612	1.61E-05	949122, 947162, 948661, 948522, 948524, 948264, 945153, 947369, 948867, 948260, 947362, 948726, 945354, 948720, 948721, 945358, 948723, 947152, 947153, 947151, 948537, 948675, 949114, 948372, 949116, 948531, 945164, 948916, 945166, 945829, 947498, 947497, 945226, 948874, 945222, 948878, 947491, 948370, 945368, 948872, 948870, 948544, 945964, 947104, 945034, 947103, 948249, 945031, 948389, 947105,…	1061	1319	3186	1.126914043	0.022344489	0.000728699	0.026542157	Sta	changed	Mf
82	GOTERM_MF_ALL	GO:0097159~organic cyclic compound binding	495	41.04477612	1.61E-05	949122, 947162, 948661, 948522, 948524, 948264, 945153, 947369, 948867, 948260, 947362, 948726, 945354, 948720, 948721, 945358, 948723, 947152, 947153, 947151, 948537, 948675, 949114, 948372, 949116, 948531, 945164, 948916, 945166, 945829, 947498, 947497, 945226, 948874, 945222, 948878, 947491, 948370, 945368, 948872, 948870, 948544, 945964, 947104, 945034, 947103, 948249, 945031, 948389, 947105,…	1061	1319	3186	1.126914043	0.022344489	0.000728699	0.026542157	Sta	changed	Mf
