# Supplementary material for: The E. coli molecular phenotype under different growth conditions
Source: Sci Rep. 2017 Apr 18;7:45303. doi: 10.1038/srep45303 (PMC5394689; doi:10.1038/srep45303)
Supplement: Supplementary Dataset 14 [file srep45303-s15.csv]

	Branch	term	estimate	std.error	statistic	p.value	p.adjusted
1	E4P from P5P	meanDT	-0.00607373727269803	0.00222499372557318	-2.72977725864524	0.0258547040558265	0.155128224334959
2	E4P through TK	meanDT	-0.00308676774532557	0.00158778716317842	-1.94406896397028	0.0877928860735245	0.308857772256543
3	GLY from SER	meanDT	-0.000119816950363621	6.50971242167154e-05	-1.84058745766922	0.102952590752181	0.308857772256543
4	Labeled CO2 EC	meanDT	-0.00047215856013182	0.000709422922378782	-0.665553008279763	0.524417992362325	0.899002272621129
5	OAA from PEP	meanDT	0.000259798392518049	0.00132170358856506	0.196563279971196	0.849070947911007	0.928366691184776
6	P5P from E4P	meanDT	-8.98501164896718e-06	2.04346658688657e-05	-0.439694571304774	0.671794309254377	0.928366691184776
7	P5P from G3P	meanDT	-0.000242329998212199	0.00178138495857218	-0.136034604449805	0.895154765106749	0.928366691184776
8	P5P from G6P	meanDT	0.000178882860210652	0.000822431561964779	0.217504858134704	0.833259887007012	0.928366691184776
9	PEP from OAA	meanDT	-5.06871678107792e-05	0.000546368853701006	-0.0927709686733299	0.928366691184776	0.928366691184776
10	PEP through TK	meanDT	-0.000425619579846315	0.000433407512222292	-0.982030924346363	0.354846888457438	0.820635857911785
11	PYR from MAL_LB	meanDT	0	0	NA	NA	NA
12	PYR from MAL_UB	meanDT	0.00116744622361932	0.000392420446062338	2.97498826917359	0.0177355582142768	0.155128224334959
13	SER from GLY	meanDT	-0.000852923492461347	0.000981847541822214	-0.86869239482782	0.410317928955892	0.820635857911785
